# Supplementary material for: mRNA 3’UTR lengthening by alternative polyadenylation attenuates inflammatory responses and correlates with virulence of Influenza A virus
Source: Nat Commun. 2023 Aug 15;14:4906. doi: 10.1038/s41467-023-40469-6 (PMC10427651; doi:10.1038/s41467-023-40469-6)
Supplement: Supplementary file 3 — Supplementary data 1 [file 41467_2023_40469_MOESM3_ESM.xlsx]

## Sheet: Supp. Data 1
Supplementary data 1 | Results of differential gene expression analysis performed on RNA-seq data from mock- or IAV/PR8-infected cell line A549. Gene.name - name of the gene; geneID - Ensembl gene ID (with gene ID version); biotype - gene biotype; baseMean - mean of normalised counts of all samples; log2FoldChange - log2 change between IAV/PR8- and mock-infected condition; p.value and p.adj (Bonf…
Gene.name	geneID	geneID.version	biotype	baseMean	log2FoldChange	p.value	p.adj (Bonf.)
virus_segment4	virus_segment4	virus_segment4	virus	1.10008e+06	15.0608	7.38714e-91	7.94413e-87
virus_segment6	virus_segment6	virus_segment6	virus	279389	14.6585	3.29169e-153	3.53988e-149
virus_segment2	virus_segment2	virus_segment2	virus	2.23408e+06	13.5618	1.25168e-98	1.34606e-94
virus_segment5	virus_segment5	virus_segment5	virus	1.98478e+06	12.9652	1.13378e-82	1.21927e-78
virus_segment8	virus_segment8	virus_segment8	virus	299325	11.5409	1.00232e-69	1.07789e-65
virus_segment3	virus_segment3	virus_segment3	virus	1.14887e+06	11.1951	2.97481e-63	3.19911e-59
virus_segment7	virus_segment7	virus_segment7	virus	853275	11.133	2.53408e-66	2.72515e-62
virus_segment1	virus_segment1	virus_segment1	virus	721073	11.0474	3.31285e-73	3.56264e-69
HAMP	ENSG00000105697	ENSG00000105697.8	protein_coding	116.669	9.59211	1.63767e-11	1.76115e-07
SV2A	ENSG00000159164	ENSG00000159164.9	protein_coding	70.4596	9.45214	2.88724e-11	3.10494e-07
HCLS1	ENSG00000180353	ENSG00000180353.10	protein_coding	51.6914	9.42248	3.54156e-11	3.80859e-07
PYGM	ENSG00000068976	ENSG00000068976.13	protein_coding	350.989	8.62974	2.49458e-81	2.68267e-77
TXNIP	ENSG00000265972	ENSG00000265972.5	protein_coding	170.789	8.53388	7.99489e-53	8.59771e-49
IL10RA	ENSG00000110324	ENSG00000110324.10	protein_coding	62.3135	8.35407	9.86697e-09	0.000106109
BEST1	ENSG00000167995	ENSG00000167995.15	protein_coding	235.963	8.11552	1.5304e-40	1.64579e-36
WDR38	ENSG00000136918	ENSG00000136918.7	protein_coding	73.0798	8.02246	8.04807e-15	8.6549e-11
TULP2	ENSG00000104804	ENSG00000104804.7	protein_coding	519.276	7.95701	2.11157e-08	0.000227078
HSPA6	ENSG00000173110	ENSG00000173110.7	protein_coding	153.584	7.76817	2.7152e-49	2.91993e-45
NUP210L	ENSG00000143552	ENSG00000143552.9	protein_coding	274.56	7.55993	1.18873e-07	0.00127836
NGFR	ENSG00000064300	ENSG00000064300.8	protein_coding	117.042	7.54543	3.94033e-46	4.23744e-42
MGC16275	ENSG00000246731	ENSG00000246731.2	antisense	69.8247	7.16674	2.76088e-22	2.96905e-18
DHX58	ENSG00000108771	ENSG00000108771.12	protein_coding	532.004	7.02885	1.0226e-77	1.09971e-73
CIART	ENSG00000159208	ENSG00000159208.15	protein_coding	40.2548	7.02854	1.21965e-20	1.31161e-16
PEAK3	ENSG00000188305	ENSG00000188305.5	protein_coding	164.229	6.99706	1.9723e-06	0.0212101
FAM83E	ENSG00000105523	ENSG00000105523.3	protein_coding	344.281	6.95894	8.52132e-52	9.16383e-48
RASD1	ENSG00000108551	ENSG00000108551.4	protein_coding	78.5336	6.78939	8.92102e-49	9.59366e-45
DLL4	ENSG00000128917	ENSG00000128917.7	protein_coding	39.5715	6.77576	1.459e-19	1.569e-15
BEX2	ENSG00000133134	ENSG00000133134.11	protein_coding	106.662	6.76408	3.4075e-49	3.66443e-45
BEX4	ENSG00000102409	ENSG00000102409.9	protein_coding	40.186	6.68114	5.35444e-19	5.75816e-15
FERMT3	ENSG00000149781	ENSG00000149781.12	protein_coding	174.186	6.56919	7.30374e-89	7.85445e-85
SELPLG	ENSG00000110876	ENSG00000110876.9	protein_coding	50.905	6.45606	1.92802e-21	2.07339e-17
GDF15	ENSG00000130513	ENSG00000130513.6	protein_coding	3155.31	6.20274	0	0
CXCL2	ENSG00000081041	ENSG00000081041.8	protein_coding	853.364	6.16707	5.24136e-214	5.63656e-210
CXCR4	ENSG00000121966	ENSG00000121966.6	protein_coding	109.359	6.16525	2.23633e-46	2.40495e-42
REM2	ENSG00000139890	ENSG00000139890.9	protein_coding	56.9267	6.12185	1.07285e-39	1.15374e-35
IL1A	ENSG00000115008	ENSG00000115008.5	protein_coding	96.035	6.07702	1.26234e-23	1.35752e-19
HBEGF	ENSG00000113070	ENSG00000113070.7	protein_coding	447.065	6.06067	1.08517e-187	1.167e-183
CXCL3	ENSG00000163734	ENSG00000163734.4	protein_coding	648.507	6.02659	5.19194e-181	5.58341e-177
MAFB	ENSG00000204103	ENSG00000204103.3	protein_coding	63.8384	6.02249	2.65334e-05	0.285341
RGS16	ENSG00000143333	ENSG00000143333.6	protein_coding	35.5555	5.90351	6.18982e-24	6.65653e-20
CD79A	ENSG00000105369	ENSG00000105369.9	protein_coding	72.8494	5.90213	4.98214e-28	5.35779e-24
SCARF1	ENSG00000074660	ENSG00000074660.15	protein_coding	55.3223	5.83727	5.11442e-24	5.50005e-20
SOCS1	ENSG00000185338	ENSG00000185338.5	protein_coding	51.634	5.82918	1.69887e-23	1.82696e-19
AP001273.1	ENSG00000279696	ENSG00000279696.1	TEC	97.6772	5.79275	1.65463e-52	1.77939e-48
FOSB	ENSG00000125740	ENSG00000125740.13	protein_coding	311.089	5.76891	1.52276e-47	1.63758e-43
LRRN4CL	ENSG00000177363	ENSG00000177363.4	protein_coding	135.457	5.75318	1.48924e-20	1.60152e-16
CHAC1	ENSG00000128965	ENSG00000128965.12	protein_coding	185.506	5.73407	1.2565e-89	1.35124e-85
DDIT3	ENSG00000175197	ENSG00000175197.12	protein_coding	690.027	5.71258	4.97107e-196	5.34589e-192
SLC25A34	ENSG00000162461	ENSG00000162461.7	protein_coding	34.0507	5.67826	5.43755e-24	5.84754e-20
BMF	ENSG00000104081	ENSG00000104081.13	protein_coding	87.2063	5.61084	2.26261e-73	2.43321e-69
MROH3P	ENSG00000233217	ENSG00000233217.2	transcribed_unitary_pseudogene	35.7095	5.59159	8.46996e-25	9.10859e-21
AC120057.3	ENSG00000279641	ENSG00000279641.1	TEC	64.9487	5.57858	6.50037e-43	6.9905e-39
LGALS4	ENSG00000171747	ENSG00000171747.8	protein_coding	85.6714	5.53041	9.21828e-39	9.91334e-35
AC026803.2	ENSG00000267898	ENSG00000267898.1	lincRNA	58.4621	5.52746	6.22131e-32	6.6904e-28
NR4A2	ENSG00000153234	ENSG00000153234.13	protein_coding	367.513	5.52059	1.29175e-181	1.38914e-177
DQX1	ENSG00000144045	ENSG00000144045.13	protein_coding	57.0425	5.4876	5.01494e-28	5.39307e-24
PGF	ENSG00000119630	ENSG00000119630.13	protein_coding	137.862	5.48405	2.47219e-62	2.6586e-58
HEY1	ENSG00000164683	ENSG00000164683.16	protein_coding	39.8962	5.46735	8.77509e-33	9.43673e-29
CXCL8	ENSG00000169429	ENSG00000169429.10	protein_coding	1867.06	5.46266	1.86568e-148	2.00635e-144
AC116407.2	ENSG00000277511	ENSG00000277511.1	lincRNA	44.1316	5.44711	1.7023e-29	1.83066e-25
SPACA4	ENSG00000177202	ENSG00000177202.2	protein_coding	214.743	5.42903	9.42919e-16	1.01402e-11
KCNB1	ENSG00000158445	ENSG00000158445.9	protein_coding	97.2282	5.31771	3.05751e-35	3.28804e-31
TTC9B	ENSG00000174521	ENSG00000174521.7	protein_coding	52.0586	5.31603	2.39254e-12	2.57294e-08
DLX2	ENSG00000115844	ENSG00000115844.10	protein_coding	135.484	5.28759	8.82543e-38	9.49086e-34
TGM1	ENSG00000092295	ENSG00000092295.11	protein_coding	39.4632	5.22524	2.27126e-35	2.44251e-31
LINC00672	ENSG00000263874	ENSG00000263874.2	protein_coding	71.8535	5.18779	6.62914e-45	7.12897e-41
LSMEM1	ENSG00000181016	ENSG00000181016.9	protein_coding	57.8543	5.17177	1.70361e-37	1.83207e-33
SLC1A3	ENSG00000079215	ENSG00000079215.13	protein_coding	84.1266	5.16188	0.000569323	1
C9orf152	ENSG00000188959	ENSG00000188959.9	protein_coding	34.9143	5.14345	1.85864e-30	1.99878e-26
ARRDC4	ENSG00000140450	ENSG00000140450.8	protein_coding	53.4951	5.10948	5.17734e-43	5.56771e-39
ANKRD1	ENSG00000148677	ENSG00000148677.6	protein_coding	318.303	5.10908	8.41254e-78	9.04685e-74
LAG3	ENSG00000089692	ENSG00000089692.8	protein_coding	140.729	5.05596	1.76891e-73	1.90228e-69
ITGA7	ENSG00000135424	ENSG00000135424.16	protein_coding	138.81	5.02575	8.90321e-84	9.57451e-80
HYPK	ENSG00000242028	ENSG00000242028.6	protein_coding	36.5297	4.94944	4.71909e-24	5.07491e-20
GCNA	ENSG00000147174	ENSG00000147174.11	protein_coding	45.1271	4.90366	3.31218e-35	3.56192e-31
HRK	ENSG00000135116	ENSG00000135116.9	protein_coding	39.2054	4.90259	5.26551e-15	5.66253e-11
MXD1	ENSG00000059728	ENSG00000059728.10	protein_coding	925.23	4.90031	1.85757e-166	1.99763e-162
DUSP6	ENSG00000139318	ENSG00000139318.7	protein_coding	330.422	4.89469	8.40857e-198	9.04258e-194
KRT17	ENSG00000128422	ENSG00000128422.16	protein_coding	82.0792	4.8692	9.02811e-11	9.70883e-07
GEM	ENSG00000164949	ENSG00000164949.7	protein_coding	650.812	4.85658	2.32601e-228	2.50139e-224
TEX14	ENSG00000121101	ENSG00000121101.15	protein_coding	77.1336	4.79742	1.50742e-10	1.62108e-06
ITGB1BP2	ENSG00000147166	ENSG00000147166.10	protein_coding	96.2577	4.78349	3.18683e-36	3.42712e-32
DNAJB9	ENSG00000128590	ENSG00000128590.4	protein_coding	761.35	4.78235	0	0
P2RX5-TAX1BP3	ENSG00000257950	ENSG00000257950.3	protein_coding	49.2991	4.75465	1.62048e-32	1.74267e-28
COL11A2	ENSG00000204248	ENSG00000204248.10	protein_coding	142.977	4.75428	1.13436e-65	1.21989e-61
SESN2	ENSG00000130766	ENSG00000130766.4	protein_coding	947.03	4.71685	4.71308e-208	5.06845e-204
S100A14	ENSG00000189334	ENSG00000189334.8	protein_coding	29.4888	4.69419	8.5975e-26	9.24576e-22
CXCL1	ENSG00000163739	ENSG00000163739.4	protein_coding	515.065	4.6745	1.08505e-130	1.16687e-126
NOV	ENSG00000136999	ENSG00000136999.4	protein_coding	66.2911	4.66543	1.59163e-53	1.71164e-49
NR1D1	ENSG00000126368	ENSG00000126368.5	protein_coding	549.144	4.65759	7.70529e-140	8.28626e-136
MAFF	ENSG00000185022	ENSG00000185022.11	protein_coding	733.701	4.65664	1.03727e-127	1.11548e-123
AGER	ENSG00000204305	ENSG00000204305.13	protein_coding	157.591	4.65351	1.11968e-93	1.20411e-89
SLC17A7	ENSG00000104888	ENSG00000104888.9	protein_coding	34.4644	4.55702	5.08741e-28	5.471e-24
IL17RE	ENSG00000163701	ENSG00000163701.18	protein_coding	36.4924	4.54299	1.08933e-22	1.17146e-18
DUSP8	ENSG00000184545	ENSG00000184545.10	protein_coding	343.347	4.52643	1.45361e-122	1.56321e-118
WDR66	ENSG00000158023	ENSG00000158023.9	protein_coding	60.7911	4.52364	9.27444e-27	9.97373e-23
HERPUD1	ENSG00000051108	ENSG00000051108.14	protein_coding	2068.6	4.51661	0	0
NUPR1	ENSG00000176046	ENSG00000176046.8	protein_coding	229.514	4.50784	1.80245e-94	1.93836e-90
CCL20	ENSG00000115009	ENSG00000115009.12	protein_coding	75.3181	4.47242	2.80898e-09	3.02078e-05
DDN	ENSG00000181418	ENSG00000181418.7	protein_coding	49.0008	4.46213	4.46455e-36	4.80117e-32
FAP	ENSG00000078098	ENSG00000078098.13	protein_coding	61.0917	4.43149	2.60091e-05	0.279702
MMP14	ENSG00000157227	ENSG00000157227.12	protein_coding	133.055	4.39152	5.7624e-88	6.19689e-84
AC007066.2	ENSG00000261094	ENSG00000261094.2	sense_overlapping	48.2071	4.37423	6.06657e-41	6.52399e-37
MT-RNR1	ENSG00000211459	ENSG00000211459.2	Mt_rRNA	62662	4.37008	5.01786e-163	5.39621e-159
AC027307.3	ENSG00000268798	ENSG00000268798.1	lincRNA	78.4819	4.35367	2.18026e-31	2.34465e-27
ADM2	ENSG00000128165	ENSG00000128165.8	protein_coding	33.6961	4.3483	7.30813e-25	7.85916e-21
SEMA7A	ENSG00000138623	ENSG00000138623.10	protein_coding	40.6316	4.33265	2.76456e-25	2.97301e-21
RRAD	ENSG00000166592	ENSG00000166592.11	protein_coding	79.7448	4.3249	2.47533e-48	2.66197e-44
B3GNT4	ENSG00000176383	ENSG00000176383.8	protein_coding	37.1687	4.30977	7.29272e-27	7.84259e-23
ALOXE3	ENSG00000179148	ENSG00000179148.9	protein_coding	111.154	4.30539	3.88708e-41	4.18017e-37
EGR2	ENSG00000122877	ENSG00000122877.15	protein_coding	76.122	4.26842	8.19481e-07	0.0088127
AVIL	ENSG00000135407	ENSG00000135407.10	protein_coding	69.4853	4.26607	5.78315e-39	6.2192e-35
TRIB3	ENSG00000101255	ENSG00000101255.10	protein_coding	2688.52	4.26356	1.26971e-233	1.36544e-229
NEURL3	ENSG00000163121	ENSG00000163121.9	protein_coding	161.071	4.21666	3.1886e-28	3.42902e-24
TSPYL2	ENSG00000184205	ENSG00000184205.14	protein_coding	596.883	4.20794	5.78223e-201	6.21821e-197
ARRDC3	ENSG00000113369	ENSG00000113369.8	protein_coding	1682.07	4.20662	0	0
TRIM72	ENSG00000177238	ENSG00000177238.13	protein_coding	189.615	4.20004	2.54868e-08	0.000274085
AL691432.2	ENSG00000272106	ENSG00000272106.1	antisense	52.7287	4.18715	1.83125e-42	1.96933e-38
RHEBL1	ENSG00000167550	ENSG00000167550.10	protein_coding	75.0456	4.1664	3.7817e-49	4.06684e-45
ALDOC	ENSG00000109107	ENSG00000109107.13	protein_coding	66.2843	4.16629	3.2277e-47	3.47106e-43
GADD45A	ENSG00000116717	ENSG00000116717.12	protein_coding	2484.6	4.15779	6.34796e-149	6.8266e-145
TBX2	ENSG00000121068	ENSG00000121068.13	protein_coding	161.661	4.15756	8.30292e-99	8.92896e-95
TNFAIP3	ENSG00000118503	ENSG00000118503.14	protein_coding	3088.53	4.15449	2.7213e-110	2.92649e-106
AC132872.1	ENSG00000260563	ENSG00000260563.3	lincRNA	65.2904	4.14193	5.99817e-37	6.45043e-33
CREBRF	ENSG00000164463	ENSG00000164463.12	protein_coding	198.318	4.11747	1.76391e-75	1.89691e-71
BBC3	ENSG00000105327	ENSG00000105327.17	protein_coding	1141.53	4.11402	3.72483e-129	4.00569e-125
SPEF1	ENSG00000101222	ENSG00000101222.12	protein_coding	47.2658	4.10859	1.19434e-25	1.28439e-21
PMAIP1	ENSG00000141682	ENSG00000141682.11	protein_coding	3441.75	4.08787	1.77708e-122	1.91107e-118
AC005332.4	ENSG00000274712	ENSG00000274712.1	lincRNA	34.4964	4.05659	6.40922e-29	6.89248e-25
NR4A1	ENSG00000123358	ENSG00000123358.19	protein_coding	426.679	4.0538	4.72781e-151	5.08429e-147
IFI6	ENSG00000126709	ENSG00000126709.14	protein_coding	1125.16	4.00806	2.79939e-27	3.01047e-23
HOXC13	ENSG00000123364	ENSG00000123364.4	protein_coding	123.751	4.00088	5.8843e-99	6.32798e-95
ADM	ENSG00000148926	ENSG00000148926.9	protein_coding	1522.23	3.99731	0	0
PPP1R15A	ENSG00000087074	ENSG00000087074.7	protein_coding	13021.5	3.98349	6.19466e-51	6.66174e-47
TNFRSF10D	ENSG00000173530	ENSG00000173530.5	protein_coding	1896.98	3.97508	0	0
ADM5	ENSG00000224420	ENSG00000224420.3	protein_coding	171.356	3.97076	2.59215e-124	2.7876e-120
SLC16A6	ENSG00000108932	ENSG00000108932.11	protein_coding	86.9829	3.96016	2.09203e-53	2.24977e-49
SOX15	ENSG00000129194	ENSG00000129194.7	protein_coding	69.0103	3.91953	7.0302e-46	7.56027e-42
SPHK1	ENSG00000176170	ENSG00000176170.13	protein_coding	385.26	3.89641	2.2242e-105	2.3919e-101
CSKMT	ENSG00000214756	ENSG00000214756.7	protein_coding	147.697	3.89509	3.85885e-74	4.14981e-70
MCMDC2	ENSG00000178460	ENSG00000178460.17	protein_coding	45.5339	3.8725	8.73591e-29	9.3946e-25
UAP1L1	ENSG00000197355	ENSG00000197355.10	protein_coding	342.18	3.86741	2.41168e-181	2.59352e-177
IL6	ENSG00000136244	ENSG00000136244.11	protein_coding	101.594	3.86592	1.02754e-05	0.110501
CTGF	ENSG00000118523	ENSG00000118523.5	protein_coding	889.761	3.86205	1.34321e-178	1.44449e-174
APOE	ENSG00000130203	ENSG00000130203.9	protein_coding	85.388	3.85954	8.38311e-42	9.0152e-38
CDK5R1	ENSG00000176749	ENSG00000176749.8	protein_coding	203.71	3.85052	2.91813e-90	3.13816e-86
ATP4A	ENSG00000105675	ENSG00000105675.8	protein_coding	119.461	3.81389	1.46305e-09	1.57336e-05
IGFL2-AS1	ENSG00000268621	ENSG00000268621.5	lincRNA	140.664	3.81278	1.51579e-95	1.63008e-91
CAND2	ENSG00000144712	ENSG00000144712.12	protein_coding	51.8932	3.80196	1.97193e-25	2.12062e-21
AC073957.3	ENSG00000273151	ENSG00000273151.1	antisense	67.9068	3.77503	9.7116e-26	1.04439e-21
KLF11	ENSG00000172059	ENSG00000172059.10	protein_coding	163.311	3.76434	4.23712e-115	4.55659e-111
SAT2	ENSG00000141504	ENSG00000141504.11	protein_coding	975.939	3.75796	1.71943e-197	1.84907e-193
C18orf32	ENSG00000177576	ENSG00000177576.11	protein_coding	241.014	3.73891	4.30383e-47	4.62834e-43
CD274	ENSG00000120217	ENSG00000120217.13	protein_coding	116.203	3.73196	1.52388e-25	1.63878e-21
AL022311.1	ENSG00000279738	ENSG00000279738.1	sense_overlapping	95.5989	3.73135	1.41583e-23	1.52258e-19
SERTAD1	ENSG00000197019	ENSG00000197019.4	protein_coding	813.865	3.73031	6.82491e-141	7.3395e-137
FOS	ENSG00000170345	ENSG00000170345.9	protein_coding	960.44	3.72358	7.45657e-142	8.0188e-138
PER1	ENSG00000179094	ENSG00000179094.15	protein_coding	468.081	3.72233	1.85424e-110	1.99405e-106
PINLYP	ENSG00000234465	ENSG00000234465.10	protein_coding	55.7706	3.72215	3.10974e-05	0.334422
IFNL3P1	ENSG00000268510	ENSG00000268510.1	unprocessed_pseudogene	98.5536	3.71988	0.0114949	1
ISG15	ENSG00000187608	ENSG00000187608.9	protein_coding	2790.2	3.71528	1.8778e-16	2.01939e-12
ATF3	ENSG00000162772	ENSG00000162772.16	protein_coding	4864.7	3.70637	2.01893e-28	2.17115e-24
AL035071.1	ENSG00000260257	ENSG00000260257.2	lincRNA	46.2048	3.70096	2.64558e-39	2.84506e-35
MIR22HG	ENSG00000186594	ENSG00000186594.14	lincRNA	666.609	3.69313	6.48315e-217	6.97198e-213
FST	ENSG00000134363	ENSG00000134363.11	protein_coding	377.172	3.69247	1.33464e-110	1.43527e-106
FAM43A	ENSG00000185112	ENSG00000185112.5	protein_coding	43.2556	3.68954	3.1218e-31	3.35719e-27
MIRLET7BHG	ENSG00000197182	ENSG00000197182.14	lincRNA	51.9757	3.68494	3.38298e-39	3.63806e-35
BST2	ENSG00000130303	ENSG00000130303.12	protein_coding	58.4449	3.67616	7.4635e-09	8.02625e-05
RAB39B	ENSG00000155961	ENSG00000155961.4	protein_coding	39.6876	3.66497	2.83578e-28	3.0496e-24
ERN1	ENSG00000178607	ENSG00000178607.15	protein_coding	465.986	3.64741	1.90426e-163	2.04784e-159
FRAT2	ENSG00000181274	ENSG00000181274.6	protein_coding	157.742	3.63488	2.91864e-118	3.13871e-114
CPT1C	ENSG00000169169	ENSG00000169169.14	protein_coding	186.998	3.62699	7.9137e-71	8.51039e-67
ZNF596	ENSG00000172748	ENSG00000172748.13	protein_coding	81.3432	3.60749	1.41699e-28	1.52383e-24
DNAJC27	ENSG00000115137	ENSG00000115137.11	protein_coding	115.846	3.58486	1.59496e-87	1.71521e-83
RASL11A	ENSG00000122035	ENSG00000122035.6	protein_coding	38.287	3.58445	3.65416e-24	3.92968e-20
GADD45B	ENSG00000099860	ENSG00000099860.8	protein_coding	1170.81	3.51674	1.31034e-135	1.40914e-131
HIST2H2BE	ENSG00000184678	ENSG00000184678.10	protein_coding	143.991	3.49715	8.8097e-83	9.47396e-79
BTG2	ENSG00000159388	ENSG00000159388.5	protein_coding	367.814	3.48608	5.45336e-107	5.86454e-103
AL353796.1	ENSG00000259994	ENSG00000259994.1	sense_overlapping	40.0736	3.47904	4.38422e-30	4.71479e-26
DUSP5	ENSG00000138166	ENSG00000138166.5	protein_coding	787.122	3.46893	1.35776e-228	1.46013e-224
OAS2	ENSG00000111335	ENSG00000111335.12	protein_coding	352.055	3.46824	5.97075e-12	6.42094e-08
CYR61	ENSG00000142871	ENSG00000142871.16	protein_coding	1383.31	3.44439	6.54196e-227	7.03522e-223
HOXB2	ENSG00000173917	ENSG00000173917.10	protein_coding	33.7636	3.44403	1.71055e-26	1.83952e-22
ICAM1	ENSG00000090339	ENSG00000090339.8	protein_coding	147.633	3.44221	5.45215e-12	5.86324e-08
TSC22D3	ENSG00000157514	ENSG00000157514.16	protein_coding	303.559	3.43937	2.92428e-135	3.14477e-131
LINC01089	ENSG00000212694	ENSG00000212694.8	lincRNA	84.9858	3.43464	7.68084e-64	8.25997e-60
MIR4453HG	ENSG00000268471	ENSG00000268471.6	bidirectional_promoter_lncRNA	44.9708	3.42277	5.05326e-38	5.43428e-34
SMIM3	ENSG00000256235	ENSG00000256235.2	protein_coding	71.145	3.41844	7.24526e-47	7.79155e-43
ATP2A1	ENSG00000196296	ENSG00000196296.13	protein_coding	91.2817	3.41416	1.46696e-43	1.57756e-39
LAT2	ENSG00000086730	ENSG00000086730.16	protein_coding	128.561	3.40815	4.31714e-24	4.64265e-20
LTB	ENSG00000227507	ENSG00000227507.2	protein_coding	46.4079	3.39969	0.00177923	1
SNX16	ENSG00000104497	ENSG00000104497.13	protein_coding	162.896	3.39956	1.62331e-72	1.74571e-68
AC115618.3	ENSG00000279528	ENSG00000279528.1	TEC	72.4911	3.39712	7.69079e-43	8.27068e-39
P2RY11	ENSG00000244165	ENSG00000244165.1	protein_coding	47.7855	3.39675	1.14823e-39	1.23481e-35
SELENOK	ENSG00000113811	ENSG00000113811.10	protein_coding	536.987	3.38254	5.88821e-121	6.33219e-117
SGK1	ENSG00000118515	ENSG00000118515.11	protein_coding	920.681	3.38054	7.82585e-198	8.41592e-194
FBXO32	ENSG00000156804	ENSG00000156804.7	protein_coding	175.82	3.37432	1.99638e-93	2.14691e-89
THAP2	ENSG00000173451	ENSG00000173451.6	protein_coding	134.17	3.36988	4.49745e-53	4.83656e-49
PLD6	ENSG00000179598	ENSG00000179598.5	protein_coding	121.968	3.36504	6.54942e-61	7.04325e-57
LINC00641	ENSG00000258441	ENSG00000258441.1	processed_transcript	210.07	3.36045	2.73079e-119	2.9367e-115
CDKN1A	ENSG00000124762	ENSG00000124762.13	protein_coding	2234.29	3.35477	1.96067e-158	2.1085e-154
NFKBIZ	ENSG00000144802	ENSG00000144802.11	protein_coding	1095.75	3.34087	1.81621e-64	1.95315e-60
SNHG1	ENSG00000255717	ENSG00000255717.6	processed_transcript	2042.84	3.33785	0	0
NR4A3	ENSG00000119508	ENSG00000119508.17	protein_coding	87.7465	3.33658	2.90953e-34	3.12891e-30
CDK2AP2	ENSG00000167797	ENSG00000167797.7	protein_coding	1068.69	3.33425	6.53051e-178	7.02291e-174
AC115618.2	ENSG00000228343	ENSG00000228343.1	antisense	110.879	3.33004	1.99892e-57	2.14964e-53
SLC25A33	ENSG00000171612	ENSG00000171612.6	protein_coding	255.317	3.3216	9.5131e-64	1.02304e-59
ZC3H12A	ENSG00000163874	ENSG00000163874.10	protein_coding	650.97	3.29399	1.88079e-109	2.0226e-105
LGALSL	ENSG00000119862	ENSG00000119862.12	protein_coding	263.172	3.29018	1.81534e-147	1.95221e-143
AL118516.1	ENSG00000260708	ENSG00000260708.1	antisense	46.7451	3.28993	4.78375e-37	5.14445e-33
TCAP	ENSG00000173991	ENSG00000173991.5	protein_coding	40.3014	3.28085	4.75351e-24	5.11193e-20
LINC01003	ENSG00000261455	ENSG00000261455.1	lincRNA	99.0123	3.27546	2.44575e-34	2.63015e-30
ID2	ENSG00000115738	ENSG00000115738.9	protein_coding	3754.62	3.27522	0	0
VAMP2	ENSG00000220205	ENSG00000220205.8	protein_coding	507.44	3.27059	4.26783e-149	4.58963e-145
BATF2	ENSG00000168062	ENSG00000168062.9	protein_coding	174.93	3.26745	8.54012e-15	9.18405e-11
GOLGA7B	ENSG00000155265	ENSG00000155265.10	protein_coding	68.024	3.26009	9.3452e-45	1.00498e-40
IDO1	ENSG00000131203	ENSG00000131203.12	protein_coding	69.5814	3.2541	0.0447965	1
MEX3B	ENSG00000183496	ENSG00000183496.5	protein_coding	168.96	3.24403	7.19521e-103	7.73772e-99
YPEL2	ENSG00000175155	ENSG00000175155.8	protein_coding	121.827	3.24296	1.50357e-82	1.61693e-78
YPEL3	ENSG00000090238	ENSG00000090238.11	protein_coding	40.2366	3.23913	1.54514e-27	1.66165e-23
ARMC5	ENSG00000140691	ENSG00000140691.16	protein_coding	238.32	3.23058	6.55172e-96	7.04572e-92
RRAGC	ENSG00000116954	ENSG00000116954.7	protein_coding	313.248	3.22951	2.83091e-87	3.04436e-83
YRDC	ENSG00000196449	ENSG00000196449.3	protein_coding	303.618	3.22887	7.13849e-143	7.67674e-139
EFNA1	ENSG00000169242	ENSG00000169242.11	protein_coding	387.176	3.22591	8.07402e-104	8.6828e-100
C1orf52	ENSG00000162642	ENSG00000162642.13	protein_coding	243.382	3.21079	7.89e-125	8.48491e-121
ZNF674-AS1	ENSG00000230844	ENSG00000230844.2	lincRNA	135.686	3.19284	1.73942e-67	1.87057e-63
AC016876.1	ENSG00000233223	ENSG00000233223.2	antisense	58.4805	3.19141	6.17898e-43	6.64488e-39
ULBP1	ENSG00000111981	ENSG00000111981.4	protein_coding	46.9289	3.19034	7.60924e-27	8.18297e-23
IRF7	ENSG00000185507	ENSG00000185507.20	protein_coding	482.659	3.18696	8.88942e-43	9.55968e-39
ZNF304	ENSG00000131845	ENSG00000131845.14	protein_coding	39.2655	3.1865	8.25042e-27	8.87251e-23
CDKN1B	ENSG00000111276	ENSG00000111276.10	protein_coding	1085.54	3.18641	1.03172e-231	1.10951e-227
MT-RNR2	ENSG00000210082	ENSG00000210082.2	Mt_rRNA	574782	3.18547	8.29152e-102	8.9167e-98
CD83	ENSG00000112149	ENSG00000112149.9	protein_coding	159.675	3.18337	1.62409e-31	1.74655e-27
RMND5A	ENSG00000153561	ENSG00000153561.12	protein_coding	802.452	3.18168	5.0343e-226	5.41388e-222
CSF3	ENSG00000108342	ENSG00000108342.12	protein_coding	100.54	3.1809	0.000354362	1
RN7SL2	ENSG00000274012	ENSG00000274012.1	misc_RNA	164.263	3.17608	0.00319127	1
EN2	ENSG00000164778	ENSG00000164778.4	protein_coding	39.722	3.17481	5.9797e-33	6.43057e-29
CHD2	ENSG00000173575	ENSG00000173575.20	protein_coding	1384.05	3.17166	2.63186e-135	2.83031e-131
SPRY1	ENSG00000164056	ENSG00000164056.10	protein_coding	40.2176	3.16376	2.55577e-25	2.74847e-21
GATA2	ENSG00000179348	ENSG00000179348.11	protein_coding	47.5119	3.15843	1.43342e-36	1.5415e-32
PLIN2	ENSG00000147872	ENSG00000147872.9	protein_coding	591.066	3.15692	3.92557e-189	4.22155e-185
IER3	ENSG00000137331	ENSG00000137331.11	protein_coding	1255.42	3.15663	1.80008e-136	1.93581e-132
CCDC163	ENSG00000280670	ENSG00000280670.2	protein_coding	39.438	3.14302	1.98995e-32	2.13999e-28
TSPAN12	ENSG00000106025	ENSG00000106025.8	protein_coding	30.2028	3.14142	6.12942e-24	6.59158e-20
Z99129.4	ENSG00000279453	ENSG00000279453.1	TEC	40.5838	3.13965	8.60697e-25	9.25594e-21
NXF1	ENSG00000162231	ENSG00000162231.13	protein_coding	1367.76	3.13838	1.09929e-186	1.18217e-182
PIM3	ENSG00000198355	ENSG00000198355.4	protein_coding	695.854	3.13721	3.88802e-115	4.18117e-111
FRMD6	ENSG00000139926	ENSG00000139926.15	protein_coding	927.702	3.11662	1.83237e-118	1.97053e-114
RAB40B	ENSG00000141542	ENSG00000141542.10	protein_coding	235.939	3.11489	3.53196e-116	3.79827e-112
ATP6V0B	ENSG00000117410	ENSG00000117410.13	protein_coding	1515.55	3.11476	5.28002e-156	5.67813e-152
ULBP2	ENSG00000131015	ENSG00000131015.4	protein_coding	50.9385	3.11284	6.40861e-23	6.89182e-19
HAP1	ENSG00000173805	ENSG00000173805.15	protein_coding	128.358	3.11154	6.23065e-39	6.70044e-35
FICD	ENSG00000198855	ENSG00000198855.6	protein_coding	86.9419	3.10902	1.62859e-59	1.75139e-55
PIM2	ENSG00000102096	ENSG00000102096.9	protein_coding	173.851	3.0996	1.39341e-110	1.49847e-106
ZNF432	ENSG00000256087	ENSG00000256087.6	protein_coding	67.2163	3.09898	1.4538e-32	1.56341e-28
PIM1	ENSG00000137193	ENSG00000137193.13	protein_coding	453.403	3.09702	6.71293e-123	7.21909e-119
EPHB3	ENSG00000182580	ENSG00000182580.2	protein_coding	31.2904	3.09576	1.02227e-25	1.09935e-21
ZNF615	ENSG00000197619	ENSG00000197619.13	protein_coding	73.325	3.09464	1.58904e-40	1.70885e-36
DEDD2	ENSG00000160570	ENSG00000160570.13	protein_coding	920.35	3.0875	8.46051e-136	9.09843e-132
REC8	ENSG00000100918	ENSG00000100918.12	protein_coding	112.511	3.08612	3.56287e-28	3.83151e-24
HOXA5	ENSG00000106004	ENSG00000106004.4	protein_coding	76.5266	3.07677	1.64984e-56	1.77423e-52
OPN1SW	ENSG00000128617	ENSG00000128617.2	protein_coding	48.7797	3.07509	1.05245e-36	1.13181e-32
SOWAHC	ENSG00000198142	ENSG00000198142.4	protein_coding	405.02	3.06809	4.75155e-177	5.10982e-173
PTGER4	ENSG00000171522	ENSG00000171522.5	protein_coding	219.568	3.06514	1.30856e-28	1.40722e-24
GPNMB	ENSG00000136235	ENSG00000136235.16	protein_coding	57.7156	3.06363	2.48162e-35	2.66874e-31
AC005261.1	ENSG00000268205	ENSG00000268205.1	lincRNA	129.095	3.06273	2.86747e-79	3.08368e-75
CYP27B1	ENSG00000111012	ENSG00000111012.9	protein_coding	56.0194	3.05842	6.16179e-32	6.62639e-28
EGR1	ENSG00000120738	ENSG00000120738.7	protein_coding	4922.7	3.05815	6.83442e-08	0.000734974
MAP3K8	ENSG00000107968	ENSG00000107968.9	protein_coding	441.349	3.05351	6.12293e-93	6.5846e-89
ETV3	ENSG00000117036	ENSG00000117036.11	protein_coding	704.541	3.05288	7.00523e-114	7.53342e-110
AOC3	ENSG00000131471	ENSG00000131471.6	protein_coding	58.322	3.04638	3.13332e-22	3.36957e-18
ZNF211	ENSG00000121417	ENSG00000121417.13	protein_coding	158.266	3.04577	1.73105e-72	1.86157e-68
ARMCX6	ENSG00000198960	ENSG00000198960.10	protein_coding	127.046	3.04353	2.14124e-79	2.30269e-75
KLF4	ENSG00000136826	ENSG00000136826.14	protein_coding	3138.93	3.03952	7.4721e-94	8.0355e-90
RINL	ENSG00000187994	ENSG00000187994.13	protein_coding	71.8822	3.03423	4.07067e-26	4.3776e-22
AC015912.3	ENSG00000274213	ENSG00000274213.1	lincRNA	45.4921	3.02328	1.24654e-16	1.34053e-12
KDM6B	ENSG00000132510	ENSG00000132510.10	protein_coding	678.556	3.02064	7.47184e-93	8.03521e-89
ZNF296	ENSG00000170684	ENSG00000170684.8	protein_coding	136.768	3.01853	3.37542e-48	3.62993e-44
IFITM1	ENSG00000185885	ENSG00000185885.15	protein_coding	82.9636	3.01756	1.65791e-05	0.178292
CDKN2D	ENSG00000129355	ENSG00000129355.6	protein_coding	116.699	3.01201	3.1818e-40	3.42171e-36
GPCPD1	ENSG00000125772	ENSG00000125772.12	protein_coding	423.136	3.00922	1.12246e-130	1.20709e-126
TENT5A	ENSG00000112773	ENSG00000112773.15	protein_coding	537.918	3.00815	1.81018e-66	1.94667e-62
OTUD1	ENSG00000165312	ENSG00000165312.6	protein_coding	1875.42	3.00759	6.25641e-17	6.72815e-13
NPR2	ENSG00000159899	ENSG00000159899.14	protein_coding	154.639	3.00697	2.05346e-74	2.20829e-70
ZNF614	ENSG00000142556	ENSG00000142556.18	protein_coding	130.303	3.00372	5.65689e-64	6.08342e-60
ZNF461	ENSG00000197808	ENSG00000197808.11	protein_coding	182.709	2.99527	1.37047e-51	1.4738e-47
LZTS3	ENSG00000088899	ENSG00000088899.15	protein_coding	131.006	2.99124	4.2202e-70	4.5384e-66
RNF227	ENSG00000179859	ENSG00000179859.9	protein_coding	42.0883	2.99063	3.78717e-26	4.07272e-22
TP53INP1	ENSG00000164938	ENSG00000164938.13	protein_coding	146.512	2.98507	7.3869e-58	7.94388e-54
IFNL4	ENSG00000272395	ENSG00000272395.7	polymorphic_pseudogene	90.4616	2.98298	0.0476665	1
SHOX2	ENSG00000168779	ENSG00000168779.19	protein_coding	71.9319	2.97362	4.80707e-30	5.16953e-26
SNHG4	ENSG00000281398	ENSG00000281398.4	lincRNA	782.77	2.9733	2.64326e-93	2.84256e-89
CCL5	ENSG00000271503	ENSG00000271503.5	protein_coding	7157.69	2.97235	0.000427323	1
AC008124.1	ENSG00000273015	ENSG00000273015.2	lincRNA	100.8	2.96996	6.38419e-57	6.86556e-53
VEGFA	ENSG00000112715	ENSG00000112715.21	protein_coding	608.029	2.9683	8.18406e-119	8.80114e-115
PNRC1	ENSG00000146278	ENSG00000146278.10	protein_coding	727.021	2.96346	7.61281e-108	8.18682e-104
SNHG9	ENSG00000255198	ENSG00000255198.4	lincRNA	108.5	2.96306	6.34282e-29	6.82106e-25
ANTXR2	ENSG00000163297	ENSG00000163297.16	protein_coding	34.9731	2.96093	2.99257e-21	3.21821e-17
SLC25A25	ENSG00000148339	ENSG00000148339.12	protein_coding	575.249	2.95968	2.79993e-76	3.01104e-72
RIT1	ENSG00000143622	ENSG00000143622.10	protein_coding	524.545	2.94659	7.12508e-84	7.66231e-80
IFI27	ENSG00000165949	ENSG00000165949.12	protein_coding	406.424	2.9462	1.04867e-20	1.12774e-16
NEU1	ENSG00000204386	ENSG00000204386.10	protein_coding	790.801	2.9456	2.59799e-94	2.79388e-90
MRNIP	ENSG00000161010	ENSG00000161010.14	protein_coding	477.118	2.94471	1.55157e-46	1.66856e-42
ZNF669	ENSG00000188295	ENSG00000188295.14	protein_coding	107.091	2.94315	2.86398e-39	3.07993e-35
SNHG15	ENSG00000232956	ENSG00000232956.8	lincRNA	487.537	2.93809	6.64281e-124	7.14368e-120
ZNF134	ENSG00000213762	ENSG00000213762.11	protein_coding	352.462	2.93517	1.16164e-105	1.24923e-101
CHRNB1	ENSG00000170175	ENSG00000170175.10	protein_coding	80.2228	2.93485	1.979e-42	2.12821e-38
ZNF543	ENSG00000178229	ENSG00000178229.7	protein_coding	52.4364	2.92905	1.08546e-21	1.1673e-17
MICB	ENSG00000204516	ENSG00000204516.9	protein_coding	149.507	2.9074	7.75179e-83	8.33628e-79
SERTAD3	ENSG00000167565	ENSG00000167565.12	protein_coding	758.787	2.90642	9.50374e-136	1.02203e-131
DLX1	ENSG00000144355	ENSG00000144355.14	protein_coding	44.9801	2.90566	4.169e-25	4.48334e-21
CSF1	ENSG00000184371	ENSG00000184371.13	protein_coding	708.258	2.90291	3.20562e-108	3.44732e-104
MSX1	ENSG00000163132	ENSG00000163132.6	protein_coding	149.798	2.90034	6.19058e-44	6.65735e-40
GRPEL2	ENSG00000164284	ENSG00000164284.14	protein_coding	407.931	2.89901	4.1062e-104	4.41581e-100
KDM7A-DT	ENSG00000260231	ENSG00000260231.2	bidirectional_promoter_lncRNA	54.308	2.89602	2.25612e-21	2.42623e-17
GBX2	ENSG00000168505	ENSG00000168505.6	protein_coding	35.1181	2.89234	4.87845e-24	5.24628e-20
RHBDL1	ENSG00000103269	ENSG00000103269.13	protein_coding	40.0401	2.89048	1.86474e-20	2.00534e-16
UBE2Q1	ENSG00000160714	ENSG00000160714.9	protein_coding	1303.88	2.88235	1.11342e-213	1.19737e-209
ZBTB43	ENSG00000169155	ENSG00000169155.9	protein_coding	328.209	2.8679	1.94316e-85	2.08967e-81
LARP6	ENSG00000166173	ENSG00000166173.10	protein_coding	1027.21	2.86309	2.10792e-87	2.26686e-83
HSPB8	ENSG00000152137	ENSG00000152137.6	protein_coding	407.657	2.86121	5.43525e-77	5.84507e-73
DYRK1B	ENSG00000105204	ENSG00000105204.13	protein_coding	348.141	2.86044	7.93897e-110	8.53756e-106
HOXA1	ENSG00000105991	ENSG00000105991.8	protein_coding	79.0635	2.85982	5.54625e-41	5.96444e-37
KCND1	ENSG00000102057	ENSG00000102057.9	protein_coding	61.3839	2.85939	2.74389e-26	2.95077e-22
OSR2	ENSG00000164920	ENSG00000164920.9	protein_coding	52.8021	2.85536	3.85872e-38	4.14966e-34
CITED2	ENSG00000164442	ENSG00000164442.9	protein_coding	1281.35	2.85384	1.22424e-70	1.31654e-66
HIST3H2A	ENSG00000181218	ENSG00000181218.5	protein_coding	121.482	2.85328	7.32294e-47	7.87509e-43
RRN3P1	ENSG00000248124	ENSG00000248124.7	transcribed_unprocessed_pseudogene	61.9373	2.85288	2.90438e-27	3.12337e-23
GNB3	ENSG00000111664	ENSG00000111664.10	protein_coding	33.4181	2.84583	4.21592e-24	4.5338e-20
RND1	ENSG00000172602	ENSG00000172602.10	protein_coding	1732.91	2.84404	3.14271e-98	3.37967e-94
MISP3	ENSG00000141854	ENSG00000141854.9	protein_coding	60.6728	2.84157	1.26175e-33	1.35689e-29
MKNK2	ENSG00000099875	ENSG00000099875.14	protein_coding	1259.69	2.83969	4.57587e-225	4.92089e-221
STC2	ENSG00000113739	ENSG00000113739.10	protein_coding	538.084	2.8372	3.36556e-89	3.61932e-85
DNAJC25	ENSG00000059769	ENSG00000059769.19	protein_coding	243.502	2.83679	1.02701e-88	1.10444e-84
CUZD1	ENSG00000138161	ENSG00000138161.13	protein_coding	32.3512	2.8323	2.93947e-22	3.1611e-18
HMOX1	ENSG00000100292	ENSG00000100292.16	protein_coding	2396.64	2.83194	1.83761e-108	1.97616e-104
CRABP2	ENSG00000143320	ENSG00000143320.8	protein_coding	49.547	2.82876	4.29675e-21	4.62073e-17
HDAC5	ENSG00000108840	ENSG00000108840.15	protein_coding	123.698	2.82232	7.0744e-65	7.60781e-61
N4BP3	ENSG00000145911	ENSG00000145911.5	protein_coding	75.3751	2.82088	5.48862e-13	5.90246e-09
LINC00888	ENSG00000240024	ENSG00000240024.5	transcribed_unprocessed_pseudogene	108.975	2.81863	4.6156e-54	4.96362e-50
DMRTA1	ENSG00000176399	ENSG00000176399.3	protein_coding	32.9266	2.81845	1.45498e-23	1.56469e-19
PIP4P1	ENSG00000165782	ENSG00000165782.10	protein_coding	504.21	2.81763	2.13369e-103	2.29457e-99
ISL2	ENSG00000159556	ENSG00000159556.9	protein_coding	49.1027	2.81562	4.4641e-30	4.8007e-26
SPRED3	ENSG00000188766	ENSG00000188766.12	protein_coding	74.4848	2.81452	1.44049e-30	1.5491e-26
HID1	ENSG00000167861	ENSG00000167861.15	protein_coding	193.33	2.81389	3.9596e-82	4.25815e-78
ABHD17C	ENSG00000136379	ENSG00000136379.11	protein_coding	353.717	2.81253	8.00735e-156	8.6111e-152
MDK	ENSG00000110492	ENSG00000110492.15	protein_coding	96.3067	2.81227	9.87988e-36	1.06248e-31
HOXC6	ENSG00000197757	ENSG00000197757.7	protein_coding	56.0996	2.81015	5.05785e-37	5.43921e-33
PTGS2	ENSG00000073756	ENSG00000073756.11	protein_coding	2369.81	2.80617	7.35664e-87	7.91133e-83
NAP1L5	ENSG00000177432	ENSG00000177432.7	protein_coding	46.6595	2.79621	1.21094e-27	1.30225e-23
NRARP	ENSG00000198435	ENSG00000198435.3	protein_coding	48.5086	2.79068	7.65635e-31	8.23364e-27
FOXD1	ENSG00000251493	ENSG00000251493.4	protein_coding	89.4977	2.78902	2.31558e-35	2.49018e-31
SPRY2	ENSG00000136158	ENSG00000136158.11	protein_coding	674.876	2.78376	6.89528e-65	7.41519e-61
MYH3	ENSG00000109063	ENSG00000109063.14	protein_coding	76.0059	2.78372	3.05503e-26	3.28538e-22
ZNF557	ENSG00000130544	ENSG00000130544.11	protein_coding	186.131	2.78312	2.35532e-39	2.53291e-35
ZNF264	ENSG00000083844	ENSG00000083844.10	protein_coding	151.408	2.783	2.50459e-63	2.69343e-59
KDM7A	ENSG00000006459	ENSG00000006459.10	protein_coding	142.159	2.77056	6.82342e-45	7.33791e-41
ZFAND2A	ENSG00000178381	ENSG00000178381.11	protein_coding	325.732	2.76971	5.66126e-71	6.08812e-67
MBD6	ENSG00000166987	ENSG00000166987.14	protein_coding	441.158	2.76892	2.87543e-99	3.09224e-95
SPRY4	ENSG00000187678	ENSG00000187678.9	protein_coding	176.07	2.76738	1.11142e-77	1.19522e-73
RND3	ENSG00000115963	ENSG00000115963.13	protein_coding	1348.86	2.76372	6.07617e-183	6.53431e-179
ATXN7L2	ENSG00000162650	ENSG00000162650.16	protein_coding	56.9135	2.76111	6.0853e-33	6.54413e-29
PCF11	ENSG00000165494	ENSG00000165494.11	protein_coding	712.031	2.76071	2.31588e-130	2.4905e-126
KCNAB3	ENSG00000170049	ENSG00000170049.9	protein_coding	71.665	2.75904	1.04479e-25	1.12357e-21
IFIT1	ENSG00000185745	ENSG00000185745.9	protein_coding	3285.56	2.75839	1.45453e-10	1.56421e-06
SDC4	ENSG00000124145	ENSG00000124145.6	protein_coding	2093.46	2.75693	2.04765e-115	2.20204e-111
METRNL	ENSG00000176845	ENSG00000176845.12	protein_coding	45.3902	2.75689	4.85158e-27	5.21738e-23
EIF4A2	ENSG00000156976	ENSG00000156976.16	protein_coding	3090.27	2.7551	2.73637e-117	2.9427e-113
SLC38A2	ENSG00000134294	ENSG00000134294.13	protein_coding	3769.21	2.75431	1.41066e-136	1.51702e-132
KLHL11	ENSG00000178502	ENSG00000178502.5	protein_coding	93.8415	2.75366	4.181e-33	4.49625e-29
VGF	ENSG00000128564	ENSG00000128564.6	protein_coding	158.51	2.74804	1.55668e-50	1.67406e-46
EGR4	ENSG00000135625	ENSG00000135625.7	protein_coding	93.7385	2.7477	0.00236408	1
EPC1	ENSG00000120616	ENSG00000120616.15	protein_coding	566.285	2.74375	9.79628e-107	1.05349e-102
ZBTB11-AS1	ENSG00000256628	ENSG00000256628.3	antisense	150.488	2.74021	1.23977e-29	1.33325e-25
MPZL3	ENSG00000160588	ENSG00000160588.9	protein_coding	32.0474	2.73889	1.19628e-18	1.28647e-14
ZDHHC7	ENSG00000153786	ENSG00000153786.12	protein_coding	984.064	2.72922	2.1848e-180	2.34953e-176
MAP1LC3B	ENSG00000140941	ENSG00000140941.12	protein_coding	1658.9	2.72839	3.99462e-177	4.29581e-173
2019-03-09	ENSG00000139266	ENSG00000139266.5	protein_coding	121.89	2.7266	1.30526e-63	1.40367e-59
SLC25A30	ENSG00000174032	ENSG00000174032.16	protein_coding	222.773	2.72495	5.14814e-88	5.53631e-84
PDE4B	ENSG00000184588	ENSG00000184588.17	protein_coding	452.679	2.72463	7.44657e-153	8.00804e-149
SIAH2	ENSG00000181788	ENSG00000181788.3	protein_coding	262.456	2.72099	1.65499e-114	1.77978e-110
PPM1D	ENSG00000170836	ENSG00000170836.11	protein_coding	601.027	2.72059	2.51295e-95	2.70243e-91
OASL	ENSG00000135114	ENSG00000135114.12	protein_coding	8916.63	2.70822	0.000316182	1
BMP2	ENSG00000125845	ENSG00000125845.6	protein_coding	49.9819	2.70689	1.80211e-19	1.93799e-15
DTX3	ENSG00000178498	ENSG00000178498.15	protein_coding	248.187	2.70579	4.45976e-82	4.79603e-78
PLK3	ENSG00000173846	ENSG00000173846.12	protein_coding	160.239	2.70311	1.66298e-68	1.78837e-64
SLC2A3	ENSG00000059804	ENSG00000059804.15	protein_coding	558.967	2.70012	1.64254e-151	1.76639e-147
CRTC2	ENSG00000160741	ENSG00000160741.16	protein_coding	529.151	2.68952	2.72894e-79	2.93471e-75
IER2	ENSG00000160888	ENSG00000160888.6	protein_coding	922.165	2.6827	3.25355e-84	3.49887e-80
EDN1	ENSG00000078401	ENSG00000078401.6	protein_coding	1053.58	2.68107	7.64421e-130	8.22058e-126
MYLIP	ENSG00000007944	ENSG00000007944.14	protein_coding	133.877	2.68051	4.99892e-47	5.37584e-43
PCGF1	ENSG00000115289	ENSG00000115289.13	protein_coding	231.585	2.67937	3.14752e-85	3.38484e-81
PELI1	ENSG00000197329	ENSG00000197329.11	protein_coding	221.533	2.67528	1.99467e-61	2.14506e-57
HOXB3	ENSG00000120093	ENSG00000120093.11	protein_coding	195.481	2.67515	3.69951e-55	3.97846e-51
MSX2	ENSG00000120149	ENSG00000120149.8	protein_coding	62.8526	2.67439	5.62848e-41	6.05287e-37
SNHG20	ENSG00000234912	ENSG00000234912.12	sense_overlapping	128.246	2.67408	6.85776e-52	7.37484e-48
FLCN	ENSG00000154803	ENSG00000154803.12	protein_coding	600.032	2.67386	4.83353e-63	5.19798e-59
DDIT4	ENSG00000168209	ENSG00000168209.4	protein_coding	1324.47	2.66864	5.21459e-78	5.60777e-74
RASSF1	ENSG00000068028	ENSG00000068028.17	protein_coding	220.422	2.667	8.12956e-81	8.74253e-77
TNFSF9	ENSG00000125657	ENSG00000125657.4	protein_coding	156.384	2.66096	9.65638e-44	1.03845e-39
DNAJB1	ENSG00000132002	ENSG00000132002.7	protein_coding	2269.94	2.65715	6.6879e-183	7.19217e-179
ZNF805	ENSG00000204524	ENSG00000204524.6	protein_coding	41.5847	2.65397	3.46463e-17	3.72586e-13
PAXIP1-AS1	ENSG00000273344	ENSG00000273344.1	lincRNA	109.712	2.65303	3.1815e-52	3.42139e-48
THAP9-AS1	ENSG00000251022	ENSG00000251022.6	antisense	162.102	2.6511	8.40968e-70	9.04377e-66
KLHL24	ENSG00000114796	ENSG00000114796.15	protein_coding	117.085	2.65085	1.52654e-41	1.64164e-37
VAV1	ENSG00000141968	ENSG00000141968.7	protein_coding	140.995	2.64893	7.30944e-58	7.86057e-54
TMA7	ENSG00000232112	ENSG00000232112.3	protein_coding	108.291	2.64769	1.73505e-35	1.86587e-31
RAPGEFL1	ENSG00000108352	ENSG00000108352.12	protein_coding	124.005	2.64764	2.14277e-36	2.30433e-32
B3GNT5	ENSG00000176597	ENSG00000176597.11	protein_coding	129.958	2.6471	3.55442e-58	3.82242e-54
C14orf28	ENSG00000179476	ENSG00000179476.7	protein_coding	64.6317	2.64417	4.78407e-36	5.14479e-32
AC145207.5	ENSG00000263731	ENSG00000263731.1	lincRNA	74.941	2.64293	4.24029e-28	4.56e-24
RNF122	ENSG00000133874	ENSG00000133874.1	protein_coding	53.7606	2.64276	6.04662e-32	6.50253e-28
FRAT1	ENSG00000165879	ENSG00000165879.8	protein_coding	36.7723	2.64042	1.36446e-20	1.46734e-16
SYVN1	ENSG00000162298	ENSG00000162298.18	protein_coding	591.705	2.63863	1.0581e-151	1.13788e-147
JUN	ENSG00000177606	ENSG00000177606.6	protein_coding	4618.63	2.63717	2.15658e-71	2.31919e-67
TMEM167B	ENSG00000215717	ENSG00000215717.5	protein_coding	244.305	2.63515	6.45365e-84	6.94025e-80
EIF1	ENSG00000173812	ENSG00000173812.10	protein_coding	7004.71	2.63502	7.78567e-200	8.37271e-196
ZFP37	ENSG00000136866	ENSG00000136866.13	protein_coding	63.4483	2.6338	2.5462e-29	2.73819e-25
MEF2D	ENSG00000116604	ENSG00000116604.17	protein_coding	724.562	2.63165	8.38962e-114	9.0222e-110
BNIP1	ENSG00000113734	ENSG00000113734.17	protein_coding	158.911	2.62871	7.62637e-70	8.20139e-66
DNAJC12	ENSG00000108176	ENSG00000108176.14	protein_coding	165.836	2.62747	7.30171e-67	7.85225e-63
CCL4L2	ENSG00000276070	ENSG00000276070.4	protein_coding	63.396	2.61989	0.085688	1
RSRP1	ENSG00000117616	ENSG00000117616.17	protein_coding	251.489	2.61262	1.82589e-96	1.96356e-92
ODC1	ENSG00000115758	ENSG00000115758.12	protein_coding	3767.12	2.60541	5.22334e-185	5.61718e-181
AC020916.1	ENSG00000267519	ENSG00000267519.6	antisense	371.738	2.60376	2.63379e-40	2.83238e-36
ACHE	ENSG00000087085	ENSG00000087085.14	protein_coding	114.186	2.60301	9.74202e-15	1.04766e-10
CCT6P1	ENSG00000228409	ENSG00000228409.6	transcribed_unprocessed_pseudogene	86.361	2.59863	1.4369e-22	1.54524e-18
USPL1	ENSG00000132952	ENSG00000132952.11	protein_coding	290.61	2.59757	7.46326e-93	8.02599e-89
IGDCC4	ENSG00000103742	ENSG00000103742.11	protein_coding	56.4316	2.59668	1.42463e-30	1.53204e-26
BPGM	ENSG00000172331	ENSG00000172331.11	protein_coding	273.886	2.59659	4.75084e-99	5.10905e-95
ZCCHC3	ENSG00000247315	ENSG00000247315.3	protein_coding	618.926	2.59353	4.38176e-116	4.71214e-112
ELMO3	ENSG00000102890	ENSG00000102890.14	protein_coding	85.336	2.59269	2.86993e-31	3.08632e-27
SLC43A2	ENSG00000167703	ENSG00000167703.14	protein_coding	167.466	2.59104	3.15168e-60	3.38931e-56
SOCS3	ENSG00000184557	ENSG00000184557.4	protein_coding	744.013	2.5902	5.36426e-72	5.76872e-68
UGCG	ENSG00000148154	ENSG00000148154.9	protein_coding	356.91	2.58684	5.54848e-94	5.96684e-90
DUSP1	ENSG00000120129	ENSG00000120129.5	protein_coding	1830.18	2.58595	6.43463e-115	6.9198e-111
CDC37L1	ENSG00000106993	ENSG00000106993.11	protein_coding	327.383	2.58364	9.75005e-108	1.04852e-103
SH2D5	ENSG00000189410	ENSG00000189410.11	protein_coding	106.877	2.58138	4.3704e-45	4.69992e-41
MIER1	ENSG00000198160	ENSG00000198160.14	protein_coding	533.942	2.57565	1.79439e-74	1.92968e-70
SIRT6	ENSG00000077463	ENSG00000077463.14	protein_coding	230.712	2.57531	1.37796e-57	1.48186e-53
CDKN2AIP	ENSG00000168564	ENSG00000168564.5	protein_coding	326.09	2.57349	4.43101e-73	4.76511e-69
ARX	ENSG00000004848	ENSG00000004848.7	protein_coding	28.3642	2.57097	1.36685e-15	1.46991e-11
SNHG25	ENSG00000266402	ENSG00000266402.3	lincRNA	102.405	2.56518	9.21543e-19	9.91027e-15
AC132192.2	ENSG00000268403	ENSG00000268403.2	antisense	90.7525	2.56384	5.5553e-18	5.97417e-14
PROSER2	ENSG00000148426	ENSG00000148426.12	protein_coding	230.354	2.55963	3.43557e-57	3.69461e-53
FRS2	ENSG00000166225	ENSG00000166225.8	protein_coding	506.441	2.55919	3.46524e-70	3.72652e-66
PRR14	ENSG00000156858	ENSG00000156858.11	protein_coding	650.432	2.55911	1.58914e-92	1.70896e-88
PXDC1	ENSG00000168994	ENSG00000168994.13	protein_coding	88.9712	2.5563	3.01005e-48	3.23701e-44
SAT1	ENSG00000130066	ENSG00000130066.16	protein_coding	4926.31	2.55606	2.27324e-133	2.44464e-129
TMEM159	ENSG00000011638	ENSG00000011638.10	protein_coding	194.536	2.55582	8.65253e-59	9.30493e-55
AC125257.1	ENSG00000259623	ENSG00000259623.1	sense_overlapping	242.029	2.55547	1.98257e-77	2.13205e-73
SLC44A2	ENSG00000129353	ENSG00000129353.14	protein_coding	270.135	2.55518	3.94039e-89	4.23749e-85
RNF19B	ENSG00000116514	ENSG00000116514.16	protein_coding	403.128	2.55247	3.46348e-81	3.72462e-77
ZNF22	ENSG00000165512	ENSG00000165512.4	protein_coding	31.1534	2.54948	1.75665e-19	1.8891e-15
SERPINB8	ENSG00000166401	ENSG00000166401.14	protein_coding	134.832	2.54494	1.13643e-40	1.22211e-36
RHOB	ENSG00000143878	ENSG00000143878.9	protein_coding	1039.23	2.54299	2.64062e-154	2.83972e-150
SLC30A1	ENSG00000170385	ENSG00000170385.9	protein_coding	1011.94	2.54236	3.06412e-165	3.29516e-161
CCNG2	ENSG00000138764	ENSG00000138764.14	protein_coding	105.042	2.54225	1.05877e-41	1.1386e-37
AP002387.1	ENSG00000254682	ENSG00000254682.1	antisense	43.7867	2.54168	5.20295e-22	5.59525e-18
HOXB8	ENSG00000120068	ENSG00000120068.6	protein_coding	134.523	2.54006	1.66963e-55	1.79552e-51
PPP1R18	ENSG00000146112	ENSG00000146112.11	protein_coding	772.815	2.53641	2.64111e-82	2.84025e-78
MOAP1	ENSG00000165943	ENSG00000165943.4	protein_coding	223.044	2.53321	1.22105e-92	1.31312e-88
UBALD2	ENSG00000185262	ENSG00000185262.8	protein_coding	226.009	2.52302	2.371e-57	2.54978e-53
CCNJ	ENSG00000107443	ENSG00000107443.15	protein_coding	198.289	2.52266	1.66135e-71	1.78662e-67
ZFP36L1	ENSG00000185650	ENSG00000185650.9	protein_coding	2010.21	2.5223	7.50742e-139	8.07348e-135
CCDC71L	ENSG00000253276	ENSG00000253276.2	protein_coding	101.07	2.52188	7.18794e-44	7.72991e-40
KCTD2	ENSG00000180901	ENSG00000180901.10	protein_coding	536.508	2.5195	3.72938e-143	4.01058e-139
ZFAS1	ENSG00000177410	ENSG00000177410.12	antisense	1114.42	2.51948	1.98692e-98	2.13674e-94
TAF7	ENSG00000178913	ENSG00000178913.7	protein_coding	1585.45	2.51897	5.48425e-198	5.89776e-194
DERL2	ENSG00000072849	ENSG00000072849.10	protein_coding	980.467	2.5186	1.90792e-145	2.05177e-141
DCUN1D3	ENSG00000188215	ENSG00000188215.9	protein_coding	135.378	2.51228	6.44786e-49	6.93402e-45
ATP6V1G1	ENSG00000136888	ENSG00000136888.6	protein_coding	1680.6	2.51051	1.14004e-90	1.226e-86
VPS37B	ENSG00000139722	ENSG00000139722.6	protein_coding	285.906	2.51047	9.12264e-64	9.81049e-60
NAB2	ENSG00000166886	ENSG00000166886.12	protein_coding	231.359	2.50991	1.38004e-59	1.4841e-55
RNF38	ENSG00000137075	ENSG00000137075.17	protein_coding	257.54	2.50454	2.74951e-83	2.95682e-79
PLK2	ENSG00000145632	ENSG00000145632.14	protein_coding	3747.26	2.50289	1.66869e-136	1.79451e-132
TCEAL9	ENSG00000185222	ENSG00000185222.9	protein_coding	941.672	2.50195	4.01007e-117	4.31243e-113
B4GALT3	ENSG00000158850	ENSG00000158850.14	protein_coding	474.242	2.49791	2.10025e-73	2.25861e-69
TUSC1	ENSG00000198680	ENSG00000198680.4	protein_coding	32.9991	2.49629	1.52476e-21	1.63972e-17
BRSK1	ENSG00000160469	ENSG00000160469.16	protein_coding	73.3417	2.49389	3.82703e-28	4.11559e-24
AC015813.6	ENSG00000279207	ENSG00000279207.1	TEC	122.248	2.49229	2.62732e-40	2.82542e-36
KLHL15	ENSG00000174010	ENSG00000174010.9	protein_coding	305.056	2.49091	2.31545e-58	2.49003e-54
RBM24	ENSG00000112183	ENSG00000112183.14	protein_coding	417.992	2.48955	6.09496e-57	6.55452e-53
CPEB3	ENSG00000107864	ENSG00000107864.14	protein_coding	53.1366	2.48705	7.15823e-15	7.69796e-11
IFI44	ENSG00000137965	ENSG00000137965.10	protein_coding	78.0907	2.48555	0.00618445	1
DUSP10	ENSG00000143507	ENSG00000143507.17	protein_coding	155.345	2.48544	2.96458e-26	3.18811e-22
EREG	ENSG00000124882	ENSG00000124882.3	protein_coding	1894.16	2.4845	2.92705e-101	3.14775e-97
CXCL5	ENSG00000163735	ENSG00000163735.6	protein_coding	2660.88	2.48292	5.67812e-112	6.10625e-108
TMEM145	ENSG00000167619	ENSG00000167619.11	protein_coding	52.7391	2.47936	2.84556e-24	3.06012e-20
SPTY2D1	ENSG00000179119	ENSG00000179119.14	protein_coding	701.045	2.47727	2.08236e-122	2.23937e-118
C2CD2L	ENSG00000172375	ENSG00000172375.13	protein_coding	83.6266	2.477	4.3723e-44	4.70197e-40
CCDC184	ENSG00000177875	ENSG00000177875.4	protein_coding	29.2164	2.47623	3.50233e-17	3.7664e-13
KLHL28	ENSG00000179454	ENSG00000179454.13	protein_coding	132.229	2.4759	1.02325e-48	1.10041e-44
HSPA5	ENSG00000044574	ENSG00000044574.7	protein_coding	8943.12	2.47355	9.29053e-155	9.99104e-151
VWA7	ENSG00000204396	ENSG00000204396.10	protein_coding	48.3399	2.46883	1.01651e-17	1.09315e-13
RGS2	ENSG00000116741	ENSG00000116741.7	protein_coding	439.44	2.46844	1.21812e-129	1.30997e-125
AOC2	ENSG00000131480	ENSG00000131480.8	protein_coding	59.3254	2.46823	6.10719e-19	6.56767e-15
SUCO	ENSG00000094975	ENSG00000094975.13	protein_coding	467.606	2.46605	4.78656e-120	5.14747e-116
MATR3	ENSG00000015479	ENSG00000015479.18	protein_coding	38.1565	2.46367	3.36287e-15	3.61643e-11
GPATCH3	ENSG00000198746	ENSG00000198746.12	protein_coding	121.43	2.46341	2.58959e-31	2.78484e-27
PDGFB	ENSG00000100311	ENSG00000100311.16	protein_coding	79.123	2.46021	1.3212e-28	1.42082e-24
JMJD6	ENSG00000070495	ENSG00000070495.14	protein_coding	697.461	2.46015	1.45297e-66	1.56253e-62
RAET1L	ENSG00000155918	ENSG00000155918.7	protein_coding	151.296	2.45967	0.00187228	1
RAB30	ENSG00000137502	ENSG00000137502.9	protein_coding	125.278	2.45543	2.23635e-46	2.40497e-42
DBP	ENSG00000105516	ENSG00000105516.10	protein_coding	45.4266	2.45201	2.17814e-21	2.34237e-17
C12orf49	ENSG00000111412	ENSG00000111412.5	protein_coding	642.538	2.45059	5.24652e-138	5.64211e-134
DUSP7	ENSG00000164086	ENSG00000164086.9	protein_coding	112.234	2.44773	4.77233e-54	5.13216e-50
FBXW10	ENSG00000171931	ENSG00000171931.12	protein_coding	81.9679	2.44587	2.12863e-22	2.28913e-18
SNX22	ENSG00000157734	ENSG00000157734.13	protein_coding	78.3068	2.44546	1.12353e-17	1.20825e-13
LIN28B	ENSG00000187772	ENSG00000187772.7	protein_coding	124.935	2.44464	3.19526e-57	3.43618e-53
FAM53C	ENSG00000120709	ENSG00000120709.10	protein_coding	592.048	2.44069	1.49872e-108	1.61173e-104
C12orf76	ENSG00000174456	ENSG00000174456.13	protein_coding	65.5186	2.44047	1.9975e-33	2.14811e-29
FN3K	ENSG00000167363	ENSG00000167363.13	protein_coding	85.6109	2.43925	1.66316e-42	1.78856e-38
STAT5A	ENSG00000126561	ENSG00000126561.16	protein_coding	100.548	2.43852	6.92612e-22	7.44834e-18
LAMA2	ENSG00000196569	ENSG00000196569.12	protein_coding	37.9447	2.4383	3.88796e-06	0.0418112
USF1	ENSG00000158773	ENSG00000158773.14	protein_coding	404.52	2.43774	8.77626e-113	9.43799e-109
TOB1	ENSG00000141232	ENSG00000141232.4	protein_coding	726.246	2.43235	4.42282e-112	4.7563e-108
DNAJB2	ENSG00000135924	ENSG00000135924.15	protein_coding	568.008	2.43098	8.81159e-64	9.47599e-60
LAMTOR3	ENSG00000109270	ENSG00000109270.12	protein_coding	263.673	2.42348	1.72866e-89	1.859e-85
PLAU	ENSG00000122861	ENSG00000122861.15	protein_coding	830.148	2.42333	2.45986e-87	2.64534e-83
FAM214B	ENSG00000005238	ENSG00000005238.19	protein_coding	123.756	2.42093	8.42179e-54	9.05679e-50
CBX4	ENSG00000141582	ENSG00000141582.14	protein_coding	748.141	2.41902	1.37219e-89	1.47565e-85
RIOK3	ENSG00000101782	ENSG00000101782.14	protein_coding	820.624	2.41885	2.47602e-74	2.66271e-70
SCML1	ENSG00000047634	ENSG00000047634.14	protein_coding	317.61	2.41879	1.40392e-84	1.50977e-80
CSGALNACT2	ENSG00000169826	ENSG00000169826.7	protein_coding	285.412	2.41558	6.73588e-71	7.24377e-67
PLAUR	ENSG00000011422	ENSG00000011422.11	protein_coding	1608.76	2.41417	4.48193e-67	4.81987e-63
GLUL	ENSG00000135821	ENSG00000135821.18	protein_coding	137.177	2.40429	1.32868e-50	1.42886e-46
MTCO1P12	ENSG00000237973	ENSG00000237973.1	unprocessed_pseudogene	2446.76	2.40242	2.31725e-10	2.49197e-06
HSPB1	ENSG00000106211	ENSG00000106211.8	protein_coding	4531.46	2.40104	9.80981e-115	1.05495e-110
SLC9A1	ENSG00000090020	ENSG00000090020.10	protein_coding	251.212	2.40096	1.20399e-69	1.29477e-65
NUDT17	ENSG00000186364	ENSG00000186364.11	protein_coding	39.6318	2.40026	5.07586e-19	5.45858e-15
TMEM158	ENSG00000249992	ENSG00000249992.1	protein_coding	45.944	2.39922	1.02794e-18	1.10545e-14
ZNF419	ENSG00000105136	ENSG00000105136.20	protein_coding	72.1379	2.39736	7.97333e-31	8.57452e-27
MEX3C	ENSG00000176624	ENSG00000176624.10	protein_coding	422.325	2.39283	3.41267e-106	3.66999e-102
HOXC8	ENSG00000037965	ENSG00000037965.5	protein_coding	50.3432	2.39108	1.0097e-24	1.08583e-20
OSER1	ENSG00000132823	ENSG00000132823.10	protein_coding	724.129	2.38093	1.40245e-100	1.5082e-96
MBIP	ENSG00000151332	ENSG00000151332.18	protein_coding	204.313	2.38024	2.58114e-47	2.77575e-43
SYNGR3	ENSG00000127561	ENSG00000127561.14	protein_coding	62.3883	2.38023	1.44755e-25	1.5567e-21
PSPN	ENSG00000125650	ENSG00000125650.4	protein_coding	45.9306	2.37994	4.72377e-19	5.07995e-15
CCNT2	ENSG00000082258	ENSG00000082258.12	protein_coding	474.034	2.37961	1.4407e-68	1.54933e-64
MT-TF	ENSG00000210049	ENSG00000210049.1	Mt_tRNA	257.898	2.37961	7.58455e-16	8.15643e-12
AC010969.2	ENSG00000269973	ENSG00000269973.1	lincRNA	44.2024	2.37821	7.40479e-25	7.96311e-21
ARL5B	ENSG00000165997	ENSG00000165997.4	protein_coding	1169.83	2.37672	3.27429e-66	3.52117e-62
ZNF222	ENSG00000159885	ENSG00000159885.13	protein_coding	52.0071	2.37642	5.26384e-21	5.66073e-17
SNHG8	ENSG00000269893	ENSG00000269893.6	lincRNA	532.02	2.37584	2.83774e-61	3.05171e-57
MOSPD1	ENSG00000101928	ENSG00000101928.12	protein_coding	145.844	2.37563	7.21606e-55	7.76015e-51
KMT2B	ENSG00000272333	ENSG00000272333.5	protein_coding	1174.31	2.37279	6.88565e-107	7.40483e-103
PLEKHF2	ENSG00000175895	ENSG00000175895.3	protein_coding	180.232	2.37212	1.64748e-53	1.7717e-49
PDRG1	ENSG00000088356	ENSG00000088356.5	protein_coding	401.475	2.36888	1.78682e-69	1.92155e-65
FEM1A	ENSG00000141965	ENSG00000141965.4	protein_coding	78.1891	2.36867	2.66986e-19	2.87116e-15
ZXDA	ENSG00000198205	ENSG00000198205.6	protein_coding	35.1607	2.36753	1.17819e-17	1.26703e-13
EIF4A1	ENSG00000161960	ENSG00000161960.14	protein_coding	74.3147	2.36684	3.27176e-21	3.51845e-17
NDUFC2	ENSG00000151366	ENSG00000151366.12	protein_coding	274.21	2.36469	1.83469e-52	1.97303e-48
COQ10B	ENSG00000115520	ENSG00000115520.8	protein_coding	585.589	2.3644	9.96413e-76	1.07154e-71
CXCL10	ENSG00000169245	ENSG00000169245.5	protein_coding	179.468	2.36001	0.000301588	1
TERF2IP	ENSG00000166848	ENSG00000166848.5	protein_coding	574.705	2.35737	4.75434e-90	5.11281e-86
HINFP	ENSG00000172273	ENSG00000172273.12	protein_coding	126.291	2.35635	3.81703e-43	4.10483e-39
H3F3B	ENSG00000132475	ENSG00000132475.10	protein_coding	6805.18	2.3537	2.35093e-112	2.52819e-108
E2F6	ENSG00000169016	ENSG00000169016.16	protein_coding	252.312	2.3536	1.69786e-93	1.82588e-89
ING3	ENSG00000071243	ENSG00000071243.15	protein_coding	161.411	2.35219	3.81056e-50	4.09788e-46
GPR37	ENSG00000170775	ENSG00000170775.2	protein_coding	75.8669	2.34991	4.86313e-42	5.22981e-38
SREK1IP1	ENSG00000153006	ENSG00000153006.15	protein_coding	248.443	2.34989	2.94487e-78	3.16692e-74
AC025171.1	ENSG00000177738	ENSG00000177738.3	sense_overlapping	321.597	2.34306	2.41105e-23	2.59284e-19
RNASEK	ENSG00000219200	ENSG00000219200.11	protein_coding	48.4597	2.34203	1.27967e-18	1.37616e-14
ARID3B	ENSG00000179361	ENSG00000179361.17	protein_coding	49.9611	2.33844	5.71756e-23	6.14866e-19
ZNF416	ENSG00000083817	ENSG00000083817.8	protein_coding	61.0129	2.33819	4.1399e-23	4.45205e-19
FBXL16	ENSG00000127585	ENSG00000127585.11	protein_coding	30.6405	2.33587	2.15118e-15	2.31337e-11
IKZF5	ENSG00000095574	ENSG00000095574.11	protein_coding	235.723	2.333	6.58555e-48	7.0821e-44
ZFP36	ENSG00000128016	ENSG00000128016.5	protein_coding	1111.77	2.3328	1.48388e-56	1.59577e-52
IER5	ENSG00000162783	ENSG00000162783.10	protein_coding	1093.7	2.332	5.29783e-94	5.69728e-90
SEC24D	ENSG00000150961	ENSG00000150961.14	protein_coding	407.419	2.33152	7.66111e-107	8.23876e-103
SIK1B	ENSG00000275993	ENSG00000275993.2	protein_coding	288.316	2.32984	5.81163e-100	6.24982e-96
SNHG11	ENSG00000174365	ENSG00000174365.19	processed_transcript	127.56	2.32921	3.60524e-51	3.87707e-47
RNF44	ENSG00000146083	ENSG00000146083.11	protein_coding	566.634	2.32575	6.12962e-119	6.59179e-115
ZBTB49	ENSG00000168826	ENSG00000168826.15	protein_coding	47.4998	2.32545	1.1327e-20	1.2181e-16
MRPL38	ENSG00000204316	ENSG00000204316.12	protein_coding	43.774	2.32359	6.35638e-17	6.83566e-13
AKAP8L	ENSG00000011243	ENSG00000011243.17	protein_coding	398.058	2.3187	5.11305e-67	5.49857e-63
LRRN3	ENSG00000173114	ENSG00000173114.12	protein_coding	174.468	2.31819	0.0110355	1
IRAK2	ENSG00000134070	ENSG00000134070.4	protein_coding	1051.95	2.31654	3.22493e-54	3.46809e-50
LATS2	ENSG00000150457	ENSG00000150457.8	protein_coding	453.068	2.30861	8.97038e-58	9.64675e-54
ZNF574	ENSG00000105732	ENSG00000105732.12	protein_coding	612.773	2.30821	7.14769e-68	7.68662e-64
AC015813.1	ENSG00000264112	ENSG00000264112.1	lincRNA	134.248	2.30768	7.57802e-09	8.1494e-05
WHAMM	ENSG00000156232	ENSG00000156232.7	protein_coding	443.358	2.30678	2.01778e-58	2.16992e-54
MXD4	ENSG00000123933	ENSG00000123933.16	protein_coding	353.492	2.30494	3.40853e-77	3.66553e-73
SNAI1	ENSG00000124216	ENSG00000124216.3	protein_coding	182.7	2.30326	1.41028e-60	1.51662e-56
IRS2	ENSG00000185950	ENSG00000185950.8	protein_coding	465.711	2.29634	3.155e-94	3.39289e-90
CCNL1	ENSG00000163660	ENSG00000163660.11	protein_coding	1102.29	2.29482	7.81197e-56	8.40099e-52
TBKBP1	ENSG00000198933	ENSG00000198933.9	protein_coding	97.7164	2.29166	7.15786e-40	7.69756e-36
SDE2	ENSG00000143751	ENSG00000143751.9	protein_coding	480.291	2.29067	3.65849e-75	3.93434e-71
RAB3IL1	ENSG00000167994	ENSG00000167994.11	protein_coding	88.2699	2.2893	1.07826e-36	1.15956e-32
MT2A	ENSG00000125148	ENSG00000125148.6	protein_coding	2042.67	2.28717	1.36384e-61	1.46668e-57
S100P	ENSG00000163993	ENSG00000163993.6	protein_coding	318.064	2.28236	7.4395e-45	8.00044e-41
ISCU	ENSG00000136003	ENSG00000136003.15	protein_coding	1055.83	2.28164	9.37523e-168	1.00821e-163
RBM18	ENSG00000119446	ENSG00000119446.13	protein_coding	441.639	2.28084	2.02925e-99	2.18225e-95
RNF185	ENSG00000138942	ENSG00000138942.15	protein_coding	214.396	2.27605	3.40299e-52	3.65957e-48
MILR1	ENSG00000271605	ENSG00000271605.5	protein_coding	210.622	2.27543	0.000179463	1
DLX4	ENSG00000108813	ENSG00000108813.10	protein_coding	66.3875	2.2738	2.073e-25	2.2293e-21
TUFT1	ENSG00000143367	ENSG00000143367.15	protein_coding	628.06	2.27027	1.6154e-58	1.7372e-54
BAG3	ENSG00000151929	ENSG00000151929.9	protein_coding	1316.77	2.27024	1.57129e-110	1.68977e-106
MRGBP	ENSG00000101189	ENSG00000101189.6	protein_coding	562.235	2.26985	4.6361e-73	4.98566e-69
ZNF689	ENSG00000156853	ENSG00000156853.12	protein_coding	210.437	2.26467	5.48247e-55	5.89584e-51
LRRC37B	ENSG00000185158	ENSG00000185158.12	protein_coding	85.6329	2.2644	5.56708e-27	5.98684e-23
SLC25A38	ENSG00000144659	ENSG00000144659.12	protein_coding	527.295	2.26215	1.32635e-102	1.42636e-98
PINK1-AS	ENSG00000117242	ENSG00000117242.7	antisense	37.5906	2.26195	2.13485e-17	2.29582e-13
SIX4	ENSG00000100625	ENSG00000100625.8	protein_coding	111.459	2.26067	5.3153e-27	5.71607e-23
ILF3-DT	ENSG00000267100	ENSG00000267100.1	lincRNA	152.07	2.26035	3.32839e-46	3.57935e-42
ATMIN	ENSG00000166454	ENSG00000166454.9	protein_coding	822.131	2.25912	3.08707e-135	3.31984e-131
GSPT2	ENSG00000189369	ENSG00000189369.8	protein_coding	147.957	2.25735	1.10966e-51	1.19333e-47
AC092327.2	ENSG00000269826	ENSG00000269826.1	lincRNA	39.2388	2.25514	0.204955	1
PPFIA3	ENSG00000177380	ENSG00000177380.13	protein_coding	126.183	2.25461	4.03354e-39	4.33767e-35
GATA3	ENSG00000107485	ENSG00000107485.16	protein_coding	158.25	2.25058	2.9814e-27	3.2062e-23
TICAM1	ENSG00000127666	ENSG00000127666.9	protein_coding	137.051	2.24974	1.22752e-28	1.32007e-24
BRD2	ENSG00000204256	ENSG00000204256.12	protein_coding	2089.45	2.2462	2.89382e-99	3.11201e-95
NCOA7	ENSG00000111912	ENSG00000111912.19	protein_coding	3435.53	2.24472	7.54143e-76	8.11005e-72
SETD1B	ENSG00000139718	ENSG00000139718.10	protein_coding	369.164	2.24367	8.06474e-107	8.67282e-103
ZNF654	ENSG00000175105	ENSG00000175105.6	protein_coding	207.178	2.24234	1.72803e-40	1.85832e-36
ZNF121	ENSG00000197961	ENSG00000197961.11	protein_coding	217.603	2.2419	2.01799e-53	2.17015e-49
CEBPA	ENSG00000245848	ENSG00000245848.2	protein_coding	49.4826	2.23727	3.96393e-23	4.26281e-19
AVPI1	ENSG00000119986	ENSG00000119986.6	protein_coding	398.496	2.23697	2.61633e-52	2.8136e-48
SLC25A36	ENSG00000114120	ENSG00000114120.12	protein_coding	318.688	2.23602	3.14323e-73	3.38023e-69
EMP1	ENSG00000134531	ENSG00000134531.9	protein_coding	101.342	2.23555	5.23735e-48	5.63225e-44
ZBTB34	ENSG00000177125	ENSG00000177125.5	protein_coding	122.202	2.23308	1.45978e-45	1.56984e-41
PHLDA2	ENSG00000181649	ENSG00000181649.6	protein_coding	569	2.2314	6.37577e-56	6.85651e-52
ZNF529	ENSG00000186020	ENSG00000186020.12	protein_coding	54.2912	2.22934	5.06127e-17	5.44289e-13
RPL39	ENSG00000198918	ENSG00000198918.7	protein_coding	752.048	2.2277	1.08489e-33	1.16669e-29
CKB	ENSG00000166165	ENSG00000166165.12	protein_coding	273.119	2.22446	3.1241e-44	3.35966e-40
JMY	ENSG00000152409	ENSG00000152409.8	protein_coding	193.155	2.22289	6.61313e-43	7.11176e-39
RALA	ENSG00000006451	ENSG00000006451.7	protein_coding	460.194	2.22147	8.89088e-106	9.56125e-102
CLK1	ENSG00000013441	ENSG00000013441.15	protein_coding	744.876	2.22036	2.77888e-72	2.98841e-68
ELOA	ENSG00000011007	ENSG00000011007.12	protein_coding	451.666	2.22015	2.15327e-102	2.31563e-98
IFIT2	ENSG00000119922	ENSG00000119922.9	protein_coding	30912.6	2.21917	0.00562542	1
HHEX	ENSG00000152804	ENSG00000152804.10	protein_coding	365.058	2.21764	1.25673e-60	1.35149e-56
CIDECP	ENSG00000186162	ENSG00000186162.10	transcribed_unprocessed_pseudogene	129.197	2.21382	6.5957e-33	7.09301e-29
FOXO1	ENSG00000150907	ENSG00000150907.7	protein_coding	57.5702	2.21198	1.13237e-26	1.21776e-22
CFAP20	ENSG00000070761	ENSG00000070761.7	protein_coding	620.923	2.21151	1.98174e-63	2.13116e-59
ZNF213	ENSG00000085644	ENSG00000085644.13	protein_coding	217.282	2.20975	2.76577e-50	2.9743e-46
HOXC9	ENSG00000180806	ENSG00000180806.4	protein_coding	89.9229	2.20625	2.05087e-32	2.2055e-28
RRAGD	ENSG00000025039	ENSG00000025039.14	protein_coding	49.1455	2.20541	2.4307e-19	2.61397e-15
CACNB1	ENSG00000067191	ENSG00000067191.15	protein_coding	70.3913	2.20237	1.7313e-28	1.86184e-24
RPL36A	ENSG00000241343	ENSG00000241343.9	protein_coding	86.9033	2.2022	9.26814e-23	9.96696e-19
ZNF250	ENSG00000196150	ENSG00000196150.13	protein_coding	58.1519	2.20217	1.12404e-25	1.20879e-21
CWC25	ENSG00000273559	ENSG00000273559.4	protein_coding	535.426	2.20178	1.20994e-73	1.30117e-69
PI4K2A	ENSG00000155252	ENSG00000155252.13	protein_coding	273.808	2.20096	1.23948e-67	1.33294e-63
FBRS	ENSG00000156860	ENSG00000156860.15	protein_coding	849.384	2.20089	2.4824e-80	2.66957e-76
XBP1	ENSG00000100219	ENSG00000100219.16	protein_coding	2709.57	2.20079	5.4178e-92	5.8263e-88
NFKBIA	ENSG00000100906	ENSG00000100906.10	protein_coding	3117.1	2.20072	8.59059e-71	9.23832e-67
SBDS	ENSG00000126524	ENSG00000126524.9	protein_coding	1219.69	2.19995	8.81774e-118	9.48259e-114
EIF2AK3	ENSG00000172071	ENSG00000172071.11	protein_coding	300.356	2.19823	6.71356e-77	7.21976e-73
HSPA13	ENSG00000155304	ENSG00000155304.5	protein_coding	508.216	2.19352	9.39019e-54	1.00982e-49
MAGEH1	ENSG00000187601	ENSG00000187601.4	protein_coding	53.9311	2.19152	2.41708e-25	2.59933e-21
MNX1	ENSG00000130675	ENSG00000130675.14	protein_coding	80.2515	2.19149	8.14114e-28	8.75498e-24
SALL1	ENSG00000103449	ENSG00000103449.11	protein_coding	72.9292	2.19127	1.25115e-16	1.34549e-12
ADAM8	ENSG00000151651	ENSG00000151651.15	protein_coding	65.9514	2.1904	5.6366e-22	6.0616e-18
RAB33B	ENSG00000172007	ENSG00000172007.5	protein_coding	84.6094	2.19001	2.43007e-28	2.61329e-24
PMP22	ENSG00000109099	ENSG00000109099.14	protein_coding	588.852	2.1835	4.23543e-96	4.55479e-92
BCL7A	ENSG00000110987	ENSG00000110987.8	protein_coding	167.589	2.18319	6.47591e-56	6.96419e-52
EID2B	ENSG00000176401	ENSG00000176401.5	protein_coding	118.424	2.18202	4.54097e-30	4.88336e-26
FOSL1	ENSG00000175592	ENSG00000175592.8	protein_coding	1099.6	2.18047	6.64274e-57	7.1436e-53
RBBP6	ENSG00000122257	ENSG00000122257.19	protein_coding	733.165	2.17863	7.38644e-89	7.94338e-85
OTUD3	ENSG00000169914	ENSG00000169914.5	protein_coding	106.273	2.17678	2.25574e-41	2.42582e-37
PARD6B	ENSG00000124171	ENSG00000124171.8	protein_coding	135.963	2.17628	4.73795e-50	5.09519e-46
MFSD2A	ENSG00000168389	ENSG00000168389.17	protein_coding	85.354	2.17506	1.95691e-27	2.10446e-23
BCL6	ENSG00000113916	ENSG00000113916.17	protein_coding	310.198	2.17435	1.83008e-47	1.96807e-43
ZNF778	ENSG00000170100	ENSG00000170100.13	protein_coding	105.291	2.17424	3.95508e-33	4.25329e-29
MYO5B	ENSG00000167306	ENSG00000167306.19	protein_coding	120.705	2.16942	1.24069e-43	1.33423e-39
RSRC2	ENSG00000111011	ENSG00000111011.17	protein_coding	1736.99	2.16251	1.09097e-82	1.17323e-78
RGMB	ENSG00000174136	ENSG00000174136.11	protein_coding	55.8268	2.16176	2.08945e-23	2.247e-19
MED17	ENSG00000042429	ENSG00000042429.11	protein_coding	46.6715	2.16175	7.35255e-17	7.90693e-13
RNF103	ENSG00000239305	ENSG00000239305.6	protein_coding	309.666	2.16103	2.39688e-59	2.57761e-55
KANSL2	ENSG00000139620	ENSG00000139620.12	protein_coding	384.481	2.16102	1.18018e-67	1.26917e-63
UPP1	ENSG00000183696	ENSG00000183696.13	protein_coding	508.455	2.16095	6.85234e-50	7.36901e-46
GNA13	ENSG00000120063	ENSG00000120063.9	protein_coding	1652.45	2.16078	1.14424e-92	1.23051e-88
ZNF350	ENSG00000256683	ENSG00000256683.6	protein_coding	55.4194	2.15884	1.71272e-15	1.84186e-11
GNPDA1	ENSG00000113552	ENSG00000113552.15	protein_coding	742.71	2.15822	1.54683e-88	1.66347e-84
TPRG1L	ENSG00000158109	ENSG00000158109.14	protein_coding	241.809	2.15618	5.1334e-64	5.52046e-60
INSIG1	ENSG00000186480	ENSG00000186480.12	protein_coding	421.312	2.15593	7.65937e-116	8.23688e-112
RAMAC	ENSG00000169612	ENSG00000169612.3	protein_coding	76.4169	2.15579	3.49848e-21	3.76227e-17
GOLGA7	ENSG00000147533	ENSG00000147533.16	protein_coding	688.447	2.15423	6.55078e-87	7.04471e-83
ETS1	ENSG00000134954	ENSG00000134954.14	protein_coding	1057.73	2.15403	1.05586e-69	1.13547e-65
ENTPD7	ENSG00000198018	ENSG00000198018.6	protein_coding	170.784	2.15365	2.4847e-48	2.67204e-44
RYBP	ENSG00000163602	ENSG00000163602.10	protein_coding	876.294	2.1536	3.59448e-70	3.8655e-66
NBPF19	ENSG00000271383	ENSG00000271383.6	protein_coding	51.524	2.1527	6.4008e-22	6.88342e-18
PRDM1	ENSG00000057657	ENSG00000057657.16	protein_coding	83.8885	2.15169	1.07225e-20	1.1531e-16
ZNF428	ENSG00000131116	ENSG00000131116.11	protein_coding	580.278	2.15058	9.02717e-44	9.70782e-40
SBDSP1	ENSG00000225648	ENSG00000225648.5	transcribed_unprocessed_pseudogene	530.631	2.14957	4.49033e-85	4.8289e-81
ZNF503	ENSG00000165655	ENSG00000165655.16	protein_coding	390.828	2.14845	6.09301e-37	6.55242e-33
IRX5	ENSG00000176842	ENSG00000176842.14	protein_coding	38.1038	2.14362	1.58307e-15	1.70243e-11
PDK4	ENSG00000004799	ENSG00000004799.7	protein_coding	846.407	2.14305	2.36569e-55	2.54406e-51
PPP1R3B	ENSG00000173281	ENSG00000173281.4	protein_coding	99.5117	2.13908	1.43372e-36	1.54182e-32
HOXA10	ENSG00000253293	ENSG00000253293.4	protein_coding	33.1352	2.13842	9.29529e-19	9.99616e-15
CCL4	ENSG00000275302	ENSG00000275302.1	protein_coding	174.04	2.1376	0.0585963	1
NBPF14	ENSG00000270629	ENSG00000270629.5	protein_coding	52.4054	2.13653	1.98655e-14	2.13634e-10
ZNF280A	ENSG00000169548	ENSG00000169548.3	protein_coding	37.868	2.13581	1.08381e-14	1.16552e-10
XAF1	ENSG00000132530	ENSG00000132530.16	protein_coding	36.6932	2.13533	0.173142	1
BRI3	ENSG00000164713	ENSG00000164713.9	protein_coding	536.238	2.13453	1.11755e-43	1.20181e-39
PRDM4	ENSG00000110851	ENSG00000110851.11	protein_coding	414.966	2.13446	7.63711e-86	8.21295e-82
TRIB1	ENSG00000173334	ENSG00000173334.3	protein_coding	398.862	2.13441	7.51346e-73	8.07998e-69
RANBP3L	ENSG00000164188	ENSG00000164188.8	protein_coding	42.0094	2.13435	0.172233	1
HEXIM1	ENSG00000186834	ENSG00000186834.3	protein_coding	2210.8	2.12838	1.34434e-138	1.4457e-134
BCL9	ENSG00000116128	ENSG00000116128.10	protein_coding	128.424	2.12739	7.90295e-45	8.49883e-41
MIER3	ENSG00000155545	ENSG00000155545.19	protein_coding	463.924	2.12736	1.33034e-54	1.43065e-50
YPEL5	ENSG00000119801	ENSG00000119801.12	protein_coding	608.245	2.12344	2.18386e-110	2.34852e-106
RLF	ENSG00000117000	ENSG00000117000.8	protein_coding	336.886	2.12221	1.68394e-57	1.81091e-53
BCL7B	ENSG00000106635	ENSG00000106635.7	protein_coding	779.996	2.12113	5.89461e-109	6.33906e-105
SYT11	ENSG00000132718	ENSG00000132718.8	protein_coding	99.529	2.12104	4.18433e-13	4.49983e-09
MAP2K7	ENSG00000076984	ENSG00000076984.17	protein_coding	207.771	2.12047	2.61694e-66	2.81426e-62
C16orf87	ENSG00000155330	ENSG00000155330.9	protein_coding	206.219	2.11944	4.38273e-40	4.71319e-36
SNHG7	ENSG00000233016	ENSG00000233016.6	antisense	511.428	2.1192	8.5219e-78	9.16446e-74
WEE1	ENSG00000166483	ENSG00000166483.10	protein_coding	499.543	2.11909	2.76262e-94	2.97092e-90
ARHGEF2	ENSG00000116584	ENSG00000116584.17	protein_coding	470.584	2.11892	1.61657e-67	1.73846e-63
MT-TC	ENSG00000210140	ENSG00000210140.1	Mt_tRNA	547.291	2.11806	3.28046e-24	3.52781e-20
ELL2	ENSG00000118985	ENSG00000118985.15	protein_coding	343.445	2.11785	3.83684e-68	4.12613e-64
MTSS1L	ENSG00000132613	ENSG00000132613.14	protein_coding	129.863	2.11645	1.02194e-50	1.09899e-46
NFKBIL1	ENSG00000204498	ENSG00000204498.10	protein_coding	95.6807	2.11401	8.78842e-31	9.45107e-27
ZNF768	ENSG00000169957	ENSG00000169957.9	protein_coding	364.098	2.11254	1.21443e-62	1.306e-58
SP6	ENSG00000189120	ENSG00000189120.4	protein_coding	36.3319	2.11108	3.01616e-18	3.24358e-14
SUSD6	ENSG00000100647	ENSG00000100647.7	protein_coding	137.442	2.11047	5.7674e-51	6.20226e-47
AMMECR1L	ENSG00000144233	ENSG00000144233.9	protein_coding	399.788	2.10924	3.61283e-77	3.88524e-73
ZNF317	ENSG00000130803	ENSG00000130803.14	protein_coding	400.892	2.10806	1.21765e-66	1.30946e-62
PLEKHO2	ENSG00000241839	ENSG00000241839.9	protein_coding	114.682	2.10768	5.24427e-34	5.63968e-30
GFPT1	ENSG00000198380	ENSG00000198380.12	protein_coding	1117.64	2.10734	1.65976e-98	1.78491e-94
ZCCHC8	ENSG00000033030	ENSG00000033030.13	protein_coding	686.202	2.106	1.64383e-50	1.76778e-46
EPB41L4A-AS1	ENSG00000224032	ENSG00000224032.6	lincRNA	314.166	2.10536	1.63072e-42	1.75367e-38
PNMA1	ENSG00000176903	ENSG00000176903.4	protein_coding	670.974	2.10392	4.64618e-121	4.9965e-117
SMARCE1	ENSG00000073584	ENSG00000073584.19	protein_coding	164.447	2.103	8.63271e-47	9.28362e-43
RTL5	ENSG00000242732	ENSG00000242732.4	protein_coding	58.0899	2.1025	3.03994e-26	3.26915e-22
DNASE1L1	ENSG00000013563	ENSG00000013563.13	protein_coding	127.035	2.09794	1.5224e-43	1.63719e-39
CD55	ENSG00000196352	ENSG00000196352.15	protein_coding	521.712	2.09748	1.93608e-68	2.08206e-64
OTX1	ENSG00000115507	ENSG00000115507.9	protein_coding	33.4671	2.09712	5.53977e-16	5.95747e-12
ATXN2L	ENSG00000168488	ENSG00000168488.18	protein_coding	1941.2	2.09493	4.21566e-78	4.53352e-74
ZNF436	ENSG00000125945	ENSG00000125945.14	protein_coding	163.55	2.09418	1.76153e-37	1.89435e-33
RAB2B	ENSG00000129472	ENSG00000129472.14	protein_coding	251.259	2.09377	3.13838e-53	3.37501e-49
PPM1K	ENSG00000163644	ENSG00000163644.14	protein_coding	83.8898	2.09374	3.66785e-09	3.9444e-05
FAM241A	ENSG00000174749	ENSG00000174749.5	protein_coding	106.659	2.09349	4.53197e-23	4.87368e-19
CEBPG	ENSG00000153879	ENSG00000153879.8	protein_coding	1221.53	2.09111	3.55285e-96	3.82074e-92
IP6K2	ENSG00000068745	ENSG00000068745.14	protein_coding	555.245	2.09008	4.28597e-65	4.60913e-61
TBCC	ENSG00000124659	ENSG00000124659.6	protein_coding	205.627	2.08965	5.7882e-39	6.22463e-35
KLF6	ENSG00000067082	ENSG00000067082.14	protein_coding	1093.21	2.08725	1.99014e-66	2.1402e-62
PPP1R2	ENSG00000184203	ENSG00000184203.7	protein_coding	332.211	2.08577	9.859e-73	1.06024e-68
RPS10	ENSG00000124614	ENSG00000124614.15	protein_coding	82.3825	2.08514	6.77961e-15	7.2908e-11
ATF4	ENSG00000128272	ENSG00000128272.14	protein_coding	2141.39	2.08457	1.54923e-77	1.66605e-73
SAP18	ENSG00000150459	ENSG00000150459.12	protein_coding	1118.47	2.08384	6.24835e-101	6.71948e-97
SRSF8	ENSG00000263465	ENSG00000263465.4	protein_coding	400.328	2.08353	7.84159e-80	8.43284e-76
TRAF4	ENSG00000076604	ENSG00000076604.14	protein_coding	559.27	2.08287	1.65338e-65	1.77804e-61
TBX3	ENSG00000135111	ENSG00000135111.15	protein_coding	802.962	2.08215	5.15014e-76	5.53846e-72
IER3IP1	ENSG00000134049	ENSG00000134049.5	protein_coding	371.806	2.0814	8.35318e-61	8.98301e-57
TAF13	ENSG00000197780	ENSG00000197780.9	protein_coding	267.415	2.08014	2.67391e-39	2.87552e-35
SMIM13	ENSG00000224531	ENSG00000224531.5	protein_coding	335.449	2.07982	4.36125e-80	4.69009e-76
NRBF2	ENSG00000148572	ENSG00000148572.15	protein_coding	279.17	2.0795	9.97514e-47	1.07273e-42
CAMLG	ENSG00000164615	ENSG00000164615.4	protein_coding	450.609	2.07425	1.27193e-92	1.36784e-88
SERPINE1	ENSG00000106366	ENSG00000106366.8	protein_coding	11643.6	2.07384	1.11309e-70	1.19702e-66
TRMT112	ENSG00000173113	ENSG00000173113.6	protein_coding	2351.19	2.0713	2.47425e-41	2.66081e-37
AL645608.7	ENSG00000272512	ENSG00000272512.1	lincRNA	64.7173	2.07067	3.3457e-13	3.59796e-09
AGR2	ENSG00000106541	ENSG00000106541.11	protein_coding	1969.96	2.07061	8.06312e-35	8.67108e-31
ZNF230	ENSG00000159882	ENSG00000159882.12	protein_coding	56.0453	2.06995	2.09487e-21	2.25282e-17
ZSCAN12	ENSG00000158691	ENSG00000158691.14	protein_coding	88.2237	2.06737	4.75455e-24	5.11305e-20
ZNF581	ENSG00000171425	ENSG00000171425.9	protein_coding	200.6	2.06734	4.7109e-40	5.06611e-36
RP9	ENSG00000164610	ENSG00000164610.8	protein_coding	126.173	2.06381	2.71323e-39	2.91781e-35
CGAS	ENSG00000164430	ENSG00000164430.15	protein_coding	203.377	2.06331	1.27914e-39	1.37559e-35
RPS13P2	ENSG00000228929	ENSG00000228929.1	processed_pseudogene	133.827	2.06131	7.3567e-19	7.91139e-15
GABPB1-IT1	ENSG00000285410	ENSG00000285410.1	sense_intronic	131.537	2.05827	1.89978e-28	2.04302e-24
C1D	ENSG00000197223	ENSG00000197223.11	protein_coding	147.43	2.05619	4.58088e-40	4.92628e-36
POLR2K	ENSG00000147669	ENSG00000147669.10	protein_coding	986.041	2.05607	4.64786e-98	4.99831e-94
UBE2B	ENSG00000119048	ENSG00000119048.7	protein_coding	535.526	2.05488	7.27406e-56	7.82252e-52
AC012360.3	ENSG00000272994	ENSG00000272994.1	lincRNA	72.4572	2.05428	5.5013e-18	5.9161e-14
AHSA1	ENSG00000100591	ENSG00000100591.7	protein_coding	2229.91	2.05034	2.73912e-77	2.94565e-73
ANGPTL4	ENSG00000167772	ENSG00000167772.11	protein_coding	431.918	2.04789	3.66427e-45	3.94055e-41
UBOX5	ENSG00000185019	ENSG00000185019.16	protein_coding	132.852	2.0459	3.51621e-38	3.78134e-34
AL162458.1	ENSG00000285796	ENSG00000285796.1	antisense	209.807	2.04506	1.7551e-11	1.88743e-07
IFNL3	ENSG00000197110	ENSG00000197110.8	protein_coding	2839.3	2.04506	0.00585622	1
KRT87P	ENSG00000135477	ENSG00000135477.11	transcribed_unprocessed_pseudogene	31.6264	2.04488	1.82276e-13	1.96019e-09
CCNO	ENSG00000152669	ENSG00000152669.8	protein_coding	55.6415	2.04355	1.07751e-25	1.15875e-21
RPIA	ENSG00000153574	ENSG00000153574.8	protein_coding	313.33	2.04212	1.63235e-71	1.75543e-67
EPOP	ENSG00000273604	ENSG00000273604.1	protein_coding	301.659	2.04147	9.08024e-52	9.76489e-48
DDA1	ENSG00000130311	ENSG00000130311.10	protein_coding	555.681	2.04006	2.39853e-67	2.57938e-63
RPARP-AS1	ENSG00000269609	ENSG00000269609.5	processed_transcript	52.1999	2.03999	1.09897e-18	1.18183e-14
POLE3	ENSG00000148229	ENSG00000148229.12	protein_coding	1603.55	2.03988	3.57112e-158	3.84038e-154
PLEKHA3	ENSG00000116095	ENSG00000116095.10	protein_coding	238.171	2.03916	3.25666e-59	3.50221e-55
IQCC	ENSG00000160051	ENSG00000160051.11	protein_coding	32.0301	2.03829	1.89888e-14	2.04205e-10
FGFR1OP2	ENSG00000111790	ENSG00000111790.13	protein_coding	499.937	2.03586	2.98161e-73	3.20642e-69
PRPF39	ENSG00000185246	ENSG00000185246.17	protein_coding	349.088	2.03416	3.76193e-61	4.04558e-57
GAS5	ENSG00000234741	ENSG00000234741.7	processed_transcript	2967.97	2.03332	2.03382e-106	2.18717e-102
MIR34AHG	ENSG00000228526	ENSG00000228526.7	lincRNA	117.085	2.03016	8.21155e-08	0.00088307
ZFYVE1	ENSG00000165861	ENSG00000165861.13	protein_coding	177.662	2.02984	2.69687e-45	2.90022e-41
RCOR3	ENSG00000117625	ENSG00000117625.13	protein_coding	220.477	2.02798	2.6162e-47	2.81347e-43
KMT2E-AS1	ENSG00000239569	ENSG00000239569.3	antisense	46.8581	2.02658	2.89517e-13	3.11346e-09
TRIM11	ENSG00000154370	ENSG00000154370.15	protein_coding	346.005	2.0223	3.72543e-52	4.00632e-48
THAP3	ENSG00000041988	ENSG00000041988.15	protein_coding	111.251	2.01956	6.52985e-38	7.0222e-34
NXPH4	ENSG00000182379	ENSG00000182379.9	protein_coding	53.3794	2.01946	6.2904e-18	6.7647e-14
PHLDA1	ENSG00000139289	ENSG00000139289.13	protein_coding	853.84	2.0186	2.32688e-56	2.50233e-52
ZNF92	ENSG00000146757	ENSG00000146757.13	protein_coding	116.147	2.01853	2.97826e-33	3.20282e-29
LAPTM4A	ENSG00000068697	ENSG00000068697.6	protein_coding	3106.4	2.01812	4.74435e-137	5.10208e-133
WNK4	ENSG00000126562	ENSG00000126562.16	protein_coding	59.9227	2.01749	5.89453e-13	6.33898e-09
TEPSIN	ENSG00000167302	ENSG00000167302.10	protein_coding	131.777	2.01572	4.80733e-36	5.1698e-32
ZNF16	ENSG00000170631	ENSG00000170631.14	protein_coding	77.7502	2.01427	1.20029e-22	1.29079e-18
JDP2	ENSG00000140044	ENSG00000140044.12	protein_coding	199.908	2.0132	6.17832e-40	6.64417e-36
FAM133B	ENSG00000234545	ENSG00000234545.7	protein_coding	112.527	2.01292	3.04082e-20	3.2701e-16
RPL22L1	ENSG00000163584	ENSG00000163584.17	protein_coding	1787	2.01226	8.34257e-56	8.9716e-52
KIAA0895	ENSG00000164542	ENSG00000164542.12	protein_coding	142.19	2.01221	1.60124e-32	1.72197e-28
SYP	ENSG00000102003	ENSG00000102003.10	protein_coding	62.2359	2.01176	1.11563e-19	1.19975e-15
LENG8	ENSG00000167615	ENSG00000167615.16	protein_coding	1892.93	2.01155	9.53676e-50	1.02558e-45
AL161431.1	ENSG00000275216	ENSG00000275216.2	lincRNA	85.784	2.01093	5.85262e-19	6.2939e-15
IFNL2	ENSG00000183709	ENSG00000183709.7	protein_coding	2145.07	2.00867	0.0144587	1
PIGW	ENSG00000277161	ENSG00000277161.1	protein_coding	399.407	2.00744	1.23586e-77	1.32904e-73
DUSP4	ENSG00000120875	ENSG00000120875.8	protein_coding	1604.22	2.00701	9.51156e-110	1.02287e-105
LRCH4	ENSG00000077454	ENSG00000077454.15	protein_coding	58.1689	2.00409	1.88748e-19	2.0298e-15
RNF7	ENSG00000114125	ENSG00000114125.13	protein_coding	1170.27	2.00093	6.03338e-97	6.48829e-93
DOK3	ENSG00000146094	ENSG00000146094.14	protein_coding	81.784	1.99964	1.14574e-18	1.23213e-14
ZNF330	ENSG00000109445	ENSG00000109445.10	protein_coding	257.309	1.99811	7.36183e-55	7.91692e-51
RIOK2	ENSG00000058729	ENSG00000058729.10	protein_coding	323.481	1.99753	4.78455e-70	5.1453e-66
ACVR2A	ENSG00000121989	ENSG00000121989.14	protein_coding	82.3488	1.99707	6.97916e-24	7.50539e-20
DCP1A	ENSG00000272886	ENSG00000272886.5	protein_coding	291.88	1.99616	9.92018e-43	1.06682e-38
TUBE1	ENSG00000074935	ENSG00000074935.13	protein_coding	83.6577	1.99519	7.10345e-21	7.63905e-17
ZNF34	ENSG00000196378	ENSG00000196378.11	protein_coding	96.1936	1.99424	5.66241e-19	6.08935e-15
PPIF	ENSG00000108179	ENSG00000108179.13	protein_coding	1091.77	1.99316	3.67851e-85	3.95587e-81
RPS19	ENSG00000105372	ENSG00000105372.7	protein_coding	56720.3	1.99201	5.80819e-54	6.24613e-50
FAM174B	ENSG00000185442	ENSG00000185442.12	protein_coding	78.7548	1.9918	8.64107e-32	9.29261e-28
PTCH1	ENSG00000185920	ENSG00000185920.15	protein_coding	57.4796	1.99159	3.04632e-24	3.27602e-20
STOM	ENSG00000148175	ENSG00000148175.12	protein_coding	1132.87	1.98757	2.03392e-112	2.18728e-108
AC006333.2	ENSG00000272686	ENSG00000272686.1	antisense	43.0724	1.98721	3.44549e-16	3.70528e-12
HES6	ENSG00000144485	ENSG00000144485.10	protein_coding	92.9065	1.98686	6.42613e-28	6.91066e-24
TM4SF1	ENSG00000169908	ENSG00000169908.11	protein_coding	5004.68	1.985	6.06327e-174	6.52044e-170
ERVK3-1	ENSG00000142396	ENSG00000142396.10	protein_coding	52.0044	1.98257	1.3571e-16	1.45943e-12
PER3	ENSG00000049246	ENSG00000049246.14	protein_coding	44.8606	1.98109	4.75343e-15	5.11183e-11
NUPL2	ENSG00000136243	ENSG00000136243.16	protein_coding	135.701	1.98029	5.0986e-42	5.48303e-38
C16orf91	ENSG00000174109	ENSG00000174109.4	protein_coding	169.297	1.97843	1.11242e-30	1.19629e-26
ZNF777	ENSG00000196453	ENSG00000196453.7	protein_coding	334.385	1.97644	3.74904e-35	4.03172e-31
SMG8	ENSG00000167447	ENSG00000167447.12	protein_coding	449.662	1.97634	3.0425e-83	3.27191e-79
AMOTL2	ENSG00000114019	ENSG00000114019.14	protein_coding	1441.64	1.97313	1.20086e-53	1.2914e-49
LHX2	ENSG00000106689	ENSG00000106689.10	protein_coding	49.8892	1.97224	6.53583e-23	7.02863e-19
DPH3	ENSG00000154813	ENSG00000154813.9	protein_coding	547.633	1.97166	5.65252e-87	6.07872e-83
ATAT1	ENSG00000137343	ENSG00000137343.17	protein_coding	112.871	1.97156	6.82503e-23	7.33964e-19
YOD1	ENSG00000180667	ENSG00000180667.10	protein_coding	215.842	1.97114	1.20793e-50	1.29901e-46
KCTD6	ENSG00000168301	ENSG00000168301.12	protein_coding	68.9707	1.97109	5.54271e-27	5.96063e-23
TBC1D20	ENSG00000125875	ENSG00000125875.13	protein_coding	571.338	1.96997	4.04351e-91	4.3484e-87
ARL4D	ENSG00000175906	ENSG00000175906.4	protein_coding	112.819	1.96979	7.53661e-36	8.10487e-32
CCDC84	ENSG00000186166	ENSG00000186166.8	protein_coding	198.187	1.96908	1.7806e-30	1.91486e-26
ZNF628	ENSG00000197483	ENSG00000197483.9	protein_coding	95.2545	1.96887	1.22038e-27	1.3124e-23
PAX9	ENSG00000198807	ENSG00000198807.12	protein_coding	27.992	1.96815	1.85547e-11	1.99537e-07
HLX	ENSG00000136630	ENSG00000136630.12	protein_coding	49.9659	1.96409	1.02159e-17	1.09862e-13
NCBP2-AS2	ENSG00000270170	ENSG00000270170.1	protein_coding	111.483	1.96367	1.0954e-38	1.17799e-34
AC239868.1	ENSG00000261716	ENSG00000261716.2	transcribed_unprocessed_pseudogene	214.696	1.96345	1.33083e-21	1.43118e-17
KIAA1191	ENSG00000122203	ENSG00000122203.14	protein_coding	1512.37	1.96324	6.46559e-105	6.95309e-101
ZNF513	ENSG00000163795	ENSG00000163795.13	protein_coding	145.962	1.96308	7.76873e-32	8.35449e-28
RNF138	ENSG00000134758	ENSG00000134758.13	protein_coding	204.362	1.96281	1.5609e-40	1.6786e-36
MTF1	ENSG00000188786	ENSG00000188786.9	protein_coding	172.188	1.96164	7.25421e-49	7.80118e-45
ZNF627	ENSG00000198551	ENSG00000198551.9	protein_coding	96.69	1.9594	5.79476e-31	6.23169e-27
HERC5	ENSG00000138646	ENSG00000138646.8	protein_coding	2567.19	1.95898	4.68521e-12	5.03847e-08
KLC2	ENSG00000174996	ENSG00000174996.11	protein_coding	502.668	1.95861	1.23391e-83	1.32695e-79
PUS3	ENSG00000110060	ENSG00000110060.8	protein_coding	60.3551	1.957	8.61353e-18	9.26299e-14
SPATA2	ENSG00000158480	ENSG00000158480.10	protein_coding	177.235	1.95556	1.21253e-45	1.30396e-41
IFITM3	ENSG00000142089	ENSG00000142089.15	protein_coding	187.387	1.95517	8.73277e-16	9.39122e-12
NFKB2	ENSG00000077150	ENSG00000077150.18	protein_coding	2506.81	1.95493	1.20705e-41	1.29806e-37
SLC43A1	ENSG00000149150	ENSG00000149150.8	protein_coding	41.9697	1.95429	2.97763e-17	3.20214e-13
PURPL	ENSG00000250337	ENSG00000250337.5	lincRNA	149.606	1.95316	5.29481e-32	5.69404e-28
VCPKMT	ENSG00000100483	ENSG00000100483.13	protein_coding	131.335	1.95109	1.76632e-27	1.8995e-23
CLDN15	ENSG00000106404	ENSG00000106404.13	protein_coding	125.535	1.94845	9.64061e-32	1.03675e-27
PLLP	ENSG00000102934	ENSG00000102934.9	protein_coding	44.5672	1.94787	7.2726e-16	7.82095e-12
IGFBP1	ENSG00000146678	ENSG00000146678.9	protein_coding	170.468	1.94765	2.15824e-52	2.32097e-48
HSPA1A	ENSG00000204389	ENSG00000204389.9	protein_coding	872.815	1.94457	2.67763e-71	2.87952e-67
BLOC1S2	ENSG00000196072	ENSG00000196072.11	protein_coding	792.045	1.94374	5.31453e-88	5.71525e-84
SERP1	ENSG00000120742	ENSG00000120742.10	protein_coding	1298.59	1.94274	2.9549e-122	3.1777e-118
ZNF460	ENSG00000197714	ENSG00000197714.8	protein_coding	46.6091	1.94221	1.47263e-09	1.58366e-05
ZSWIM8	ENSG00000214655	ENSG00000214655.10	protein_coding	382.045	1.94028	9.82304e-40	1.05637e-35
PEA15	ENSG00000162734	ENSG00000162734.12	protein_coding	1564.33	1.94024	2.33564e-60	2.51175e-56
TUSC2	ENSG00000114383	ENSG00000114383.9	protein_coding	259.204	1.93965	1.35983e-27	1.46236e-23
SNIP1	ENSG00000163877	ENSG00000163877.10	protein_coding	241.119	1.9389	3.32805e-32	3.57898e-28
RNF113A	ENSG00000125352	ENSG00000125352.5	protein_coding	115.306	1.93803	1.22501e-31	1.31738e-27
PPP4R1L	ENSG00000124224	ENSG00000124224.16	transcribed_unprocessed_pseudogene	77.6334	1.93776	1.6103e-17	1.73171e-13
PDGFA	ENSG00000197461	ENSG00000197461.13	protein_coding	157.142	1.93616	1.63966e-40	1.76329e-36
PMS2CL	ENSG00000187953	ENSG00000187953.10	transcribed_unprocessed_pseudogene	123.234	1.93362	1.4664e-19	1.57697e-15
TCEAL1	ENSG00000172465	ENSG00000172465.13	protein_coding	204.603	1.93358	1.33426e-57	1.43486e-53
COMMD5	ENSG00000170619	ENSG00000170619.9	protein_coding	218.549	1.93327	9.49023e-46	1.02058e-41
MX1	ENSG00000157601	ENSG00000157601.13	protein_coding	949.931	1.93307	0.00651113	1
MT-CO1	ENSG00000198804	ENSG00000198804.2	protein_coding	368238	1.93121	5.62409e-14	6.04815e-10
CSRNP1	ENSG00000144655	ENSG00000144655.14	protein_coding	1344.31	1.9303	1.16631e-44	1.25425e-40
HSPA1B	ENSG00000204388	ENSG00000204388.6	protein_coding	576.348	1.92909	2.55891e-45	2.75186e-41
ITGA5	ENSG00000161638	ENSG00000161638.10	protein_coding	869.228	1.92774	1.33745e-60	1.43829e-56
RNF139	ENSG00000170881	ENSG00000170881.4	protein_coding	429.475	1.92731	4.44775e-85	4.78311e-81
SERTAD2	ENSG00000179833	ENSG00000179833.4	protein_coding	464.53	1.92634	2.19706e-52	2.36272e-48
AFTPH	ENSG00000119844	ENSG00000119844.15	protein_coding	584.659	1.92592	1.09547e-61	1.17807e-57
ZNF329	ENSG00000181894	ENSG00000181894.14	protein_coding	65.1941	1.9229	6.85745e-21	7.3745e-17
DANCR	ENSG00000226950	ENSG00000226950.6	processed_transcript	710.611	1.92248	9.57365e-69	1.02955e-64
NBPF12	ENSG00000268043	ENSG00000268043.7	protein_coding	65.0094	1.92197	1.39695e-16	1.50228e-12
INHBA	ENSG00000122641	ENSG00000122641.10	protein_coding	42.3784	1.92157	0.00245109	1
GPRC5A	ENSG00000013588	ENSG00000013588.8	protein_coding	1497.41	1.91964	1.93864e-86	2.08481e-82
SELENOM	ENSG00000198832	ENSG00000198832.10	protein_coding	453.52	1.91833	9.14618e-23	9.8358e-19
TMEM183A	ENSG00000163444	ENSG00000163444.11	protein_coding	328.047	1.91794	2.4499e-61	2.63463e-57
MAPKAPK5-AS1	ENSG00000234608	ENSG00000234608.7	lincRNA	173.286	1.91675	2.81015e-39	3.02204e-35
IRX2	ENSG00000170561	ENSG00000170561.12	protein_coding	32.3685	1.91586	7.39497e-14	7.95255e-10
CYP3A5	ENSG00000106258	ENSG00000106258.14	protein_coding	31.4966	1.91414	9.76961e-12	1.05062e-07
AC006504.5	ENSG00000267575	ENSG00000267575.6	lincRNA	64.5679	1.91265	2.44552e-22	2.62991e-18
COPRS	ENSG00000172301	ENSG00000172301.10	protein_coding	996.908	1.91258	1.21027e-66	1.30152e-62
TFAP2C	ENSG00000087510	ENSG00000087510.6	protein_coding	148.175	1.9125	2.0492e-48	2.20371e-44
GDI1	ENSG00000203879	ENSG00000203879.11	protein_coding	1309.02	1.91218	3.05859e-98	3.28921e-94
ABT1	ENSG00000146109	ENSG00000146109.4	protein_coding	240.283	1.91201	1.73769e-49	1.86871e-45
BRPF1	ENSG00000156983	ENSG00000156983.15	protein_coding	307.054	1.9095	1.30662e-57	1.40514e-53
FHL2	ENSG00000115641	ENSG00000115641.18	protein_coding	530.631	1.90909	3.72925e-61	4.01044e-57
LINC01578	ENSG00000272888	ENSG00000272888.6	processed_transcript	456.045	1.90828	7.47425e-42	8.03781e-38
RCHY1	ENSG00000163743	ENSG00000163743.13	protein_coding	144.493	1.90388	5.41356e-37	5.82174e-33
TMEM9B	ENSG00000175348	ENSG00000175348.10	protein_coding	560.439	1.90321	3.46306e-83	3.72418e-79
BCL10	ENSG00000142867	ENSG00000142867.13	protein_coding	395.17	1.9016	2.66217e-37	2.8629e-33
SLC6A8	ENSG00000130821	ENSG00000130821.15	protein_coding	120.364	1.89967	2.29651e-35	2.46966e-31
GORAB	ENSG00000120370	ENSG00000120370.12	protein_coding	236.617	1.89727	1.15138e-28	1.23819e-24
KCNF1	ENSG00000162975	ENSG00000162975.4	protein_coding	100.927	1.89334	6.79989e-28	7.3126e-24
AMH	ENSG00000104899	ENSG00000104899.7	protein_coding	183.739	1.89327	1.01463e-31	1.09114e-27
C12orf73	ENSG00000204954	ENSG00000204954.9	protein_coding	109.465	1.89302	1.22497e-18	1.31734e-14
PARM1	ENSG00000169116	ENSG00000169116.11	protein_coding	51.9998	1.8925	4.26753e-16	4.5893e-12
IRF1	ENSG00000125347	ENSG00000125347.13	protein_coding	1147.2	1.89208	7.67891e-32	8.2579e-28
THAP1	ENSG00000131931	ENSG00000131931.8	protein_coding	279.952	1.89184	7.76343e-43	8.3488e-39
GPRC5C	ENSG00000170412	ENSG00000170412.16	protein_coding	385.341	1.89123	9.26652e-59	9.96521e-55
RAB6B	ENSG00000154917	ENSG00000154917.10	protein_coding	38.7725	1.89073	1.21462e-15	1.3062e-11
MFAP3L	ENSG00000198948	ENSG00000198948.11	protein_coding	74.4956	1.88884	1.23211e-19	1.32502e-15
ZMYM5	ENSG00000132950	ENSG00000132950.18	protein_coding	122.617	1.88347	9.70772e-26	1.04397e-21
DNAJB11	ENSG00000090520	ENSG00000090520.11	protein_coding	401.704	1.88223	5.55934e-58	5.97852e-54
GPR27	ENSG00000170837	ENSG00000170837.2	protein_coding	46.4086	1.88184	1.81618e-16	1.95312e-12
NXT2	ENSG00000101888	ENSG00000101888.11	protein_coding	255.2	1.88161	4.70937e-50	5.06445e-46
JUNB	ENSG00000171223	ENSG00000171223.5	protein_coding	1351.52	1.88028	6.09758e-41	6.55733e-37
CXCL16	ENSG00000161921	ENSG00000161921.14	protein_coding	278.188	1.88009	2.06759e-40	2.22348e-36
IKZF4	ENSG00000123411	ENSG00000123411.14	protein_coding	37.5308	1.88002	4.02964e-14	4.33347e-10
GOLPH3L	ENSG00000143457	ENSG00000143457.10	protein_coding	244.932	1.87998	3.62904e-61	3.90267e-57
KLF3	ENSG00000109787	ENSG00000109787.12	protein_coding	317.177	1.87897	5.33547e-58	5.73777e-54
RNF11	ENSG00000123091	ENSG00000123091.4	protein_coding	717.271	1.87691	1.36409e-49	1.46694e-45
BAK1	ENSG00000030110	ENSG00000030110.12	protein_coding	100.77	1.87609	3.41969e-30	3.67754e-26
ZNF567	ENSG00000189042	ENSG00000189042.13	protein_coding	197.419	1.87354	1.08283e-37	1.16448e-33
AK6	ENSG00000085231	ENSG00000085231.13	protein_coding	304.203	1.87343	1.75569e-60	1.88806e-56
RPS18	ENSG00000231500	ENSG00000231500.6	protein_coding	26512.9	1.87313	1.18627e-44	1.27572e-40
BTN2A1	ENSG00000112763	ENSG00000112763.16	protein_coding	260.859	1.87212	2.74433e-56	2.95126e-52
TMEM156	ENSG00000121895	ENSG00000121895.7	protein_coding	477.425	1.87198	2.76489e-46	2.97336e-42
PCBP1	ENSG00000169564	ENSG00000169564.6	protein_coding	1441.14	1.87194	2.16642e-62	2.32977e-58
KDM5B	ENSG00000117139	ENSG00000117139.17	protein_coding	933.231	1.87107	1.8126e-60	1.94927e-56
PPTC7	ENSG00000196850	ENSG00000196850.5	protein_coding	532.692	1.87104	5.3128e-64	5.71338e-60
USF2	ENSG00000105698	ENSG00000105698.15	protein_coding	2169.99	1.87061	1.0597e-65	1.1396e-61
RPS13	ENSG00000110700	ENSG00000110700.6	protein_coding	14759.6	1.87061	7.33117e-59	7.88394e-55
PRDM11	ENSG00000019485	ENSG00000019485.13	protein_coding	118.722	1.87052	2.39844e-32	2.57928e-28
HKDC1	ENSG00000156510	ENSG00000156510.12	protein_coding	749.957	1.86849	5.61893e-47	6.04259e-43
NKX2-5	ENSG00000183072	ENSG00000183072.9	protein_coding	83.7309	1.86672	3.84832e-23	4.13848e-19
JUND	ENSG00000130522	ENSG00000130522.5	protein_coding	711.483	1.86581	4.93401e-38	5.30604e-34
TPBG	ENSG00000146242	ENSG00000146242.8	protein_coding	381.508	1.86572	2.11271e-76	2.27201e-72
ING1	ENSG00000153487	ENSG00000153487.12	protein_coding	137.9	1.86555	4.89358e-22	5.26255e-18
KBTBD6	ENSG00000165572	ENSG00000165572.7	protein_coding	113.583	1.86548	4.33629e-35	4.66324e-31
ZIC2	ENSG00000043355	ENSG00000043355.11	protein_coding	141.587	1.86494	1.7488e-37	1.88066e-33
ZNF518B	ENSG00000178163	ENSG00000178163.7	protein_coding	79.7767	1.86429	7.53378e-28	8.10183e-24
GTF2H1	ENSG00000110768	ENSG00000110768.11	protein_coding	732.08	1.86342	2.9927e-111	3.21835e-107
SCML2	ENSG00000102098	ENSG00000102098.17	protein_coding	120.925	1.86163	1.07976e-35	1.16117e-31
SLC22A1	ENSG00000175003	ENSG00000175003.13	protein_coding	39.9081	1.86132	0.000628802	1
ZFP36L2	ENSG00000152518	ENSG00000152518.7	protein_coding	2348.35	1.86105	7.17003e-56	7.71065e-52
KAT5	ENSG00000172977	ENSG00000172977.12	protein_coding	152.398	1.85994	2.05783e-27	2.21299e-23
ZCCHC10	ENSG00000155329	ENSG00000155329.11	protein_coding	218.022	1.85907	1.84887e-48	1.98827e-44
WDR47	ENSG00000085433	ENSG00000085433.15	protein_coding	174.106	1.85832	4.004e-33	4.3059e-29
MHENCR	ENSG00000232442	ENSG00000232442.1	antisense	66.57	1.85612	3.96394e-15	4.26282e-11
RARRES3	ENSG00000133321	ENSG00000133321.10	protein_coding	67.5984	1.85424	1.83742e-05	0.197597
CPEB2	ENSG00000137449	ENSG00000137449.15	protein_coding	538.358	1.8532	6.58039e-37	7.07655e-33
PCOLCE	ENSG00000106333	ENSG00000106333.12	protein_coding	38.5803	1.85188	1.0138e-12	1.09024e-08
TPT1	ENSG00000133112	ENSG00000133112.16	protein_coding	25725.4	1.85079	7.86877e-126	8.46208e-122
PYURF	ENSG00000145337	ENSG00000145337.4	protein_coding	491.799	1.8507	2.87534e-84	3.09215e-80
ELF3	ENSG00000163435	ENSG00000163435.15	protein_coding	966.888	1.84822	1.60917e-62	1.7305e-58
SNHG6	ENSG00000245910	ENSG00000245910.8	processed_transcript	1684.88	1.84752	2.12821e-55	2.28867e-51
SYF2	ENSG00000117614	ENSG00000117614.9	protein_coding	339.103	1.84683	3.28783e-42	3.53573e-38
DCAF15	ENSG00000132017	ENSG00000132017.10	protein_coding	195.455	1.84654	1.42833e-48	1.53603e-44
TSPYL4	ENSG00000187189	ENSG00000187189.10	protein_coding	75.0815	1.84635	4.64271e-23	4.99277e-19
TNFSF15	ENSG00000181634	ENSG00000181634.7	protein_coding	28.9221	1.84597	1.14866e-11	1.23527e-07
ZNF205	ENSG00000122386	ENSG00000122386.10	protein_coding	120.815	1.84454	1.8112e-26	1.94776e-22
CBLL1	ENSG00000105879	ENSG00000105879.11	protein_coding	460.867	1.84384	1.42194e-46	1.52915e-42
VASN	ENSG00000168140	ENSG00000168140.4	protein_coding	108.175	1.84325	1.91364e-27	2.05793e-23
SETD1A	ENSG00000099381	ENSG00000099381.17	protein_coding	468.567	1.84254	2.38911e-73	2.56925e-69
OAT	ENSG00000065154	ENSG00000065154.11	protein_coding	791.057	1.84201	5.91888e-86	6.36517e-82
U2AF1L4	ENSG00000161265	ENSG00000161265.14	protein_coding	47.6133	1.84197	7.39276e-15	7.95017e-11
TMC6	ENSG00000141524	ENSG00000141524.15	protein_coding	92.7368	1.84153	2.13338e-21	2.29424e-17
MT1X	ENSG00000187193	ENSG00000187193.8	protein_coding	35.7868	1.84029	3.20974e-13	3.45176e-09
POLR1C	ENSG00000171453	ENSG00000171453.18	protein_coding	227.321	1.84022	2.42143e-56	2.60401e-52
TMED2	ENSG00000086598	ENSG00000086598.10	protein_coding	4484.78	1.83967	1.09558e-125	1.17818e-121
PIP5K1A	ENSG00000143398	ENSG00000143398.19	protein_coding	1039.83	1.83958	6.73681e-55	7.24477e-51
SDHAF1	ENSG00000205138	ENSG00000205138.3	protein_coding	191.758	1.83813	1.14351e-41	1.22973e-37
C3orf38	ENSG00000179021	ENSG00000179021.9	protein_coding	457.972	1.83777	2.54077e-49	2.73234e-45
RPS28	ENSG00000233927	ENSG00000233927.4	protein_coding	4339.17	1.83678	1.00633e-41	1.08221e-37
PCGF2	ENSG00000277258	ENSG00000277258.4	protein_coding	594.667	1.83659	1.24909e-66	1.34328e-62
PEX12	ENSG00000108733	ENSG00000108733.9	protein_coding	132.361	1.83534	1.87388e-29	2.01517e-25
SUPT5H	ENSG00000196235	ENSG00000196235.13	protein_coding	2685.85	1.83449	8.63049e-63	9.28123e-59
TEF	ENSG00000167074	ENSG00000167074.14	protein_coding	57.6541	1.83414	2.99397e-19	3.21971e-15
ZNF551	ENSG00000204519	ENSG00000204519.10	protein_coding	106.425	1.83382	2.44622e-26	2.63067e-22
RAB22A	ENSG00000124209	ENSG00000124209.3	protein_coding	472.483	1.83379	1.22889e-74	1.32155e-70
ELOB	ENSG00000103363	ENSG00000103363.14	protein_coding	2484.01	1.83322	9.32145e-37	1.00243e-32
C1QL1	ENSG00000131094	ENSG00000131094.3	protein_coding	199.336	1.83283	1.0773e-28	1.15853e-24
ZBTB18	ENSG00000179456	ENSG00000179456.10	protein_coding	240.112	1.83243	7.5061e-49	8.07206e-45
MINDY2	ENSG00000128923	ENSG00000128923.10	protein_coding	200.174	1.83157	1.18099e-33	1.27003e-29
IFI16	ENSG00000163565	ENSG00000163565.18	protein_coding	178.169	1.83126	1.09575e-08	0.000117837
UQCRB	ENSG00000156467	ENSG00000156467.9	protein_coding	3570.59	1.8308	1.20779e-76	1.29885e-72
SH3RF1	ENSG00000154447	ENSG00000154447.14	protein_coding	510.303	1.83031	1.89398e-45	2.03679e-41
RPL37A	ENSG00000197756	ENSG00000197756.9	protein_coding	24634.5	1.83011	7.03737e-43	7.56799e-39
HSPH1	ENSG00000120694	ENSG00000120694.19	protein_coding	2234.35	1.82981	5.58054e-90	6.00132e-86
DCAF12	ENSG00000198876	ENSG00000198876.12	protein_coding	609.067	1.82883	3.82332e-80	4.1116e-76
DERL1	ENSG00000136986	ENSG00000136986.9	protein_coding	746.111	1.82826	5.62671e-95	6.05096e-91
CNNM4	ENSG00000158158	ENSG00000158158.11	protein_coding	227.59	1.8276	1.36931e-53	1.47255e-49
KLHL21	ENSG00000162413	ENSG00000162413.16	protein_coding	316.207	1.82646	4.26579e-40	4.58743e-36
SRP68	ENSG00000167881	ENSG00000167881.14	protein_coding	1449.96	1.82643	3.0121e-79	3.23921e-75
NFKBIE	ENSG00000146232	ENSG00000146232.16	protein_coding	527.631	1.82598	1.23801e-28	1.33136e-24
PHF1	ENSG00000112511	ENSG00000112511.17	protein_coding	246.651	1.8248	1.70145e-52	1.82974e-48
UNC119	ENSG00000109103	ENSG00000109103.11	protein_coding	238.533	1.82405	1.37476e-54	1.47842e-50
ATF1	ENSG00000123268	ENSG00000123268.8	protein_coding	337.662	1.8217	1.68395e-46	1.81092e-42
TVP23B	ENSG00000171928	ENSG00000171928.13	protein_coding	354.1	1.82157	2.63413e-57	2.83275e-53
CSTB	ENSG00000160213	ENSG00000160213.7	protein_coding	1385.27	1.82152	1.13003e-52	1.21523e-48
MIDN	ENSG00000167470	ENSG00000167470.12	protein_coding	521.529	1.81997	3.70487e-53	3.98422e-49
FERMT2	ENSG00000073712	ENSG00000073712.14	protein_coding	668.031	1.81834	4.83716e-77	5.20188e-73
DDX39B	ENSG00000198563	ENSG00000198563.13	protein_coding	727.304	1.81822	3.10619e-24	3.3404e-20
TAF1A	ENSG00000143498	ENSG00000143498.17	protein_coding	109.343	1.8171	1.30468e-20	1.40305e-16
ZNF263	ENSG00000006194	ENSG00000006194.9	protein_coding	310.454	1.81697	9.52137e-52	1.02393e-47
PLPBP	ENSG00000147471	ENSG00000147471.11	protein_coding	547.813	1.81592	3.57565e-75	3.84526e-71
TMED10	ENSG00000170348	ENSG00000170348.8	protein_coding	2600.92	1.8154	2.0047e-122	2.15586e-118
UTP25	ENSG00000117597	ENSG00000117597.17	protein_coding	334.469	1.81528	4.15476e-73	4.46803e-69
UBB	ENSG00000170315	ENSG00000170315.13	protein_coding	4373.6	1.8147	1.59365e-46	1.71381e-42
MX2	ENSG00000183486	ENSG00000183486.12	protein_coding	80.7333	1.81464	0.115237	1
CITED4	ENSG00000179862	ENSG00000179862.6	protein_coding	197.28	1.81442	2.17962e-18	2.34396e-14
PER2	ENSG00000132326	ENSG00000132326.11	protein_coding	249.843	1.81151	5.24926e-45	5.64505e-41
BAIAP2L2	ENSG00000128298	ENSG00000128298.16	protein_coding	209.39	1.81145	1.70142e-30	1.8297e-26
SYBU	ENSG00000147642	ENSG00000147642.16	protein_coding	112.205	1.81108	3.63802e-32	3.91232e-28
SYNJ1	ENSG00000159082	ENSG00000159082.17	protein_coding	97.4398	1.81086	4.67783e-20	5.03054e-16
GET4	ENSG00000239857	ENSG00000239857.6	protein_coding	60.0057	1.81004	5.00147e-09	5.37858e-05
TRIM4	ENSG00000146833	ENSG00000146833.15	protein_coding	453.104	1.8097	1.3598e-60	1.46232e-56
AC005912.1	ENSG00000227081	ENSG00000227081.5	processed_pseudogene	201.416	1.80964	3.18603e-17	3.42626e-13
FBXL12	ENSG00000127452	ENSG00000127452.8	protein_coding	131.841	1.80899	8.86716e-22	9.53575e-18
ZBED9	ENSG00000232040	ENSG00000232040.3	protein_coding	50.1671	1.80822	6.58903e-12	7.08584e-08
ALG2	ENSG00000119523	ENSG00000119523.9	protein_coding	312.715	1.80784	1.9006e-70	2.0439e-66
NFIL3	ENSG00000165030	ENSG00000165030.3	protein_coding	597.299	1.80535	5.76765e-39	6.20253e-35
COG3	ENSG00000136152	ENSG00000136152.14	protein_coding	204.743	1.80515	8.32462e-45	8.9523e-41
NOP10	ENSG00000182117	ENSG00000182117.5	protein_coding	1983.5	1.80356	8.4272e-42	9.06261e-38
PPP2CB	ENSG00000104695	ENSG00000104695.12	protein_coding	1018.55	1.80334	1.93725e-79	2.08332e-75
MRPL34	ENSG00000130312	ENSG00000130312.6	protein_coding	215.986	1.80277	2.64362e-37	2.84295e-33
CDADC1	ENSG00000102543	ENSG00000102543.14	protein_coding	56.1906	1.80071	1.52493e-11	1.63991e-07
C15orf61	ENSG00000189227	ENSG00000189227.5	protein_coding	71.1631	1.79844	9.03072e-20	9.71164e-16
ZNF14	ENSG00000105708	ENSG00000105708.8	protein_coding	100.613	1.79763	8.94505e-16	9.6195e-12
DGKE	ENSG00000153933	ENSG00000153933.9	protein_coding	83.511	1.79733	2.88323e-19	3.10062e-15
HOXB7	ENSG00000260027	ENSG00000260027.4	protein_coding	280.637	1.79609	8.25118e-49	8.87331e-45
MINOS1	ENSG00000173436	ENSG00000173436.14	protein_coding	197.98	1.7956	7.4483e-29	8.0099e-25
MAX	ENSG00000125952	ENSG00000125952.18	protein_coding	306.784	1.79534	2.39185e-60	2.5722e-56
PCBP1-AS1	ENSG00000179818	ENSG00000179818.13	processed_transcript	182.34	1.79405	4.06136e-18	4.36759e-14
KCNK1	ENSG00000135750	ENSG00000135750.14	protein_coding	118.762	1.79401	5.63317e-35	6.05791e-31
SEPHS2	ENSG00000179918	ENSG00000179918.18	protein_coding	723.85	1.79323	6.41702e-82	6.90086e-78
SELENOS	ENSG00000131871	ENSG00000131871.14	protein_coding	669.276	1.79144	7.78453e-67	8.37149e-63
MZT1	ENSG00000204899	ENSG00000204899.5	protein_coding	483.762	1.79061	7.98238e-31	8.58425e-27
SLC1A4	ENSG00000115902	ENSG00000115902.10	protein_coding	227.662	1.79033	1.30115e-44	1.39926e-40
ILF2	ENSG00000143621	ENSG00000143621.16	protein_coding	4356.98	1.79015	4.96657e-86	5.34105e-82
MT-CYB	ENSG00000198727	ENSG00000198727.2	protein_coding	77533.4	1.7896	5.85761e-12	6.29927e-08
RPS17	ENSG00000182774	ENSG00000182774.12	protein_coding	187.217	1.78897	1.09202e-29	1.17436e-25
CCDC32	ENSG00000128891	ENSG00000128891.15	protein_coding	31.2411	1.7885	9.95452e-12	1.07051e-07
MT-ND1	ENSG00000198888	ENSG00000198888.2	protein_coding	70843.6	1.78774	3.34298e-12	3.59504e-08
CRY2	ENSG00000121671	ENSG00000121671.11	protein_coding	74.9604	1.78768	1.32155e-22	1.4212e-18
RHEB	ENSG00000106615	ENSG00000106615.9	protein_coding	715.489	1.78768	3.45604e-86	3.71663e-82
FAM76B	ENSG00000077458	ENSG00000077458.12	protein_coding	140.668	1.78726	1.20308e-23	1.29379e-19
CBX8	ENSG00000141570	ENSG00000141570.10	protein_coding	185.133	1.78711	4.24091e-44	4.56068e-40
ZBTB6	ENSG00000186130	ENSG00000186130.4	protein_coding	221.374	1.78463	9.81276e-37	1.05526e-32
TOB2	ENSG00000183864	ENSG00000183864.4	protein_coding	308.72	1.78389	9.6782e-52	1.04079e-47
TNFRSF10A	ENSG00000104689	ENSG00000104689.9	protein_coding	345.165	1.78103	5.80148e-44	6.23891e-40
RPL12	ENSG00000197958	ENSG00000197958.12	protein_coding	23624.2	1.78015	3.675e-54	3.95209e-50
C16orf70	ENSG00000125149	ENSG00000125149.11	protein_coding	215.505	1.77889	1.90861e-48	2.05252e-44
ABL2	ENSG00000143322	ENSG00000143322.19	protein_coding	927.037	1.77872	5.52315e-39	5.93959e-35
NMB	ENSG00000197696	ENSG00000197696.9	protein_coding	230.083	1.77809	5.86817e-29	6.31063e-25
STX3	ENSG00000166900	ENSG00000166900.16	protein_coding	283.182	1.77798	7.29934e-40	7.84971e-36
SESN1	ENSG00000080546	ENSG00000080546.13	protein_coding	79.8306	1.77651	2.52531e-26	2.71572e-22
MXI1	ENSG00000119950	ENSG00000119950.20	protein_coding	96.5342	1.77588	9.57374e-27	1.02956e-22
PPIB	ENSG00000166794	ENSG00000166794.4	protein_coding	2128.94	1.77549	1.52493e-60	1.6399e-56
FAM174A	ENSG00000174132	ENSG00000174132.8	protein_coding	149.748	1.77524	3.89794e-27	4.19184e-23
RPL30	ENSG00000156482	ENSG00000156482.10	protein_coding	10254.9	1.77461	9.65274e-40	1.03806e-35
C6orf48	ENSG00000204387	ENSG00000204387.13	protein_coding	342.281	1.77429	3.24818e-26	3.49309e-22
PTPN6	ENSG00000111679	ENSG00000111679.16	protein_coding	204.669	1.77416	8.1387e-35	8.75235e-31
RHOU	ENSG00000116574	ENSG00000116574.5	protein_coding	202.534	1.7741	2.48137e-50	2.66847e-46
MFSD5	ENSG00000182544	ENSG00000182544.8	protein_coding	307.655	1.77344	5.33868e-50	5.74122e-46
B2M	ENSG00000166710	ENSG00000166710.18	protein_coding	8777.43	1.77335	3.2579e-67	3.50355e-63
EIF1B	ENSG00000114784	ENSG00000114784.3	protein_coding	215.559	1.77255	5.34748e-51	5.75068e-47
HIC2	ENSG00000169635	ENSG00000169635.9	protein_coding	51.7663	1.77196	4.50413e-16	4.84374e-12
RBSN	ENSG00000131381	ENSG00000131381.12	protein_coding	371.8	1.77168	1.17249e-51	1.26089e-47
ZNF384	ENSG00000126746	ENSG00000126746.17	protein_coding	261.231	1.77003	3.00303e-31	3.22946e-27
ANKRD46	ENSG00000186106	ENSG00000186106.11	protein_coding	101.407	1.76912	1.41975e-27	1.5268e-23
BMI1	ENSG00000168283	ENSG00000168283.13	protein_coding	361.264	1.76909	4.56024e-37	4.90408e-33
AC060780.1	ENSG00000267002	ENSG00000267002.3	lincRNA	71.3637	1.76894	1.34347e-15	1.44476e-11
CKS2	ENSG00000123975	ENSG00000123975.4	protein_coding	987.418	1.76886	5.13516e-82	5.52235e-78
PLEKHO1	ENSG00000023902	ENSG00000023902.13	protein_coding	54.7576	1.76854	1.44348e-16	1.55232e-12
ZNF354B	ENSG00000178338	ENSG00000178338.10	protein_coding	45.6833	1.76805	2.40789e-13	2.58944e-09
KPNA5	ENSG00000196911	ENSG00000196911.10	protein_coding	47.0823	1.76804	9.72521e-15	1.04585e-10
ADIPOR1	ENSG00000159346	ENSG00000159346.12	protein_coding	1602.75	1.76571	2.94551e-116	3.1676e-112
ELMSAN1	ENSG00000156030	ENSG00000156030.13	protein_coding	548.259	1.76407	1.38673e-40	1.49129e-36
CCNT1	ENSG00000129315	ENSG00000129315.10	protein_coding	414.044	1.76402	7.21035e-47	7.75401e-43
PPP1R10	ENSG00000204569	ENSG00000204569.9	protein_coding	976.967	1.76258	1.76295e-62	1.89588e-58
FUT4	ENSG00000196371	ENSG00000196371.3	protein_coding	44.7681	1.76234	1.24522e-14	1.33911e-10
CDR2	ENSG00000140743	ENSG00000140743.7	protein_coding	464.063	1.76081	7.32576e-66	7.87812e-62
NIPAL4	ENSG00000172548	ENSG00000172548.14	protein_coding	182.669	1.75985	1.49154e-23	1.604e-19
ANKRD10	ENSG00000088448	ENSG00000088448.14	protein_coding	389.929	1.75964	1.97057e-49	2.11915e-45
ZC3H10	ENSG00000135482	ENSG00000135482.6	protein_coding	69.4212	1.75954	2.39686e-15	2.57758e-11
MTA2	ENSG00000149480	ENSG00000149480.6	protein_coding	1003.78	1.75931	3.2418e-83	3.48623e-79
RASSF3	ENSG00000153179	ENSG00000153179.12	protein_coding	443.792	1.75821	7.31667e-52	7.86834e-48
KCNH3	ENSG00000135519	ENSG00000135519.7	protein_coding	41.918	1.75673	2.46738e-13	2.65342e-09
ZBTB2	ENSG00000181472	ENSG00000181472.4	protein_coding	294.53	1.75651	1.30502e-39	1.40342e-35
SNU13	ENSG00000100138	ENSG00000100138.14	protein_coding	1219.73	1.75637	5.77783e-65	6.21347e-61
PRCC	ENSG00000143294	ENSG00000143294.14	protein_coding	575.215	1.75563	1.89114e-66	2.03373e-62
CHP1	ENSG00000187446	ENSG00000187446.11	protein_coding	1780.16	1.75518	6.82608e-128	7.34077e-124
HNRNPA0	ENSG00000177733	ENSG00000177733.6	protein_coding	2150.08	1.75488	1.38014e-70	1.4842e-66
USP42	ENSG00000106346	ENSG00000106346.11	protein_coding	201.488	1.75405	2.67753e-29	2.87941e-25
FIZ1	ENSG00000179943	ENSG00000179943.7	protein_coding	258.56	1.75356	5.84052e-35	6.2809e-31
SNHG10	ENSG00000247092	ENSG00000247092.6	antisense	96.1269	1.75339	1.05223e-22	1.13157e-18
KMT5A	ENSG00000183955	ENSG00000183955.12	protein_coding	272.991	1.75174	1.96855e-47	2.11698e-43
MAP2K3	ENSG00000034152	ENSG00000034152.18	protein_coding	785.042	1.75136	1.26095e-36	1.35602e-32
C1orf109	ENSG00000116922	ENSG00000116922.14	protein_coding	225.192	1.75062	2.55041e-44	2.74271e-40
ATG12	ENSG00000145782	ENSG00000145782.12	protein_coding	473.218	1.75006	5.457e-81	5.86846e-77
RPL18	ENSG00000063177	ENSG00000063177.12	protein_coding	17477.9	1.7488	3.61633e-42	3.889e-38
NUAK2	ENSG00000163545	ENSG00000163545.8	protein_coding	1785.79	1.74795	2.88203e-41	3.09934e-37
FAM155B	ENSG00000130054	ENSG00000130054.4	protein_coding	65.6471	1.74791	2.06241e-23	2.21792e-19
MLX	ENSG00000108788	ENSG00000108788.11	protein_coding	472.143	1.74657	1.31866e-54	1.41808e-50
MRPL10	ENSG00000159111	ENSG00000159111.12	protein_coding	752.326	1.7447	6.22539e-52	6.69478e-48
BORCS6	ENSG00000196544	ENSG00000196544.7	protein_coding	47.8272	1.74469	4.16076e-11	4.47448e-07
ZNF280B	ENSG00000275004	ENSG00000275004.3	protein_coding	54.6296	1.74462	3.24451e-16	3.48914e-12
PAPOLG	ENSG00000115421	ENSG00000115421.12	protein_coding	234.59	1.74397	1.45924e-40	1.56926e-36
ANGPT2	ENSG00000091879	ENSG00000091879.13	protein_coding	119.957	1.74369	0.0185182	1
NIPBL-DT	ENSG00000285967	ENSG00000285967.1	bidirectional_promoter_lncRNA	72.4803	1.74248	1.36514e-21	1.46807e-17
PHKG2	ENSG00000156873	ENSG00000156873.15	protein_coding	247.156	1.74171	6.1627e-37	6.62737e-33
RBM38	ENSG00000132819	ENSG00000132819.16	protein_coding	186.891	1.74114	1.2895e-32	1.38673e-28
CTDNEP1	ENSG00000175826	ENSG00000175826.11	protein_coding	1496.98	1.74047	1.14007e-67	1.22604e-63
SATB2	ENSG00000119042	ENSG00000119042.16	protein_coding	111.604	1.74047	2.58734e-21	2.78243e-17
MED26	ENSG00000105085	ENSG00000105085.10	protein_coding	49.732	1.73917	1.64492e-14	1.76894e-10
NSMCE3	ENSG00000185115	ENSG00000185115.5	protein_coding	368.495	1.73868	9.64627e-43	1.03736e-38
ZNF383	ENSG00000188283	ENSG00000188283.11	protein_coding	178.464	1.7385	1.11901e-24	1.20338e-20
NECAP1	ENSG00000089818	ENSG00000089818.17	protein_coding	185.927	1.73843	6.70014e-33	7.20533e-29
RSBN1	ENSG00000081019	ENSG00000081019.13	protein_coding	108.045	1.73721	6.37759e-24	6.85846e-20
TRIAP1	ENSG00000170855	ENSG00000170855.3	protein_coding	562.93	1.73529	1.13517e-63	1.22076e-59
RALGDS	ENSG00000160271	ENSG00000160271.15	protein_coding	27.4375	1.73356	3.61724e-10	3.88998e-06
BCL2A1	ENSG00000140379	ENSG00000140379.7	protein_coding	157.583	1.73286	1.06607e-22	1.14645e-18
SS18L2	ENSG00000008324	ENSG00000008324.11	protein_coding	79.9229	1.73278	2.16787e-23	2.33132e-19
ATF7IP2	ENSG00000166669	ENSG00000166669.13	protein_coding	114.663	1.73206	4.51591e-20	4.8564e-16
ELK1	ENSG00000126767	ENSG00000126767.17	protein_coding	367.247	1.73157	8.35212e-46	8.98187e-42
PHF12	ENSG00000109118	ENSG00000109118.13	protein_coding	497.291	1.7309	9.54803e-58	1.0268e-53
TNFAIP6	ENSG00000123610	ENSG00000123610.4	protein_coding	55.0625	1.7289	2.84479e-16	3.05929e-12
NBPF3	ENSG00000142794	ENSG00000142794.18	protein_coding	111.805	1.72828	1.49673e-26	1.60959e-22
HMGCR	ENSG00000113161	ENSG00000113161.15	protein_coding	492.921	1.72764	1.87522e-72	2.01661e-68
ZIC5	ENSG00000139800	ENSG00000139800.8	protein_coding	123.435	1.72719	1.38716e-27	1.49175e-23
TLNRD1	ENSG00000140406	ENSG00000140406.3	protein_coding	328.989	1.72692	4.29292e-33	4.6166e-29
TIMP1	ENSG00000102265	ENSG00000102265.11	protein_coding	1221.01	1.72436	8.23957e-47	8.86083e-43
ZEB2	ENSG00000169554	ENSG00000169554.19	protein_coding	596.085	1.72334	5.74525e-22	6.17844e-18
SCN3A	ENSG00000153253	ENSG00000153253.16	protein_coding	74.1736	1.7231	0.0377851	1
FOXC1	ENSG00000054598	ENSG00000054598.7	protein_coding	119.991	1.72189	2.57028e-30	2.76408e-26
FASTKD5	ENSG00000215251	ENSG00000215251.3	protein_coding	383.813	1.72166	4.74308e-66	5.1007e-62
ZNF408	ENSG00000175213	ENSG00000175213.2	protein_coding	213.929	1.72156	2.57858e-27	2.77301e-23
ZNF697	ENSG00000143067	ENSG00000143067.4	protein_coding	248.175	1.72071	3.84957e-15	4.13983e-11
NKAPD1	ENSG00000150776	ENSG00000150776.17	protein_coding	257.097	1.72018	1.39072e-36	1.49559e-32
FAM129A	ENSG00000135842	ENSG00000135842.16	protein_coding	141.662	1.71954	8.24539e-09	8.86709e-05
LHX1	ENSG00000273706	ENSG00000273706.4	protein_coding	38.4058	1.71566	2.34029e-12	2.51675e-08
COX16	ENSG00000133983	ENSG00000133983.14	protein_coding	60.6175	1.71443	5.60961e-15	6.03257e-11
CGRRF1	ENSG00000100532	ENSG00000100532.11	protein_coding	131.318	1.71321	2.17106e-29	2.33475e-25
RAB8B	ENSG00000166128	ENSG00000166128.12	protein_coding	454.83	1.71321	3.10569e-51	3.33986e-47
PPP4R3A	ENSG00000100796	ENSG00000100796.17	protein_coding	1029.19	1.71256	6.57491e-77	7.07065e-73
EAF1	ENSG00000144597	ENSG00000144597.13	protein_coding	386.74	1.7122	5.16255e-46	5.5518e-42
STK17B	ENSG00000081320	ENSG00000081320.10	protein_coding	200.139	1.71207	6.20607e-26	6.67401e-22
PLPP5	ENSG00000147535	ENSG00000147535.16	protein_coding	351.756	1.71136	9.70644e-43	1.04383e-38
SNHG16	ENSG00000163597	ENSG00000163597.14	processed_transcript	470.737	1.71115	9.74496e-53	1.04797e-48
MLF1	ENSG00000178053	ENSG00000178053.17	protein_coding	114.51	1.7099	1.11394e-26	1.19793e-22
YAF2	ENSG00000015153	ENSG00000015153.14	protein_coding	314.389	1.7098	1.90236e-37	2.04579e-33
IL32	ENSG00000008517	ENSG00000008517.16	protein_coding	511.439	1.7089	1.32673e-19	1.42676e-15
PRR3	ENSG00000204576	ENSG00000204576.11	protein_coding	133.361	1.70787	8.71655e-34	9.37378e-30
FAM32A	ENSG00000105058	ENSG00000105058.11	protein_coding	746.302	1.7071	4.44663e-66	4.7819e-62
SNHG19	ENSG00000260260	ENSG00000260260.1	lincRNA	505.327	1.70678	2.10693e-23	2.26579e-19
SIRT7	ENSG00000187531	ENSG00000187531.13	protein_coding	325.138	1.70656	1.49771e-28	1.61064e-24
C21orf91	ENSG00000154642	ENSG00000154642.10	protein_coding	74.3705	1.7062	2.13102e-13	2.29169e-09
RIPK2	ENSG00000104312	ENSG00000104312.7	protein_coding	618.504	1.70516	6.37426e-56	6.85488e-52
ELP5	ENSG00000170291	ENSG00000170291.14	protein_coding	471.818	1.70509	2.87924e-66	3.09634e-62
CCNJL	ENSG00000135083	ENSG00000135083.15	protein_coding	130.188	1.70434	1.93256e-38	2.07827e-34
MAD2L1BP	ENSG00000124688	ENSG00000124688.13	protein_coding	218.24	1.70223	1.45279e-28	1.56233e-24
TBPL1	ENSG00000028839	ENSG00000028839.9	protein_coding	126.608	1.69959	4.86026e-31	5.22673e-27
KDM3A	ENSG00000115548	ENSG00000115548.16	protein_coding	621.183	1.69939	3.31565e-71	3.56565e-67
PDP1	ENSG00000164951	ENSG00000164951.15	protein_coding	64.7363	1.69795	1.13878e-17	1.22465e-13
DNAJA1	ENSG00000086061	ENSG00000086061.15	protein_coding	5690.06	1.69757	1.1597e-120	1.24714e-116
ZNF225	ENSG00000256294	ENSG00000256294.7	protein_coding	59.3764	1.69667	5.91643e-17	6.36253e-13
ARF4	ENSG00000168374	ENSG00000168374.10	protein_coding	2031.92	1.69616	1.09978e-46	1.18271e-42
HYOU1	ENSG00000149428	ENSG00000149428.18	protein_coding	709.081	1.69471	1.74033e-63	1.87155e-59
CCDC78	ENSG00000162004	ENSG00000162004.16	protein_coding	75.5717	1.69467	2.01007e-18	2.16162e-14
HAPLN3	ENSG00000140511	ENSG00000140511.11	protein_coding	93.8162	1.69428	2.48758e-15	2.67515e-11
HELZ2	ENSG00000130589	ENSG00000130589.16	protein_coding	877.044	1.69233	4.53981e-21	4.88211e-17
POPDC3	ENSG00000132429	ENSG00000132429.9	protein_coding	104.689	1.69232	1.05186e-22	1.13117e-18
MKRN1	ENSG00000133606	ENSG00000133606.10	protein_coding	1019.2	1.69202	3.61062e-81	3.88286e-77
ATG4A	ENSG00000101844	ENSG00000101844.17	protein_coding	102.1	1.69137	8.8541e-26	9.5217e-22
ARPP19	ENSG00000128989	ENSG00000128989.10	protein_coding	2781.22	1.68975	3.04736e-109	3.27713e-105
EPHA2	ENSG00000142627	ENSG00000142627.12	protein_coding	1730.39	1.68935	9.47908e-37	1.01938e-32
SSR3	ENSG00000114850	ENSG00000114850.6	protein_coding	2115.67	1.68571	3.63318e-79	3.90712e-75
ZNF335	ENSG00000198026	ENSG00000198026.7	protein_coding	416.865	1.68561	5.48673e-35	5.90043e-31
ACBD3	ENSG00000182827	ENSG00000182827.8	protein_coding	590.978	1.68474	2.83705e-49	3.05097e-45
C1orf216	ENSG00000142686	ENSG00000142686.7	protein_coding	167.68	1.68455	2.65444e-34	2.85459e-30
NORAD	ENSG00000260032	ENSG00000260032.1	lincRNA	1745.39	1.68108	5.78872e-108	6.22519e-104
VPS26C	ENSG00000157538	ENSG00000157538.13	protein_coding	278.587	1.68104	3.67255e-47	3.94946e-43
SNHG12	ENSG00000197989	ENSG00000197989.14	antisense	344.494	1.6806	4.46864e-33	4.80557e-29
UBL5	ENSG00000198258	ENSG00000198258.10	protein_coding	2245.15	1.67957	1.91049e-30	2.05454e-26
ARID4A	ENSG00000032219	ENSG00000032219.18	protein_coding	168.255	1.67942	4.81535e-30	5.17843e-26
FOXQ1	ENSG00000164379	ENSG00000164379.6	protein_coding	49.5609	1.67883	2.38414e-14	2.5639e-10
NGRN	ENSG00000182768	ENSG00000182768.8	protein_coding	1182.77	1.67847	1.42789e-88	1.53555e-84
HBP1	ENSG00000105856	ENSG00000105856.13	protein_coding	203.588	1.67811	4.00872e-39	4.31098e-35
ZNF84	ENSG00000198040	ENSG00000198040.10	protein_coding	149.03	1.6776	1.36201e-29	1.4647e-25
TFR2	ENSG00000106327	ENSG00000106327.12	protein_coding	42.423	1.67522	3.06534e-12	3.29646e-08
SLC25A22	ENSG00000177542	ENSG00000177542.10	protein_coding	259.441	1.67505	4.6791e-54	5.0319e-50
INPP1	ENSG00000151689	ENSG00000151689.12	protein_coding	153.659	1.67453	2.1697e-31	2.3333e-27
RPL35A	ENSG00000182899	ENSG00000182899.16	protein_coding	6641.47	1.67439	2.31692e-48	2.49161e-44
CA2	ENSG00000104267	ENSG00000104267.9	protein_coding	52.8736	1.67427	1.8608e-11	2.0011e-07
SRF	ENSG00000112658	ENSG00000112658.7	protein_coding	432.82	1.67273	2.09774e-44	2.25591e-40
RPS27	ENSG00000177954	ENSG00000177954.12	protein_coding	16528	1.67243	6.6035e-42	7.1014e-38
MAPKBP1	ENSG00000137802	ENSG00000137802.13	protein_coding	66.4569	1.67165	7.14816e-17	7.68713e-13
EPC2	ENSG00000135999	ENSG00000135999.11	protein_coding	279.775	1.67156	3.85063e-41	4.14096e-37
IFIT3	ENSG00000119917	ENSG00000119917.13	protein_coding	10519.3	1.67106	0.0105754	1
RNF146	ENSG00000118518	ENSG00000118518.15	protein_coding	96.7547	1.671	6.54897e-22	7.04276e-18
ZNF668	ENSG00000167394	ENSG00000167394.12	protein_coding	54.8737	1.67051	6.07026e-13	6.52796e-09
NEFL	ENSG00000277586	ENSG00000277586.2	protein_coding	203.174	1.67045	8.71445e-42	9.37152e-38
LMBR1L	ENSG00000139636	ENSG00000139636.15	protein_coding	100.188	1.6699	1.73629e-23	1.86721e-19
CXorf38	ENSG00000185753	ENSG00000185753.12	protein_coding	235.739	1.66928	7.21008e-44	7.75372e-40
CLN5	ENSG00000102805	ENSG00000102805.14	protein_coding	57.6679	1.66659	1.11491e-12	1.19897e-08
USP21	ENSG00000143258	ENSG00000143258.15	protein_coding	215.787	1.66387	2.25868e-41	2.42899e-37
STX11	ENSG00000135604	ENSG00000135604.9	protein_coding	60.8611	1.66372	9.31249e-05	1
GPX8	ENSG00000164294	ENSG00000164294.13	protein_coding	477.451	1.66235	2.68985e-59	2.89267e-55
CRKL	ENSG00000099942	ENSG00000099942.12	protein_coding	746.074	1.66056	2.59704e-61	2.79286e-57
SNHG17	ENSG00000196756	ENSG00000196756.11	processed_transcript	568.171	1.66002	1.2705e-34	1.3663e-30
MANF	ENSG00000145050	ENSG00000145050.16	protein_coding	703.042	1.65994	3.3988e-49	3.65507e-45
LCAT	ENSG00000213398	ENSG00000213398.7	protein_coding	58.2261	1.65923	3.00741e-11	3.23417e-07
CPEB4	ENSG00000113742	ENSG00000113742.12	protein_coding	526	1.65845	6.75343e-36	7.26264e-32
POLR3F	ENSG00000132664	ENSG00000132664.11	protein_coding	199.182	1.65843	3.05196e-37	3.28208e-33
TWF1	ENSG00000151239	ENSG00000151239.13	protein_coding	1182.36	1.65821	4.46608e-57	4.80282e-53
ARL8A	ENSG00000143862	ENSG00000143862.7	protein_coding	228.132	1.65816	2.49285e-36	2.68081e-32
HECA	ENSG00000112406	ENSG00000112406.4	protein_coding	41.2554	1.65746	7.06453e-11	7.59719e-07
THBD	ENSG00000178726	ENSG00000178726.6	protein_coding	151.358	1.65527	2.71673e-38	2.92157e-34
PAK1IP1	ENSG00000111845	ENSG00000111845.4	protein_coding	279.019	1.65351	4.15406e-45	4.46728e-41
SLC26A11	ENSG00000181045	ENSG00000181045.14	protein_coding	138.876	1.65326	1.14232e-30	1.22845e-26
GFER	ENSG00000127554	ENSG00000127554.12	protein_coding	229.058	1.65293	5.53802e-27	5.95559e-23
RRN3	ENSG00000085721	ENSG00000085721.12	protein_coding	839.6	1.65247	7.69477e-48	8.27495e-44
ATG101	ENSG00000123395	ENSG00000123395.14	protein_coding	212.69	1.65147	4.29595e-32	4.61986e-28
ATG14	ENSG00000126775	ENSG00000126775.8	protein_coding	201.337	1.64873	1.23167e-35	1.32454e-31
FOXL2	ENSG00000183770	ENSG00000183770.6	protein_coding	29.9269	1.64846	8.25419e-10	8.87656e-06
EGLN2	ENSG00000269858	ENSG00000269858.5	protein_coding	66.1898	1.64778	4.48254e-10	4.82053e-06
RELB	ENSG00000104856	ENSG00000104856.13	protein_coding	1308.98	1.64768	7.23285e-25	7.7782e-21
BTG3	ENSG00000154640	ENSG00000154640.14	protein_coding	342.521	1.64756	2.62674e-41	2.82479e-37
ZNF550	ENSG00000251369	ENSG00000251369.8	protein_coding	64.6933	1.64684	1.46941e-16	1.5802e-12
PIGH	ENSG00000100564	ENSG00000100564.8	protein_coding	197.551	1.64377	1.49224e-36	1.60476e-32
FOSL2	ENSG00000075426	ENSG00000075426.11	protein_coding	1668.12	1.64327	9.78668e-40	1.05246e-35
EFNB2	ENSG00000125266	ENSG00000125266.7	protein_coding	125.656	1.64325	1.92742e-11	2.07275e-07
RPS12	ENSG00000112306	ENSG00000112306.7	protein_coding	20994.8	1.64232	4.39073e-50	4.72179e-46
TRIM21	ENSG00000132109	ENSG00000132109.9	protein_coding	342.625	1.64215	4.0183e-25	4.32129e-21
DAAM1	ENSG00000100592	ENSG00000100592.15	protein_coding	72.6602	1.64194	6.72326e-19	7.2302e-15
GTF3C4	ENSG00000125484	ENSG00000125484.11	protein_coding	792.045	1.64094	1.31614e-67	1.41538e-63
PRNP	ENSG00000171867	ENSG00000171867.16	protein_coding	2185.41	1.64077	2.66081e-109	2.86144e-105
DNAJC24	ENSG00000170946	ENSG00000170946.14	protein_coding	150.499	1.64037	8.24626e-28	8.86803e-24
SLC9A3-AS1	ENSG00000225138	ENSG00000225138.7	processed_transcript	53.5078	1.64017	7.73676e-11	8.32011e-07
TIMM17A	ENSG00000134375	ENSG00000134375.10	protein_coding	1018.2	1.63993	1.23202e-80	1.32492e-76
FYN	ENSG00000010810	ENSG00000010810.17	protein_coding	169.372	1.63957	1.50596e-05	0.161951
INPP5E	ENSG00000148384	ENSG00000148384.12	protein_coding	214.767	1.63908	3.78765e-40	4.07324e-36
ZNF639	ENSG00000121864	ENSG00000121864.9	protein_coding	236.648	1.639	2.5283e-36	2.71894e-32
LGALS9	ENSG00000168961	ENSG00000168961.16	protein_coding	48.6454	1.63871	6.36514e-06	0.0684507
RPL29	ENSG00000162244	ENSG00000162244.11	protein_coding	9133.35	1.63814	8.7964e-34	9.45965e-30
ARFGAP3	ENSG00000242247	ENSG00000242247.10	protein_coding	159.62	1.63787	2.51877e-37	2.70869e-33
CLK4	ENSG00000113240	ENSG00000113240.12	protein_coding	244.717	1.63728	2.1412e-18	2.30264e-14
DPF2	ENSG00000133884	ENSG00000133884.9	protein_coding	560.739	1.63707	4.31905e-37	4.64471e-33
AC112220.2	ENSG00000271643	ENSG00000271643.2	bidirectional_promoter_lncRNA	34.4007	1.63647	1.38055e-10	1.48464e-06
EIF4ENIF1	ENSG00000184708	ENSG00000184708.17	protein_coding	138.662	1.63628	5.91146e-28	6.35718e-24
YIPF3	ENSG00000137207	ENSG00000137207.11	protein_coding	559.763	1.63537	7.4097e-48	7.96839e-44
PFKFB2	ENSG00000123836	ENSG00000123836.14	protein_coding	138.546	1.63508	9.52698e-24	1.02453e-19
C12orf57	ENSG00000111678	ENSG00000111678.10	protein_coding	380.621	1.63495	7.14097e-31	7.6794e-27
TDG	ENSG00000139372	ENSG00000139372.14	protein_coding	353.827	1.63471	1.86368e-57	2.00421e-53
SLC12A6	ENSG00000140199	ENSG00000140199.11	protein_coding	241.414	1.63464	3.09191e-22	3.32504e-18
CIPC	ENSG00000198894	ENSG00000198894.7	protein_coding	101.651	1.6338	1.71282e-25	1.84196e-21
RASEF	ENSG00000165105	ENSG00000165105.9	protein_coding	480.563	1.63358	7.89391e-32	8.48911e-28
NAP1L2	ENSG00000186462	ENSG00000186462.8	protein_coding	39.8948	1.63291	1.92386e-12	2.06892e-08
PPIL3	ENSG00000240344	ENSG00000240344.8	protein_coding	166.334	1.63262	8.23689e-32	8.85795e-28
PURA	ENSG00000185129	ENSG00000185129.5	protein_coding	216.921	1.63247	2.45305e-37	2.638e-33
ARHGEF3	ENSG00000163947	ENSG00000163947.11	protein_coding	95.9108	1.63161	1.50227e-26	1.61554e-22
AC016065.1	ENSG00000246089	ENSG00000246089.3	antisense	49.2542	1.631	2.99739e-11	3.2234e-07
MPHOSPH10	ENSG00000124383	ENSG00000124383.8	protein_coding	541.407	1.63067	5.17463e-58	5.5648e-54
AEN	ENSG00000181026	ENSG00000181026.14	protein_coding	1735.38	1.63013	1.74577e-48	1.8774e-44
RPL27	ENSG00000131469	ENSG00000131469.14	protein_coding	15269.1	1.62764	1.30115e-45	1.39926e-41
MTRF1L	ENSG00000112031	ENSG00000112031.15	protein_coding	100.278	1.62591	1.631e-19	1.75397e-15
PRELID3B	ENSG00000101166	ENSG00000101166.15	protein_coding	887.611	1.62591	1.5827e-63	1.70204e-59
PPP1R8	ENSG00000117751	ENSG00000117751.17	protein_coding	317.557	1.62468	1.24701e-44	1.34103e-40
MID1IP1	ENSG00000165175	ENSG00000165175.15	protein_coding	415.499	1.62404	2.37667e-40	2.55588e-36
ZNF333	ENSG00000160961	ENSG00000160961.11	protein_coding	45.0735	1.62399	3.47624e-12	3.73835e-08
CCL2	ENSG00000108691	ENSG00000108691.9	protein_coding	703.967	1.62196	1.1297e-39	1.21488e-35
MAPK6	ENSG00000069956	ENSG00000069956.11	protein_coding	829.922	1.62135	6.66964e-63	7.17253e-59
ARF1	ENSG00000143761	ENSG00000143761.15	protein_coding	3684.21	1.62039	6.38633e-51	6.86786e-47
WHRN	ENSG00000095397	ENSG00000095397.13	protein_coding	36.8078	1.61946	7.72771e-11	8.31038e-07
APTR	ENSG00000214293	ENSG00000214293.8	lincRNA	89.3191	1.61818	3.74249e-17	4.02467e-13
RBM22	ENSG00000086589	ENSG00000086589.11	protein_coding	589.208	1.61802	3.13148e-55	3.36759e-51
WBP2	ENSG00000132471	ENSG00000132471.11	protein_coding	1022.81	1.61766	8.38804e-48	9.0205e-44
EFNB1	ENSG00000090776	ENSG00000090776.5	protein_coding	160.183	1.61655	1.13539e-23	1.221e-19
MICA	ENSG00000204520	ENSG00000204520.12	protein_coding	224.093	1.61618	9.17068e-40	9.86215e-36
MT-ND4L	ENSG00000212907	ENSG00000212907.2	protein_coding	28411.9	1.61593	6.10445e-09	6.56473e-05
FUT11	ENSG00000196968	ENSG00000196968.10	protein_coding	225.775	1.61576	5.53686e-28	5.95434e-24
RPS15A	ENSG00000134419	ENSG00000134419.15	protein_coding	2118.97	1.61477	1.91529e-57	2.0597e-53
KMT2E	ENSG00000005483	ENSG00000005483.20	protein_coding	403.229	1.61248	3.65847e-44	3.93432e-40
LINGO1	ENSG00000169783	ENSG00000169783.12	protein_coding	53.9641	1.61172	4.85862e-16	5.22496e-12
KTI12	ENSG00000198841	ENSG00000198841.3	protein_coding	42.8827	1.60893	1.19407e-12	1.28411e-08
GIGYF1	ENSG00000146830	ENSG00000146830.10	protein_coding	472.694	1.60812	4.40738e-49	4.7397e-45
NOCT	ENSG00000151014	ENSG00000151014.5	protein_coding	1127.61	1.60809	1.56089e-24	1.67858e-20
MTHFD2	ENSG00000065911	ENSG00000065911.11	protein_coding	1578.69	1.60803	9.73534e-60	1.04694e-55
RC3H1	ENSG00000135870	ENSG00000135870.11	protein_coding	288.075	1.60696	1.22423e-32	1.31654e-28
CDK20	ENSG00000156345	ENSG00000156345.17	protein_coding	51.5238	1.60671	7.21147e-15	7.75522e-11
SNRNP27	ENSG00000124380	ENSG00000124380.10	protein_coding	241.974	1.60595	4.66823e-38	5.02022e-34
ZNF25	ENSG00000175395	ENSG00000175395.15	protein_coding	61.7868	1.60537	1.04248e-15	1.12109e-11
C17orf58	ENSG00000186665	ENSG00000186665.9	protein_coding	123.4	1.60348	9.67939e-18	1.04092e-13
CNKSR3	ENSG00000153721	ENSG00000153721.18	protein_coding	188.535	1.603	6.84271e-28	7.35865e-24
HLA-B	ENSG00000234745	ENSG00000234745.10	protein_coding	1166.35	1.60284	1.77573e-25	1.90963e-21
FAM214A	ENSG00000047346	ENSG00000047346.12	protein_coding	139.021	1.60185	1.35137e-24	1.45326e-20
AC026412.1	ENSG00000188002	ENSG00000188002.10	transcribed_unprocessed_pseudogene	81.2108	1.60138	2.51816e-18	2.70802e-14
DYRK3	ENSG00000143479	ENSG00000143479.16	protein_coding	53.2756	1.59954	4.13311e-13	4.44474e-09
CCND1	ENSG00000110092	ENSG00000110092.3	protein_coding	1922.6	1.59904	1.13861e-100	1.22446e-96
IFT20	ENSG00000109083	ENSG00000109083.13	protein_coding	284.071	1.59838	2.06887e-35	2.22487e-31
SLC4A11	ENSG00000088836	ENSG00000088836.13	protein_coding	49.6605	1.59683	4.57856e-12	4.92379e-08
UBXN8	ENSG00000104691	ENSG00000104691.14	protein_coding	248.112	1.5955	5.10881e-32	5.49401e-28
GSKIP	ENSG00000100744	ENSG00000100744.14	protein_coding	305.601	1.59405	3.0645e-47	3.29557e-43
PDIK1L	ENSG00000175087	ENSG00000175087.9	protein_coding	54.8345	1.59372	2.32946e-15	2.5051e-11
RIOK1	ENSG00000124784	ENSG00000124784.8	protein_coding	190.456	1.59284	4.19634e-36	4.51274e-32
TSSC4	ENSG00000184281	ENSG00000184281.14	protein_coding	339.524	1.59063	5.21506e-25	5.60828e-21
NAA16	ENSG00000172766	ENSG00000172766.18	protein_coding	162.469	1.59046	4.03967e-24	4.34426e-20
ZNF473	ENSG00000142528	ENSG00000142528.15	protein_coding	148.559	1.58939	4.47121e-29	4.80834e-25
MDM2	ENSG00000135679	ENSG00000135679.23	protein_coding	979.501	1.58817	3.48174e-39	3.74426e-35
PSMG3	ENSG00000157778	ENSG00000157778.8	protein_coding	286.227	1.58779	6.50231e-36	6.99258e-32
UBALD1	ENSG00000153443	ENSG00000153443.12	protein_coding	323.561	1.58669	3.24121e-27	3.48559e-23
HLA-E	ENSG00000204592	ENSG00000204592.8	protein_coding	1187.28	1.58645	1.86841e-31	2.00929e-27
TENT4B	ENSG00000121274	ENSG00000121274.12	protein_coding	275.089	1.58486	1.20862e-32	1.29975e-28
RTN4R	ENSG00000040608	ENSG00000040608.13	protein_coding	35.9367	1.58447	2.32489e-12	2.50018e-08
RPL9	ENSG00000163682	ENSG00000163682.16	protein_coding	6538.34	1.58328	2.56554e-66	2.75898e-62
THAP10	ENSG00000129028	ENSG00000129028.8	protein_coding	69.2405	1.58319	5.60402e-17	6.02656e-13
PLEKHB2	ENSG00000115762	ENSG00000115762.16	protein_coding	1016.4	1.5824	1.04595e-73	1.12482e-69
BRF2	ENSG00000104221	ENSG00000104221.12	protein_coding	56.8439	1.58239	4.83449e-16	5.19901e-12
HSD17B14	ENSG00000087076	ENSG00000087076.8	protein_coding	215.001	1.58229	1.47388e-13	1.58501e-09
ETS2	ENSG00000157557	ENSG00000157557.11	protein_coding	2006.32	1.58174	1.55486e-52	1.6721e-48
RP2	ENSG00000102218	ENSG00000102218.5	protein_coding	394.217	1.58134	3.26271e-30	3.50872e-26
AC006001.3	ENSG00000229180	ENSG00000229180.7	transcribed_unprocessed_pseudogene	178.786	1.5813	3.45844e-15	3.71921e-11
RPF2	ENSG00000197498	ENSG00000197498.12	protein_coding	378.991	1.58126	9.80635e-45	1.05457e-40
POLDIP3	ENSG00000100227	ENSG00000100227.17	protein_coding	586.714	1.58036	2.32548e-50	2.50082e-46
PSMC3IP	ENSG00000131470	ENSG00000131470.14	protein_coding	131.833	1.58031	3.65695e-22	3.93269e-18
TSC22D1	ENSG00000102804	ENSG00000102804.14	protein_coding	861.195	1.57923	1.31047e-81	1.40928e-77
PRXL2C	ENSG00000158122	ENSG00000158122.11	protein_coding	137.987	1.57857	1.66108e-20	1.78633e-16
MT-TY	ENSG00000210144	ENSG00000210144.1	Mt_tRNA	253.021	1.57809	0.000668606	1
PURB	ENSG00000146676	ENSG00000146676.8	protein_coding	368.933	1.57793	3.487e-36	3.74992e-32
C11orf95	ENSG00000188070	ENSG00000188070.9	protein_coding	90.704	1.57776	4.72883e-23	5.08538e-19
ZNF579	ENSG00000218891	ENSG00000218891.4	protein_coding	255.531	1.57686	1.05671e-20	1.13638e-16
CCDC130	ENSG00000104957	ENSG00000104957.13	protein_coding	153.667	1.57661	8.14988e-22	8.76438e-18
FKBP4	ENSG00000004478	ENSG00000004478.7	protein_coding	2013.28	1.57535	1.20545e-63	1.29634e-59
CCDC88B	ENSG00000168071	ENSG00000168071.21	protein_coding	67.4176	1.57511	3.02537e-11	3.25349e-07
KMT2D	ENSG00000167548	ENSG00000167548.15	protein_coding	299.18	1.57491	1.48564e-34	1.59766e-30
MINCR	ENSG00000253716	ENSG00000253716.5	antisense	65.1487	1.57467	5.48117e-14	5.89445e-10
SRRM2	ENSG00000167978	ENSG00000167978.16	protein_coding	3261.33	1.57408	1.6861e-39	1.81324e-35
SNHG26	ENSG00000228649	ENSG00000228649.8	processed_transcript	49.498	1.57393	3.40055e-10	3.65695e-06
C5orf24	ENSG00000181904	ENSG00000181904.8	protein_coding	459.721	1.57278	7.57479e-40	8.14593e-36
KLF5	ENSG00000102554	ENSG00000102554.13	protein_coding	664.803	1.56836	7.96396e-58	8.56444e-54
RCAN1	ENSG00000159200	ENSG00000159200.17	protein_coding	491.218	1.56805	9.54229e-24	1.02618e-19
STRN4	ENSG00000090372	ENSG00000090372.14	protein_coding	1176.29	1.56709	1.18777e-54	1.27733e-50
SLC26A6	ENSG00000225697	ENSG00000225697.12	protein_coding	159.05	1.56646	2.40047e-16	2.58146e-12
TADA1	ENSG00000152382	ENSG00000152382.5	protein_coding	122.195	1.56573	9.20386e-23	9.89783e-19
SPAG7	ENSG00000091640	ENSG00000091640.7	protein_coding	617.399	1.56548	1.34123e-30	1.44236e-26
FAM193B	ENSG00000146067	ENSG00000146067.15	protein_coding	220.478	1.56529	5.91566e-21	6.3617e-17
CSRNP2	ENSG00000110925	ENSG00000110925.6	protein_coding	173.822	1.56346	1.64423e-26	1.76821e-22
GOLT1B	ENSG00000111711	ENSG00000111711.9	protein_coding	1029.35	1.56232	7.53981e-49	8.10831e-45
SEMA4C	ENSG00000168758	ENSG00000168758.10	protein_coding	246.651	1.56228	8.22161e-33	8.84152e-29
AP003119.3	ENSG00000261578	ENSG00000261578.1	sense_overlapping	76.7065	1.56157	8.7345e-17	9.39308e-13
FKBP14	ENSG00000106080	ENSG00000106080.10	protein_coding	222.492	1.56107	3.95784e-31	4.25626e-27
FCHSD1	ENSG00000197948	ENSG00000197948.10	protein_coding	83.2638	1.55953	1.50818e-21	1.6219e-17
PNP	ENSG00000198805	ENSG00000198805.11	protein_coding	979.611	1.55881	1.11862e-41	1.20296e-37
LONRF3	ENSG00000175556	ENSG00000175556.16	protein_coding	63.5772	1.55858	7.12977e-09	7.66736e-05
NAIF1	ENSG00000171169	ENSG00000171169.8	protein_coding	85.2436	1.55779	2.06376e-17	2.21937e-13
FBXL14	ENSG00000171823	ENSG00000171823.6	protein_coding	84.947	1.55708	3.87676e-18	4.16906e-14
ZNF622	ENSG00000173545	ENSG00000173545.4	protein_coding	438.5	1.5552	4.72848e-28	5.085e-24
ZNF703	ENSG00000183779	ENSG00000183779.6	protein_coding	121.202	1.555	2.00959e-20	2.16111e-16
IFITM2	ENSG00000185201	ENSG00000185201.16	protein_coding	220.344	1.55498	4.32032e-18	4.64607e-14
SLC35B3	ENSG00000124786	ENSG00000124786.11	protein_coding	163.64	1.5548	7.49371e-35	8.05874e-31
PFDN2	ENSG00000143256	ENSG00000143256.4	protein_coding	679.519	1.55478	2.59557e-27	2.79128e-23
ZNF580	ENSG00000213015	ENSG00000213015.8	protein_coding	231.079	1.55456	1.59437e-33	1.71458e-29
TRIM36	ENSG00000152503	ENSG00000152503.9	protein_coding	34.5662	1.55393	3.6018e-06	0.0387337
AZI2	ENSG00000163512	ENSG00000163512.13	protein_coding	438.436	1.55385	2.9785e-38	3.20308e-34
WDR45	ENSG00000196998	ENSG00000196998.17	protein_coding	357.573	1.55369	2.08354e-28	2.24064e-24
SMURF1	ENSG00000198742	ENSG00000198742.9	protein_coding	636.905	1.55356	2.79076e-35	3.00118e-31
BEND3P1	ENSG00000231345	ENSG00000231345.3	transcribed_processed_pseudogene	31.1945	1.55194	7.59458e-10	8.16721e-06
C2orf42	ENSG00000115998	ENSG00000115998.7	protein_coding	143.003	1.55173	4.22774e-21	4.54651e-17
ZC3HAV1	ENSG00000105939	ENSG00000105939.12	protein_coding	10077.5	1.55097	1.90794e-39	2.0518e-35
SEC24A	ENSG00000113615	ENSG00000113615.12	protein_coding	582.627	1.55005	2.59656e-32	2.79234e-28
MIEF1	ENSG00000100335	ENSG00000100335.14	protein_coding	401.827	1.54905	1.83955e-58	1.97826e-54
MT-ND4	ENSG00000198886	ENSG00000198886.2	protein_coding	264248	1.5489	1.68549e-09	1.81257e-05
SEC61G	ENSG00000132432	ENSG00000132432.13	protein_coding	1663.84	1.54857	8.69316e-52	9.34863e-48
AP5Z1	ENSG00000242802	ENSG00000242802.7	protein_coding	482.834	1.54721	3.92816e-23	4.22434e-19
OSBPL7	ENSG00000006025	ENSG00000006025.11	protein_coding	117.596	1.54599	1.39409e-16	1.4992e-12
GOLGA2	ENSG00000167110	ENSG00000167110.17	protein_coding	398.725	1.54586	1.54626e-59	1.66285e-55
RPS11	ENSG00000142534	ENSG00000142534.6	protein_coding	32610.2	1.54416	9.32782e-41	1.00311e-36
PANK1	ENSG00000152782	ENSG00000152782.16	protein_coding	59.7591	1.54371	7.67913e-17	8.25814e-13
GREM1	ENSG00000166923	ENSG00000166923.10	protein_coding	39.5121	1.5429	1.37734e-09	1.48119e-05
DCTN4	ENSG00000132912	ENSG00000132912.12	protein_coding	420.464	1.54267	8.67412e-42	9.32815e-38
SUMO2	ENSG00000188612	ENSG00000188612.11	protein_coding	1750.26	1.54258	1.95632e-80	2.10382e-76
SEC11C	ENSG00000166562	ENSG00000166562.8	protein_coding	697.611	1.54239	1.57858e-48	1.6976e-44
PHF23	ENSG00000040633	ENSG00000040633.12	protein_coding	475.899	1.54219	4.21699e-47	4.53496e-43
RPL38	ENSG00000172809	ENSG00000172809.12	protein_coding	11441.6	1.54214	8.16087e-36	8.7762e-32
SRCAP	ENSG00000080603	ENSG00000080603.16	protein_coding	45.3955	1.54181	3.32575e-09	3.57652e-05
OSBP	ENSG00000110048	ENSG00000110048.11	protein_coding	668.87	1.54166	1.58448e-58	1.70395e-54
TAF1D	ENSG00000166012	ENSG00000166012.16	protein_coding	1597.14	1.54149	2.84791e-39	3.06264e-35
ATG13	ENSG00000175224	ENSG00000175224.16	protein_coding	592.287	1.54084	2.94319e-50	3.1651e-46
RPL24	ENSG00000114391	ENSG00000114391.12	protein_coding	7737.2	1.5408	1.06415e-39	1.14439e-35
C9orf78	ENSG00000136819	ENSG00000136819.15	protein_coding	666.391	1.54001	1.21472e-55	1.30631e-51
TBC1D17	ENSG00000104946	ENSG00000104946.12	protein_coding	265.398	1.53994	3.09264e-35	3.32582e-31
DNAJC3	ENSG00000102580	ENSG00000102580.14	protein_coding	331.731	1.5394	1.05712e-52	1.13683e-48
PCTP	ENSG00000141179	ENSG00000141179.13	protein_coding	185.875	1.53757	1.93458e-37	2.08045e-33
ZNF283	ENSG00000167637	ENSG00000167637.16	protein_coding	64.9829	1.53587	1.32312e-14	1.42288e-10
UQCRHL	ENSG00000233954	ENSG00000233954.6	protein_coding	133.776	1.53539	4.88464e-13	5.25294e-09
LZTFL1	ENSG00000163818	ENSG00000163818.16	protein_coding	107.186	1.53508	1.0096e-14	1.08573e-10
MLLT11	ENSG00000213190	ENSG00000213190.3	protein_coding	1055.96	1.53486	2.37508e-31	2.55416e-27
NEK7	ENSG00000151414	ENSG00000151414.14	protein_coding	464.133	1.53391	7.98992e-21	8.59236e-17
CLASRP	ENSG00000104859	ENSG00000104859.14	protein_coding	669.011	1.53373	1.00125e-35	1.07675e-31
FJX1	ENSG00000179431	ENSG00000179431.6	protein_coding	349.826	1.53355	1.682e-23	1.80882e-19
VDAC2	ENSG00000165637	ENSG00000165637.13	protein_coding	1328.9	1.53252	1.48446e-56	1.59639e-52
RPL9P9	ENSG00000237550	ENSG00000237550.5	transcribed_processed_pseudogene	1198.5	1.53246	3.61323e-40	3.88566e-36
IPMK	ENSG00000151151	ENSG00000151151.5	protein_coding	139.196	1.53194	1.83102e-20	1.96908e-16
AL390719.1	ENSG00000217801	ENSG00000217801.9	transcribed_unprocessed_pseudogene	61.8447	1.53173	7.98544e-07	0.00858754
EMP3	ENSG00000142227	ENSG00000142227.10	protein_coding	1831.59	1.53137	1.15432e-36	1.24135e-32
TNRC6C	ENSG00000078687	ENSG00000078687.17	protein_coding	63.0063	1.53135	2.2602e-13	2.43062e-09
LIG4	ENSG00000174405	ENSG00000174405.13	protein_coding	118.442	1.53121	8.46608e-20	9.10442e-16
RPS21	ENSG00000171858	ENSG00000171858.17	protein_coding	9978.02	1.53087	7.02021e-31	7.54954e-27
NBPF11	ENSG00000263956	ENSG00000263956.6	protein_coding	57.1436	1.52887	1.13582e-10	1.22146e-06
ZFP1	ENSG00000184517	ENSG00000184517.11	protein_coding	99.891	1.52835	3.35955e-24	3.61286e-20
APBB3	ENSG00000113108	ENSG00000113108.19	protein_coding	41.2182	1.52815	3.64402e-11	3.91878e-07
SCAF4	ENSG00000156304	ENSG00000156304.14	protein_coding	377.625	1.52713	2.19052e-36	2.35568e-32
C6orf136	ENSG00000204564	ENSG00000204564.11	protein_coding	78.4942	1.52708	7.43603e-19	7.99671e-15
TM2D3	ENSG00000184277	ENSG00000184277.12	protein_coding	247.051	1.5266	6.342e-45	6.82019e-41
NCR3LG1	ENSG00000188211	ENSG00000188211.8	protein_coding	30.1702	1.52637	1.90119e-08	0.000204454
ADPRM	ENSG00000170222	ENSG00000170222.11	protein_coding	98.1311	1.52466	6.97324e-15	7.49902e-11
GMEB2	ENSG00000101216	ENSG00000101216.10	protein_coding	190.433	1.52448	2.28664e-30	2.45906e-26
AZIN1	ENSG00000155096	ENSG00000155096.13	protein_coding	2469.31	1.52414	1.8627e-63	2.00315e-59
BTF3	ENSG00000145741	ENSG00000145741.15	protein_coding	10693	1.52299	2.64182e-65	2.84101e-61
FAM189B	ENSG00000160767	ENSG00000160767.20	protein_coding	320.519	1.52266	1.90633e-36	2.05007e-32
SNHG5	ENSG00000203875	ENSG00000203875.11	processed_transcript	6103.47	1.52213	4.82862e-39	5.1927e-35
RPL37	ENSG00000145592	ENSG00000145592.13	protein_coding	18307.1	1.52162	2.33235e-34	2.50821e-30
FGFBP3	ENSG00000174721	ENSG00000174721.9	protein_coding	27.9293	1.51979	6.6525e-08	0.00071541
MAP3K1	ENSG00000095015	ENSG00000095015.5	protein_coding	161.726	1.51828	3.95012e-20	4.24796e-16
TBC1D25	ENSG00000068354	ENSG00000068354.15	protein_coding	133.082	1.51818	4.8959e-17	5.26505e-13
HIPK3	ENSG00000110422	ENSG00000110422.11	protein_coding	1131.53	1.51813	2.59629e-40	2.79205e-36
SNRPC	ENSG00000124562	ENSG00000124562.9	protein_coding	1250.49	1.5171	9.1298e-47	9.81818e-43
GZF1	ENSG00000125812	ENSG00000125812.15	protein_coding	301.739	1.51688	4.83439e-41	5.19891e-37
USP30	ENSG00000135093	ENSG00000135093.12	protein_coding	83.1268	1.51541	1.76915e-17	1.90255e-13
SRPRB	ENSG00000144867	ENSG00000144867.11	protein_coding	457.643	1.51528	2.04349e-44	2.19757e-40
IL1RAP	ENSG00000196083	ENSG00000196083.9	protein_coding	63.6484	1.51266	2.40118e-15	2.58223e-11
WDR45B	ENSG00000141580	ENSG00000141580.15	protein_coding	1244.46	1.51231	3.26491e-79	3.51108e-75
TMEM136	ENSG00000181264	ENSG00000181264.8	protein_coding	101.378	1.5113	2.96369e-15	3.18716e-11
ZBTB21	ENSG00000173276	ENSG00000173276.13	protein_coding	280.029	1.51076	3.29359e-27	3.54193e-23
CLP1	ENSG00000172409	ENSG00000172409.5	protein_coding	184.977	1.51034	3.09351e-29	3.32676e-25
USP36	ENSG00000055483	ENSG00000055483.19	protein_coding	862.755	1.5103	2.30908e-36	2.48319e-32
MCOLN1	ENSG00000090674	ENSG00000090674.15	protein_coding	89.9244	1.5102	2.43319e-18	2.61665e-14
MORF4L2	ENSG00000123562	ENSG00000123562.16	protein_coding	2935.95	1.50928	2.38166e-124	2.56124e-120
RBM39	ENSG00000131051	ENSG00000131051.22	protein_coding	1875.54	1.50894	3.6365e-45	3.9107e-41
BAHD1	ENSG00000140320	ENSG00000140320.11	protein_coding	117.707	1.50864	2.90217e-24	3.12099e-20
C7orf26	ENSG00000146576	ENSG00000146576.12	protein_coding	270.99	1.50791	1.79852e-24	1.93413e-20
UBL4A	ENSG00000102178	ENSG00000102178.12	protein_coding	480.963	1.50784	1.62303e-30	1.74541e-26
MAPK8IP2	ENSG00000008735	ENSG00000008735.13	protein_coding	71.2355	1.50677	1.11816e-13	1.20247e-09
LAGE3	ENSG00000196976	ENSG00000196976.7	protein_coding	543.711	1.50586	6.36139e-24	6.84104e-20
ZNF773	ENSG00000152439	ENSG00000152439.12	protein_coding	57.7357	1.50583	3.53034e-09	3.79653e-05
KHDC4	ENSG00000132680	ENSG00000132680.10	protein_coding	415.947	1.50559	8.42288e-21	9.05797e-17
JOSD1	ENSG00000100221	ENSG00000100221.10	protein_coding	411.942	1.50559	2.79065e-59	3.00106e-55
CWC15	ENSG00000150316	ENSG00000150316.11	protein_coding	250.259	1.50462	1.19286e-39	1.2828e-35
ZFP30	ENSG00000120784	ENSG00000120784.16	protein_coding	127.423	1.50443	7.5908e-16	8.16315e-12
HOMER3	ENSG00000051128	ENSG00000051128.18	protein_coding	142.657	1.5044	1.3742e-20	1.47781e-16
AC022400.7	ENSG00000279088	ENSG00000279088.1	TEC	103.446	1.504	6.80371e-13	7.31671e-09
PPAN	ENSG00000130810	ENSG00000130810.19	protein_coding	28.071	1.50399	2.52154e-08	0.000271166
RFX1	ENSG00000132005	ENSG00000132005.8	protein_coding	156.361	1.50384	7.11623e-16	7.65279e-12
SF3B6	ENSG00000115128	ENSG00000115128.6	protein_coding	1140.91	1.50214	2.49839e-61	2.68677e-57
CHMP1B	ENSG00000255112	ENSG00000255112.2	protein_coding	418.121	1.50162	6.05702e-35	6.51371e-31
HMGN4	ENSG00000182952	ENSG00000182952.4	protein_coding	429.085	1.50144	8.47158e-51	9.11034e-47
WDR74	ENSG00000133316	ENSG00000133316.15	protein_coding	335.787	1.50135	4.33935e-36	4.66654e-32
RASGRP3	ENSG00000152689	ENSG00000152689.17	protein_coding	71.3909	1.50084	4.89163e-07	0.00526046
SIRT1	ENSG00000096717	ENSG00000096717.11	protein_coding	494.208	1.50051	7.86162e-50	8.45438e-46
ANXA5	ENSG00000164111	ENSG00000164111.14	protein_coding	4255.28	1.49892	4.4869e-50	4.82521e-46
PNPLA8	ENSG00000135241	ENSG00000135241.16	protein_coding	183.798	1.49812	2.22187e-29	2.3894e-25
SOX9	ENSG00000125398	ENSG00000125398.6	protein_coding	291.89	1.49777	8.10488e-50	8.71599e-46
ZNF200	ENSG00000010539	ENSG00000010539.11	protein_coding	223.706	1.49769	1.97261e-24	2.12135e-20
SNHG3	ENSG00000242125	ENSG00000242125.3	processed_transcript	259.462	1.4969	4.42316e-39	4.75666e-35
STAM	ENSG00000136738	ENSG00000136738.14	protein_coding	321.59	1.49683	2.80819e-27	3.01993e-23
TYMP	ENSG00000025708	ENSG00000025708.13	protein_coding	221.589	1.49675	4.12932e-16	4.44067e-12
ZBTB22	ENSG00000236104	ENSG00000236104.2	protein_coding	67.6481	1.49543	7.74662e-13	8.33071e-09
PHF5A	ENSG00000100410	ENSG00000100410.7	protein_coding	399.957	1.49525	2.5872e-33	2.78227e-29
AC093323.1	ENSG00000170846	ENSG00000170846.17	protein_coding	135.659	1.49508	8.72572e-18	9.38364e-14
SH3GLB1	ENSG00000097033	ENSG00000097033.14	protein_coding	521.135	1.49503	4.59108e-43	4.93724e-39
MED18	ENSG00000130772	ENSG00000130772.13	protein_coding	236.681	1.49497	1.85372e-29	1.9935e-25
EFNA4	ENSG00000243364	ENSG00000243364.7	protein_coding	33.2312	1.4949	2.47435e-08	0.000266092
RPS15	ENSG00000115268	ENSG00000115268.9	protein_coding	6356.74	1.49363	1.23756e-28	1.33087e-24
ZNF71	ENSG00000197951	ENSG00000197951.9	protein_coding	99.8726	1.49332	7.16654e-18	7.7069e-14
RPS5	ENSG00000083845	ENSG00000083845.8	protein_coding	16357.1	1.49108	3.29655e-28	3.54511e-24
UBAP1	ENSG00000165006	ENSG00000165006.13	protein_coding	581.001	1.49031	8.38983e-49	9.02243e-45
TRAF3IP2	ENSG00000056972	ENSG00000056972.18	protein_coding	102.654	1.48992	1.96011e-18	2.10791e-14
BUD31	ENSG00000106245	ENSG00000106245.10	protein_coding	532.911	1.48957	7.626e-38	8.201e-34
PROSER1	ENSG00000120685	ENSG00000120685.19	protein_coding	192.952	1.48871	1.66177e-31	1.78706e-27
FKBP7	ENSG00000079150	ENSG00000079150.17	protein_coding	159.452	1.48806	2.94548e-24	3.16757e-20
UBE2I	ENSG00000103275	ENSG00000103275.19	protein_coding	1120.67	1.48715	9.8629e-65	1.06066e-60
PRKAB1	ENSG00000111725	ENSG00000111725.10	protein_coding	314.13	1.48689	1.01304e-32	1.08943e-28
SELENOW	ENSG00000178980	ENSG00000178980.14	protein_coding	1868.1	1.48683	1.4139e-75	1.5205e-71
ITPRIP	ENSG00000148841	ENSG00000148841.16	protein_coding	290.868	1.48395	6.73877e-34	7.24687e-30
MAPKAPK2	ENSG00000162889	ENSG00000162889.10	protein_coding	631.772	1.48372	1.22887e-61	1.32153e-57
HMGXB3	ENSG00000113716	ENSG00000113716.12	protein_coding	546.723	1.48263	1.87413e-39	2.01544e-35
NET1	ENSG00000173848	ENSG00000173848.18	protein_coding	955.553	1.48147	7.93187e-50	8.52994e-46
FAM161B	ENSG00000156050	ENSG00000156050.8	protein_coding	49.628	1.481	1.75386e-09	1.8861e-05
ZBTB7B	ENSG00000160685	ENSG00000160685.13	protein_coding	310.523	1.48052	9.78661e-39	1.05245e-34
SH3BP5L	ENSG00000175137	ENSG00000175137.10	protein_coding	214.055	1.47894	1.6874e-32	1.81463e-28
SPEN	ENSG00000065526	ENSG00000065526.10	protein_coding	564.685	1.47885	3.9078e-32	4.20244e-28
FYTTD1	ENSG00000122068	ENSG00000122068.12	protein_coding	476.345	1.47753	4.16578e-35	4.47988e-31
ZNF274	ENSG00000171606	ENSG00000171606.17	protein_coding	321.618	1.47663	2.78875e-25	2.99902e-21
RNF145	ENSG00000145860	ENSG00000145860.11	protein_coding	1189.3	1.47571	2.02333e-68	2.17589e-64
ZNF341	ENSG00000131061	ENSG00000131061.13	protein_coding	38.2397	1.47566	2.1164e-10	2.27597e-06
ELMOD3	ENSG00000115459	ENSG00000115459.17	protein_coding	121.647	1.47501	1.15097e-22	1.23775e-18
DAPK3	ENSG00000167657	ENSG00000167657.13	protein_coding	568.721	1.47496	1.11215e-25	1.19601e-21
TMCC2	ENSG00000133069	ENSG00000133069.16	protein_coding	63.9515	1.47459	1.04976e-09	1.12891e-05
CLDN4	ENSG00000189143	ENSG00000189143.9	protein_coding	35.3703	1.47458	4.0727e-07	0.00437978
PARP6	ENSG00000137817	ENSG00000137817.16	protein_coding	606.244	1.47456	5.02064e-46	5.39919e-42
PFKFB4	ENSG00000114268	ENSG00000114268.11	protein_coding	164.696	1.4741	9.73005e-22	1.04637e-17
CUTA	ENSG00000112514	ENSG00000112514.15	protein_coding	1041.96	1.47409	6.32269e-34	6.79942e-30
PIGA	ENSG00000165195	ENSG00000165195.15	protein_coding	249.156	1.47346	2.21988e-26	2.38726e-22
HOXB9	ENSG00000170689	ENSG00000170689.9	protein_coding	197.735	1.47317	5.84813e-24	6.28908e-20
C2orf49	ENSG00000135974	ENSG00000135974.9	protein_coding	203.642	1.47266	4.66672e-30	5.01859e-26
TMED9	ENSG00000184840	ENSG00000184840.11	protein_coding	2194.68	1.4722	2.59296e-58	2.78847e-54
MSC	ENSG00000178860	ENSG00000178860.8	protein_coding	306.342	1.47206	4.79559e-16	5.15717e-12
OAZ2	ENSG00000180304	ENSG00000180304.14	protein_coding	884.08	1.47181	4.89645e-45	5.26564e-41
FBXO10	ENSG00000147912	ENSG00000147912.12	protein_coding	30.1607	1.47058	1.09077e-06	0.0117301
KLHL18	ENSG00000114648	ENSG00000114648.11	protein_coding	145.554	1.47006	1.17762e-25	1.26641e-21
KHSRP	ENSG00000088247	ENSG00000088247.17	protein_coding	1463.07	1.46993	6.03172e-82	6.48651e-78
FBXO28	ENSG00000143756	ENSG00000143756.11	protein_coding	518.73	1.46952	2.50528e-46	2.69418e-42
SUPV3L1	ENSG00000156502	ENSG00000156502.13	protein_coding	362.463	1.46898	1.11034e-37	1.19405e-33
JADE2	ENSG00000043143	ENSG00000043143.20	protein_coding	455.449	1.46867	5.20824e-40	5.60094e-36
ZNF131	ENSG00000172262	ENSG00000172262.11	protein_coding	349.724	1.46764	2.23144e-36	2.39969e-32
MYNN	ENSG00000085274	ENSG00000085274.15	protein_coding	187.562	1.46721	3.21534e-27	3.45778e-23
SOX13	ENSG00000143842	ENSG00000143842.14	protein_coding	241.212	1.46672	1.62518e-23	1.74772e-19
DOHH	ENSG00000129932	ENSG00000129932.8	protein_coding	164.468	1.46407	2.04353e-16	2.19761e-12
COX6A1	ENSG00000111775	ENSG00000111775.2	protein_coding	675.534	1.46361	7.62527e-25	8.20022e-21
CDC42SE1	ENSG00000197622	ENSG00000197622.12	protein_coding	513.087	1.46203	3.0945e-51	3.32782e-47
C1orf174	ENSG00000198912	ENSG00000198912.10	protein_coding	157.936	1.46117	1.2569e-31	1.35167e-27
NDUFA1	ENSG00000125356	ENSG00000125356.6	protein_coding	3005.32	1.46052	6.93742e-27	7.4605e-23
IRGQ	ENSG00000167378	ENSG00000167378.8	protein_coding	257.563	1.46042	1.14314e-29	1.22934e-25
CCNK	ENSG00000090061	ENSG00000090061.17	protein_coding	99.2485	1.46009	2.10585e-15	2.26463e-11
CAB39L	ENSG00000102547	ENSG00000102547.18	protein_coding	40.5254	1.45924	2.11439e-10	2.27382e-06
INTS12	ENSG00000138785	ENSG00000138785.14	protein_coding	100.407	1.45874	1.45082e-15	1.56021e-11
TUBB2A	ENSG00000137267	ENSG00000137267.5	protein_coding	151.24	1.45823	5.19287e-25	5.58442e-21
ABHD5	ENSG00000011198	ENSG00000011198.9	protein_coding	135.774	1.4574	1.38145e-22	1.48561e-18
MAGEF1	ENSG00000177383	ENSG00000177383.4	protein_coding	213.657	1.4565	6.54211e-29	7.03539e-25
ZNF592	ENSG00000166716	ENSG00000166716.9	protein_coding	567.377	1.4565	1.94477e-31	2.09141e-27
MSL1	ENSG00000188895	ENSG00000188895.11	protein_coding	873.719	1.45325	6.59211e-28	7.08916e-24
ZNF197	ENSG00000186448	ENSG00000186448.14	protein_coding	28.1273	1.45294	2.27691e-07	0.00244859
POP7	ENSG00000172336	ENSG00000172336.4	protein_coding	349.56	1.45158	1.13624e-27	1.22191e-23
SOX4	ENSG00000124766	ENSG00000124766.6	protein_coding	290.272	1.45151	1.80286e-36	1.9388e-32
CAPN5	ENSG00000149260	ENSG00000149260.16	protein_coding	66.6935	1.4514	4.60744e-16	4.95484e-12
NDRG1	ENSG00000104419	ENSG00000104419.14	protein_coding	626.024	1.45083	8.45261e-39	9.08993e-35
CXCL11	ENSG00000169248	ENSG00000169248.12	protein_coding	612.648	1.45035	0.0877535	1
INA	ENSG00000148798	ENSG00000148798.10	protein_coding	330.948	1.44976	1.1157e-39	1.19983e-35
AL109918.1	ENSG00000216775	ENSG00000216775.3	transcribed_unprocessed_pseudogene	32.0083	1.4487	1.897e-09	2.04003e-05
LONRF1	ENSG00000154359	ENSG00000154359.12	protein_coding	77.7026	1.44812	4.09522e-15	4.404e-11
NACA	ENSG00000196531	ENSG00000196531.10	protein_coding	7265.61	1.44774	1.35962e-58	1.46213e-54
ARL2BP	ENSG00000102931	ENSG00000102931.7	protein_coding	58.9375	1.44619	1.81211e-10	1.94875e-06
TRMT6	ENSG00000089195	ENSG00000089195.14	protein_coding	487.689	1.44505	7.20646e-52	7.74983e-48
MUC13	ENSG00000173702	ENSG00000173702.7	protein_coding	153.06	1.44345	2.86818e-23	3.08445e-19
WSB2	ENSG00000176871	ENSG00000176871.8	protein_coding	917.345	1.44281	5.60163e-34	6.02399e-30
INAFM2	ENSG00000259330	ENSG00000259330.2	protein_coding	48.2782	1.44183	7.44965e-11	8.01135e-07
ZNF587	ENSG00000198466	ENSG00000198466.11	protein_coding	136.469	1.44079	7.31744e-12	7.86917e-08
FAM3C	ENSG00000196937	ENSG00000196937.10	protein_coding	139.755	1.44073	2.37953e-16	2.55895e-12
RPL23A	ENSG00000198242	ENSG00000198242.13	protein_coding	6199.51	1.44058	5.1868e-32	5.57789e-28
RPLP2	ENSG00000177600	ENSG00000177600.8	protein_coding	18474.3	1.43925	6.33172e-35	6.80913e-31
CCNG1	ENSG00000113328	ENSG00000113328.18	protein_coding	667.153	1.43822	2.06003e-50	2.21535e-46
RAB5A	ENSG00000144566	ENSG00000144566.10	protein_coding	758.283	1.43788	1.60122e-35	1.72195e-31
SPACA6	ENSG00000182310	ENSG00000182310.14	protein_coding	118.882	1.43757	9.52821e-19	1.02466e-14
ARGLU1	ENSG00000134884	ENSG00000134884.14	protein_coding	538.725	1.43711	9.66549e-31	1.03943e-26
RHBDD3	ENSG00000100263	ENSG00000100263.13	protein_coding	191.237	1.43546	1.15369e-31	1.24067e-27
EHD1	ENSG00000110047	ENSG00000110047.17	protein_coding	880.482	1.43507	2.43788e-24	2.6217e-20
ACIN1	ENSG00000100813	ENSG00000100813.14	protein_coding	1318.32	1.43503	1.93516e-40	2.08107e-36
VPS11	ENSG00000160695	ENSG00000160695.14	protein_coding	207.419	1.435	2.65404e-24	2.85416e-20
UBTD1	ENSG00000165886	ENSG00000165886.4	protein_coding	89.034	1.43497	3.41816e-15	3.67589e-11
MEPCE	ENSG00000146834	ENSG00000146834.13	protein_coding	555.666	1.43484	1.13299e-29	1.21842e-25
RCE1	ENSG00000173653	ENSG00000173653.7	protein_coding	197.01	1.4348	3.82334e-20	4.11162e-16
GTF2B	ENSG00000137947	ENSG00000137947.11	protein_coding	169.828	1.43474	4.6388e-20	4.98857e-16
VPS18	ENSG00000104142	ENSG00000104142.10	protein_coding	266.192	1.43462	4.20671e-35	4.5239e-31
EID2	ENSG00000176396	ENSG00000176396.10	protein_coding	373.048	1.43402	5.21644e-26	5.60976e-22
MC1R	ENSG00000258839	ENSG00000258839.3	protein_coding	29.9545	1.43353	2.56512e-07	0.00275853
EOGT	ENSG00000163378	ENSG00000163378.13	protein_coding	97.7001	1.43307	2.98945e-18	3.21486e-14
FBXW7	ENSG00000109670	ENSG00000109670.14	protein_coding	84.5021	1.4328	3.23513e-17	3.47906e-13
DNASE2	ENSG00000105612	ENSG00000105612.8	protein_coding	227.868	1.43275	1.06629e-23	1.14668e-19
ZNF764	ENSG00000169951	ENSG00000169951.9	protein_coding	150.474	1.43233	2.25266e-14	2.42251e-10
GSK3A	ENSG00000105723	ENSG00000105723.11	protein_coding	784.754	1.43229	3.37075e-64	3.6249e-60
AC074117.1	ENSG00000234072	ENSG00000234072.1	antisense	92.68	1.43196	2.89595e-15	3.11431e-11
ZRSR2	ENSG00000169249	ENSG00000169249.12	protein_coding	92.6137	1.43173	4.31493e-13	4.64028e-09
USP49	ENSG00000164663	ENSG00000164663.14	protein_coding	41.4116	1.4309	3.09026e-10	3.32327e-06
CHMP4B	ENSG00000101421	ENSG00000101421.3	protein_coding	1385.06	1.43086	1.2488e-43	1.34296e-39
CTDSP2	ENSG00000175215	ENSG00000175215.10	protein_coding	536.472	1.43085	6.61805e-50	7.11705e-46
KLHDC8B	ENSG00000185909	ENSG00000185909.14	protein_coding	44.1364	1.42908	3.12231e-12	3.35773e-08
UBL3	ENSG00000122042	ENSG00000122042.9	protein_coding	203.936	1.42872	1.46253e-29	1.5728e-25
ZNF174	ENSG00000103343	ENSG00000103343.12	protein_coding	88.5317	1.42827	5.1271e-17	5.51368e-13
KCTD21	ENSG00000188997	ENSG00000188997.7	protein_coding	38.3047	1.42795	1.98176e-10	2.13119e-06
ZNF771	ENSG00000179965	ENSG00000179965.11	protein_coding	85.782	1.42769	2.95535e-13	3.17819e-09
MIR222HG	ENSG00000270069	ENSG00000270069.1	lincRNA	46.0064	1.42741	4.98555e-07	0.00536146
POLB	ENSG00000070501	ENSG00000070501.11	protein_coding	264.99	1.42731	4.543e-28	4.88555e-24
TAF5L	ENSG00000135801	ENSG00000135801.9	protein_coding	253.165	1.42711	5.93275e-33	6.38008e-29
RARA	ENSG00000131759	ENSG00000131759.17	protein_coding	394.54	1.42592	5.80648e-21	6.24429e-17
VLDLR	ENSG00000147852	ENSG00000147852.15	protein_coding	176.973	1.42568	6.24483e-32	6.71569e-28
TOMM7	ENSG00000196683	ENSG00000196683.10	protein_coding	3215.12	1.42549	1.2982e-24	1.39608e-20
ARL14	ENSG00000179674	ENSG00000179674.3	protein_coding	61.5002	1.42527	2.81498e-08	0.000302723
C12orf10	ENSG00000139637	ENSG00000139637.13	protein_coding	367.59	1.42525	3.67608e-33	3.95326e-29
CNFN	ENSG00000105427	ENSG00000105427.9	protein_coding	171.349	1.42449	2.87665e-12	3.09355e-08
FZD1	ENSG00000157240	ENSG00000157240.3	protein_coding	58.9816	1.42438	1.08307e-14	1.16474e-10
MT-ND5	ENSG00000198786	ENSG00000198786.2	protein_coding	49331.8	1.42427	5.97273e-09	6.42307e-05
ZNF467	ENSG00000181444	ENSG00000181444.12	protein_coding	43.9731	1.42322	2.17511e-10	2.33911e-06
NEIL1	ENSG00000140398	ENSG00000140398.13	protein_coding	44.2361	1.423	1.56041e-07	0.00167807
CIAO2B	ENSG00000166595	ENSG00000166595.11	protein_coding	1109.82	1.42105	5.91013e-23	6.35575e-19
SQSTM1	ENSG00000161011	ENSG00000161011.19	protein_coding	5652.97	1.42086	5.87859e-39	6.32184e-35
LRRC75A-AS1	ENSG00000175061	ENSG00000175061.17	processed_transcript	8644.41	1.42078	2.66881e-51	2.87003e-47
MTPN	ENSG00000105887	ENSG00000105887.10	protein_coding	1989	1.42066	1.1115e-56	1.19531e-52
PARP10	ENSG00000178685	ENSG00000178685.13	protein_coding	141.309	1.42042	0.00527859	1
POLR2M	ENSG00000255529	ENSG00000255529.8	protein_coding	289.617	1.41988	1.83426e-22	1.97257e-18
TMEM128	ENSG00000132406	ENSG00000132406.11	protein_coding	152.45	1.41955	8.57207e-21	9.2184e-17
RPP25	ENSG00000178718	ENSG00000178718.6	protein_coding	204.212	1.41924	7.29953e-24	7.84991e-20
RBAK	ENSG00000146587	ENSG00000146587.17	protein_coding	208.226	1.41912	1.41491e-27	1.5216e-23
THOC6	ENSG00000131652	ENSG00000131652.13	protein_coding	310.32	1.41863	6.93217e-23	7.45486e-19
CLK2	ENSG00000176444	ENSG00000176444.18	protein_coding	225.217	1.41852	3.48538e-29	3.74818e-25
DCAF4	ENSG00000119599	ENSG00000119599.16	protein_coding	122.433	1.41845	9.16736e-23	9.85858e-19
SNRPB2	ENSG00000125870	ENSG00000125870.10	protein_coding	1048.83	1.41786	9.18437e-48	9.87687e-44
PIK3R3	ENSG00000117461	ENSG00000117461.14	protein_coding	55.1188	1.41738	1.69384e-09	1.82155e-05
POM121C	ENSG00000272391	ENSG00000272391.5	protein_coding	252.77	1.41681	1.42206e-29	1.52928e-25
BAG4	ENSG00000156735	ENSG00000156735.10	protein_coding	205.449	1.4137	1.24015e-23	1.33366e-19
ZNF692	ENSG00000171163	ENSG00000171163.15	protein_coding	155.897	1.41359	1.68503e-23	1.81208e-19
TUBA1A	ENSG00000167552	ENSG00000167552.13	protein_coding	632.315	1.41279	3.06611e-32	3.2973e-28
POGZ	ENSG00000143442	ENSG00000143442.21	protein_coding	475.416	1.41257	1.725e-40	1.85506e-36
STC1	ENSG00000159167	ENSG00000159167.11	protein_coding	98.7692	1.41253	7.60647e-14	8.17999e-10
TOGARAM1	ENSG00000198718	ENSG00000198718.12	protein_coding	241.362	1.41186	4.48399e-23	4.82208e-19
RPL18A	ENSG00000105640	ENSG00000105640.12	protein_coding	5939.99	1.41155	4.15907e-23	4.47266e-19
B9D2	ENSG00000123810	ENSG00000123810.7	protein_coding	87.8241	1.41005	1.5856e-11	1.70516e-07
HSF2	ENSG00000025156	ENSG00000025156.12	protein_coding	113.26	1.40987	7.8633e-21	8.45619e-17
KDELR2	ENSG00000136240	ENSG00000136240.9	protein_coding	3033.46	1.4089	2.26302e-46	2.43365e-42
ZNF24	ENSG00000172466	ENSG00000172466.15	protein_coding	542.883	1.40873	2.36784e-23	2.54637e-19
POLR2C	ENSG00000102978	ENSG00000102978.12	protein_coding	1026.88	1.40677	4.78281e-47	5.14343e-43
PIH1D1	ENSG00000104872	ENSG00000104872.10	protein_coding	498.736	1.4063	1.44026e-23	1.54886e-19
IMP3	ENSG00000177971	ENSG00000177971.8	protein_coding	276.179	1.40627	2.60546e-24	2.80191e-20
SURF6	ENSG00000148296	ENSG00000148296.6	protein_coding	381.148	1.40583	4.39702e-35	4.72855e-31
SIKE1	ENSG00000052723	ENSG00000052723.11	protein_coding	134.634	1.4053	4.60237e-23	4.94939e-19
COL16A1	ENSG00000084636	ENSG00000084636.17	protein_coding	55.5385	1.40498	6.72786e-10	7.23514e-06
AC073869.1	ENSG00000152117	ENSG00000152117.17	transcribed_processed_pseudogene	145.954	1.4039	8.98793e-19	9.66562e-15
CCDC186	ENSG00000165813	ENSG00000165813.19	protein_coding	212.425	1.40388	2.30153e-17	2.47507e-13
COX19	ENSG00000240230	ENSG00000240230.5	protein_coding	98.2955	1.40351	8.7632e-17	9.42394e-13
MAP3K9	ENSG00000006432	ENSG00000006432.15	protein_coding	165.464	1.40217	5.78423e-31	6.22036e-27
ZNF322	ENSG00000181315	ENSG00000181315.10	protein_coding	28.4767	1.40208	5.69426e-08	0.00061236
INIP	ENSG00000148153	ENSG00000148153.13	protein_coding	276.315	1.40201	5.40074e-36	5.80795e-32
BCAS2	ENSG00000116752	ENSG00000116752.5	protein_coding	237.883	1.4018	5.50246e-30	5.91735e-26
ACOX1	ENSG00000161533	ENSG00000161533.11	protein_coding	380.447	1.40161	1.73287e-39	1.86352e-35
DEPDC7	ENSG00000121690	ENSG00000121690.10	protein_coding	131.675	1.40076	1.22228e-17	1.31444e-13
SAR1B	ENSG00000152700	ENSG00000152700.13	protein_coding	535.44	1.40066	4.22405e-54	4.54255e-50
GBP5	ENSG00000154451	ENSG00000154451.14	protein_coding	138.975	1.40056	0.150368	1
RXRB	ENSG00000204231	ENSG00000204231.10	protein_coding	182.974	1.40011	2.28027e-20	2.45221e-16
TMEM216	ENSG00000187049	ENSG00000187049.9	protein_coding	112.282	1.39998	3.34717e-15	3.59955e-11
APBB1	ENSG00000166313	ENSG00000166313.18	protein_coding	161.74	1.39982	6.35021e-27	6.82902e-23
SRSF6	ENSG00000124193	ENSG00000124193.14	protein_coding	1517.23	1.39981	3.48946e-47	3.75256e-43
HAS3	ENSG00000103044	ENSG00000103044.10	protein_coding	172.16	1.39939	6.40839e-30	6.89158e-26
INO80D	ENSG00000114933	ENSG00000114933.15	protein_coding	251.765	1.39871	1.87114e-15	2.01223e-11
FAU	ENSG00000149806	ENSG00000149806.10	protein_coding	3508.38	1.3986	1.33886e-22	1.43981e-18
BOD1	ENSG00000145919	ENSG00000145919.10	protein_coding	519.312	1.39726	3.7864e-43	4.0719e-39
GUK1	ENSG00000143774	ENSG00000143774.16	protein_coding	2278.67	1.39699	4.68402e-34	5.03719e-30
MRPL33	ENSG00000243147	ENSG00000243147.7	protein_coding	2140.16	1.39611	5.37451e-41	5.77975e-37
CRAMP1	ENSG00000007545	ENSG00000007545.15	protein_coding	118.981	1.39601	4.98976e-18	5.36599e-14
MAK16	ENSG00000198042	ENSG00000198042.10	protein_coding	396.525	1.39591	5.40253e-41	5.80988e-37
POMGNT2	ENSG00000144647	ENSG00000144647.5	protein_coding	129.138	1.3958	9.69555e-15	1.04266e-10
RELA	ENSG00000173039	ENSG00000173039.18	protein_coding	899.543	1.39569	1.06216e-32	1.14225e-28
SLC25A25-AS1	ENSG00000234771	ENSG00000234771.3	antisense	125.977	1.39545	6.35067e-12	6.82951e-08
C9orf16	ENSG00000171159	ENSG00000171159.4	protein_coding	612.582	1.39485	5.25653e-17	5.65287e-13
SLC35B1	ENSG00000121073	ENSG00000121073.14	protein_coding	818.422	1.39479	5.71905e-46	6.15026e-42
NOP56	ENSG00000101361	ENSG00000101361.16	protein_coding	4074.51	1.39475	9.83843e-70	1.05802e-65
RBM48	ENSG00000127993	ENSG00000127993.15	protein_coding	99.2394	1.39469	1.66833e-12	1.79412e-08
ZNF354A	ENSG00000169131	ENSG00000169131.12	protein_coding	55.4999	1.39462	9.2679e-14	9.96669e-10
PPIEL	ENSG00000243970	ENSG00000243970.3	transcribed_unprocessed_pseudogene	51.76	1.39449	6.66543e-09	7.168e-05
RNF181	ENSG00000168894	ENSG00000168894.9	protein_coding	588.822	1.39442	9.02849e-26	9.70924e-22
AMZ2P1	ENSG00000214174	ENSG00000214174.8	transcribed_unprocessed_pseudogene	124.75	1.39403	2.16285e-16	2.32593e-12
FEM1B	ENSG00000169018	ENSG00000169018.5	protein_coding	555.064	1.3937	1.49895e-36	1.61197e-32
ZNF746	ENSG00000181220	ENSG00000181220.16	protein_coding	313.237	1.39365	1.10089e-25	1.18389e-21
ING4	ENSG00000111653	ENSG00000111653.19	protein_coding	93.759	1.39336	3.40095e-18	3.65738e-14
TGDS	ENSG00000088451	ENSG00000088451.10	protein_coding	75.3663	1.39301	2.13088e-16	2.29155e-12
ARRDC2	ENSG00000105643	ENSG00000105643.9	protein_coding	207.9	1.39272	1.74599e-24	1.87764e-20
COIL	ENSG00000121058	ENSG00000121058.4	protein_coding	208.743	1.39186	2.41525e-32	2.59736e-28
OGFR	ENSG00000060491	ENSG00000060491.16	protein_coding	669.666	1.39186	1.77518e-17	1.90903e-13
TYW3	ENSG00000162623	ENSG00000162623.15	protein_coding	252.311	1.39143	1.58213e-32	1.70142e-28
AGAP6	ENSG00000204149	ENSG00000204149.10	protein_coding	53.9786	1.3905	1.56925e-08	0.000168758
ADRA2C	ENSG00000184160	ENSG00000184160.7	protein_coding	89.9067	1.38982	4.23707e-15	4.55654e-11
C1orf43	ENSG00000143612	ENSG00000143612.20	protein_coding	2997.12	1.3896	3.78125e-64	4.06635e-60
NDUFAF4	ENSG00000123545	ENSG00000123545.5	protein_coding	132.041	1.38919	1.13806e-21	1.22387e-17
ZNF227	ENSG00000131115	ENSG00000131115.15	protein_coding	73.9726	1.38798	1.42893e-14	1.53667e-10
KAZALD1	ENSG00000107821	ENSG00000107821.14	protein_coding	45.143	1.38709	2.40956e-09	2.59124e-05
GID8	ENSG00000101193	ENSG00000101193.7	protein_coding	431.892	1.38688	2.26055e-42	2.431e-38
EP300	ENSG00000100393	ENSG00000100393.12	protein_coding	470.633	1.38573	6.75624e-27	7.26566e-23
EAPP	ENSG00000129518	ENSG00000129518.8	protein_coding	384.451	1.3856	5.06784e-33	5.44996e-29
FAM160B1	ENSG00000151553	ENSG00000151553.14	protein_coding	201.411	1.3845	7.39344e-26	7.95091e-22
FAM84B	ENSG00000168672	ENSG00000168672.3	protein_coding	142.863	1.38424	6.26307e-25	6.7353e-21
EIF5A2	ENSG00000163577	ENSG00000163577.7	protein_coding	134.153	1.38404	9.51874e-21	1.02365e-16
ZNF26	ENSG00000198393	ENSG00000198393.7	protein_coding	186.799	1.38403	2.4903e-18	2.67806e-14
FUNDC1	ENSG00000069509	ENSG00000069509.5	protein_coding	205.556	1.38355	1.12858e-27	1.21368e-23
ATXN7L3B	ENSG00000253719	ENSG00000253719.3	protein_coding	431.252	1.38301	1.9391e-55	2.08531e-51
FOXN2	ENSG00000170802	ENSG00000170802.15	protein_coding	294.555	1.38274	4.28442e-17	4.60747e-13
TANK	ENSG00000136560	ENSG00000136560.13	protein_coding	406.386	1.3822	3.75979e-24	4.04327e-20
ULK3	ENSG00000140474	ENSG00000140474.13	protein_coding	347.93	1.3821	4.8314e-45	5.19568e-41
POFUT2	ENSG00000186866	ENSG00000186866.16	protein_coding	160.107	1.38133	8.24106e-20	8.86244e-16
FAM217B	ENSG00000196227	ENSG00000196227.10	protein_coding	120.368	1.38119	6.08376e-16	6.54248e-12
HDAC3	ENSG00000171720	ENSG00000171720.9	protein_coding	433.505	1.3811	7.97441e-41	8.57568e-37
SPATA5L1	ENSG00000171763	ENSG00000171763.18	protein_coding	100.311	1.38085	7.31367e-18	7.86512e-14
PBX2	ENSG00000204304	ENSG00000204304.11	protein_coding	207.192	1.38058	1.41062e-20	1.51698e-16
SEC61A1	ENSG00000058262	ENSG00000058262.9	protein_coding	1608.46	1.37952	8.01429e-63	8.61857e-59
TGFBR3	ENSG00000069702	ENSG00000069702.10	protein_coding	57.2599	1.37937	1.03722e-13	1.11543e-09
RPL32	ENSG00000144713	ENSG00000144713.12	protein_coding	14686.6	1.37912	1.60295e-28	1.72381e-24
CREBBP	ENSG00000005339	ENSG00000005339.14	protein_coding	696.274	1.37862	1.52453e-35	1.63948e-31
SEC24C	ENSG00000176986	ENSG00000176986.15	protein_coding	437.916	1.37834	2.21994e-43	2.38733e-39
NFKBIB	ENSG00000104825	ENSG00000104825.16	protein_coding	1105.63	1.37815	1.04299e-23	1.12163e-19
MRPL54	ENSG00000183617	ENSG00000183617.4	protein_coding	186.689	1.37755	2.53534e-14	2.7265e-10
CRELD2	ENSG00000184164	ENSG00000184164.14	protein_coding	259.136	1.37718	1.79922e-20	1.93488e-16
ATXN7L3	ENSG00000087152	ENSG00000087152.15	protein_coding	610.489	1.37616	9.56624e-58	1.02875e-53
ZNF484	ENSG00000127081	ENSG00000127081.13	protein_coding	73.193	1.37615	2.11161e-10	2.27083e-06
GOT1	ENSG00000120053	ENSG00000120053.11	protein_coding	527.356	1.37581	5.65587e-33	6.08233e-29
PLA2G4C	ENSG00000105499	ENSG00000105499.13	protein_coding	251.64	1.37477	7.35907e-07	0.00791395
GPN2	ENSG00000142751	ENSG00000142751.14	protein_coding	282.179	1.37465	1.22841e-27	1.32103e-23
WIPI2	ENSG00000157954	ENSG00000157954.14	protein_coding	439.532	1.37369	1.34162e-43	1.44277e-39
C2orf69	ENSG00000178074	ENSG00000178074.5	protein_coding	159.891	1.37331	3.24558e-21	3.4903e-17
RHOBTB2	ENSG00000008853	ENSG00000008853.16	protein_coding	178.36	1.37327	3.4102e-27	3.66732e-23
MANSC1	ENSG00000111261	ENSG00000111261.13	protein_coding	82.0683	1.37326	2.80356e-17	3.01495e-13
FNIP2	ENSG00000052795	ENSG00000052795.12	protein_coding	69.4644	1.37302	1.57436e-12	1.69306e-08
TADA2B	ENSG00000173011	ENSG00000173011.11	protein_coding	203.368	1.37298	1.1274e-24	1.2124e-20
FAM219B	ENSG00000178761	ENSG00000178761.14	protein_coding	141.052	1.37246	3.84819e-20	4.13834e-16
RPL13A	ENSG00000142541	ENSG00000142541.16	protein_coding	49045.8	1.37238	1.44065e-28	1.54927e-24
BRAP	ENSG00000089234	ENSG00000089234.15	protein_coding	332.825	1.37208	2.39218e-35	2.57255e-31
CDC34	ENSG00000099804	ENSG00000099804.8	protein_coding	410.92	1.37197	9.70515e-27	1.04369e-22
FNBP4	ENSG00000109920	ENSG00000109920.12	protein_coding	654.291	1.37152	2.4075e-26	2.58903e-22
ATP6V0E1	ENSG00000113732	ENSG00000113732.8	protein_coding	2061.53	1.36939	6.97478e-35	7.50068e-31
FTLP3	ENSG00000226608	ENSG00000226608.3	processed_pseudogene	184.621	1.36922	3.10581e-13	3.33998e-09
RABGGTB	ENSG00000137955	ENSG00000137955.15	protein_coding	490.801	1.3687	2.01954e-48	2.17181e-44
THAP11	ENSG00000168286	ENSG00000168286.2	protein_coding	206.256	1.3682	1.39934e-24	1.50485e-20
TNFRSF9	ENSG00000049249	ENSG00000049249.8	protein_coding	211.864	1.36788	9.07681e-06	0.097612
RDH10	ENSG00000121039	ENSG00000121039.9	protein_coding	336.423	1.36781	5.90823e-29	6.35371e-25
EID3	ENSG00000255150	ENSG00000255150.2	protein_coding	34.7831	1.36778	5.25143e-09	5.64739e-05
ZNF8	ENSG00000278129	ENSG00000278129.1	protein_coding	54.8411	1.36746	4.54031e-11	4.88265e-07
CCDC142	ENSG00000135637	ENSG00000135637.13	protein_coding	111.692	1.36744	8.07324e-11	8.68196e-07
CRY1	ENSG00000008405	ENSG00000008405.11	protein_coding	306.31	1.36702	2.64282e-21	2.84209e-17
PISD	ENSG00000241878	ENSG00000241878.11	protein_coding	158.775	1.36667	4.30607e-26	4.63075e-22
REEP5	ENSG00000129625	ENSG00000129625.12	protein_coding	1654.06	1.36587	6.10585e-46	6.56623e-42
SLC27A3	ENSG00000143554	ENSG00000143554.13	protein_coding	33.8676	1.36582	9.05235e-08	0.000973489
FAM102B	ENSG00000162636	ENSG00000162636.15	protein_coding	117.625	1.36505	1.75887e-18	1.89149e-14
PRKCE	ENSG00000171132	ENSG00000171132.13	protein_coding	117.317	1.36465	2.96223e-18	3.18559e-14
CROCCP2	ENSG00000215908	ENSG00000215908.10	transcribed_unprocessed_pseudogene	179.424	1.36169	3.73559e-22	4.01725e-18
LYPD1	ENSG00000150551	ENSG00000150551.10	protein_coding	44.0385	1.36127	3.66717e-07	0.00394368
DHX38	ENSG00000140829	ENSG00000140829.11	protein_coding	733.55	1.36004	1.32574e-30	1.4257e-26
PPP6C	ENSG00000119414	ENSG00000119414.11	protein_coding	544.498	1.35987	4.57178e-40	4.91649e-36
RPS14	ENSG00000164587	ENSG00000164587.12	protein_coding	19607.8	1.35896	1.72559e-24	1.8557e-20
PRKD2	ENSG00000105287	ENSG00000105287.12	protein_coding	530.719	1.35896	1.17919e-23	1.26811e-19
WAC	ENSG00000095787	ENSG00000095787.21	protein_coding	1516.51	1.35889	4.89518e-42	5.26427e-38
ARPC5L	ENSG00000136950	ENSG00000136950.13	protein_coding	368.18	1.35787	2.56934e-40	2.76307e-36
DAXX	ENSG00000204209	ENSG00000204209.12	protein_coding	296.133	1.35773	1.23761e-35	1.33093e-31
ZNF791	ENSG00000173875	ENSG00000173875.13	protein_coding	167.444	1.35727	8.57937e-16	9.22625e-12
TAB3	ENSG00000157625	ENSG00000157625.15	protein_coding	291.744	1.35614	1.49473e-21	1.60743e-17
BTF3L4	ENSG00000134717	ENSG00000134717.17	protein_coding	240.1	1.35553	1.70135e-27	1.82963e-23
VAT1	ENSG00000108828	ENSG00000108828.15	protein_coding	1195.43	1.35441	3.39594e-33	3.652e-29
KMT5C	ENSG00000133247	ENSG00000133247.13	protein_coding	98.3928	1.35403	2.04094e-20	2.19482e-16
PPP1R3F	ENSG00000049769	ENSG00000049769.12	protein_coding	67.0228	1.35387	2.85853e-10	3.07406e-06
ETV1	ENSG00000006468	ENSG00000006468.13	protein_coding	68.8484	1.35305	1.23344e-12	1.32644e-08
DEDD	ENSG00000158796	ENSG00000158796.16	protein_coding	191.355	1.35291	2.07096e-19	2.22712e-15
DYNLL1	ENSG00000088986	ENSG00000088986.10	protein_coding	3212.14	1.35218	3.76255e-38	4.04625e-34
CTR9	ENSG00000198730	ENSG00000198730.8	protein_coding	658.308	1.35165	8.87853e-51	9.54798e-47
POLR2H	ENSG00000163882	ENSG00000163882.9	protein_coding	340.674	1.35084	9.07112e-29	9.75508e-25
PLEKHA4	ENSG00000105559	ENSG00000105559.11	protein_coding	1759.65	1.34941	0.00926591	1
RSL1D1	ENSG00000171490	ENSG00000171490.12	protein_coding	2888.33	1.34834	6.57324e-64	7.06886e-60
GAN	ENSG00000261609	ENSG00000261609.6	protein_coding	94.8098	1.34787	1.38962e-15	1.4944e-11
PTPRH	ENSG00000080031	ENSG00000080031.9	protein_coding	55.6778	1.34785	1.67184e-08	0.00017979
SHH	ENSG00000164690	ENSG00000164690.7	protein_coding	102.736	1.34769	3.23714e-15	3.48122e-11
SLFN5	ENSG00000166750	ENSG00000166750.9	protein_coding	348.552	1.34682	4.64622e-22	4.99654e-18
MT-CO3	ENSG00000198938	ENSG00000198938.2	protein_coding	191307	1.34662	2.16757e-14	2.331e-10
ARL6IP5	ENSG00000144746	ENSG00000144746.6	protein_coding	1271.96	1.34436	6.55863e-38	7.05316e-34
JMJD1C	ENSG00000171988	ENSG00000171988.18	protein_coding	494.301	1.34351	7.10089e-22	7.63629e-18
NOB1	ENSG00000141101	ENSG00000141101.12	protein_coding	542.779	1.34303	5.34678e-32	5.74993e-28
BCOR	ENSG00000183337	ENSG00000183337.16	protein_coding	341.128	1.341	2.11133e-34	2.27053e-30
ZNF12	ENSG00000164631	ENSG00000164631.18	protein_coding	205.645	1.34084	5.80041e-26	6.23776e-22
RPL19	ENSG00000108298	ENSG00000108298.11	protein_coding	29075.2	1.33966	1.72322e-31	1.85315e-27
OTUD7B	ENSG00000264522	ENSG00000264522.5	protein_coding	255.505	1.33865	7.08424e-26	7.61839e-22
SMOX	ENSG00000088826	ENSG00000088826.17	protein_coding	1613.47	1.33841	4.5321e-20	4.87382e-16
CCDC117	ENSG00000159873	ENSG00000159873.9	protein_coding	385.282	1.33815	3.48208e-30	3.74463e-26
CCNB1IP1	ENSG00000100814	ENSG00000100814.17	protein_coding	616.39	1.33812	5.08586e-29	5.46933e-25
SRRT	ENSG00000087087	ENSG00000087087.19	protein_coding	1443.69	1.33777	3.70188e-41	3.981e-37
MFSD14A	ENSG00000156875	ENSG00000156875.13	protein_coding	45.1602	1.33733	4.02051e-06	0.0432365
ERMAP	ENSG00000164010	ENSG00000164010.14	protein_coding	70.988	1.33716	5.19525e-13	5.58697e-09
SAMD9	ENSG00000205413	ENSG00000205413.7	protein_coding	369.107	1.33673	1.29195e-12	1.38937e-08
CTSL	ENSG00000135047	ENSG00000135047.14	protein_coding	3000.9	1.33649	5.91534e-48	6.36135e-44
RPS27A	ENSG00000143947	ENSG00000143947.13	protein_coding	27880.3	1.33547	5.5983e-31	6.02041e-27
ZNF830	ENSG00000198783	ENSG00000198783.5	protein_coding	147.636	1.33528	2.12879e-22	2.2893e-18
ZBTB26	ENSG00000171448	ENSG00000171448.8	protein_coding	59.0403	1.33477	8.73908e-12	9.398e-08
WTAP	ENSG00000146457	ENSG00000146457.15	protein_coding	936.666	1.33466	6.06736e-33	6.52484e-29
GLRX5	ENSG00000182512	ENSG00000182512.4	protein_coding	827.171	1.33446	1.84701e-37	1.98628e-33
ZNF224	ENSG00000267680	ENSG00000267680.5	protein_coding	59.9753	1.33427	2.39342e-10	2.57388e-06
BMT2	ENSG00000164603	ENSG00000164603.11	protein_coding	103.247	1.33407	3.91039e-18	4.20523e-14
CCDC120	ENSG00000147144	ENSG00000147144.12	protein_coding	39.9318	1.33397	3.10153e-09	3.33539e-05
RHPN2	ENSG00000131941	ENSG00000131941.7	protein_coding	717.459	1.3338	1.73072e-50	1.86121e-46
ZBTB5	ENSG00000168795	ENSG00000168795.4	protein_coding	196.991	1.33117	1.14581e-26	1.23221e-22
NUDT4	ENSG00000173598	ENSG00000173598.13	protein_coding	140.531	1.33081	1.12066e-21	1.20515e-17
FBXO48	ENSG00000204923	ENSG00000204923.3	protein_coding	78.7862	1.33037	1.36537e-06	0.0146832
SLC1A5	ENSG00000105281	ENSG00000105281.12	protein_coding	2394.5	1.32993	2.21595e-26	2.38303e-22
SPIRE1	ENSG00000134278	ENSG00000134278.15	protein_coding	153.659	1.32961	5.03198e-22	5.41139e-18
SS18L1	ENSG00000184402	ENSG00000184402.14	protein_coding	97.7517	1.32839	5.85141e-14	6.29261e-10
WIPI1	ENSG00000070540	ENSG00000070540.12	protein_coding	49.9164	1.32661	6.0772e-11	6.53542e-07
VCPIP1	ENSG00000175073	ENSG00000175073.7	protein_coding	231.45	1.32638	2.63401e-19	2.83261e-15
GMEB1	ENSG00000162419	ENSG00000162419.12	protein_coding	152.946	1.32604	5.0544e-18	5.4355e-14
BTBD7	ENSG00000011114	ENSG00000011114.14	protein_coding	290.762	1.32603	4.84612e-34	5.21151e-30
SARAF	ENSG00000133872	ENSG00000133872.13	protein_coding	1756.41	1.32507	5.4686e-62	5.88093e-58
ATG4D	ENSG00000130734	ENSG00000130734.9	protein_coding	149.652	1.32498	4.97487e-20	5.34998e-16
VGLL4	ENSG00000144560	ENSG00000144560.14	protein_coding	160.145	1.32349	1.64425e-25	1.76823e-21
IRX3	ENSG00000177508	ENSG00000177508.11	protein_coding	49.274	1.32338	8.64245e-09	9.29409e-05
NRAS	ENSG00000213281	ENSG00000213281.4	protein_coding	728.314	1.32328	4.20428e-38	4.52128e-34
AKT1S1	ENSG00000204673	ENSG00000204673.10	protein_coding	1219.97	1.32306	2.56781e-41	2.76142e-37
KDM2A	ENSG00000173120	ENSG00000173120.14	protein_coding	1015.07	1.32287	3.71416e-44	3.99421e-40
POLR2A	ENSG00000181222	ENSG00000181222.15	protein_coding	1579.43	1.32256	2.32519e-30	2.50051e-26
HCCS	ENSG00000004961	ENSG00000004961.14	protein_coding	574.257	1.32104	3.02588e-34	3.25403e-30
KRT8P12	ENSG00000229320	ENSG00000229320.3	transcribed_processed_pseudogene	105.271	1.31975	2.38365e-14	2.56337e-10
RPL21	ENSG00000122026	ENSG00000122026.10	protein_coding	4960.88	1.31958	8.27795e-42	8.90211e-38
ZSWIM4	ENSG00000132003	ENSG00000132003.9	protein_coding	89.9635	1.31946	2.5066e-05	0.26956
RBM8A	ENSG00000265241	ENSG00000265241.6	protein_coding	683.144	1.31906	1.13978e-33	1.22572e-29
DESI2	ENSG00000121644	ENSG00000121644.18	protein_coding	761.676	1.31865	1.43119e-31	1.5391e-27
LSM11	ENSG00000155858	ENSG00000155858.5	protein_coding	73.4404	1.31846	3.17515e-14	3.41456e-10
PIP4K2C	ENSG00000166908	ENSG00000166908.17	protein_coding	396.566	1.31834	8.08079e-36	8.69008e-32
WASHC2A	ENSG00000099290	ENSG00000099290.16	protein_coding	98.283	1.31769	6.48467e-13	6.97361e-09
MAP3K3	ENSG00000198909	ENSG00000198909.7	protein_coding	179.871	1.31748	1.30958e-28	1.40832e-24
TMEM170A	ENSG00000166822	ENSG00000166822.12	protein_coding	143.197	1.31695	8.15123e-23	8.76584e-19
ZNF212	ENSG00000170260	ENSG00000170260.8	protein_coding	106.405	1.31672	4.02586e-18	4.3294e-14
CCDC126	ENSG00000169193	ENSG00000169193.11	protein_coding	30.4233	1.31668	1.96982e-07	0.00211834
MYC	ENSG00000136997	ENSG00000136997.17	protein_coding	2000.87	1.3166	1.60554e-24	1.7266e-20
HMGB2	ENSG00000164104	ENSG00000164104.11	protein_coding	774.298	1.31563	4.83058e-50	5.19481e-46
H3F3AP4	ENSG00000235655	ENSG00000235655.3	processed_pseudogene	67.9322	1.31486	3.7826e-09	4.06781e-05
ELOF1	ENSG00000130165	ENSG00000130165.10	protein_coding	350.195	1.31468	1.7039e-22	1.83238e-18
POLR1D	ENSG00000186184	ENSG00000186184.17	protein_coding	945.476	1.31223	4.67199e-36	5.02426e-32
RTL8A	ENSG00000203950	ENSG00000203950.6	protein_coding	640.036	1.31212	1.23919e-31	1.33263e-27
CNNM2	ENSG00000148842	ENSG00000148842.17	protein_coding	132.81	1.31209	8.95804e-16	9.63347e-12
HNRNPH3	ENSG00000096746	ENSG00000096746.17	protein_coding	2435.7	1.31194	1.10128e-41	1.18432e-37
OCLN	ENSG00000197822	ENSG00000197822.10	protein_coding	66.3984	1.31165	2.17597e-11	2.34004e-07
RPS2	ENSG00000140988	ENSG00000140988.15	protein_coding	43730.6	1.31147	3.12608e-33	3.36178e-29
CLPX	ENSG00000166855	ENSG00000166855.9	protein_coding	726.173	1.31132	1.37473e-49	1.47838e-45
MED28	ENSG00000118579	ENSG00000118579.12	protein_coding	259.925	1.31044	7.27501e-27	7.82355e-23
PSMB8	ENSG00000204264	ENSG00000204264.9	protein_coding	192.703	1.3103	5.98559e-13	6.4369e-09
TMEM222	ENSG00000186501	ENSG00000186501.14	protein_coding	317.89	1.30988	4.35399e-27	4.68228e-23
GORASP2	ENSG00000115806	ENSG00000115806.12	protein_coding	825.676	1.30926	1.76823e-35	1.90156e-31
SEC61B	ENSG00000106803	ENSG00000106803.9	protein_coding	1417.3	1.30889	1.03369e-28	1.11164e-24
MRFAP1L1	ENSG00000178988	ENSG00000178988.10	protein_coding	287.755	1.30847	4.61497e-32	4.96294e-28
SOCS5	ENSG00000171150	ENSG00000171150.8	protein_coding	378.302	1.30834	5.33271e-38	5.7348e-34
PNRC2	ENSG00000189266	ENSG00000189266.12	protein_coding	204.336	1.30775	8.35002e-20	8.97961e-16
FZD4	ENSG00000174804	ENSG00000174804.3	protein_coding	117.928	1.30622	3.58328e-07	0.00385346
SYDE1	ENSG00000105137	ENSG00000105137.12	protein_coding	325.365	1.30614	4.26283e-14	4.58425e-10
CENPV	ENSG00000166582	ENSG00000166582.9	protein_coding	703.821	1.30552	6.23637e-34	6.7066e-30
S100A11	ENSG00000163191	ENSG00000163191.5	protein_coding	8456.35	1.30548	2.62786e-34	2.826e-30
UQCR10	ENSG00000184076	ENSG00000184076.13	protein_coding	821.881	1.30527	3.77699e-21	4.06177e-17
LAMTOR5	ENSG00000134248	ENSG00000134248.13	protein_coding	906.281	1.30507	6.20055e-37	6.66807e-33
FAM234B	ENSG00000084444	ENSG00000084444.13	protein_coding	33.646	1.30502	6.79528e-08	0.000730765
PCGF6	ENSG00000156374	ENSG00000156374.15	protein_coding	158.461	1.30419	4.60368e-20	4.9508e-16
RNF166	ENSG00000158717	ENSG00000158717.10	protein_coding	114.443	1.30368	4.75428e-18	5.11276e-14
NUAK1	ENSG00000074590	ENSG00000074590.13	protein_coding	248.846	1.30256	6.53567e-22	7.02846e-18
HIGD2A	ENSG00000146066	ENSG00000146066.2	protein_coding	721.494	1.302	1.23485e-19	1.32796e-15
SH3BGRL3	ENSG00000142669	ENSG00000142669.14	protein_coding	1025.17	1.30063	2.5978e-27	2.79367e-23
MT-ND3	ENSG00000198840	ENSG00000198840.2	protein_coding	20648.3	1.29934	3.77129e-22	4.05564e-18
PPP2R5B	ENSG00000068971	ENSG00000068971.13	protein_coding	58.6794	1.29913	1.43896e-10	1.54746e-06
INPPL1	ENSG00000165458	ENSG00000165458.13	protein_coding	846.995	1.29815	3.16756e-59	3.4064e-55
UBA52	ENSG00000221983	ENSG00000221983.7	protein_coding	6776.24	1.29805	5.47823e-23	5.89129e-19
OAZ1	ENSG00000104904	ENSG00000104904.12	protein_coding	5038.1	1.29708	6.13211e-33	6.59447e-29
RFX7	ENSG00000181827	ENSG00000181827.14	protein_coding	323.703	1.29638	3.69063e-29	3.96891e-25
NELFA	ENSG00000185049	ENSG00000185049.14	protein_coding	193.979	1.29545	1.28915e-17	1.38635e-13
KANSL1	ENSG00000120071	ENSG00000120071.14	protein_coding	675.167	1.29543	9.16181e-26	9.85261e-22
SYPL1	ENSG00000008282	ENSG00000008282.8	protein_coding	975.312	1.29332	1.05125e-52	1.13052e-48
MIER2	ENSG00000105556	ENSG00000105556.11	protein_coding	103.091	1.2927	5.17332e-14	5.56339e-10
SIM2	ENSG00000159263	ENSG00000159263.15	protein_coding	197.011	1.2918	8.80702e-27	9.47107e-23
DPH7	ENSG00000148399	ENSG00000148399.12	protein_coding	162.846	1.29101	1.05899e-25	1.13884e-21
MEAF6	ENSG00000163875	ENSG00000163875.15	protein_coding	260.154	1.29085	7.40548e-29	7.96385e-25
RPL27A	ENSG00000166441	ENSG00000166441.12	protein_coding	16508	1.29082	4.58172e-29	4.92718e-25
CHCHD1	ENSG00000172586	ENSG00000172586.7	protein_coding	604.882	1.28994	1.98135e-35	2.13074e-31
PLA2G15	ENSG00000103066	ENSG00000103066.12	protein_coding	69.8721	1.28868	1.67226e-13	1.79835e-09
ONECUT2	ENSG00000119547	ENSG00000119547.5	protein_coding	34.0058	1.28747	7.52124e-07	0.00808834
MRPL44	ENSG00000135900	ENSG00000135900.3	protein_coding	303.896	1.28706	7.89091e-26	8.48589e-22
MNT	ENSG00000070444	ENSG00000070444.14	protein_coding	142.608	1.28704	3.03021e-20	3.25869e-16
CHMP5	ENSG00000086065	ENSG00000086065.13	protein_coding	1184.52	1.28591	6.30304e-24	6.77829e-20
SCYL1	ENSG00000142186	ENSG00000142186.16	protein_coding	539.524	1.28541	1.60198e-26	1.72277e-22
H3F3A	ENSG00000163041	ENSG00000163041.9	protein_coding	159.995	1.28466	7.9633e-16	8.56373e-12
C1orf198	ENSG00000119280	ENSG00000119280.16	protein_coding	248.604	1.2842	2.40064e-31	2.58165e-27
CEBPB	ENSG00000172216	ENSG00000172216.5	protein_coding	1391.17	1.28267	4.45211e-13	4.7878e-09
ZNFX1	ENSG00000124201	ENSG00000124201.14	protein_coding	1713.16	1.28234	1.59323e-25	1.71336e-21
MROH6	ENSG00000204839	ENSG00000204839.8	protein_coding	194.585	1.28162	4.57586e-17	4.92088e-13
RANBP6	ENSG00000137040	ENSG00000137040.9	protein_coding	250.119	1.28133	3.07593e-32	3.30786e-28
FBXL15	ENSG00000107872	ENSG00000107872.12	protein_coding	49.595	1.27952	5.09641e-10	5.48068e-06
SMNDC1	ENSG00000119953	ENSG00000119953.12	protein_coding	479.343	1.27931	6.27162e-30	6.7445e-26
RPL36	ENSG00000130255	ENSG00000130255.12	protein_coding	5680.44	1.27922	4.78083e-22	5.14131e-18
SERPINH1	ENSG00000149257	ENSG00000149257.14	protein_coding	752.232	1.2785	4.39816e-26	4.72978e-22
PPP4R2	ENSG00000163605	ENSG00000163605.14	protein_coding	684.516	1.2785	1.21058e-29	1.30186e-25
RNF219	ENSG00000152193	ENSG00000152193.7	protein_coding	115.64	1.27832	2.75934e-17	2.9674e-13
HAGHL	ENSG00000103253	ENSG00000103253.18	protein_coding	104.615	1.27829	1.74409e-15	1.87559e-11
DMKN	ENSG00000161249	ENSG00000161249.20	protein_coding	290.226	1.27746	1.2527e-13	1.34715e-09
PPP1R15B	ENSG00000158615	ENSG00000158615.8	protein_coding	901.354	1.2771	6.45901e-37	6.94602e-33
ANKRD40	ENSG00000154945	ENSG00000154945.6	protein_coding	515.781	1.27683	1.23712e-46	1.3304e-42
MCL1	ENSG00000143384	ENSG00000143384.12	protein_coding	2286.77	1.27674	3.42546e-29	3.68374e-25
ZBTB39	ENSG00000166860	ENSG00000166860.2	protein_coding	84.9949	1.27605	2.40612e-13	2.58754e-09
DNAL4	ENSG00000100246	ENSG00000100246.12	protein_coding	61.5147	1.27553	5.52307e-10	5.93951e-06
ARID5B	ENSG00000150347	ENSG00000150347.15	protein_coding	55.6209	1.27551	4.91703e-06	0.0528778
ZNRD1	ENSG00000066379	ENSG00000066379.14	protein_coding	72.9594	1.27522	4.9925e-10	5.36893e-06
TIMM44	ENSG00000104980	ENSG00000104980.7	protein_coding	312.931	1.27453	7.62094e-24	8.19555e-20
SNAPC1	ENSG00000023608	ENSG00000023608.4	protein_coding	311.606	1.2741	1.13231e-15	1.21769e-11
CNEP1R1	ENSG00000205423	ENSG00000205423.11	protein_coding	176.003	1.27334	1.45669e-18	1.56653e-14
ZNF266	ENSG00000174652	ENSG00000174652.18	protein_coding	68.865	1.27311	7.32193e-14	7.874e-10
TBCEL	ENSG00000154114	ENSG00000154114.12	protein_coding	70.671	1.27226	5.21064e-12	5.60352e-08
SCN1B	ENSG00000105711	ENSG00000105711.11	protein_coding	111.53	1.27215	4.60461e-12	4.95179e-08
COPS2	ENSG00000166200	ENSG00000166200.14	protein_coding	784.558	1.2718	9.46313e-36	1.01767e-31
NDEL1	ENSG00000166579	ENSG00000166579.15	protein_coding	277.027	1.27124	1.76254e-34	1.89543e-30
NKX3-1	ENSG00000167034	ENSG00000167034.9	protein_coding	219.894	1.27106	4.84326e-14	5.20844e-10
TP53RK	ENSG00000172315	ENSG00000172315.5	protein_coding	107.887	1.2707	2.14309e-19	2.30468e-15
ZNF597	ENSG00000167981	ENSG00000167981.6	protein_coding	43.4671	1.27056	2.20786e-07	0.00237434
CACFD1	ENSG00000160325	ENSG00000160325.14	protein_coding	58.0394	1.27002	1.75619e-10	1.88861e-06
MRPS2	ENSG00000122140	ENSG00000122140.10	protein_coding	405.918	1.26869	4.34616e-32	4.67386e-28
PSMA2	ENSG00000106588	ENSG00000106588.10	protein_coding	60.8203	1.26862	5.8393e-10	6.27959e-06
DRAM1	ENSG00000136048	ENSG00000136048.13	protein_coding	469.286	1.26757	6.74161e-28	7.24993e-24
GATA6	ENSG00000141448	ENSG00000141448.8	protein_coding	102.998	1.26744	1.54433e-08	0.000166077
AL135905.2	ENSG00000285976	ENSG00000285976.1	protein_coding	136.248	1.26738	1.45493e-09	1.56463e-05
RSF1	ENSG00000048649	ENSG00000048649.13	protein_coding	342.663	1.26707	2.62676e-27	2.82482e-23
SIX5	ENSG00000177045	ENSG00000177045.8	protein_coding	71.1515	1.26584	3.27546e-11	3.52243e-07
LTV1	ENSG00000135521	ENSG00000135521.8	protein_coding	192.947	1.26528	8.75548e-29	9.41565e-25
M6PR	ENSG00000003056	ENSG00000003056.7	protein_coding	942.037	1.26496	6.38684e-45	6.8684e-41
EEF1B2	ENSG00000114942	ENSG00000114942.13	protein_coding	14685.7	1.26491	2.32464e-28	2.49992e-24
BNIP2	ENSG00000140299	ENSG00000140299.11	protein_coding	737.149	1.26475	1.99017e-30	2.14023e-26
HSBP1	ENSG00000230989	ENSG00000230989.6	protein_coding	2793.65	1.26421	7.61204e-35	8.18599e-31
TNFSF12	ENSG00000239697	ENSG00000239697.10	protein_coding	117.792	1.26414	1.00381e-09	1.0795e-05
RLIM	ENSG00000131263	ENSG00000131263.12	protein_coding	723.735	1.26403	6.57622e-32	7.07207e-28
NISCH	ENSG00000010322	ENSG00000010322.15	protein_coding	197.727	1.26397	2.17837e-12	2.34262e-08
DOLPP1	ENSG00000167130	ENSG00000167130.17	protein_coding	190.712	1.26291	9.96232e-24	1.07135e-19
LRFN4	ENSG00000173621	ENSG00000173621.8	protein_coding	317.234	1.26242	5.32794e-12	5.72966e-08
LLPH	ENSG00000139233	ENSG00000139233.6	protein_coding	227.607	1.26236	7.17325e-23	7.71411e-19
AC243964.3	ENSG00000279095	ENSG00000279095.1	TEC	252.442	1.26231	2.18969e-18	2.35479e-14
GLIS2	ENSG00000126603	ENSG00000126603.8	protein_coding	249.716	1.26209	5.80765e-26	6.24555e-22
ICK	ENSG00000112144	ENSG00000112144.15	protein_coding	119.965	1.26198	5.90965e-15	6.35524e-11
RAB14	ENSG00000119396	ENSG00000119396.10	protein_coding	783.356	1.26157	6.43878e-42	6.92427e-38
CHKA	ENSG00000110721	ENSG00000110721.11	protein_coding	171.144	1.26143	2.90237e-21	3.12121e-17
B3GNT2	ENSG00000170340	ENSG00000170340.10	protein_coding	307.311	1.26137	1.48858e-25	1.60082e-21
MYL12A	ENSG00000101608	ENSG00000101608.12	protein_coding	2131.76	1.26124	7.21923e-35	7.76356e-31
PLPPR2	ENSG00000105520	ENSG00000105520.10	protein_coding	160.023	1.25995	2.65136e-21	2.85127e-17
APPBP2	ENSG00000062725	ENSG00000062725.9	protein_coding	362.97	1.25981	3.24259e-25	3.48708e-21
PABPN1	ENSG00000100836	ENSG00000100836.10	protein_coding	781.83	1.25865	2.22113e-29	2.3886e-25
TMEM263	ENSG00000151135	ENSG00000151135.9	protein_coding	425.404	1.25793	2.46862e-35	2.65475e-31
IQCB1	ENSG00000173226	ENSG00000173226.16	protein_coding	281.141	1.25789	2.53684e-18	2.72811e-14
GATA4	ENSG00000136574	ENSG00000136574.17	protein_coding	30.7882	1.25772	1.18014e-06	0.0126913
DMPK	ENSG00000104936	ENSG00000104936.17	protein_coding	306.742	1.25759	3.84511e-16	4.13503e-12
LSM1	ENSG00000175324	ENSG00000175324.9	protein_coding	186.234	1.25712	1.69777e-19	1.82578e-15
VPS37C	ENSG00000167987	ENSG00000167987.10	protein_coding	153.893	1.25677	5.69035e-17	6.1194e-13
SSR4	ENSG00000180879	ENSG00000180879.13	protein_coding	1773.92	1.25667	1.10324e-25	1.18642e-21
SNRPA1	ENSG00000131876	ENSG00000131876.16	protein_coding	442.509	1.2564	6.26491e-40	6.73728e-36
TSC1	ENSG00000165699	ENSG00000165699.14	protein_coding	223.766	1.25628	1.4637e-18	1.57406e-14
FOXA1	ENSG00000129514	ENSG00000129514.5	protein_coding	222.317	1.25606	3.10925e-25	3.34368e-21
FTL	ENSG00000087086	ENSG00000087086.14	protein_coding	230454	1.25439	1.28746e-22	1.38453e-18
ODF3B	ENSG00000177989	ENSG00000177989.13	protein_coding	83.7015	1.25283	2.66422e-06	0.028651
STX5	ENSG00000162236	ENSG00000162236.11	protein_coding	278.112	1.25122	2.08486e-23	2.24206e-19
GBP3	ENSG00000117226	ENSG00000117226.11	protein_coding	55.276	1.25041	0.000472701	1
ATG2A	ENSG00000110046	ENSG00000110046.12	protein_coding	255.214	1.24992	2.53011e-25	2.72088e-21
RAB11FIP5	ENSG00000135631	ENSG00000135631.16	protein_coding	309.947	1.24911	3.40758e-29	3.66452e-25
PLEKHH3	ENSG00000068137	ENSG00000068137.14	protein_coding	122.653	1.24887	1.24847e-17	1.34261e-13
FOXJ2	ENSG00000065970	ENSG00000065970.8	protein_coding	149.929	1.24802	2.80071e-19	3.01189e-15
SRSF11	ENSG00000116754	ENSG00000116754.13	protein_coding	879.185	1.24801	1.75383e-25	1.88607e-21
FASTKD3	ENSG00000124279	ENSG00000124279.11	protein_coding	93.3932	1.24775	2.16108e-15	2.32402e-11
VANGL2	ENSG00000162738	ENSG00000162738.5	protein_coding	85.2216	1.2465	4.09449e-10	4.40322e-06
ZNF180	ENSG00000167384	ENSG00000167384.10	protein_coding	156.42	1.24483	4.07886e-20	4.3864e-16
PELO	ENSG00000152684	ENSG00000152684.10	protein_coding	294.419	1.24343	1.64123e-27	1.76498e-23
SNORC	ENSG00000182600	ENSG00000182600.9	protein_coding	111.19	1.24282	7.04587e-13	7.57713e-09
CERS2	ENSG00000143418	ENSG00000143418.19	protein_coding	1333.87	1.24257	4.26792e-50	4.58973e-46
RIMS4	ENSG00000101098	ENSG00000101098.12	protein_coding	29.7423	1.24219	1.43404e-06	0.0154217
ZNF569	ENSG00000196437	ENSG00000196437.10	protein_coding	55.6067	1.24162	4.37914e-08	0.000470933
ISG20	ENSG00000172183	ENSG00000172183.14	protein_coding	1303.89	1.24086	1.22243e-09	1.31461e-05
SH2B3	ENSG00000111252	ENSG00000111252.10	protein_coding	103.832	1.2408	7.33596e-12	7.8891e-08
YTHDC1	ENSG00000083896	ENSG00000083896.12	protein_coding	734.915	1.24034	7.3119e-23	7.86322e-19
ZNF770	ENSG00000198146	ENSG00000198146.4	protein_coding	280.428	1.24013	2.38998e-24	2.57018e-20
CDC5L	ENSG00000096401	ENSG00000096401.7	protein_coding	517.003	1.23965	6.82732e-37	7.3421e-33
BAG1	ENSG00000107262	ENSG00000107262.21	protein_coding	609.243	1.23883	6.59757e-32	7.09503e-28
RAB32	ENSG00000118508	ENSG00000118508.4	protein_coding	424.602	1.23878	1.37225e-22	1.47571e-18
LRRC57	ENSG00000180979	ENSG00000180979.9	protein_coding	98.8755	1.23856	7.86547e-13	8.45852e-09
DR1	ENSG00000117505	ENSG00000117505.12	protein_coding	459.059	1.23837	5.6238e-34	6.04783e-30
PKIB	ENSG00000135549	ENSG00000135549.14	protein_coding	44.1322	1.23808	2.46733e-07	0.00265337
PHLDA3	ENSG00000174307	ENSG00000174307.6	protein_coding	657.578	1.23765	1.31917e-23	1.41863e-19
RPS16	ENSG00000105193	ENSG00000105193.8	protein_coding	31605.6	1.23749	6.54985e-21	7.04371e-17
CHMP4C	ENSG00000164695	ENSG00000164695.4	protein_coding	114.544	1.2374	5.16798e-15	5.55765e-11
USP38	ENSG00000170185	ENSG00000170185.9	protein_coding	157.729	1.23737	6.74869e-17	7.25754e-13
MAFG	ENSG00000197063	ENSG00000197063.10	protein_coding	853.471	1.23727	6.99708e-29	7.52466e-25
CPM	ENSG00000135678	ENSG00000135678.11	protein_coding	91.99	1.2369	3.80427e-10	4.09111e-06
JTB	ENSG00000143543	ENSG00000143543.14	protein_coding	236.177	1.23651	2.01517e-11	2.16712e-07
MPC1	ENSG00000060762	ENSG00000060762.18	protein_coding	57.221	1.23597	9.31492e-08	0.00100173
KBTBD7	ENSG00000120696	ENSG00000120696.8	protein_coding	51.0597	1.23587	4.74533e-08	0.000510312
KRT10	ENSG00000186395	ENSG00000186395.7	protein_coding	481.026	1.23551	2.6157e-12	2.81292e-08
LGALS1	ENSG00000100097	ENSG00000100097.11	protein_coding	5139.88	1.23543	5.18581e-17	5.57682e-13
FKBP11	ENSG00000134285	ENSG00000134285.10	protein_coding	225.003	1.23504	2.67591e-23	2.87767e-19
ATP6V1F	ENSG00000128524	ENSG00000128524.4	protein_coding	767.96	1.23488	3.42704e-15	3.68544e-11
CXXC1	ENSG00000154832	ENSG00000154832.14	protein_coding	207.112	1.23379	1.55684e-28	1.67423e-24
ZNF558	ENSG00000167785	ENSG00000167785.8	protein_coding	139.427	1.23313	1.09275e-17	1.17514e-13
HIST1H2BK	ENSG00000197903	ENSG00000197903.7	protein_coding	209.025	1.23297	2.76124e-13	2.96944e-09
CIR1	ENSG00000138433	ENSG00000138433.15	protein_coding	222.908	1.23212	7.04697e-20	7.57831e-16
SHMT2	ENSG00000182199	ENSG00000182199.10	protein_coding	972.66	1.23199	6.95481e-24	7.4792e-20
NIFK	ENSG00000155438	ENSG00000155438.11	protein_coding	362.385	1.23163	5.65633e-31	6.08282e-27
BCL2L11	ENSG00000153094	ENSG00000153094.22	protein_coding	171.396	1.23129	1.03332e-22	1.11123e-18
SPPL3	ENSG00000157837	ENSG00000157837.15	protein_coding	415.154	1.23128	1.7317e-38	1.86227e-34
GPRC5B	ENSG00000167191	ENSG00000167191.11	protein_coding	169.254	1.2311	1.52482e-19	1.63979e-15
RPS20	ENSG00000008988	ENSG00000008988.9	protein_coding	15149.1	1.231	8.5817e-25	9.22876e-21
HLA-C	ENSG00000204525	ENSG00000204525.16	protein_coding	1247.48	1.23081	7.11095e-16	7.64711e-12
TRMT1	ENSG00000104907	ENSG00000104907.12	protein_coding	296.93	1.22979	3.04741e-22	3.27718e-18
DKK1	ENSG00000107984	ENSG00000107984.9	protein_coding	1264.02	1.22875	3.00156e-49	3.22788e-45
LZTS2	ENSG00000107816	ENSG00000107816.17	protein_coding	248.832	1.22787	2.81572e-27	3.02803e-23
NFYB	ENSG00000120837	ENSG00000120837.7	protein_coding	331.426	1.22722	1.66328e-20	1.78869e-16
DAGLB	ENSG00000164535	ENSG00000164535.14	protein_coding	289.178	1.22693	7.0874e-16	7.62179e-12
NDUFA4	ENSG00000189043	ENSG00000189043.9	protein_coding	3429.62	1.22596	4.97098e-25	5.34579e-21
GFPT2	ENSG00000131459	ENSG00000131459.12	protein_coding	314.158	1.22593	2.04378e-19	2.19788e-15
PTCD1	ENSG00000106246	ENSG00000106246.17	protein_coding	31.8976	1.22533	2.48523e-06	0.0267261
C15orf48	ENSG00000166920	ENSG00000166920.12	protein_coding	164.255	1.22501	1.87772e-07	0.00201929
DPF1	ENSG00000011332	ENSG00000011332.19	protein_coding	39.0934	1.22497	1.02797e-06	0.0110548
[truncated: 8,757 more rows]
