# Supplementary material for: mRNA 3’UTR lengthening by alternative polyadenylation attenuates inflammatory responses and correlates with virulence of Influenza A virus
Source: Nat Commun. 2023 Aug 15;14:4906. doi: 10.1038/s41467-023-40469-6 (PMC10427651; doi:10.1038/s41467-023-40469-6)
Supplement: Supplementary file 4 — Supplementary data 2 [file 41467_2023_40469_MOESM4_ESM.xlsx]

## Sheet: Supp. Data 2
Supplementary data 2 | Results of alternative polyadenylation analysis performed on RNA-seq data from mock- or IAV/PR8-infected cell line A549. Gene.name - Gene name; ensembl_gene_id - ensembl gene ID; transcript ID - ensembl transcript ID; Chromosome, Strand, Loci - Chromosome, strand and gene locus (hg38); biotype - gene type; p.value - p value of enrichment; p.adjust - FDR-adjusted p value; PD…
Gene.name	ensembl_gene_id_version	transcriptID	Chromosome	Strand	Loci	gene_biotype	p.value	p.adjust	PD	r	mode	n_predictedAPA
M6PR	ENSG00000003056.7	ENST00000000412.7	chr12	-	chr12:8940366-8941940	protein_coding	0.365689	0.798262	0.0549901	0.11185		2
PDK4	ENSG00000004799.7	ENST00000005178.5	chr7	-	chr7:95583534-95585781	protein_coding	0.217707	0.648908	0.0993272	0.079518		3
SOX12	ENSG00000177732.8	ENST00000342665.4	chr20	+	chr20:325595-330185	protein_coding	6.85609e-11	1.0557e-08	0.855875	0.827856	lengthening	3
GGCT	ENSG00000006625.17	ENST00000005374.10	chr7	-	chr7:30496624-30497235	protein_coding	0.251563	0.69819	0.108207	0.102121		1
SPATA20	ENSG00000006282.20	ENST00000006658.10	chr17	+	chr17:50555492-50555846	protein_coding	0.712632	0.952443	0.0340368	-0.0321055		1
NDUFAB1	ENSG00000004779.9	ENST00000007516.7	chr16	-	chr16:23581007-23581173	protein_coding	0.659495	0.937492	0.0197714	-0.0328246		1
STARD3NL	ENSG00000010270.13	ENST00000009041.11	chr7	+	chr7:38229923-38230656	protein_coding	0.0256274	0.210347	0.201054	-0.232018		2
DYRK4	ENSG00000010219.13	ENST00000010132.6	chr12	+	chr12:4613512-4613872	protein_coding	0.598017	0.916793	0.133558	0.0929391		2
MGST1	ENSG00000008394.12	ENST00000010404.6	chr12	+	chr12:16363795-16364384	protein_coding	0.0962079	0.44327	0.0489136	0.0459382		1
SYPL1	ENSG00000008282.8	ENST00000011473.6	chr7	-	chr7:106090506-106091939	protein_coding	0.543112	0.889286	0.0469624	0.0486289		1
NME1	ENSG00000239672.7	ENST00000013034.3	chr17	+	chr17:51161728-51161897	protein_coding	0.378916	0.806042	0.0222207	0.0253777		1
GPRC5A	ENSG00000013588.8	ENST00000014914.5	chr12	+	chr12:12912447-12917902	protein_coding	0.771891	0.964998	0.0190909	0.0216716		1
FTSJ1	ENSG00000068438.14	ENST00000019019.6	chrX	+	chrX:48485736-48486290	protein_coding	0.969797	0.992661	0.141235	-0.0740629		2
VDAC3	ENSG00000078668.13	ENST00000022615.8	chr8	+	chr8:42405371-42405887	protein_coding	0.475162	0.852562	0.0485023	-0.0400543		1
GABARAPL2	ENSG00000034713.7	ENST00000037243.6	chr16	+	chr16:75577279-75577879	protein_coding	0.963547	0.992661	0.0149101	0.000235506		2
FAM136A	ENSG00000035141.7	ENST00000037869.7	chr2	-	chr2:70295981-70297477	protein_coding	0.137087	0.526665	0.0732697	0.105826		2
PSMA4	ENSG00000041357.15	ENST00000044462.11	chr15	+	chr15:78548790-78549204	protein_coding	0.0761762	0.389889	0.0897823	0.0742648		1
GRN	ENSG00000030582.17	ENST00000053867.7	chr17	+	chr17:44352661-44353091	protein_coding	0.795292	0.967172	0.0253356	0.0220312		1
VAMP3	ENSG00000049245.12	ENST00000054666.10	chr1	+	chr1:7779626-7781431	protein_coding	0.162452	0.571366	0.193023	-0.204011		2
CDC27	ENSG00000004897.11	ENST00000066544.7	chr17	-	chr17:47117757-47121017	protein_coding	0.240116	0.680756	0.15935	0.123741		5
MRPS35	ENSG00000061794.12	ENST00000081029.7	chr12	+	chr12:27755181-27756332	protein_coding	0.18453	0.606618	0.116823	-0.122988		2
EPN1	ENSG00000063245.14	ENST00000085079.11	chr19	+	chr19:55695148-55695757	protein_coding	0.417522	0.828052	0.0731999	-0.0649003		2
PSMC4	ENSG00000013275.7	ENST00000157812.6	chr19	+	chr19:39981192-39981856	protein_coding	0.0161319	0.159434	0.0707006	0.114142		1
SRSF6	ENSG00000124193.14	ENST00000244020.4	chr20	+	chr20:43460703-43463914	protein_coding	4.86407e-21	2.88065e-18	0.574146	0.556856	lengthening	3
TNFRSF1A	ENSG00000067182.7	ENST00000162749.6	chr12	-	chr12:6328727-6329622	protein_coding	0.275037	0.724436	0.0760355	0.0662526		2
BCL3	ENSG00000069399.14	ENST00000164227.9	chr19	+	chr19:44759428-44761886	protein_coding	0.541316	0.888422	0.0362608	0.0776145		2
LAPTM4A	ENSG00000068697.6	ENST00000175091.4	chr2	-	chr2:20032685-20033279	protein_coding	0.0591976	0.341055	0.0507195	0.0547666		2
ASNS	ENSG00000070669.16	ENST00000175506.8	chr7	-	chr7:97852119-97852468	protein_coding	0.825815	0.97348	0.0159064	0.0200533		1
MRPS34	ENSG00000074071.14	ENST00000177742.7	chr16	-	chr16:1771897-1772534	protein_coding	0.618261	0.925157	0.0272613	0.0259219		1
CA12	ENSG00000074410.13	ENST00000178638.7	chr15	-	chr15:63323533-63326357	protein_coding	0.877999	0.978275	0.0239376	-0.00138428		3
FAM107B	ENSG00000065809.13	ENST00000181796.6	chr10	-	chr10:14518563-14521306	protein_coding	0.213485	0.644557	0.0740947	0.0935728		3
NDUFB4	ENSG00000065518.7	ENST00000184266.2	chr3	+	chr3:120602208-120602310	protein_coding	0.360552	0.795755	0.0556053	0.0605055		1
SLC25A3	ENSG00000075415.12	ENST00000188376.9	chr12	+	chr12:98601368-98601973	protein_coding	0.000807345	0.0175092	0.0557352	0.102376		1
NFKB2	ENSG00000077150.18	ENST00000189444.10	chr10	+	chr10:102402255-102402499	protein_coding	0.988076	0.995958	0.107013	-0.0327328		2
ACTN1	ENSG00000072110.13	ENST00000193403.10	chr14	-	chr14:68874157-68875017	protein_coding	0.503297	0.868448	0.0534786	-0.0465207		2
RPS5	ENSG00000083845.8	ENST00000196551.7	chr19	+	chr19:58394682-58394801	protein_coding	0.237523	0.676126	0.0238167	0.02609		1
EPDR1	ENSG00000086289.11	ENST00000199448.8	chr7	+	chr7:37950200-37951940	protein_coding	0.643611	0.933032	0.136443	-0.0408336		2
PDRG1	ENSG00000088356.5	ENST00000202017.5	chr20	-	chr20:31944391-31945889	protein_coding	0.0126215	0.13667	0.211578	0.268754		2
RPL6	ENSG00000089009.15	ENST00000202773.13	chr12	-	chr12:112405200-112405376	protein_coding	0.0431772	0.28482	0.0386648	0.0427877		1
UQCRC1	ENSG00000010256.10	ENST00000203407.5	chr3	-	chr3:48599004-48599192	protein_coding	0.745181	0.960557	0.0338024	0.0262568		1
MLF2	ENSG00000089693.10	ENST00000203630.9	chr12	-	chr12:6747996-6748547	protein_coding	0.925541	0.984713	0.07009	-0.0955236		2
SPG21	ENSG00000090487.10	ENST00000204566.6	chr15	-	chr15:64963033-64963736	protein_coding	0.9699	0.992661	0.00270234	0.00258666		1
SPAG7	ENSG00000091640.7	ENST00000206020.7	chr17	-	chr17:4959229-4959643	protein_coding	0.753907	0.961889	0.0221891	-0.0273712		1
PSME1	ENSG00000092010.14	ENST00000206451.10	chr14	+	chr14:24138736-24138962	protein_coding	0.896554	0.978275	0.0109736	-0.0107664		1
PSMD8	ENSG00000099341.11	ENST00000215071.8	chr19	+	chr19:38383253-38383796	protein_coding	0.0392085	0.269043	0.0882427	0.0861079		1
NDUFB7	ENSG00000099795.6	ENST00000215565.2	chr19	-	chr19:14566081-14566265	protein_coding	0.586534	0.911625	0.042215	0.0411884		1
TECR	ENSG00000099797.14	ENST00000215567.9	chr19	+	chr19:14565744-14565977	protein_coding	0.35966	0.795755	0.0845639	0.0845291		1
TIMM13	ENSG00000099800.7	ENST00000215570.7	chr19	-	chr19:2426136-2427046	protein_coding	0.205708	0.634515	0.062086	0.0990179		1
CDC34	ENSG00000099804.8	ENST00000215574.8	chr19	+	chr19:541339-542082	protein_coding	0.452081	0.847697	0.0622985	-0.0649893		1
MISP	ENSG00000099812.8	ENST00000215582.7	chr19	+	chr19:763501-764356	protein_coding	0.335949	0.773699	0.0960821	0.0951035		2
GADD45B	ENSG00000099860.8	ENST00000215631.8	chr19	+	chr19:2477488-2479209	protein_coding	0.7765	0.964998	0.00796691	0.0261235		3
MIF	ENSG00000240972.1	ENST00000215754.7	chr22	+	chr22:23895040-23895216	protein_coding	0.404381	0.818899	0.0199613	0.026498		1
SF3A1	ENSG00000099995.18	ENST00000215793.12	chr22	-	chr22:30332046-30334695	protein_coding	0.0380473	0.266054	0.225689	0.204213		4
SLC25A1	ENSG00000100075.9	ENST00000215882.9	chr22	-	chr22:19175589-19176244	protein_coding	0.731195	0.957386	0.0515448	0.0390492		2
LGALS1	ENSG00000100097.11	ENST00000215909.9	chr22	+	chr22:37679603-37679795	protein_coding	0.121248	0.495221	0.0399272	0.0456399		1
SNU13	ENSG00000100138.14	ENST00000215956.10	chr22	-	chr22:41674708-41675195	protein_coding	0.0064837	0.0818328	0.154248	0.155658		1
TOMM22	ENSG00000100216.5	ENST00000216034.5	chr22	+	chr22:38683767-38684604	protein_coding	0.725514	0.956363	0.0444056	-0.032692		2
XBP1	ENSG00000100219.16	ENST00000216037.10	chr22	-	chr22:28794565-28795732	protein_coding	0.728709	0.956917	0.02157	0.0218048		2
JOSD1	ENSG00000100221.10	ENST00000216039.9	chr22	-	chr22:38685546-38688001	protein_coding	0.626519	0.930341	0.0480608	0.0685477		1
HMOX1	ENSG00000100292.16	ENST00000216117.8	chr22	+	chr22:35393468-35394368	protein_coding	0.739322	0.958276	0.0074948	-0.01255		1
EIF3D	ENSG00000100353.17	ENST00000216190.12	chr22	-	chr22:36510861-36511000	protein_coding	0.232038	0.670474	0.0766179	0.0938835		1
ST13	ENSG00000100380.13	ENST00000216218.7	chr22	-	chr22:40824610-40826666	protein_coding	0.560097	0.896488	0.0408739	0.0293627		3
RBX1	ENSG00000100387.8	ENST00000216225.8	chr22	+	chr22:40972476-40973148	protein_coding	0.0590974	0.341055	0.069788	0.148713		1
PHF5A	ENSG00000100410.7	ENST00000216252.3	chr22	-	chr22:41459688-41460487	protein_coding	0.662758	0.939201	0.0231724	0.0388304		1
PAPOLA	ENSG00000090060.17	ENST00000216277.12	chr14	+	chr14:96564955-96567103	protein_coding	0.452495	0.847697	0.0490039	0.0812177		2
HSP90AA1	ENSG00000080824.18	ENST00000216281.12	chr14	-	chr14:102080559-102081821	protein_coding	2.59201e-08	1.9731e-06	0.0500341	0.106976		1
SUPT16H	ENSG00000092201.9	ENST00000216297.6	chr14	-	chr14:21351426-21352818	protein_coding	0.267587	0.716843	0.168388	0.0760511		4
CNIH1	ENSG00000100528.11	ENST00000216416.8	chr14	-	chr14:54423764-54427841	protein_coding	0.167405	0.581086	0.0516428	0.0934988		2
PIGH	ENSG00000100564.8	ENST00000216452.8	chr14	-	chr14:67589316-67590172	protein_coding	0.266921	0.716708	0.36306	0.168474		2
PSMA3	ENSG00000100567.12	ENST00000216455.8	chr14	+	chr14:58271851-58272006	protein_coding	0.471453	0.852315	0.0463097	0.0508429		1
AHSA1	ENSG00000100591.7	ENST00000216479.7	chr14	+	chr14:77469077-77469451	protein_coding	0.110424	0.473623	0.0600268	0.0609952		1
ERH	ENSG00000100632.10	ENST00000216520.6	chr14	-	chr14:69380142-69380640	protein_coding	0.631435	0.930524	0.0217503	-0.0204177		2
PABPN1	ENSG00000100836.10	ENST00000216727.8	chr14	+	chr14:23325247-23326131	protein_coding	0.854239	0.978275	0.0105195	0.0113102		2
SRP54	ENSG00000100883.11	ENST00000216774.10	chr14	+	chr14:35029061-35029556	protein_coding	0.737367	0.957972	0.0544164	0.0231311		2
NFKBIA	ENSG00000100906.10	ENST00000216797.9	chr14	-	chr14:35400859-35402060	protein_coding	0.713056	0.952443	0.00977528	0.0283873		1
CYP24A1	ENSG00000019186.9	ENST00000216862.7	chr20	-	chr20:54153615-54154761	protein_coding	0.667221	0.940114	0.112545	-0.0428144		2
PYGB	ENSG00000100994.11	ENST00000216962.8	chr20	+	chr20:25296370-25298006	protein_coding	0.134537	0.522603	0.0918237	0.159377		2
CTSZ	ENSG00000101160.13	ENST00000217131.5	chr20	-	chr20:58995255-58995759	protein_coding	0.331823	0.770227	0.125711	-0.0128642		2
TRIB3	ENSG00000101255.10	ENST00000217233.7	chr20	+	chr20:396198-397545	protein_coding	0.863624	0.978275	0.0128165	0.00852698		1
CHMP4B	ENSG00000101421.3	ENST00000217402.2	chr20	+	chr20:33853496-33854332	protein_coding	0.0200185	0.183041	0.112528	0.119521		2
AHCY	ENSG00000101444.12	ENST00000217426.6	chr20	-	chr20:34280269-34281165	protein_coding	0.110295	0.473597	0.0993567	-0.0814465		1
TXNL1	ENSG00000091164.12	ENST00000217515.10	chr18	-	chr18:56602717-56603056	protein_coding	0.941438	0.98708	0.00617701	-0.0071625		1
TAF9	ENSG00000273841.4	ENST00000217893.9	chr5	-	chr5:69364746-69365754	protein_coding	0.419517	0.829125	0.0675002	0.0662334		1
PSMD10	ENSG00000101843.18	ENST00000217958.7	chrX	-	chrX:108084207-108085127	protein_coding	0.9014	0.978275	0.00888858	0.00979202		1
PGRMC1	ENSG00000101856.9	ENST00000217971.7	chrX	+	chrX:119243151-119244459	protein_coding	0.182323	0.60323	0.088399	-0.0705226		2
STAG2	ENSG00000101972.18	ENST00000218089.13	chrX	+	chrX:124100574-124101497	protein_coding	0.786956	0.96533	0.03477	0.0221282		2
PCSK1N	ENSG00000102109.8	ENST00000218230.5	chrX	-	chrX:48831094-48831455	protein_coding	0.723535	0.954996	0.20004	0.120721		2
HTATSF1	ENSG00000102241.11	ENST00000218364.4	chrX	+	chrX:136510808-136512346	protein_coding	0.0866008	0.416477	0.14382	0.138407		1
TIMP1	ENSG00000102265.11	ENST00000218388.8	chrX	+	chrX:47586521-47586788	protein_coding	0.808396	0.968984	0.0157045	0.0161648		1
STC2	ENSG00000113739.10	ENST00000265087.8	chr5	-	chr5:173314725-173318249	protein_coding	3.78447e-05	0.0014353	0.531454	0.543678	lengthening	2
USB1	ENSG00000103005.11	ENST00000219281.7	chr16	+	chr16:58020141-58021582	protein_coding	0.0269308	0.215196	0.0998047	0.222741		2
CMC2	ENSG00000103121.8	ENST00000219400.7	chr16	-	chr16:80975801-80976179	protein_coding	0.971981	0.992661	0.0028294	0.00283864		1
CSK	ENSG00000103653.16	ENST00000220003.13	chr15	+	chr15:74802331-74803197	protein_coding	0.917347	0.982425	0.0309336	0.00269467		2
FDFT1	ENSG00000079459.12	ENST00000220584.8	chr8	+	chr8:11838388-11839255	protein_coding	0.750797	0.961775	0.0281973	0.0262597		1
RIPK2	ENSG00000104312.7	ENST00000220751.4	chr8	+	chr8:89790079-89791349	protein_coding	0.017136	0.166368	0.23636	0.22587		2
CHRAC1	ENSG00000104472.9	ENST00000220913.9	chr8	+	chr8:140515126-140517189	protein_coding	0.64718	0.933734	0.0665111	0.0510531		4
DCTN6	ENSG00000104671.7	ENST00000221114.7	chr8	+	chr8:30183075-30183821	protein_coding	0.479099	0.855373	0.0576176	0.0671511		1
AL158801.5	ENSG00000279392.1	ENST00000623123.1	chr14	+	chr14:55229217-55229931	processed_pseudogene	1.78212e-08	1.49136e-06	0.562265	0.532988	lengthening	3
PPP2CB	ENSG00000104695.12	ENST00000221138.8	chr8	-	chr8:30785642-30786307	protein_coding	0.884837	0.978275	0.00994022	-0.00978857		1
EXOSC5	ENSG00000077348.8	ENST00000221233.8	chr19	-	chr19:41386375-41386725	protein_coding	0.268484	0.718226	0.115479	0.1111		1
PAF1	ENSG00000006712.14	ENST00000221265.7	chr19	-	chr19:39385851-39386403	protein_coding	0.953495	0.992558	0.0041876	0.00431961		1
SNRNP70	ENSG00000104852.14	ENST00000221448.9	chr19	+	chr19:49107822-49108562	protein_coding	0.757593	0.963447	0.0224846	0.0179771		2
SF3A2	ENSG00000104897.9	ENST00000221494.9	chr19	+	chr19:2247767-2249307	protein_coding	0.362926	0.797422	0.268431	-0.0573931		3
SGTA	ENSG00000104969.9	ENST00000221566.6	chr19	-	chr19:2754574-2755933	protein_coding	0.892521	0.978275	0.00770133	0.0199415		2
C19orf53	ENSG00000104979.8	ENST00000221576.4	chr19	+	chr19:13778052-13778458	protein_coding	0.0492992	0.307893	0.127891	-0.118582		1
CHTOP	ENSG00000160679.12	ENST00000368690.7	chr1	+	chr1:153645064-153646295	protein_coding	1.93684e-06	0.000107279	0.563367	0.52957	lengthening	3
PDCD5	ENSG00000105185.11	ENST00000221784.8	chr19	+	chr19:32587253-32587416	protein_coding	0.466836	0.852315	0.0302266	0.0315196		1
FBL	ENSG00000105202.8	ENST00000221801.7	chr19	-	chr19:39834459-39834562	protein_coding	0.952635	0.992199	0.00283036	0.00274979		1
TBCB	ENSG00000105254.11	ENST00000221855.7	chr19	+	chr19:36125668-36125940	protein_coding	0.770955	0.964998	0.0147824	-0.0156417		1
CDC37	ENSG00000105401.8	ENST00000222005.6	chr19	-	chr19:10388131-10391706	protein_coding	0.134378	0.522251	0.0375729	0.131269		1
WDR83OS	ENSG00000105583.10	ENST00000222190.9	chr19	-	chr19:12668076-12668425	protein_coding	0.528967	0.879784	0.0381741	0.0383759		1
DNASE2	ENSG00000105612.8	ENST00000222219.7	chr19	-	chr19:12875209-12876363	protein_coding	0.712149	0.952443	0.0749737	0.0443013		2
RPL18A	ENSG00000105640.12	ENST00000222247.9	chr19	+	chr19:17863171-17863310	protein_coding	0.315558	0.758157	0.021763	0.0240605		1
PSENEN	ENSG00000205155.7	ENST00000222266.2	chr19	+	chr19:35746708-35747003	protein_coding	0.145006	0.544584	0.10011	0.0901128		1
TMEM147	ENSG00000105677.11	ENST00000222284.9	chr19	+	chr19:35547324-35547523	protein_coding	0.758273	0.963715	0.0185684	0.0175		1
USF2	ENSG00000105698.15	ENST00000222305.7	chr19	+	chr19:35279167-35279811	protein_coding	0.858651	0.978275	0.016652	0.00238312		2
ERF	ENSG00000105722.9	ENST00000222329.8	chr19	-	chr19:42247691-42249738	protein_coding	0.161974	0.570727	0.122246	-0.112154		3
ZNF574	ENSG00000105732.12	ENST00000222339.7	chr19	+	chr19:42078587-42081409	protein_coding	0.279102	0.72821	0.0965382	0.140807		1
TFPI2	ENSG00000105825.12	ENST00000222543.10	chr7	-	chr7:93885435-93886896	protein_coding	0.753158	0.961775	0.0153037	-0.0162051		2
NAMPT	ENSG00000105835.11	ENST00000222553.7	chr7	-	chr7:106248416-106251193	protein_coding	0.0358422	0.257649	0.102118	0.128295		4
PON2	ENSG00000105854.12	ENST00000222572.7	chr7	-	chr7:95404898-95405488	protein_coding	0.59042	0.913182	0.0275049	0.0224753		1
CAV2	ENSG00000105971.14	ENST00000222693.4	chr7	+	chr7:116505971-116508511	protein_coding	0.173631	0.589933	0.111272	0.106134		4
SERPINE1	ENSG00000106366.8	ENST00000223095.4	chr7	+	chr7:101137405-101139247	protein_coding	0.299874	0.744316	0.034746	-0.0327005		4
PSMA2	ENSG00000106588.10	ENST00000223321.8	chr7	-	chr7:42916942-42917690	protein_coding	0.0441218	0.288365	0.0743236	0.0996585		2
MRPL32	ENSG00000106591.3	ENST00000223324.2	chr7	+	chr7:42937322-42937844	protein_coding	0.81499	0.970519	0.0204164	0.0188254		1
POLD2	ENSG00000106628.10	ENST00000223361.7	chr7	-	chr7:44114700-44114945	protein_coding	0.692324	0.950489	0.0399469	-0.0321403		1
YKT6	ENSG00000106636.7	ENST00000223369.2	chr7	+	chr7:44212247-44214470	protein_coding	0.00847895	0.10043	0.176824	0.172572		2
CHMP5	ENSG00000086065.13	ENST00000223500.8	chr9	+	chr9:33280809-33281477	protein_coding	0.665456	0.940063	0.0996184	0.0599537		2
EDF1	ENSG00000107223.12	ENST00000224073.5	chr9	-	chr9:136862120-136862345	protein_coding	0.36871	0.800072	0.0625823	0.0477232		1
VIM	ENSG00000026025.15	ENST00000224237.9	chr10	+	chr10:17237230-17237554	protein_coding	0.154188	0.557719	0.0299901	0.0318154		1
PPIF	ENSG00000108179.13	ENST00000225174.7	chr10	+	chr10:79353707-79355307	protein_coding	0.482827	0.857076	0.0461565	0.0340371		2
SLC25A39	ENSG00000013306.15	ENST00000225308.12	chr17	-	chr17:44319633-44320116	protein_coding	0.779243	0.964998	0.0227139	-0.0193601		1
NUFIP2	ENSG00000108256.8	ENST00000225388.8	chr17	-	chr17:29255881-29264591	protein_coding	0.705105	0.952352	0.171578	-0.121319		4
GIT1	ENSG00000108262.15	ENST00000225394.7	chr17	-	chr17:29573480-29574914	protein_coding	0.696964	0.951371	0.0562718	0.00442638		2
RPL19	ENSG00000108298.11	ENST00000225430.9	chr17	+	chr17:39204525-39204715	protein_coding	0.017959	0.171334	0.0322713	0.0336397		1
SUPT4H1	ENSG00000213246.6	ENST00000225504.7	chr17	-	chr17:58345186-58346313	protein_coding	0.083733	0.409049	0.0929933	0.0978637		2
TAX1BP3	ENSG00000213977.7	ENST00000225525.3	chr17	-	chr17:3662903-3663885	protein_coding	0.159071	0.566522	0.100122	0.0743059		3
PFN1	ENSG00000108518.7	ENST00000225655.5	chr17	-	chr17:4945690-4945997	protein_coding	0.000385702	0.00980038	0.067424	0.0549885		1
C1QBP	ENSG00000108561.8	ENST00000225698.8	chr17	-	chr17:5432778-5433164	protein_coding	0.00175984	0.0322595	0.0931306	0.100523		2
CCDC47	ENSG00000108588.13	ENST00000225726.9	chr17	-	chr17:63745260-63746961	protein_coding	0.869346	0.978275	0.0644762	0.0176355		4
SYNGR2	ENSG00000108639.7	ENST00000225777.7	chr17	+	chr17:78171739-78172700	protein_coding	0.82648	0.973541	0.0197027	0.0200868		2
CCL2	ENSG00000108691.9	ENST00000225831.4	chr17	+	chr17:34256722-34257175	protein_coding	0.511691	0.872731	0.119037	0.0199448		2
KAT2A	ENSG00000108773.10	ENST00000225916.9	chr17	-	chr17:42113041-42113842	protein_coding	0.735991	0.957971	0.0268291	0.0282766		1
MRPL27	ENSG00000108826.15	ENST00000225969.8	chr17	-	chr17:50367870-50368298	protein_coding	0.775789	0.964998	0.0291406	0.0221417		1
LAP3	ENSG00000002549.12	ENST00000226299.8	chr4	+	chr4:17607400-17607964	protein_coding	0.468975	0.852315	0.0777915	0.09011		1
LAMTOR3	ENSG00000109270.12	ENST00000226522.8	chr4	-	chr4:99881208-99882067	protein_coding	0.704458	0.952236	0.0756054	0.0364618		2
LDHA	ENSG00000134333.13	ENST00000227157.8	chr11	+	chr11:18407117-18407845	protein_coding	0.769848	0.964998	0.00673469	0.00524899		1
ZPR1	ENSG00000109917.10	ENST00000227322.7	chr11	-	chr11:116773816-116779059	protein_coding	0.52505	0.876495	0.236037	0.243808		2
HSPA8	ENSG00000109971.13	ENST00000227378.7	chr11	-	chr11:123057498-123057919	protein_coding	0.0923793	0.432246	0.0257849	0.032789		1
CCDC86	ENSG00000110104.12	ENST00000227520.9	chr11	+	chr11:60850206-60851071	protein_coding	0.934421	0.985918	0.156912	0.0210076		3
PRPF19	ENSG00000110107.8	ENST00000227524.8	chr11	-	chr11:60890611-60891263	protein_coding	0.0726609	0.38185	0.103526	0.101424		2
BIRC2	ENSG00000110330.8	ENST00000227758.6	chr11	+	chr11:102377990-102378667	protein_coding	0.723147	0.954784	0.1217	-0.0609228		3
YBX3	ENSG00000060138.12	ENST00000228251.8	chr12	-	chr12:10699214-10699654	protein_coding	0.162116	0.570966	0.0666516	0.0710781		2
SART3	ENSG00000075856.11	ENST00000228284.7	chr12	-	chr12:108522581-108523634	protein_coding	0.110552	0.473909	0.183244	0.174738		3
KCTD10	ENSG00000110906.12	ENST00000228495.10	chr12	-	chr12:109448718-109451813	protein_coding	0.549406	0.891902	0.106677	0.0773874		4
ARPC3	ENSG00000111229.15	ENST00000228825.11	chr12	-	chr12:110434936-110435217	protein_coding	0.891344	0.978275	0.00515344	0.00485583		1
CDKN1B	ENSG00000111276.10	ENST00000228872.8	chr12	+	chr12:12721036-12723295	protein_coding	0.0062384	0.0799159	0.19423	0.225997		4
LTBR	ENSG00000111321.10	ENST00000228918.8	chr12	+	chr12:6390660-6391561	protein_coding	0.807966	0.968984	0.108499	0.0052164		2
MRPL51	ENSG00000111639.7	ENST00000229238.4	chr12	-	chr12:6491991-6492467	protein_coding	0.0294287	0.227355	0.0858767	0.104244		1
USP5	ENSG00000111667.13	ENST00000229268.12	chr12	+	chr12:6865984-6866628	protein_coding	0.354836	0.792638	0.0876768	0.0761297		1
TPI1	ENSG00000111669.14	ENST00000229270.8	chr12	+	chr12:6870265-6870870	protein_coding	0.330841	0.769065	0.0247295	0.0220179		1
CHTOP	ENSG00000160679.12	ENST00000368694.7	chr1	+	chr1:153645064-153646295	protein_coding	1.93684e-06	0.000107279	0.563367	0.52957	lengthening	3
COX6A1	ENSG00000111775.2	ENST00000229379.2	chr12	+	chr12:120440454-120440707	protein_coding	0.215303	0.646816	0.0320912	0.0363733		1
TMEM14C	ENSG00000111843.13	ENST00000229563.5	chr6	+	chr6:10730615-10731102	protein_coding	0.373776	0.80293	0.058953	-0.0553703		1
SNX3	ENSG00000112335.14	ENST00000230085.12	chr6	-	chr6:108211358-108212254	protein_coding	0.0608543	0.34705	0.136367	-0.129959		2
CHTOP	ENSG00000160679.12	ENST00000403433.5	chr1	+	chr1:153645064-153646295	protein_coding	1.93684e-06	0.000107279	0.563367	0.52957	lengthening	3
H3F3AP6	ENSG00000178458.5	ENST00000230495.2	chr4	-	chr4:139698169-139698554	processed_pseudogene	0.734113	0.957669	0.0205435	0.0150784		2
C5orf15	ENSG00000113583.7	ENST00000231512.4	chr5	-	chr5:133955520-133956990	protein_coding	0.67727	0.943936	0.0242976	0.0847757		2
FAM162A	ENSG00000114023.15	ENST00000232125.9	chr3	+	chr3:122409739-122409916	protein_coding	0.553709	0.892962	0.0637163	0.0612304		1
AKT2	ENSG00000105221.16	ENST00000392038.6	chr19	-	chr19:40230435-40233951	protein_coding	2.96109e-06	0.000151688	0.624218	0.527727	lengthening	3
EIF1B	ENSG00000114784.3	ENST00000232905.3	chr3	+	chr3:40311970-40312398	protein_coding	0.60772	0.920444	0.0455642	0.0508182		1
SPCS1	ENSG00000114902.13	ENST00000233025.11	chr3	+	chr3:52707687-52708165	protein_coding	0.359357	0.795755	0.0495033	0.0327582		2
DAZAP1	ENSG00000071626.16	ENST00000233078.8	chr19	+	chr19:1434737-1435687	protein_coding	0.299772	0.744316	0.0803416	0.0712173		2
DDX1	ENSG00000079785.14	ENST00000233084.7	chr2	+	chr2:15630776-15631096	protein_coding	0.491592	0.861153	0.0659186	0.0503348		1
MDH1	ENSG00000014641.17	ENST00000233114.12	chr2	+	chr2:63606862-63607180	protein_coding	0.860139	0.978275	0.0095718	-0.00882045		1
TMSB10	ENSG00000034510.5	ENST00000233143.5	chr2	+	chr2:84906389-84906665	protein_coding	0.00017433	0.00534727	0.0428139	0.046237		1
SF3B6	ENSG00000115128.6	ENST00000233468.4	chr2	-	chr2:24067443-24067851	protein_coding	0.511969	0.872818	0.0264729	0.0375278		1
NRBP1	ENSG00000115216.13	ENST00000233557.7	chr2	+	chr2:27441708-27442241	protein_coding	0.372737	0.802501	0.0633233	-0.0566051		2
SNX17	ENSG00000115234.10	ENST00000233575.6	chr2	+	chr2:27376606-27377127	protein_coding	0.472155	0.852315	0.0697669	0.0493819		1
RPS15	ENSG00000115268.9	ENST00000233609.8	chr19	+	chr19:1440349-1440489	protein_coding	0.178105	0.597359	0.0350909	0.0357496		1
WBP1	ENSG00000239779.6	ENST00000233615.6	chr2	+	chr2:74460221-74460882	protein_coding	0.375706	0.804736	0.0907711	-0.0907401		1
POLE4	ENSG00000115350.11	ENST00000233699.8	chr2	+	chr2:74969409-74969723	protein_coding	0.523277	0.876191	0.0587299	-0.0532005		1
MOB4	ENSG00000115540.14	ENST00000233892.8	chr2	+	chr2:197550515-197552650	protein_coding	0.78283	0.96533	0.0576723	-0.0290753		3
HSPE1	ENSG00000115541.10	ENST00000233893.9	chr2	+	chr2:197503209-197503422	protein_coding	0.214066	0.645047	0.0399962	0.0451596		1
ID2	ENSG00000115738.9	ENST00000234091.8	chr2	+	chr2:8683685-8684422	protein_coding	0.0861318	0.416015	0.0898439	0.0705693		2
ODC1	ENSG00000115758.12	ENST00000234111.8	chr2	-	chr2:10440386-10440868	protein_coding	0.930628	0.984866	0.00354262	-0.0034346		1
PLEKHB2	ENSG00000115762.16	ENST00000234115.10	chr2	+	chr2:131146637-131149851	protein_coding	0.00367314	0.0538911	0.29567	0.295504		1
GORASP2	ENSG00000115806.12	ENST00000234160.4	chr2	+	chr2:170965790-170967106	protein_coding	0.0925078	0.432433	0.149437	0.132206		3
SPR	ENSG00000116096.5	ENST00000234454.5	chr2	+	chr2:72891347-72892152	protein_coding	0.460291	0.851257	0.0348991	0.0524339		2
ENO1	ENSG00000074800.15	ENST00000234590.10	chr1	-	chr1:8861009-8861429	protein_coding	0.00270733	0.0433341	0.0869205	-0.0766853		2
SARS	ENSG00000031698.12	ENST00000234677.6	chr1	+	chr1:109237731-109238119	protein_coding	0.856538	0.978275	0.0178269	0.0165414		1
TMEM59	ENSG00000116209.11	ENST00000234831.9	chr1	-	chr1:54031062-54032305	protein_coding	0.669077	0.940114	0.150294	0.00470649		2
RPL22	ENSG00000116251.10	ENST00000234875.8	chr1	-	chr1:6185151-6186816	protein_coding	3.8492e-05	0.0014527	0.0650842	-0.11005		3
RGS2	ENSG00000116741.7	ENST00000235382.6	chr1	+	chr1:192811402-192812235	protein_coding	0.340151	0.777329	0.0593278	-0.0808177		2
EBNA1BP2	ENSG00000117395.12	ENST00000236051.2	chr1	-	chr1:43164268-43164493	protein_coding	0.798862	0.96842	0.0167478	0.0194009		1
ATP6V0B	ENSG00000117410.13	ENST00000236067.8	chr1	+	chr1:43977981-43978288	protein_coding	0.45461	0.847968	0.0446668	0.0433668		1
SYF2	ENSG00000117614.9	ENST00000236273.8	chr1	-	chr1:25222722-25223431	protein_coding	0.931775	0.985296	0.0121012	0.0111327		2
PPP1R8	ENSG00000117751.17	ENST00000236412.11	chr1	+	chr1:27850093-27851527	protein_coding	0.0273422	0.217691	0.222495	-0.322578		4
CTSD	ENSG00000117984.13	ENST00000236671.6	chr11	-	chr11:1752774-1753670	protein_coding	0.744887	0.960557	0.0181273	0.0161965		2
EEF1B2	ENSG00000114942.13	ENST00000236957.9	chr2	+	chr2:206162729-206162902	protein_coding	0.473731	0.852315	0.0169073	0.0171996		1
ATIC	ENSG00000138363.14	ENST00000236959.13	chr2	+	chr2:215349536-215349762	protein_coding	0.757935	0.963564	0.0242613	0.0234346		1
RNF103	ENSG00000239305.6	ENST00000237455.4	chr2	-	chr2:86603398-86605418	protein_coding	0.574548	0.905516	0.0584295	0.0607341		1
MYL12B	ENSG00000118680.13	ENST00000237500.9	chr18	+	chr18:3277765-3278209	protein_coding	0.00725631	0.0889591	0.11793	-0.154412		2
RPN2	ENSG00000118705.16	ENST00000237530.10	chr20	+	chr20:37241303-37241609	protein_coding	0.695981	0.951211	0.0257359	0.0251077		1
SPP1	ENSG00000118785.13	ENST00000237623.11	chr4	+	chr4:87982492-87983378	protein_coding	0.0376925	0.264294	0.0517856	0.0655307		2
CCNI	ENSG00000118816.9	ENST00000237654.8	chr4	-	chr4:77047103-77048662	protein_coding	0.733385	0.957654	0.0321053	-0.0361342		2
NDUFB3	ENSG00000119013.8	ENST00000237889.8	chr2	+	chr2:201085459-201085734	protein_coding	0.915619	0.981755	0.00578823	0.00619322		1
ZFAND5	ENSG00000107372.12	ENST00000237937.7	chr9	-	chr9:72354405-72356101	protein_coding	0.0588168	0.341055	0.123125	0.165702		3
AKT2	ENSG00000105221.16	ENST00000424901.5	chr19	-	chr19:40230435-40233951	protein_coding	2.96109e-06	0.000151688	0.624218	0.527727	lengthening	2
ALG2	ENSG00000119523.9	ENST00000238477.5	chr9	-	chr9:99216471-99218836	protein_coding	0.0388354	0.268156	0.227877	0.217666		4
TP53I3	ENSG00000115129.13	ENST00000238721.8	chr2	-	chr2:24077436-24077761	protein_coding	0.0276736	0.219642	0.18789	0.127032		1
HOXB7	ENSG00000260027.4	ENST00000239165.8	chr17	-	chr17:48607243-48608095	protein_coding	0.309499	0.753108	0.0861593	0.125053		2
DUSP1	ENSG00000120129.5	ENST00000239223.3	chr5	-	chr5:172768113-172769132	protein_coding	0.575887	0.906192	0.0306732	-0.0292086		1
PDZD11	ENSG00000120509.10	ENST00000239666.8	chrX	-	chrX:70286546-70287116	protein_coding	0.825436	0.97348	0.0549306	-0.0292573		2
HLA-E	ENSG00000204592.8	ENST00000376630.4	chr6	+	chr6:30492749-30494571	protein_coding	7.49341e-05	0.00269588	0.473632	0.493495	lengthening	2
NFYB	ENSG00000120837.7	ENST00000240055.7	chr12	-	chr12:104117537-104119769	protein_coding	0.12967	0.514337	0.149844	0.160203		4
DUSP4	ENSG00000120875.8	ENST00000240100.6	chr8	-	chr8:29333096-29337411	protein_coding	0.00738543	0.090285	0.0739885	0.213867		2
DUSP4	ENSG00000120875.8	ENST00000240101.2	chr8	-	chr8:29336540-29337411	protein_coding	0.100476	0.450942	0.139472	0.141636		1
RDH10	ENSG00000121039.9	ENST00000240285.9	chr8	+	chr8:73322913-73325280	protein_coding	0.965458	0.992661	0.114257	0.0419975		3
LUC7L3	ENSG00000108848.15	ENST00000240304.5	chr17	+	chr17:50752200-50752708	protein_coding	0.0064947	0.0818375	0.188561	0.155916		2
SLC35B1	ENSG00000121073.14	ENST00000240333.11	chr17	-	chr17:49700971-49701510	protein_coding	0.894532	0.978275	0.00872575	0.0122253		1
TFG	ENSG00000114354.13	ENST00000240851.8	chr3	+	chr3:100748149-100748960	protein_coding	0.845477	0.97723	0.0156194	0.0133168		1
NAA50	ENSG00000121579.12	ENST00000240922.7	chr3	-	chr3:113718638-113721937	protein_coding	0.915157	0.981755	0.0683245	-0.0541013		3
CLTA	ENSG00000122705.16	ENST00000242285.10	chr9	+	chr9:36211603-36212035	protein_coding	0.149484	0.551215	0.0885002	0.0629792		2
ZC3HAV1	ENSG00000105939.12	ENST00000242351.9	chr7	-	chr7:139043539-139047853	protein_coding	0.00497654	0.0678362	0.327235	0.39766		1
SRGN	ENSG00000122862.4	ENST00000242465.3	chr10	+	chr10:69103871-69104793	protein_coding	0.334793	0.772879	0.0741471	-0.0785712		3
UNG	ENSG00000076248.10	ENST00000242576.6	chr12	+	chr12:109109829-109110963	protein_coding	0.408677	0.822159	0.0743901	0.0682244		1
RNF11	ENSG00000123091.4	ENST00000242719.3	chr1	+	chr1:51271151-51273399	protein_coding	0.834288	0.975488	0.120802	-0.0109444		3
DDX39A	ENSG00000123136.14	ENST00000242776.8	chr19	-	chr19:14408852-14408952	protein_coding	0.243862	0.686455	0.106313	-0.104263		1
SEC61A1	ENSG00000058262.9	ENST00000243253.7	chr3	+	chr3:128069476-128071669	protein_coding	0.796333	0.967172	0.0158281	0.0158929		2
SNRPA	ENSG00000077312.8	ENST00000243563.7	chr19	+	chr19:40765008-40765617	protein_coding	0.652436	0.934564	0.0145287	0.0337257		1
ATP5F1E	ENSG00000124172.9	ENST00000243997.7	chr20	-	chr20:59028694-59028841	protein_coding	0.732431	0.957386	0.00803046	0.00999165		1
POP4	ENSG00000105171.9	ENST00000221770.7	chr19	+	chr19:29615244-29617198	protein_coding	7.59008e-09	8.00493e-07	0.461919	0.482176	lengthening	3
RAB22A	ENSG00000124209.3	ENST00000244040.3	chr20	+	chr20:58359606-58367399	protein_coding	0.041087	0.276511	0.164152	0.237187		2
RNF114	ENSG00000124226.10	ENST00000244061.5	chr20	+	chr20:49952076-49953850	protein_coding	0.443156	0.845487	0.157326	0.133516		3
MPHOSPH10	ENSG00000124383.8	ENST00000244230.6	chr2	+	chr2:71149866-71150096	protein_coding	0.890474	0.978275	0.0143175	-0.0164311		1
RRP36	ENSG00000124541.6	ENST00000244496.5	chr6	+	chr6:43029092-43029596	protein_coding	0.509017	0.871258	0.0713769	0.0637897		1
SNRPC	ENSG00000124562.9	ENST00000244520.9	chr6	+	chr6:34773446-34773961	protein_coding	0.000437791	0.0108728	0.0976005	0.187778		1
CDKN1A	ENSG00000124762.13	ENST00000244741.9	chr6	+	chr6:36685751-36687431	protein_coding	0.668903	0.940114	0.016188	-0.0296616		2
SSR1	ENSG00000124783.13	ENST00000244763.8	chr6	-	chr6:7287382-7289931	protein_coding	0.259416	0.711017	0.199361	-0.112826		3
EREG	ENSG00000124882.3	ENST00000244869.2	chr4	+	chr4:74384727-74388694	protein_coding	0.744946	0.960557	0.0303129	-0.0318542		1
EMC3	ENSG00000125037.12	ENST00000245046.6	chr3	-	chr3:9962602-9964197	protein_coding	0.460367	0.851257	0.0630679	0.0791463		1
MT2A	ENSG00000125148.6	ENST00000245185.5	chr16	+	chr16:56609263-56609483	protein_coding	0.511326	0.872301	0.018828	-0.0214223		1
GOT2	ENSG00000125166.12	ENST00000245206.9	chr16	-	chr16:58707136-58708293	protein_coding	0.88826	0.978275	0.00889765	-0.00900459		1
CDC25B	ENSG00000101224.17	ENST00000245960.9	chr20	+	chr20:3804821-3806107	protein_coding	0.812959	0.969771	0.0190022	-0.000563214		2
PSMF1	ENSG00000125818.17	ENST00000246015.8	chr20	+	chr20:1166227-1167327	protein_coding	0.200246	0.627945	0.175431	0.150542		3
DSTN	ENSG00000125868.15	ENST00000246069.11	chr20	+	chr20:17607037-17608223	protein_coding	0.136673	0.526665	0.0918202	0.0589782		2
SNRPB2	ENSG00000125870.10	ENST00000246071.7	chr20	+	chr20:16740846-16741738	protein_coding	0.00580157	0.0758342	0.108181	0.156929		1
PITHD1	ENSG00000057757.9	ENST00000246151.8	chr1	+	chr1:23787275-23788225	protein_coding	0.132721	0.518977	0.176251	0.187771		1
RALY	ENSG00000125970.11	ENST00000246194.7	chr20	+	chr20:34079910-34080259	protein_coding	0.947035	0.990649	0.00660985	-0.00523754		1
UROD	ENSG00000126088.13	ENST00000246337.8	chr1	+	chr1:45015337-45015569	protein_coding	0.645107	0.933235	0.0618296	0.0604195		1
CAPNS1	ENSG00000126247.10	ENST00000246533.7	chr19	+	chr19:36149813-36150344	protein_coding	0.835354	0.975488	0.00638189	0.0059462		1
UBA2	ENSG00000126261.12	ENST00000246548.8	chr19	+	chr19:34469040-34472130	protein_coding	0.00444134	0.0619454	0.158686	0.189211		4
COX6B1	ENSG00000126267.9	ENST00000246554.7	chr19	+	chr19:35658594-35658776	protein_coding	0.888717	0.978275	0.00437596	-0.00430849		1
BCL2L12	ENSG00000126453.9	ENST00000246785.7	chr19	+	chr19:49673698-49673930	protein_coding	0.830304	0.97536	0.021	0.025435		1
RRAS	ENSG00000126458.3	ENST00000246792.3	chr19	-	chr19:49635222-49635660	protein_coding	0.625973	0.930341	0.0416897	0.0432165		1
SBDS	ENSG00000126524.9	ENST00000246868.6	chr7	-	chr7:66987619-66988499	protein_coding	0.955583	0.992599	0.00277359	0.0038135		1
DDX49	ENSG00000105671.11	ENST00000247003.8	chr19	+	chr19:18928128-18928626	protein_coding	0.862242	0.978275	0.0568378	0.016909		2
SDF2	ENSG00000132581.9	ENST00000247020.8	chr17	-	chr17:28648619-28649276	protein_coding	0.921593	0.983892	0.00834626	-0.00875321		1
ELK1	ENSG00000126767.17	ENST00000247161.7	chrX	-	chrX:47635109-47636927	protein_coding	0.863936	0.978275	0.0563731	-0.0252606		3
CANX	ENSG00000127022.14	ENST00000247461.8	chr5	+	chr5:179728591-179731235	protein_coding	0.124475	0.502922	0.0609442	0.0672138		3
COX7C	ENSG00000127184.12	ENST00000247655.3	chr5	+	chr5:86620668-86620912	protein_coding	0.72325	0.954784	0.00735507	0.0133142		1
TUBA4A	ENSG00000127824.13	ENST00000248437.8	chr2	-	chr2:219249712-219251323	protein_coding	0.0263031	0.212718	0.135634	0.14589		3
AAMP	ENSG00000127837.9	ENST00000248450.8	chr2	-	chr2:218264129-218264608	protein_coding	0.475433	0.852562	0.0463612	0.0567644		1
PNKD	ENSG00000127838.13	ENST00000248451.7	chr2	+	chr2:218272570-218272945	protein_coding	0.4905	0.861153	0.0731365	0.0690291		1
HSPB1	ENSG00000106211.8	ENST00000248553.6	chr7	+	chr7:76303984-76305787	protein_coding	0.0432146	0.28482	0.00881089	0.03889		4
GNG11	ENSG00000127920.5	ENST00000248564.5	chr7	+	chr7:93926091-93926511	protein_coding	0.488	0.859359	0.0420803	0.0405018		1
SEM1	ENSG00000127922.9	ENST00000248566.3	chr7	-	chr7:96688811-96688966	protein_coding	0.0532986	0.3223	0.114039	0.0997528		1
PTPN12	ENSG00000127947.15	ENST00000248594.10	chr7	+	chr7:77639219-77640066	protein_coding	0.903856	0.979138	0.0126436	0.0119297		1
SDF2L1	ENSG00000128228.4	ENST00000248958.4	chr22	+	chr22:21643894-21644288	protein_coding	0.900212	0.978275	0.0104172	0.0133429		1
YWHAH	ENSG00000128245.14	ENST00000248975.5	chr22	+	chr22:31956139-31957596	protein_coding	0.847681	0.97799	0.0955561	0.00295389		3
EMC4	ENSG00000128463.12	ENST00000249209.8	chr15	+	chr15:34229753-34230146	protein_coding	0.581567	0.908276	0.0368914	0.0351937		1
ATP6V1F	ENSG00000128524.4	ENST00000249289.4	chr7	+	chr7:128865377-128865838	protein_coding	0.67414	0.942303	0.0236822	-0.0256227		1
ARPP19	ENSG00000128989.10	ENST00000249822.8	chr15	-	chr15:52547250-52552104	protein_coding	0.714856	0.952443	0.046758	0.0711655		2
AMOTL2	ENSG00000114019.14	ENST00000249883.9	chr3	-	chr3:134355875-134357763	protein_coding	0.529847	0.880487	0.0844836	-0.0609463		3
COPB1	ENSG00000129083.12	ENST00000249923.7	chr11	-	chr11:14457533-14457883	protein_coding	0.305422	0.750856	0.0889929	-0.0747631		2
FXR2	ENSG00000129245.11	ENST00000250113.11	chr17	-	chr17:7591231-7591925	protein_coding	0.272426	0.720668	0.129018	0.136661		1
ILF3	ENSG00000129351.17	ENST00000250241.12	chr19	+	chr19:10684859-10685764	protein_coding	0.500944	0.867078	0.140938	0.0857606		2
NEDD8	ENSG00000129559.12	ENST00000250495.9	chr14	-	chr14:24216867-24217223	protein_coding	0.70172	0.952039	0.0186909	0.0167799		1
DAD1	ENSG00000129562.10	ENST00000250498.8	chr14	-	chr14:22564913-22565137	protein_coding	0.464377	0.851929	0.0318077	0.0322219		1
RAP1B	ENSG00000127314.17	ENST00000250559.13	chr12	+	chr12:68659280-68660565	protein_coding	0.231465	0.670036	0.100482	0.104376		2
RPS4Y1	ENSG00000129824.15	ENST00000250784.12	chrY	+	chrY:2866793-2866942	protein_coding	0.32406	0.764614	0.0926028	0.0935366		1
LMAN1	ENSG00000074695.5	ENST00000251047.5	chr18	-	chr18:59327858-59331129	protein_coding	0.827335	0.973804	0.0266565	0.0268532		1
TUBG1	ENSG00000131462.7	ENST00000251413.7	chr17	+	chr17:42614844-42616268	protein_coding	0.730966	0.957386	0.00833952	0.025182		1
TSG101	ENSG00000074319.12	ENST00000251968.3	chr11	-	chr11:18480312-18480635	protein_coding	0.62026	0.926631	0.048677	0.0459987		1
DPF2	ENSG00000133884.9	ENST00000252268.8	chr11	+	chr11:65351683-65352982	protein_coding	0.123358	0.499858	0.17153	0.188772		1
ELOF1	ENSG00000130165.10	ENST00000252445.7	chr19	-	chr19:11553045-11553810	protein_coding	0.299491	0.744316	0.103442	0.103371		1
NECTIN2	ENSG00000130202.9	ENST00000252483.9	chr19	+	chr19:44888110-44889227	protein_coding	0.25247	0.699467	0.170783	-0.137345		3
TOMM40	ENSG00000130204.12	ENST00000252487.9	chr19	+	chr19:44903030-44905752	protein_coding	1.00128e-05	0.000461608	0.104224	0.238714		1
MRPL34	ENSG00000130312.6	ENST00000252602.1	chr19	+	chr19:17306166-17306836	protein_coding	0.0388342	0.268156	0.211616	0.236816		2
LSM7	ENSG00000130332.14	ENST00000252622.14	chr19	-	chr19:2321559-2321822	protein_coding	0.756046	0.962597	0.0281767	0.0258619		1
GDF15	ENSG00000130513.6	ENST00000252809.3	chr19	+	chr19:18388286-18389164	protein_coding	0.783252	0.96533	0.0235625	0.00894335		1
LSM4	ENSG00000130520.10	ENST00000252816.10	chr19	-	chr19:18306908-18307555	protein_coding	0.123126	0.499443	0.0799402	0.0964226		1
UBE2M	ENSG00000130725.7	ENST00000253023.7	chr19	-	chr19:58555092-58556229	protein_coding	0.000140346	0.00463745	0.148284	0.171243		3
TRIM28	ENSG00000130726.11	ENST00000253024.9	chr19	+	chr19:58550377-58550715	protein_coding	0.760627	0.963715	0.0116311	0.0121215		1
EIF2S3	ENSG00000130741.10	ENST00000253039.8	chrX	+	chrX:24076722-24078907	protein_coding	0.158617	0.566152	0.330582	0.0383624		4
MRPL4	ENSG00000105364.13	ENST00000253099.10	chr19	+	chr19:10259617-10260044	protein_coding	0.96385	0.992661	0.00358247	0.00440291		2
LRP3	ENSG00000130881.13	ENST00000253193.8	chr19	+	chr19:33206988-33208832	protein_coding	0.0884468	0.421741	0.157223	0.196144		1
GRWD1	ENSG00000105447.12	ENST00000253237.9	chr19	+	chr19:48452708-48453956	protein_coding	0.262779	0.714657	0.0883611	0.0916648		2
NOL11	ENSG00000130935.9	ENST00000253247.8	chr17	+	chr17:67743743-67744209	protein_coding	0.0819468	0.403652	0.130239	0.140384		2
ATP6V1E1	ENSG00000131100.12	ENST00000253413.9	chr22	-	chr22:17592065-17592736	protein_coding	0.522363	0.876191	0.0502269	0.0637031		1
COX4I1	ENSG00000131143.8	ENST00000253452.6	chr16	+	chr16:85806738-85806998	protein_coding	0.896012	0.978275	0.00421698	0.0042603		1
EMC8	ENSG00000131148.8	ENST00000253457.7	chr16	-	chr16:85778631-85779867	protein_coding	0.786207	0.96533	0.0922073	-0.024543		3
NR1H2	ENSG00000131408.13	ENST00000253727.9	chr19	+	chr19:50382456-50382987	protein_coding	0.824568	0.97348	0.0187702	-0.0238766		1
VPS25	ENSG00000131475.6	ENST00000253794.6	chr17	+	chr17:42778957-42779590	protein_coding	0.633955	0.931685	0.0450849	0.0213899		2
NDFIP1	ENSG00000131507.10	ENST00000253814.5	chr5	+	chr5:142151731-142154358	protein_coding	0.370537	0.801075	0.188517	-0.00580858		3
THOC6	ENSG00000131652.13	ENST00000253952.9	chr16	+	chr16:3027577-3027740	protein_coding	0.93865	0.986308	0.0064298	-0.00844874		1
FUS	ENSG00000089280.18	ENST00000254108.11	chr16	+	chr16:31191399-31196129	protein_coding	0.423926	0.833454	0.0154111	0.0497883		1
SNRPA1	ENSG00000131876.16	ENST00000254193.10	chr15	-	chr15:101281515-101281782	protein_coding	0.557845	0.895369	0.0385063	0.0402264		1
LGALS3	ENSG00000131981.15	ENST00000254301.13	chr14	+	chr14:55145116-55145402	protein_coding	0.937099	0.986308	0.0075487	-0.00805611		1
DNAJB1	ENSG00000132002.7	ENST00000254322.2	chr19	-	chr19:14507441-14516170	protein_coding	0.0518837	0.318289	0.131209	0.08724		6
SDC1	ENSG00000115884.10	ENST00000254351.8	chr2	-	chr2:20200800-20202935	protein_coding	0.00394441	0.0570332	0.187422	0.171053		2
ARFIP2	ENSG00000132254.12	ENST00000254584.6	chr11	-	chr11:6475763-6477268	protein_coding	0.287204	0.73411	0.0568642	0.110938		1
ILKAP	ENSG00000132323.8	ENST00000254654.7	chr2	-	chr2:238170424-238170676	protein_coding	0.766479	0.963715	0.032499	0.036195		1
RPA1	ENSG00000132383.11	ENST00000254719.9	chr17	+	chr17:1897071-1898405	protein_coding	0.714813	0.952443	0.107264	0.0423345		3
GRSF1	ENSG00000132463.13	ENST00000254799.10	chr4	-	chr4:70817412-70820861	protein_coding	0.617406	0.924765	0.035966	0.0605341		2
H3F3B	ENSG00000132475.10	ENST00000254810.8	chr17	-	chr17:75769258-75778723	protein_coding	0.199753	0.627945	0.0856925	0.0562216		7
ERAL1	ENSG00000132591.11	ENST00000254928.9	chr17	+	chr17:28860431-28861054	protein_coding	0.286649	0.73411	0.09644	0.091983		1
NIP7	ENSG00000132603.14	ENST00000254940.9	chr16	+	chr16:69341533-69343110	protein_coding	0.341482	0.778933	0.0971915	0.0802764		2
NIP7	ENSG00000132603.14	ENST00000254941.6	chr16	+	chr16:69341533-69343103	protein_coding	0.339882	0.776944	0.0985839	0.0795249		2
VPS4A	ENSG00000132612.15	ENST00000254950.12	chr16	+	chr16:69324208-69325626	protein_coding	0.876445	0.978275	0.105532	-0.013686		3
NXT1	ENSG00000132661.3	ENST00000254998.2	chr20	+	chr20:23353981-23354761	protein_coding	0.413784	0.825157	0.0655017	0.0737752		1
HMGB1P5	ENSG00000132967.9	ENST00000255320.6	chr3	+	chr3:22381819-22382434	transcribed_processed_pseudogene	0.156222	0.562298	0.0581507	-0.0351955		2
HSPBP1	ENSG00000133265.10	ENST00000255631.9	chr19	-	chr19:55262265-55262682	protein_coding	0.108946	0.469638	0.113035	0.115666		1
FOPNL	ENSG00000133393.12	ENST00000255759.10	chr16	-	chr16:15865738-15867516	protein_coding	0.918134	0.982994	0.0107576	0.0109213		1
MED10	ENSG00000133398.3	ENST00000255764.3	chr5	-	chr5:6371929-6372601	protein_coding	0.61529	0.923399	0.0491024	0.0497715		1
MKRN1	ENSG00000133606.10	ENST00000255977.6	chr7	-	chr7:140453069-140454729	protein_coding	0.832549	0.975386	0.12644	0.0337298		3
NTS	ENSG00000133636.10	ENST00000256010.6	chr12	+	chr12:85882223-85882980	protein_coding	0.872523	0.978275	0.0318816	0.0155833		2
BTG1	ENSG00000133639.4	ENST00000256015.4	chr12	-	chr12:92143118-92144447	protein_coding	0.829918	0.97536	0.015389	0.0150555		1
CCDC59	ENSG00000133773.11	ENST00000256151.7	chr12	-	chr12:82352872-82353312	protein_coding	0.538683	0.887264	0.0663654	0.0700219		1
SARAF	ENSG00000133872.13	ENST00000256255.10	chr8	-	chr8:30063097-30063913	protein_coding	0.479422	0.855373	0.0691602	0.0354286		3
RALA	ENSG00000006451.7	ENST00000005257.6	chr7	+	chr7:39706123-39708095	protein_coding	0.000195372	0.00590148	0.459168	0.474549	lengthening	3
IER3IP1	ENSG00000134049.5	ENST00000256433.5	chr18	-	chr18:47152951-47156232	protein_coding	0.117743	0.488809	0.105173	0.170852		2
MRPS36	ENSG00000134056.11	ENST00000256441.4	chr5	+	chr5:69229208-69230139	protein_coding	0.0209863	0.187006	0.195207	0.249633		2
CCNB1	ENSG00000134057.14	ENST00000256442.9	chr5	+	chr5:69177524-69178204	protein_coding	0.203652	0.633759	0.121427	0.0783389		2
CDK7	ENSG00000134058.11	ENST00000256443.7	chr5	+	chr5:69277107-69277303	protein_coding	0.296275	0.73915	0.101832	0.115925		1
BHLHE40	ENSG00000134107.4	ENST00000256495.3	chr3	+	chr3:4982836-4985407	protein_coding	0.864628	0.978275	0.0565675	-0.0305855		2
ARL8B	ENSG00000134108.12	ENST00000256496.7	chr3	+	chr3:5178664-5180910	protein_coding	0.89982	0.978275	0.249043	0.0623747		4
EMC7	ENSG00000134153.9	ENST00000256545.8	chr15	-	chr15:34084065-34084486	protein_coding	0.304871	0.750856	0.0669302	0.061836		1
FKBP11	ENSG00000134285.10	ENST00000256680.10	chr12	-	chr12:48921978-48922201	protein_coding	0.354685	0.792638	0.103782	0.100305		1
ARF3	ENSG00000134287.9	ENST00000256682.8	chr12	-	chr12:48935801-48939108	protein_coding	0.204461	0.634187	0.163479	-0.115851		2
TMEM106C	ENSG00000134291.11	ENST00000256686.10	chr12	+	chr12:47968133-47968848	protein_coding	0.875019	0.978275	0.106695	-3.21775e-06		2
SLC38A2	ENSG00000134294.13	ENST00000256689.9	chr12	-	chr12:46358191-46361209	protein_coding	0.873345	0.978275	0.0282494	0.000331507		3
NARS	ENSG00000134440.11	ENST00000256854.9	chr18	-	chr18:57600661-57601783	protein_coding	0.5201	0.875517	0.0968045	0.0487052		3
TIMM10	ENSG00000134809.8	ENST00000257245.8	chr11	-	chr11:57528529-57528918	protein_coding	0.837011	0.975942	0.0189185	-0.0139818		1
FADS2	ENSG00000134824.13	ENST00000257261.10	chr11	+	chr11:61865638-61867336	protein_coding	0.297073	0.740183	0.127789	0.0581568		4
UBQLN1	ENSG00000135018.13	ENST00000257468.11	chr9	-	chr9:83661430-83661939	protein_coding	0.320978	0.761778	0.100655	0.0799696		1
ANXA1	ENSG00000135046.13	ENST00000257497.10	chr9	+	chr9:73170051-73170377	protein_coding	0.716366	0.952885	0.00830295	-0.00829115		1
AKIRIN2	ENSG00000135334.8	ENST00000257787.5	chr6	-	chr6:87674895-87675607	protein_coding	0.393027	0.813818	0.0823472	0.0966815		2
CD63	ENSG00000135404.11	ENST00000257857.8	chr12	-	chr12:55725488-55725626	protein_coding	0.293587	0.738059	0.0471872	0.045793		1
CCT7	ENSG00000135624.15	ENST00000258091.9	chr2	+	chr2:73252640-73252993	protein_coding	0.756338	0.962597	0.0142408	0.0119993		1
MRPL53	ENSG00000204822.6	ENST00000258105.7	chr2	-	chr2:74471869-74472252	protein_coding	0.320013	0.761222	0.0499801	0.064819		1
MRPL44	ENSG00000135900.3	ENST00000258383.3	chr2	+	chr2:223966863-223967685	protein_coding	0.766926	0.963735	0.180203	-0.0343263		2
TMBIM1	ENSG00000135926.14	ENST00000258412.7	chr2	-	chr2:218274225-218275621	protein_coding	0.508417	0.871258	0.0969989	-0.0387842		3
CAB39	ENSG00000135932.10	ENST00000258418.9	chr2	+	chr2:230818516-230821068	protein_coding	0.331702	0.770227	0.123429	0.122554		1
COX5B	ENSG00000135940.6	ENST00000258424.2	chr2	+	chr2:97647996-97648191	protein_coding	0.331939	0.770227	0.0604097	-0.0566911		1
NUDT15	ENSG00000136159.3	ENST00000258662.2	chr13	+	chr13:48045660-48047227	protein_coding	0.168282	0.582816	0.117152	0.180843		2
KDELR2	ENSG00000136240.9	ENST00000258739.8	chr7	-	chr7:6461095-6463175	protein_coding	0.00066866	0.0149218	0.173964	0.167833		6
SAP30BP	ENSG00000161526.14	ENST00000355423.7	chr17	+	chr17:75706340-75708053	protein_coding	1.28979e-05	0.000583724	0.516075	0.465539	lengthening	1
DDX56	ENSG00000136271.10	ENST00000258772.9	chr7	-	chr7:44565516-44566079	protein_coding	0.522808	0.876191	0.0381408	0.0539258		1
MTHFS	ENSG00000136371.10	ENST00000258874.3	chr15	-	chr15:79844991-79845442	protein_coding	0.0922299	0.432246	0.152998	0.128989		2
ABHD17C	ENSG00000136379.11	ENST00000258884.4	chr15	+	chr15:80754151-80755611	protein_coding	0.4788	0.855373	0.195927	-0.0687609		3
CALCOCO2	ENSG00000136436.14	ENST00000258947.7	chr17	+	chr17:48862838-48864051	protein_coding	0.588193	0.912084	0.044706	0.0587794		1
NDUFB5	ENSG00000136521.12	ENST00000259037.7	chr3	+	chr3:179623920-179624453	protein_coding	0.69414	0.950489	0.110668	0.0782279		2
TRA2B	ENSG00000136527.17	ENST00000259043.11	chr3	-	chr3:185917156-185917725	protein_coding	0.00786607	0.0941849	0.147046	0.154373		2
TANK	ENSG00000136560.13	ENST00000259075.6	chr2	+	chr2:161235342-161236142	protein_coding	0.805826	0.968984	0.0903366	0.0427789		2
CCDC115	ENSG00000136710.9	ENST00000259229.6	chr2	-	chr2:130338020-130339232	protein_coding	0.0275217	0.218894	0.276734	0.253833		3
SAP30BP	ENSG00000161526.14	ENST00000584667.5	chr17	+	chr17:75706340-75708055	protein_coding	1.28735e-05	0.000583724	0.516088	0.465531	lengthening	1
PDCL	ENSG00000136940.13	ENST00000259467.8	chr9	-	chr9:122818345-122820636	protein_coding	0.860703	0.978275	0.164899	0.0249471		5
ARPC5L	ENSG00000136950.13	ENST00000259477.6	chr9	+	chr9:124876878-124877689	protein_coding	0.0433945	0.28482	0.151802	0.165454		2
DERL1	ENSG00000136986.9	ENST00000259512.8	chr8	-	chr8:123013353-123015585	protein_coding	0.0418129	0.278476	0.184012	0.188875		3
MRPS18B	ENSG00000204568.11	ENST00000259873.4	chr6	+	chr6:30625502-30626385	protein_coding	0.980279	0.994619	0.103581	-0.0215415		3
MRPL15	ENSG00000137547.8	ENST00000260102.8	chr8	+	chr8:54147382-54149289	protein_coding	0.045868	0.295513	0.0925007	0.157109		1
SDCBP	ENSG00000137575.11	ENST00000260130.8	chr8	+	chr8:58581686-58582809	protein_coding	0.95674	0.992599	0.00374379	0.00384766		1
FXYD2	ENSG00000137731.13	ENST00000260287.2	chr11	-	chr11:117820141-117820372	protein_coding	0.403291	0.818899	0.0422938	0.0410829		1
KIF23	ENSG00000137807.15	ENST00000260363.9	chr15	+	chr15:69447792-69448415	protein_coding	0.370108	0.80086	0.132808	0.0976957		2
PARP6	ENSG00000137817.16	ENST00000260376.11	chr15	-	chr15:72241183-72241557	protein_coding	0.840259	0.97723	0.0217314	-0.0232239		1
RPLP1	ENSG00000137818.11	ENST00000260379.10	chr15	+	chr15:69455428-69455536	protein_coding	0.0127608	0.137318	0.0329476	0.034303		1
RSL24D1	ENSG00000137876.9	ENST00000260443.8	chr15	-	chr15:55181222-55182225	protein_coding	0.400829	0.818508	0.136367	-0.0981814		2
ACTR2	ENSG00000138071.13	ENST00000260641.9	chr2	+	chr2:65268564-65271575	protein_coding	0.209722	0.640735	0.231305	0.0589244		5
PPIG	ENSG00000138398.15	ENST00000260970.7	chr2	+	chr2:169636413-169638654	protein_coding	0.915328	0.981755	0.00843051	-0.012589		1
PIGH	ENSG00000100564.8	ENST00000559118.1	chr14	-	chr14:67589756-67590172	protein_coding	0.000158757	0.00498885	0.396077	0.465423	lengthening	4
NAP1L1	ENSG00000187109.13	ENST00000261182.12	chr12	-	chr12:76045536-76047718	protein_coding	0.874085	0.978275	0.0775738	-0.0149921		3
PSMC1	ENSG00000100764.13	ENST00000261303.12	chr14	+	chr14:90272273-90272633	protein_coding	0.829454	0.975108	0.0124529	-0.013235		1
PEBP1	ENSG00000089220.4	ENST00000261313.2	chr12	+	chr12:118144586-118145578	protein_coding	0.708109	0.952443	0.0271309	-0.00374984		2
CSDE1	ENSG00000009307.15	ENST00000261443.9	chr1	-	chr1:114717296-114718216	protein_coding	0.109206	0.469969	0.161803	0.113469		3
TSC22D1	ENSG00000102804.14	ENST00000261489.6	chr13	-	chr13:44433536-44434883	protein_coding	0.803111	0.968922	0.0471028	-0.0808621		2
MSMO1	ENSG00000052802.12	ENST00000261507.10	chr4	+	chr4:165341751-165343123	protein_coding	0.141619	0.537939	0.162233	0.172704		2
SNW1	ENSG00000100603.13	ENST00000261531.11	chr14	-	chr14:77717630-77718286	protein_coding	0.452745	0.847697	0.07034	0.0652663		1
CYBA	ENSG00000051523.10	ENST00000261623.7	chr16	-	chr16:88643289-88643571	protein_coding	0.155599	0.560316	0.0731863	-0.0688318		1
CDK2AP1	ENSG00000111328.6	ENST00000261692.6	chr12	-	chr12:123261018-123261803	protein_coding	0.548553	0.891853	0.0306395	-0.0338148		1
RTRAF	ENSG00000087302.8	ENST00000261700.7	chr14	+	chr14:52004362-52004685	protein_coding	0.336941	0.774129	0.0644555	0.0524999		1
SAP30BP	ENSG00000161526.14	ENST00000582022.5	chr17	+	chr17:75706340-75708062	protein_coding	1.29649e-05	0.000583724	0.516102	0.465329	lengthening	3
BLMH	ENSG00000108578.14	ENST00000261714.10	chr17	-	chr17:30248206-30249168	protein_coding	0.235061	0.67416	0.0846887	0.112424		3
BTBD1	ENSG00000064726.9	ENST00000261721.8	chr15	-	chr15:83016461-83018225	protein_coding	0.427483	0.8345	0.0738576	0.0509548		3
ERP29	ENSG00000089248.6	ENST00000261735.3	chr12	+	chr12:112022150-112022983	protein_coding	0.902657	0.978811	0.00764843	-0.00748118		1
ZFAND6	ENSG00000086666.18	ENST00000261749.10	chr15	+	chr15:80137480-80138427	protein_coding	0.697909	0.952039	0.018675	-0.0396942		2
GOLT1B	ENSG00000111711.9	ENST00000229314.9	chr12	+	chr12:21515669-21518383	protein_coding	4.09909e-07	2.60817e-05	0.369116	0.461655	lengthening	3
CSNK1A1	ENSG00000113712.17	ENST00000261798.9	chr5	-	chr5:149494204-149496860	protein_coding	0.667736	0.940114	0.0405612	0.0380469		2
PFDN1	ENSG00000113068.9	ENST00000261813.8	chr5	-	chr5:140245073-140246057	protein_coding	0.327593	0.76757	0.077357	0.0963357		2
PSMD9	ENSG00000110801.13	ENST00000261817.6	chr12	+	chr12:121916284-121917815	protein_coding	0.156735	0.562827	0.0739233	0.125639		2
MAPK6	ENSG00000069956.11	ENST00000261845.6	chr15	+	chr15:52063902-52066256	protein_coding	0.091183	0.430686	0.145726	0.128876		5
HACD3	ENSG00000074696.12	ENST00000261875.9	chr15	+	chr15:65576303-65578319	protein_coding	0.929087	0.984866	0.00698986	0.00586791		1
AAGAB	ENSG00000103591.12	ENST00000261880.9	chr15	-	chr15:67200989-67202898	protein_coding	0.248781	0.694727	0.194292	0.0841864		5
RAB11A	ENSG00000103769.9	ENST00000261890.6	chr15	+	chr15:65887701-65889435	protein_coding	0.979922	0.994545	0.0457387	-0.018306		2
ATP5F1B	ENSG00000110955.8	ENST00000262030.7	chr12	-	chr12:56638180-56638423	protein_coding	0.0815777	0.402543	0.0723132	0.0598761		1
PTGES3	ENSG00000110958.15	ENST00000262033.10	chr12	-	chr12:56663359-56664498	protein_coding	0.194001	0.619499	0.042351	0.0444788		1
ATF1	ENSG00000123268.8	ENST00000262053.7	chr12	+	chr12:50819635-50821107	protein_coding	0.617925	0.925157	0.0609196	0.0572096		4
COPZ1	ENSG00000111481.9	ENST00000262061.6	chr12	+	chr12:54350476-54351826	protein_coding	0.00792066	0.0946913	0.172341	0.169019		3
MMD	ENSG00000108960.8	ENST00000262065.7	chr17	-	chr17:55392621-55394534	protein_coding	0.361995	0.796059	0.110112	-0.113095		2
DNAJB6	ENSG00000105993.14	ENST00000262177.8	chr7	+	chr7:157416016-157417425	protein_coding	0.220313	0.654395	0.0831006	0.136907		2
RHEB	ENSG00000106615.9	ENST00000262187.9	chr7	-	chr7:151466048-151467211	protein_coding	0.540756	0.888099	0.0278043	0.037213		2
PSMB1	ENSG00000008018.8	ENST00000262193.6	chr6	-	chr6:170535040-170535405	protein_coding	0.178287	0.597359	0.0638401	0.0714691		1
TMED2	ENSG00000086598.10	ENST00000262225.7	chr12	+	chr12:123596605-123598154	protein_coding	0.00340462	0.0510958	0.095938	-0.112706		3
SCPEP1	ENSG00000121064.12	ENST00000262288.7	chr17	+	chr17:57006173-57006732	protein_coding	0.243352	0.686036	0.136337	0.14317		1
PIGH	ENSG00000100564.8	ENST00000558987.5	chr14	-	chr14:67589715-67590172	protein_coding	0.000191626	0.00583134	0.398054	0.460271	lengthening	3
NUBP2	ENSG00000095906.16	ENST00000262302.13	chr16	+	chr16:1788569-1789190	protein_coding	0.456181	0.848631	0.0819346	0.0741354		1
TRAF4	ENSG00000076604.14	ENST00000262396.10	chr17	+	chr17:28749452-28749643	protein_coding	0.0045766	0.0631705	0.205494	0.230457		1
COTL1	ENSG00000103187.7	ENST00000262428.4	chr16	-	chr16:84565634-84566955	protein_coding	0.403269	0.818899	0.0749536	-0.0148644		2
RNF167	ENSG00000108523.15	ENST00000262482.10	chr17	+	chr17:4944715-4945250	protein_coding	0.770355	0.964998	0.0231147	0.0274972		1
CFAP20	ENSG00000070761.7	ENST00000262498.7	chr16	-	chr16:58113150-58114030	protein_coding	0.64018	0.933032	0.0190029	0.0442315		1
SEC23B	ENSG00000101310.16	ENST00000262544.6	chr20	+	chr20:18560651-18561121	protein_coding	0.221771	0.656193	0.10808	0.108088		1
SPTLC1	ENSG00000090054.14	ENST00000262554.6	chr9	-	chr9:92032000-92032558	protein_coding	0.281561	0.730369	0.0868771	0.11976		1
RPL8	ENSG00000161016.17	ENST00000262584.7	chr8	-	chr8:144789771-144789962	protein_coding	0.367893	0.799587	0.0149876	0.0160849		1
SLC9A3R1	ENSG00000109062.11	ENST00000262613.9	chr17	+	chr17:74768468-74769352	protein_coding	0.390582	0.813386	0.0665464	0.0694355		2
IMPAD1	ENSG00000104331.8	ENST00000262644.8	chr8	-	chr8:56957942-56964064	protein_coding	0.0351244	0.254157	0.303615	-0.282652		4
RAB2A	ENSG00000104388.14	ENST00000262646.11	chr8	+	chr8:60620674-60623182	protein_coding	0.153246	0.556791	0.105138	0.130986		4
PRDX1	ENSG00000117450.13	ENST00000262746.5	chr1	-	chr1:45511051-45511414	protein_coding	0.0339781	0.248643	0.0431873	0.0395388		1
PAFAH1B3	ENSG00000079462.7	ENST00000262890.7	chr19	-	chr19:42296750-42297365	protein_coding	0.73104	0.957386	0.0169042	0.0280261		1
ARPC1A	ENSG00000241685.9	ENST00000262942.9	chr7	+	chr7:99365891-99366256	protein_coding	0.551359	0.891902	0.0497694	-0.0440953		1
MYDGF	ENSG00000074842.7	ENST00000262947.7	chr19	-	chr19:4657591-4658084	protein_coding	0.937226	0.986308	0.00478259	-0.00494823		1
ZNF330	ENSG00000109445.10	ENST00000262990.8	chr4	+	chr4:141233715-141234654	protein_coding	0.392925	0.813818	0.0753473	0.108893		2
CAPZA1	ENSG00000116489.12	ENST00000263168.3	chr1	+	chr1:112669992-112671615	protein_coding	0.951996	0.991668	0.00406838	-0.00486307		1
UBE2R2	ENSG00000107341.4	ENST00000263228.3	chr9	+	chr9:33917018-33920315	protein_coding	0.501312	0.867326	0.0984889	0.00106235		2
ACTR3	ENSG00000115091.11	ENST00000263238.6	chr2	+	chr2:113957360-113959156	protein_coding	0.873565	0.978275	0.122411	0.01929		3
AP2S1	ENSG00000042753.11	ENST00000263270.10	chr19	-	chr19:46838168-46838548	protein_coding	0.839429	0.97723	0.0162279	0.00861733		2
STRN4	ENSG00000090372.14	ENST00000263280.10	chr19	-	chr19:46719486-46720338	protein_coding	0.909777	0.981098	0.174623	0.0200712		2
CLNS1A	ENSG00000074201.8	ENST00000263309.7	chr11	-	chr11:77616196-77616695	protein_coding	0.710991	0.952443	0.0249432	0.030502		2
FAM32A	ENSG00000105058.11	ENST00000263384.11	chr19	+	chr19:16190887-16192037	protein_coding	0.0407413	0.275289	0.1014	-0.209673		3
CD44	ENSG00000026508.18	ENST00000263398.10	chr11	+	chr11:35229129-35232393	protein_coding	0.00813245	0.0966231	0.277854	0.179014		3
VPS26A	ENSG00000122958.14	ENST00000263559.10	chr10	+	chr10:69171156-69172855	protein_coding	0.797638	0.967172	0.0285743	0.02789		3
APLP2	ENSG00000084234.17	ENST00000263574.9	chr11	+	chr11:130143347-130144803	protein_coding	0.928315	0.984866	0.0268195	0.00490274		2
CD81	ENSG00000110651.11	ENST00000263645.9	chr11	+	chr11:2396804-2397454	protein_coding	0.556682	0.895369	0.0305688	0.0272558		1
TOLLIP	ENSG00000078902.15	ENST00000263646.11	chr11	-	chr11:1275654-1277253	protein_coding	0.021414	0.189939	0.223215	0.229056		2
PNO1	ENSG00000115946.7	ENST00000263657.6	chr2	+	chr2:68174735-68176237	protein_coding	0.175653	0.594439	0.121169	0.0928342		3
SPCS2	ENSG00000118363.11	ENST00000263672.10	chr11	+	chr11:74976857-74977720	protein_coding	0.440817	0.843821	0.0418288	0.0414333		2
SNRNP40	ENSG00000060688.12	ENST00000263694.8	chr1	-	chr1:31259598-31260121	protein_coding	0.658685	0.93723	0.0408374	-0.0467344		1
DNAJC8	ENSG00000126698.10	ENST00000263697.5	chr1	-	chr1:28200478-28201370	protein_coding	0.849344	0.978275	0.0106562	0.0158448		1
EPAS1	ENSG00000116016.13	ENST00000263734.4	chr2	+	chr2:46384509-46386688	protein_coding	0.179851	0.598783	0.100524	0.0942036		1
FNBP4	ENSG00000109920.12	ENST00000263773.9	chr11	-	chr11:47716523-47717512	protein_coding	0.492785	0.861667	0.0891254	-0.0929337		1
NDUFS3	ENSG00000213619.9	ENST00000263774.8	chr11	+	chr11:47584314-47584549	protein_coding	0.230564	0.670036	0.0880609	-0.089048		1
CHMP2B	ENSG00000083937.8	ENST00000263780.8	chr3	+	chr3:87253712-87255430	protein_coding	0.377224	0.805393	0.136309	-0.0911515		4
OSBP	ENSG00000110048.11	ENST00000263847.5	chr11	-	chr11:59574480-59576719	protein_coding	0.996534	0.998281	0.236944	0.00868746		4
CHMP3	ENSG00000115561.15	ENST00000263856.8	chr2	-	chr2:86503442-86505949	protein_coding	0.128818	0.513071	0.17222	-0.139175		2
COQ10B	ENSG00000115520.8	ENST00000263960.6	chr2	+	chr2:197473757-197475246	protein_coding	0.549144	0.891902	0.0697137	0.0753776		2
CTCF	ENSG00000102974.15	ENST00000264010.9	chr16	+	chr16:67637688-67639175	protein_coding	0.412077	0.823675	0.103107	-0.102575		2
DGUOK	ENSG00000114956.19	ENST00000264093.8	chr2	+	chr2:73958710-73958917	protein_coding	0.785109	0.96533	0.0208137	0.0207032		1
CAPZB	ENSG00000077549.17	ENST00000264203.7	chr1	-	chr1:19338783-19339617	protein_coding	0.382404	0.807496	0.0597027	-0.0570118		2
PAICS	ENSG00000128050.8	ENST00000264221.6	chr4	+	chr4:56459372-56461367	protein_coding	0.893581	0.978275	0.0542688	-0.00710835		3
TIMMDC1	ENSG00000113845.9	ENST00000264244.7	chr3	+	chr3:119523606-119524054	protein_coding	0.335895	0.773699	0.0938585	0.086473		1
PDCL3	ENSG00000115539.13	ENST00000264254.10	chr2	+	chr2:100576354-100577414	protein_coding	0.481027	0.855887	0.0533686	0.0748164		1
RPL31	ENSG00000071082.10	ENST00000264258.7	chr2	+	chr2:101006350-101006740	protein_coding	0.852951	0.978275	0.00223198	0.00590462		1
OCIAD1	ENSG00000109180.14	ENST00000264312.11	chr4	+	chr4:48860725-48861239	protein_coding	0.732992	0.957386	0.0253445	-0.026145		1
TOP2B	ENSG00000077097.15	ENST00000264331.8	chr3	-	chr3:25597991-25598477	protein_coding	0.389488	0.812974	0.116832	-0.0727034		2
YWHAE	ENSG00000108953.16	ENST00000264335.12	chr17	-	chr17:1344380-1345499	protein_coding	0.000127252	0.00428518	0.0752715	0.127357		1
COPS4	ENSG00000138663.8	ENST00000264389.6	chr4	+	chr4:83075297-83075801	protein_coding	0.515466	0.87502	0.0728819	0.076335		1
SEC31A	ENSG00000138674.16	ENST00000264405.9	chr4	-	chr4:82819023-82819253	protein_coding	0.909279	0.98108	0.00925137	-0.0127815		1
UBE2S	ENSG00000108106.13	ENST00000264552.13	chr19	-	chr19:55401293-55401762	protein_coding	0.694065	0.950489	0.0127157	0.0131101		1
MLPH	ENSG00000115648.13	ENST00000264605.7	chr2	+	chr2:237553566-237555249	protein_coding	0.14656	0.54706	0.0655339	0.102741		1
PSMD3	ENSG00000108344.14	ENST00000264639.8	chr17	+	chr17:39997504-39998275	protein_coding	0.995572	0.997787	0.00924441	0.000362452		2
STAT3	ENSG00000168610.14	ENST00000264657.9	chr17	-	chr17:42313335-42315800	protein_coding	0.382937	0.808067	0.269873	0.179399		4
NSUN2	ENSG00000037474.14	ENST00000264670.10	chr5	-	chr5:6599266-6600232	protein_coding	0.93359	0.985918	0.0334051	0.0164678		2
RAB10	ENSG00000084733.10	ENST00000264710.4	chr2	+	chr2:26134938-26137613	protein_coding	0.31772	0.759772	0.0508437	0.0372654		3
FOSL2	ENSG00000075426.11	ENST00000264716.8	chr2	+	chr2:28411930-28417297	protein_coding	0.456336	0.848631	0.157286	0.0429118		6
MAEA	ENSG00000090316.15	ENST00000264750.10	chr4	+	chr4:1339074-1340119	protein_coding	0.848421	0.97799	0.0320403	-0.0340633		2
NUP54	ENSG00000138750.14	ENST00000264883.7	chr4	-	chr4:76114740-76115494	protein_coding	0.155222	0.560006	0.188933	0.214139		2
SCARB2	ENSG00000138760.9	ENST00000264896.7	chr4	-	chr4:76158747-76161751	protein_coding	0.0759268	0.389889	0.203045	-0.207737		2
SDHA	ENSG00000073578.16	ENST00000264932.10	chr5	+	chr5:256334-256678	protein_coding	0.61542	0.923399	0.0467379	0.0371017		2
PDCD6	ENSG00000249915.7	ENST00000264933.8	chr5	+	chr5:314417-314967	protein_coding	0.551661	0.891902	0.0447279	0.0413778		1
GRPEL1	ENSG00000109519.12	ENST00000264954.4	chr4	-	chr4:7058548-7061208	protein_coding	0.0107003	0.119392	0.184406	0.194816		2
CDV3	ENSG00000091527.15	ENST00000264993.7	chr3	+	chr3:133587896-133590256	protein_coding	0.0853117	0.413351	0.107605	0.123975		2
MRPL3	ENSG00000114686.8	ENST00000264995.7	chr3	-	chr3:131461913-131462875	protein_coding	0.80004	0.968725	0.0194692	0.0206776		1
SSR3	ENSG00000114850.6	ENST00000265044.6	chr3	-	chr3:156540153-156543269	protein_coding	0.0035883	0.0531062	0.218051	0.190238		4
RAB7A	ENSG00000075785.12	ENST00000265062.7	chr3	+	chr3:128813327-128814942	protein_coding	0.486138	0.858042	0.0483556	-0.0476221		1
ZFR	ENSG00000056097.15	ENST00000265069.12	chr5	-	chr5:32354385-32355939	protein_coding	0.455968	0.848561	0.106756	0.0370582		3
GOLPH3	ENSG00000113384.13	ENST00000265070.6	chr5	-	chr5:32124738-32126636	protein_coding	0.431522	0.83727	0.0755978	0.0811284		1
SUB1	ENSG00000113387.11	ENST00000265073.8	chr5	+	chr5:32601005-32602296	protein_coding	0.732737	0.957386	0.0331348	0.0166578		3
PIGH	ENSG00000100564.8	ENST00000560722.5	chr14	-	chr14:67589807-67590172	protein_coding	0.000195843	0.00590148	0.387001	0.457889	lengthening	4
ATP6V0E1	ENSG00000113732.8	ENST00000265093.4	chr5	+	chr5:173034399-173034861	protein_coding	0.451809	0.847697	0.0277653	-0.0357087		2
RPL26L1	ENSG00000037241.7	ENST00000265100.6	chr5	+	chr5:172969413-172969725	protein_coding	0.474701	0.852562	0.0455697	0.0557591		1
TARS	ENSG00000113407.13	ENST00000265112.7	chr5	+	chr5:33467560-33468524	protein_coding	0.00777549	0.0936831	0.0875753	0.184805		1
PCNP	ENSG00000081154.11	ENST00000265260.7	chr3	+	chr3:101592627-101594436	protein_coding	0.623176	0.929452	0.0830791	0.043841		4
SPDL1	ENSG00000040275.16	ENST00000265295.8	chr5	+	chr5:169604060-169604757	protein_coding	0.450341	0.847697	0.0834905	-0.0774239		1
UBE2B	ENSG00000119048.7	ENST00000265339.6	chr5	+	chr5:134390225-134391470	protein_coding	0.118672	0.490159	0.157471	0.102526		4
PRDX5	ENSG00000126432.13	ENST00000265462.8	chr11	+	chr11:64321586-64321807	protein_coding	0.136073	0.525906	0.0643678	0.0668653		1
B3GAT3	ENSG00000149541.9	ENST00000265471.9	chr11	-	chr11:62615297-62615799	protein_coding	0.438173	0.840883	0.105468	-0.130597		2
NUDT21	ENSG00000167005.13	ENST00000300291.9	chr16	-	chr16:56429183-56432733	protein_coding	3.72248e-07	2.38828e-05	0.462137	0.454773	lengthening	3
DBF4	ENSG00000006634.7	ENST00000265728.5	chr7	+	chr7:87907188-87908629	protein_coding	0.322647	0.762682	0.0702879	0.125282		2
EIF4H	ENSG00000106682.14	ENST00000265753.12	chr7	+	chr7:74195169-74197084	protein_coding	0.215745	0.646816	0.0662776	0.0612639		1
BUD23	ENSG00000071462.11	ENST00000265758.6	chr7	+	chr7:73697832-73698188	protein_coding	0.85655	0.978275	0.0132466	-0.0134516		1
BAG1	ENSG00000107262.21	ENST00000634734.1	chr9	-	chr9:33252566-33255308	protein_coding	2.86096e-07	1.86666e-05	0.366782	0.446119	lengthening	3
HNRNPH3	ENSG00000096746.17	ENST00000265866.11	chr10	+	chr10:68341978-68343186	protein_coding	0.253149	0.70003	0.095105	0.0923554		2
CCAR1	ENSG00000060339.13	ENST00000265872.10	chr10	+	chr10:68791207-68792400	protein_coding	0.720622	0.95436	0.0279218	-0.0382222		1
SQLE	ENSG00000104549.11	ENST00000265896.9	chr8	+	chr8:125021753-125022355	protein_coding	0.637585	0.931985	0.0429754	0.0446435		1
GTF2H1	ENSG00000110768.11	ENST00000265963.8	chr11	+	chr11:18365783-18366999	protein_coding	0.923391	0.984114	0.0682679	0.00173076		3
GNAI2	ENSG00000114353.16	ENST00000266027.9	chr3	+	chr3:50258368-50259332	protein_coding	0.913501	0.981686	0.11623	-0.0575832		2
GID8	ENSG00000101193.7	ENST00000266069.4	chr20	+	chr20:62944739-62948429	protein_coding	0.108556	0.469008	0.214483	-0.140687		6
SLC2A4RG	ENSG00000125520.13	ENST00000266077.4	chr20	+	chr20:63742879-63743664	protein_coding	0.436698	0.840763	0.0971703	0.0668906		2
FBXO7	ENSG00000100225.17	ENST00000266087.11	chr22	+	chr22:32498144-32498899	protein_coding	0.733605	0.957669	0.0281769	0.0305751		1
EIF2B2	ENSG00000119718.10	ENST00000266126.9	chr14	+	chr14:75009031-75009757	protein_coding	0.878455	0.978275	0.0126208	-0.0168878		1
NDUFA9	ENSG00000139180.10	ENST00000266544.9	chr12	+	chr12:4686938-4687595	protein_coding	0.205423	0.634187	0.0705289	0.114012		1
AMIGO2	ENSG00000139211.6	ENST00000266581.4	chr12	-	chr12:47076483-47079065	protein_coding	0.192051	0.617073	0.11039	-0.0751358		4
LLPH	ENSG00000139233.6	ENST00000266604.6	chr12	-	chr12:66122084-66124018	protein_coding	0.325809	0.765924	0.0596676	0.0783873		1
SNRPF	ENSG00000139343.10	ENST00000266735.9	chr12	+	chr12:95866005-95866429	protein_coding	1.39843e-08	1.18313e-06	0.196799	0.282898		2
TDG	ENSG00000139372.14	ENST00000266775.13	chr12	+	chr12:103986948-103987191	protein_coding	0.0485406	0.304824	0.180275	-0.228145		1
NABP2	ENSG00000139579.12	ENST00000267023.8	chr12	+	chr12:56229014-56229877	protein_coding	0.88034	0.978275	0.0154934	-0.0159369		1
C12orf10	ENSG00000139637.13	ENST00000267103.9	chr12	+	chr12:53306966-53307157	protein_coding	0.101583	0.45286	0.166061	-0.166619		1
USF1	ENSG00000158773.14	ENST00000368019.5	chr1	-	chr1:161039856-161040009	protein_coding	4.12325e-06	0.000202197	0.282223	0.445276	lengthening	2
JDP2	ENSG00000140044.12	ENST00000267569.5	chr14	+	chr14:75469290-75470374	protein_coding	0.785901	0.96533	0.0339846	0.0389319		1
EMC4	ENSG00000128463.12	ENST00000267750.8	chr15	+	chr15:34229753-34230155	protein_coding	0.549938	0.891902	0.0392761	0.0381792		1
BNIP2	ENSG00000140299.11	ENST00000267859.7	chr15	-	chr15:59659148-59664120	protein_coding	0.0284559	0.223781	0.217579	0.238631		2
GTF2A2	ENSG00000140307.10	ENST00000267869.8	chr15	-	chr15:59638860-59639157	protein_coding	0.0377619	0.26454	0.133268	0.140298		1
SRP14	ENSG00000140319.10	ENST00000267884.10	chr15	-	chr15:40035796-40036500	protein_coding	0.0188907	0.17629	0.0678351	0.102684		1
ANP32A	ENSG00000140350.15	ENST00000267918.9	chr15	-	chr15:68779744-68780142	protein_coding	0.303106	0.749153	0.0644264	0.0550034		2
COMMD4	ENSG00000140365.15	ENST00000267935.12	chr15	+	chr15:75339965-75340272	protein_coding	0.669888	0.940114	0.0420505	0.0328168		1
UBE2Q2	ENSG00000140367.11	ENST00000267938.8	chr15	+	chr15:75899427-75901043	protein_coding	0.889795	0.978275	0.0121934	0.0159118		1
ETFA	ENSG00000140374.15	ENST00000267950.12	chr15	-	chr15:76216251-76216597	protein_coding	0.359394	0.795755	0.0534857	0.0529632		1
TSPAN3	ENSG00000140391.14	ENST00000267970.8	chr15	-	chr15:77046032-77046927	protein_coding	0.950126	0.991123	0.00463871	-0.00303839		1
SCAMP2	ENSG00000140497.16	ENST00000268099.13	chr15	-	chr15:74843692-74845217	protein_coding	0.509905	0.871329	0.0970349	0.0694399		3
FURIN	ENSG00000140564.11	ENST00000268171.7	chr15	+	chr15:90881286-90883456	protein_coding	0.367695	0.799587	0.111812	-0.112271		1
IQGAP1	ENSG00000140575.12	ENST00000268182.9	chr15	+	chr15:90499995-90502238	protein_coding	0.228134	0.667278	0.140186	0.101547		2
UQCRC2	ENSG00000140740.10	ENST00000268379.8	chr16	+	chr16:21983088-21983581	protein_coding	0.886379	0.978275	0.00946669	-0.00911777		1
CDR2	ENSG00000140743.7	ENST00000268383.6	chr16	-	chr16:22345952-22347823	protein_coding	0.252846	0.699484	0.124172	0.123464		1
MAP1LC3B	ENSG00000140941.12	ENST00000268607.9	chr16	+	chr16:87402923-87404772	protein_coding	0.0943195	0.437753	0.126366	0.122484		3
NDUFB10	ENSG00000140990.14	ENST00000268668.10	chr16	+	chr16:1961797-1962050	protein_coding	0.443028	0.845487	0.0389055	0.0479234		1
COPS3	ENSG00000141030.12	ENST00000268717.9	chr17	-	chr17:17246837-17247151	protein_coding	0.0791975	0.39676	0.103972	0.111143		1
PRPSAP2	ENSG00000141127.14	ENST00000268835.6	chr17	+	chr17:18930540-18931214	protein_coding	0.0135117	0.142893	0.256817	0.23095		2
CLTC	ENSG00000141367.11	ENST00000269122.7	chr17	+	chr17:59693728-59695071	protein_coding	0.0463182	0.29717	0.110824	0.111249		1
SLC39A6	ENSG00000141424.12	ENST00000269187.9	chr18	-	chr18:36108538-36109745	protein_coding	0.815252	0.970519	0.133293	-0.142501		2
GALNT1	ENSG00000141429.13	ENST00000269195.5	chr18	+	chr18:35709624-35711771	protein_coding	0.185261	0.607204	0.0965186	0.112297		3
ARRB2	ENSG00000141480.17	ENST00000269260.6	chr17	+	chr17:4720946-4721470	protein_coding	0.25811	0.709874	0.0943138	0.0932589		1
SAT2	ENSG00000141504.11	ENST00000269298.9	chr17	-	chr17:7626235-7626614	protein_coding	0.896345	0.978275	0.00899764	0.00742698		1
EIF4A3	ENSG00000141543.10	ENST00000269349.7	chr17	-	chr17:80135232-80135506	protein_coding	0.130812	0.515415	0.0691808	0.100794		1
CBX8	ENSG00000141570.10	ENST00000269385.8	chr17	-	chr17:79792297-79795558	protein_coding	0.0469224	0.299053	0.228769	0.290644		1
CBX4	ENSG00000141582.14	ENST00000269397.8	chr17	-	chr17:79833160-79835395	protein_coding	0.45796	0.850849	0.0639546	-0.0729639		2
IGFBP4	ENSG00000141753.6	ENST00000269593.4	chr17	+	chr17:40456449-40457720	protein_coding	0.0358517	0.257649	0.0568262	-0.0375296		3
TXNL4A	ENSG00000141759.14	ENST00000269601.9	chr18	-	chr18:79970920-79973856	protein_coding	0.00574568	0.0756171	0.11594	0.208751		2
PLPP2	ENSG00000141934.9	ENST00000269812.7	chr19	-	chr19:281057-281537	protein_coding	0.654669	0.936317	0.0629525	-0.0268419		2
SOD1	ENSG00000142168.14	ENST00000270142.10	chr21	+	chr21:31668471-31668895	protein_coding	0.880124	0.978275	0.00488194	-0.00569924		1
SIK1	ENSG00000142178.8	ENST00000270162.7	chr21	-	chr21:43414523-43417117	protein_coding	0.90427	0.979138	0.00708111	-0.00713725		1
EMP3	ENSG00000142227.10	ENST00000270221.10	chr19	+	chr19:48330301-48330552	protein_coding	0.160263	0.568462	0.0539827	0.0559376		1
GEMIN7	ENSG00000142252.10	ENST00000270257.8	chr19	+	chr19:45090107-45090913	protein_coding	0.781812	0.96533	0.0285699	-0.0295427		1
EPN1	ENSG00000063245.14	ENST00000270460.10	chr19	+	chr19:55695148-55695757	protein_coding	0.417522	0.828052	0.0731999	-0.0649003		2
PSMB6	ENSG00000142507.9	ENST00000270586.7	chr17	+	chr17:4798280-4798492	protein_coding	0.824916	0.97348	0.00930858	0.0103659		1
PGD	ENSG00000142657.20	ENST00000270776.12	chr1	+	chr1:10419630-10420442	protein_coding	0.270391	0.718565	0.0421027	-0.0308384		1
SH3BGRL3	ENSG00000142669.14	ENST00000270792.9	chr1	+	chr1:26281058-26281514	protein_coding	0.918879	0.983038	0.00649477	-0.00647732		1
PSMA5	ENSG00000143106.12	ENST00000271308.8	chr1	-	chr1:109401005-109402090	protein_coding	0.0657219	0.360137	0.0516752	0.128999		1
MPC2	ENSG00000143158.10	ENST00000271373.8	chr1	-	chr1:167918069-167918359	protein_coding	0.90103	0.978275	0.0114709	0.00883655		1
PRCC	ENSG00000143294.14	ENST00000271526.8	chr1	+	chr1:156800374-156800783	protein_coding	0.449966	0.847697	0.0747226	0.0637356		2
SF3B4	ENSG00000143368.9	ENST00000271628.8	chr1	-	chr1:149922473-149923729	protein_coding	0.803145	0.968922	0.00480495	0.0175823		1
S100A11	ENSG00000163191.5	ENST00000271638.2	chr1	-	chr1:152032514-152032823	protein_coding	0.0195091	0.179881	0.0697506	-0.0626715		2
GOLPH3L	ENSG00000143457.10	ENST00000271732.7	chr1	-	chr1:150646185-150648748	protein_coding	0.556752	0.895369	0.257924	-0.113207		4
TPM3	ENSG00000143549.19	ENST00000271850.11	chr1	-	chr1:154157319-154157721	protein_coding	0.116296	0.487671	0.0806667	0.0688768		1
GON4L	ENSG00000116580.18	ENST00000271883.9	chr1	-	chr1:155750333-155750733	protein_coding	0.0739136	0.383982	0.173472	0.234533		1
ACP1	ENSG00000143727.15	ENST00000272067.10	chr2	+	chr2:277227-278275	protein_coding	0.117336	0.488809	0.100832	0.093584		2
ARF1	ENSG00000143761.15	ENST00000272102.9	chr1	+	chr1:228097852-228099180	protein_coding	0.505609	0.870263	0.0384158	-0.000791537		2
EPHX1	ENSG00000143819.12	ENST00000272167.9	chr1	+	chr1:225845146-225845547	protein_coding	0.358463	0.795563	0.073737	-0.0533545		1
ARL8A	ENSG00000143862.7	ENST00000272217.6	chr1	-	chr1:202133423-202134516	protein_coding	0.551942	0.891959	0.0749065	0.0861653		1
PDIA6	ENSG00000143870.12	ENST00000272227.7	chr2	-	chr2:10783408-10784326	protein_coding	0.291055	0.73518	0.0696061	0.0462882		3
RHOB	ENSG00000143878.9	ENST00000272233.5	chr2	+	chr2:20447074-20449432	protein_coding	0.936131	0.986308	0.00616937	0.00592536		2
CALM2	ENSG00000143933.16	ENST00000272298.11	chr2	-	chr2:47160170-47160804	protein_coding	0.0307216	0.231676	0.0641015	0.0515405		1
RPS27A	ENSG00000143947.13	ENST00000272317.10	chr2	+	chr2:55235428-55235597	protein_coding	0.00226919	0.0379794	0.042503	0.0449835		1
SNRPG	ENSG00000143977.13	ENST00000272348.6	chr2	-	chr2:70281405-70281684	protein_coding	0.106625	0.465367	0.0445216	0.065024		1
CIAO1	ENSG00000144021.2	ENST00000272402.2	chr2	+	chr2:96271111-96274113	protein_coding	0.78634	0.96533	0.252265	0.00379749		5
MRPS5	ENSG00000144029.11	ENST00000272418.6	chr2	-	chr2:95087092-95087581	protein_coding	0.928333	0.984866	0.00603548	0.00789146		1
TPRKB	ENSG00000144034.14	ENST00000272424.9	chr2	-	chr2:73729831-73730029	protein_coding	0.774021	0.964998	0.0262202	0.0279328		1
TEX261	ENSG00000144043.11	ENST00000272438.8	chr2	-	chr2:70985963-70988715	protein_coding	0.804361	0.968984	0.0241334	-0.0205198		3
DUSP11	ENSG00000144048.10	ENST00000272444.7	chr2	-	chr2:73762244-73762859	protein_coding	0.920665	0.983892	0.152213	-0.0190293		3
MALL	ENSG00000144063.3	ENST00000272462.2	chr2	-	chr2:110083896-110085757	protein_coding	0.642394	0.933032	0.11875	0.0217106		2
RALB	ENSG00000144118.13	ENST00000272519.9	chr2	+	chr2:120293141-120294700	protein_coding	0.120388	0.493801	0.136351	0.162926		4
SLC20A1	ENSG00000144136.10	ENST00000272542.7	chr2	+	chr2:112662864-112663813	protein_coding	0.049724	0.309729	0.157079	-0.154945		3
AL078621.1	ENSG00000144158.4	ENST00000272567.4	chr2	+	chr2:113657908-113658447	processed_pseudogene	0.418603	0.828915	0.112927	-0.114073		1
RAB5A	ENSG00000144566.10	ENST00000273047.8	chr3	+	chr3:19983708-19985163	protein_coding	0.686013	0.950206	0.0306672	0.0433129		2
CTDSP1	ENSG00000144579.7	ENST00000273062.6	chr2	+	chr2:218404297-218405940	protein_coding	0.260947	0.712423	0.1259	0.124832		1
SLC25A38	ENSG00000144659.12	ENST00000273158.9	chr3	+	chr3:39396398-39397261	protein_coding	0.835505	0.975516	0.041303	0.0128591		2
RPL32	ENSG00000144713.12	ENST00000273223.10	chr3	-	chr3:12836051-12836223	protein_coding	0.0262783	0.212718	0.0337608	0.0386889		1
ARL6IP5	ENSG00000144746.6	ENST00000273258.3	chr3	+	chr3:69104464-69106083	protein_coding	0.690052	0.950489	0.123108	-0.0264649		5
FTH1	ENSG00000167996.15	ENST00000273550.11	chr11	-	chr11:61964596-61964891	protein_coding	0.382196	0.807496	0.00952603	0.00830129		1
OCIAD2	ENSG00000145247.11	ENST00000273860.8	chr4	-	chr4:48885389-48885565	protein_coding	0.87099	0.978275	0.0108851	0.0130113		1
PYURF	ENSG00000145337.4	ENST00000273968.4	chr4	-	chr4:88521008-88522029	protein_coding	0.89292	0.978275	0.00898416	0.00911116		2
CISD2	ENSG00000145354.11	ENST00000273986.9	chr4	+	chr4:102887341-102889228	protein_coding	0.799685	0.968725	0.117051	0.0135155		5
RPS3A	ENSG00000145425.9	ENST00000274065.8	chr4	+	chr4:151104472-151104624	protein_coding	0.0612807	0.348449	0.0334604	0.0360687		1
NDUFS6	ENSG00000145494.11	ENST00000274137.9	chr5	+	chr5:1815851-1816053	protein_coding	0.830706	0.975386	0.0169052	0.0140753		1
PLK2	ENSG00000145632.14	ENST00000274289.7	chr5	-	chr5:58453988-58454774	protein_coding	0.105741	0.464139	0.087741	0.0916198		1
PELO	ENSG00000152684.10	ENST00000274311.2	chr5	+	chr5:52801409-52803953	protein_coding	0.438924	0.842059	0.0542428	0.0844993		1
YIPF5	ENSG00000145817.16	ENST00000274496.9	chr5	-	chr5:144157775-144160559	protein_coding	0.0047906	0.0658622	0.213938	0.281969		5
ZMAT2	ENSG00000146007.10	ENST00000274712.7	chr5	+	chr5:140705613-140706643	protein_coding	0.468781	0.852315	0.056481	0.0499532		2
HIGD2A	ENSG00000146066.2	ENST00000274787.2	chr5	+	chr5:176389331-176389770	protein_coding	0.118925	0.490679	0.0938035	0.0983357		1
RNF44	ENSG00000146083.11	ENST00000274811.8	chr5	-	chr5:176526743-176529090	protein_coding	0.483919	0.857458	0.0843475	0.083977		1
ABT1	ENSG00000146109.4	ENST00000274849.2	chr6	+	chr6:26598265-26600446	protein_coding	0.133185	0.519448	0.141919	0.163327		2
HMGN3	ENSG00000118418.14	ENST00000275036.11	chr6	-	chr6:79201211-79201726	protein_coding	0.525399	0.876879	0.0737847	0.0524876		1
CDCA5	ENSG00000146670.9	ENST00000275517.7	chr11	-	chr11:65077459-65079187	protein_coding	0.723183	0.954784	0.0374825	0.0349387		1
IGFBP1	ENSG00000146678.9	ENST00000275525.7	chr7	+	chr7:45892960-45893656	protein_coding	0.0280174	0.220784	0.189271	0.21886		2
ITGB1BP1	ENSG00000119185.12	ENST00000238091.8	chr2	-	chr2:9405756-9406905	protein_coding	2.99476e-06	0.000151688	0.556276	0.441393	lengthening	4
NDUFB11	ENSG00000147123.10	ENST00000276062.8	chrX	-	chrX:47142221-47142440	protein_coding	0.673053	0.941638	0.0190253	0.0196775		1
NONO	ENSG00000147140.15	ENST00000276079.12	chrX	+	chrX:71299942-71301280	protein_coding	0.756424	0.962597	0.0865124	-0.0293999		3
EBP	ENSG00000147155.10	ENST00000276096.10	chrX	+	chrX:48528234-48528705	protein_coding	0.197592	0.624491	0.135697	-0.131596		2
ATP6V1B2	ENSG00000147416.10	ENST00000276390.6	chr8	+	chr8:20220263-20221686	protein_coding	0.904377	0.979138	0.0127774	-0.0142843		1
EIF3H	ENSG00000147677.10	ENST00000276682.8	chr8	-	chr8:116644834-116645103	protein_coding	0.778704	0.964998	0.0153294	0.0160705		1
NDUFB9	ENSG00000147684.8	ENST00000276689.7	chr8	+	chr8:124549761-124549977	protein_coding	0.694139	0.950489	0.0234778	0.0234233		1
FAM120A	ENSG00000048828.16	ENST00000277165.10	chr9	+	chr9:93564229-93566081	protein_coding	0.889538	0.978275	0.0160049	0.0125692		2
CIZ1	ENSG00000148337.20	ENST00000277465.8	chr9	-	chr9:128166072-128166406	protein_coding	0.99505	0.997559	0.000708582	0.000670019		1
DPH7	ENSG00000148399.12	ENST00000277540.6	chr9	-	chr9:137554910-137555648	protein_coding	0.713801	0.952443	0.355649	-0.265991		2
NRBF2	ENSG00000148572.15	ENST00000277746.10	chr10	+	chr10:63153511-63155025	protein_coding	0.267089	0.716738	0.174131	0.110264		2
GLUD1	ENSG00000148672.8	ENST00000277865.4	chr10	-	chr10:87050459-87051870	protein_coding	0.814443	0.970349	0.0860829	0.0425836		3
PPRC1	ENSG00000148840.10	ENST00000278070.6	chr10	+	chr10:102149926-102150310	protein_coding	0.888205	0.978275	0.0138965	0.0169133		1
CD44	ENSG00000026508.18	ENST00000278386.10	chr11	+	chr11:35229129-35229332	protein_coding	0.636083	0.931985	0.0263828	-0.0250821		1
SSRP1	ENSG00000149136.8	ENST00000278412.6	chr11	-	chr11:57326001-57326478	protein_coding	0.809903	0.968984	0.0257546	-0.0181404		2
SMOX	ENSG00000088826.17	ENST00000278795.7	chr20	+	chr20:4187270-4187717	protein_coding	0.928833	0.984866	0.00788452	-0.0080947		1
MTA2	ENSG00000149480.6	ENST00000278823.6	chr11	-	chr11:62593223-62594040	protein_coding	0.584111	0.910182	0.0253453	-0.0385564		1
EI24	ENSG00000149547.14	ENST00000278903.10	chr11	+	chr11:125583521-125584679	protein_coding	0.878936	0.978275	0.121282	-0.0415845		2
COMMD7	ENSG00000149600.11	ENST00000278980.10	chr20	-	chr20:32702702-32703458	protein_coding	0.164677	0.576558	0.132564	-0.142485		1
LSM14B	ENSG00000149657.19	ENST00000279068.10	chr20	+	chr20:62134163-62135490	protein_coding	0.923455	0.984114	0.102006	0.021096		3
AIP	ENSG00000110711.9	ENST00000279146.7	chr11	+	chr11:67490788-67491102	protein_coding	0.305843	0.750856	0.102424	0.111864		1
FAU	ENSG00000149806.10	ENST00000279259.7	chr11	-	chr11:65120639-65120806	protein_coding	0.0918255	0.432246	0.0398627	0.0505125		1
SCYL1	ENSG00000142186.16	ENST00000279270.10	chr11	+	chr11:65538442-65538700	protein_coding	0.527892	0.878892	0.0671923	-0.0685408		1
PPP4C	ENSG00000149923.13	ENST00000279387.11	chr16	+	chr16:30084933-30085571	protein_coding	0.71627	0.952885	0.00800493	0.0247896		1
CD44	ENSG00000026508.18	ENST00000279452.10	chr11	+	chr11:35229129-35229321	protein_coding	0.536147	0.887264	0.034261	-0.0327936		1
YBX3	ENSG00000060138.12	ENST00000279550.11	chr12	-	chr12:10699099-10699654	protein_coding	0.494399	0.861667	0.0394071	0.0392128		1
CWC15	ENSG00000150316.11	ENST00000279839.7	chr11	-	chr11:94962791-94963514	protein_coding	0.0863915	0.416477	0.113435	0.176171		1
PRSS23	ENSG00000150687.11	ENST00000280258.5	chr11	+	chr11:86807631-86811180	protein_coding	0.694194	0.950489	0.129874	0.0368743		3
CCT5	ENSG00000150753.11	ENST00000280326.8	chr5	+	chr5:10264656-10266338	protein_coding	5.38136e-11	8.63148e-09	0.16744	0.279626		2
DLAT	ENSG00000150768.15	ENST00000280346.10	chr11	+	chr11:112062406-112064283	protein_coding	0.557944	0.895369	0.0759017	0.0727471		2
ITGB1BP1	ENSG00000119185.12	ENST00000360635.7	chr2	-	chr2:9405756-9406905	protein_coding	2.99476e-06	0.000151688	0.556276	0.441393	lengthening	3
EIF4E	ENSG00000151247.12	ENST00000280892.10	chr4	-	chr4:98880766-98881142	protein_coding	0.676247	0.943825	0.041437	0.0383147		1
MAT2B	ENSG00000038274.16	ENST00000280969.9	chr5	+	chr5:163518193-163519272	protein_coding	0.249559	0.695639	0.103811	0.119327		3
FAM177A1	ENSG00000151327.12	ENST00000280987.8	chr14	+	chr14:35081022-35083366	protein_coding	0.543066	0.889286	0.062949	0.0615744		4
TMEM18	ENSG00000151353.14	ENST00000281017.7	chr2	-	chr2:667569-669675	protein_coding	0.258086	0.709874	0.0873407	0.125074		1
ITGB1BP1	ENSG00000119185.12	ENST00000483795.5	chr2	-	chr2:9405756-9406905	protein_coding	2.99476e-06	0.000151688	0.556276	0.441393	lengthening	2
CDC123	ENSG00000151465.13	ENST00000281141.8	chr10	+	chr10:12250311-12250564	protein_coding	0.925487	0.984713	0.00745004	-0.00775047		1
MZT2B	ENSG00000152082.13	ENST00000281871.10	chr2	+	chr2:130190469-130190723	protein_coding	0.894346	0.978275	0.00561036	0.00598582		1
ZFP36L2	ENSG00000152518.7	ENST00000282388.3	chr2	-	chr2:43222410-43225752	protein_coding	0.82291	0.972909	0.0195485	0.0211611		2
HHEX	ENSG00000152804.10	ENST00000282728.9	chr10	+	chr10:92694547-92695627	protein_coding	0.693011	0.950489	0.0409368	0.0450459		2
SRP19	ENSG00000153037.14	ENST00000282999.7	chr5	+	chr5:112867372-112867934	protein_coding	0.262114	0.714341	0.0943469	0.0963705		1
TXNDC11	ENSG00000153066.12	ENST00000283033.9	chr16	-	chr16:11679081-11679837	protein_coding	0.272872	0.720947	0.129637	0.158234		2
RIOK2	ENSG00000058729.10	ENST00000283109.7	chr5	-	chr5:97160885-97163225	protein_coding	0.0622906	0.350401	0.213103	0.250094		3
LPCAT1	ENSG00000153395.9	ENST00000283415.3	chr5	-	chr5:1461456-1463835	protein_coding	0.868901	0.978275	0.0572791	0.0307629		2
CEBPG	ENSG00000153879.8	ENST00000284000.8	chr19	+	chr19:33379144-33382648	protein_coding	0.250581	0.696372	0.133647	-0.108762		4
TOMM70	ENSG00000154174.7	ENST00000284320.5	chr3	-	chr3:100363482-100365717	protein_coding	0.747627	0.960804	0.134018	-0.00740335		3
UCHL1	ENSG00000154277.12	ENST00000284440.8	chr4	+	chr4:41267987-41268417	protein_coding	0.25275	0.699467	0.0373831	0.0332649		1
TRIM11	ENSG00000154370.15	ENST00000284551.10	chr1	-	chr1:228393677-228395252	protein_coding	0.314732	0.757452	0.12259	0.136066		1
OLA1	ENSG00000138430.15	ENST00000284719.7	chr2	-	chr2:174075001-174075527	protein_coding	0.971843	0.992661	0.00366634	0.00265759		1
ATP5MC3	ENSG00000154518.9	ENST00000284727.8	chr2	-	chr2:175177930-175178402	protein_coding	0.149786	0.551215	0.0334656	0.049698		1
ELOC	ENSG00000154582.16	ENST00000284811.12	chr8	-	chr8:73946402-73946820	protein_coding	0.000546441	0.0129217	0.18706	0.206796		1
DPH3	ENSG00000154813.9	ENST00000285082.8	chr3	-	chr3:16259911-16260829	protein_coding	0.0039484	0.0570332	0.318844	0.317387		1
ACAA2	ENSG00000167315.17	ENST00000285093.14	chr18	-	chr18:49783497-49783931	protein_coding	0.10329	0.456768	0.0925593	0.151106		2
PPP4R1	ENSG00000154845.15	ENST00000285124.12	chr18	-	chr18:9547714-9547952	protein_coding	0.0411803	0.276897	0.089786	-0.247206		1
MRPS17	ENSG00000239789.5	ENST00000285298.8	chr7	+	chr7:55954909-55956500	protein_coding	0.599515	0.917601	0.0428272	0.0518255		1
KLF10	ENSG00000155090.14	ENST00000285407.10	chr8	-	chr8:102648745-102650391	protein_coding	0.436186	0.8406	0.0540759	0.0864438		1
RHOC	ENSG00000155366.16	ENST00000285735.6	chr1	-	chr1:112701134-112701713	protein_coding	0.472729	0.852315	0.0361714	0.0328602		1
OXA1L	ENSG00000155463.12	ENST00000285848.9	chr14	+	chr14:22771434-22771788	protein_coding	0.147769	0.549866	0.119121	0.104803		1
SLC7A7	ENSG00000155465.18	ENST00000285850.11	chr14	-	chr14:22773185-22773716	protein_coding	0.618373	0.925157	0.0460511	0.0431355		1
CNOT8	ENSG00000155508.13	ENST00000285896.10	chr5	+	chr5:154875290-154876738	protein_coding	0.521547	0.876191	0.131181	-0.0328829		2
BOD1	ENSG00000145919.10	ENST00000285908.5	chr5	-	chr5:173607522-173608292	protein_coding	0.252439	0.699467	0.0719543	0.0929727		1
AKR1B1	ENSG00000085662.13	ENST00000285930.8	chr7	-	chr7:134442363-134442770	protein_coding	0.198846	0.626626	0.0333243	0.0222163		2
PDIA4	ENSG00000155660.10	ENST00000286091.8	chr7	-	chr7:149003078-149004209	protein_coding	0.744113	0.960557	0.148088	0.0170776		3
ATP1B3	ENSG00000069849.10	ENST00000286371.7	chr3	+	chr3:141925531-141926482	protein_coding	0.0592561	0.341055	0.0921171	0.111665		2
VBP1	ENSG00000155959.10	ENST00000286428.5	chrX	+	chrX:155238772-155239807	protein_coding	0.592628	0.914509	0.0391465	-0.0202479		2
STOM	ENSG00000148175.12	ENST00000286713.6	chr9	-	chr9:121339078-121341408	protein_coding	0.523381	0.876191	0.0512003	-0.0542232		3
ATP5MPL	ENSG00000156411.9	ENST00000286953.7	chr14	-	chr14:103912326-103912694	protein_coding	0.0947261	0.437753	0.0644051	0.0721823		1
UQCRB	ENSG00000156467.9	ENST00000287022.9	chr8	-	chr8:96226748-96231132	protein_coding	1.42083e-15	4.55789e-13	0.148888	0.278548		3
ZDHHC5	ENSG00000156599.10	ENST00000287169.7	chr11	+	chr11:57699866-57701175	protein_coding	0.322399	0.762541	0.119959	-0.118334		2
PRR14	ENSG00000156858.11	ENST00000287463.8	chr16	+	chr16:30656032-30656412	protein_coding	0.412632	0.824091	0.157539	0.109728		2
FBRS	ENSG00000156860.15	ENST00000287468.5	chr16	+	chr16:30669069-30670777	protein_coding	0.265645	0.71561	0.130388	-0.127044		1
HMGCR	ENSG00000113161.15	ENST00000287936.8	chr5	+	chr5:75360288-75362103	protein_coding	0.0187453	0.175359	0.212752	0.260668		4
HMGN1	ENSG00000205581.10	ENST00000288344.14	chr21	-	chr21:39342330-39343159	protein_coding	0.940762	0.986775	0.0694861	-0.0262386		2
PSMG3	ENSG00000157778.8	ENST00000288607.2	chr7	-	chr7:1567340-1567850	protein_coding	0.825356	0.97348	0.0175781	-0.0176613		1
WIPI2	ENSG00000157954.14	ENST00000288828.8	chr7	+	chr7:5230835-5233808	protein_coding	0.120703	0.494566	0.144365	0.178008		3
MRPL10	ENSG00000159111.12	ENST00000290208.11	chr17	-	chr17:47823486-47824458	protein_coding	0.803681	0.968922	0.0191366	0.0190672		1
OGFR	ENSG00000060491.16	ENST00000290291.10	chr20	+	chr20:62812230-62813969	protein_coding	0.966085	0.992661	0.00496283	-0.00500326		1
SNF8	ENSG00000159210.9	ENST00000290330.7	chr17	-	chr17:48930375-48930612	protein_coding	0.702686	0.952057	0.0264358	0.0268502		1
HCCS	ENSG00000004961.14	ENST00000321143.8	chrX	+	chrX:11121612-11123043	protein_coding	0.00131083	0.0256144	0.437567	0.439875	lengthening	2
CBR1	ENSG00000159228.12	ENST00000290349.10	chr21	+	chr21:36072446-36073161	protein_coding	0.80308	0.968922	0.0183894	0.0141504		1
PSMB4	ENSG00000159377.10	ENST00000290541.6	chr1	+	chr1:151401817-151401935	protein_coding	0.405035	0.818899	0.040901	0.0540234		1
AMFR	ENSG00000159461.14	ENST00000290649.9	chr16	-	chr16:56361510-56363056	protein_coding	0.273647	0.722748	0.120771	-0.108551		2
NR2F6	ENSG00000160113.5	ENST00000291442.3	chr19	-	chr19:17231892-17232626	protein_coding	0.250487	0.696372	0.0885663	0.0891126		1
SHKBP1	ENSG00000160410.14	ENST00000291842.9	chr19	+	chr19:40590976-40591396	protein_coding	0.465486	0.852315	0.0868812	0.05886		2
FXYD2	ENSG00000137731.13	ENST00000292079.6	chr11	-	chr11:117820098-117820372	protein_coding	0.643124	0.933032	0.0189637	0.0232798		1
SAFB	ENSG00000160633.12	ENST00000292123.9	chr19	+	chr19:5668162-5668462	protein_coding	0.619195	0.925667	0.0583966	-0.0574514		1
ZBTB7B	ENSG00000160685.13	ENST00000292176.2	chr1	+	chr1:155016220-155016980	protein_coding	0.159251	0.566522	0.191199	0.200127		1
WDR45	ENSG00000196998.17	ENST00000486337.6	chrX	-	chrX:49074641-49074900	protein_coding	0.00265805	0.0428123	0.401538	0.437759	lengthening	2
LY6E	ENSG00000160932.10	ENST00000292494.10	chr8	+	chr8:143021566-143022401	protein_coding	0.972796	0.992661	0.00343164	0.00275287		1
VPS28	ENSG00000160948.13	ENST00000292510.5	chr8	-	chr8:144423602-144423922	protein_coding	0.993174	0.997559	0.000949072	0.000913132		1
PSMC2	ENSG00000161057.11	ENST00000292644.4	chr7	+	chr7:103367897-103369343	protein_coding	0.00130037	0.0254747	0.193826	0.251572		2
ABCF3	ENSG00000161204.11	ENST00000292808.5	chr3	+	chr3:184193540-184194004	protein_coding	0.836348	0.975885	0.0378079	0.0223075		2
SAP30BP	ENSG00000161526.14	ENST00000293208.13	chr17	+	chr17:75706340-75706823	protein_coding	0.0738847	0.383982	0.192006	0.175158		1
KRT8	ENSG00000170421.12	ENST00000293308.11	chr12	-	chr12:52897202-52897618	protein_coding	0.737882	0.957972	0.00878166	-0.00539288		1
PSME3	ENSG00000131467.10	ENST00000293362.7	chr17	+	chr17:42841498-42843695	protein_coding	0.0785483	0.39673	0.0655794	0.118705		3
LSM12	ENSG00000161654.9	ENST00000293406.7	chr17	-	chr17:44034654-44036300	protein_coding	0.88814	0.978275	0.054996	-0.027289		3
SNRNP25	ENSG00000161981.10	ENST00000293861.7	chr16	+	chr16:57086-57713	protein_coding	0.542826	0.889286	0.0454405	0.0531874		1
SSRP1	ENSG00000149136.8	ENST00000293880.9	chr11	-	chr11:57326001-57326478	protein_coding	0.809903	0.968984	0.0257546	-0.0181404		2
NXF1	ENSG00000162231.13	ENST00000294172.6	chr11	-	chr11:62792127-62792514	protein_coding	0.925951	0.984713	0.00716558	0.00757849		1
STX5	ENSG00000162236.11	ENST00000294179.7	chr11	-	chr11:62806898-62807628	protein_coding	0.973312	0.992847	0.00448603	-0.00464371		1
RPL29	ENSG00000162244.11	ENST00000294189.10	chr3	-	chr3:51993633-51994126	protein_coding	0.599856	0.917601	0.0128233	-0.00780736		2
SPINDOC	ENSG00000168005.8	ENST00000294244.8	chr11	+	chr11:63826928-63828077	protein_coding	0.935827	0.986301	0.187301	0.0424151		3
CAPN2	ENSG00000162909.17	ENST00000295006.5	chr1	+	chr1:223774834-223775892	protein_coding	0.392165	0.813818	0.0436147	0.0326606		2
DPY30	ENSG00000162961.13	ENST00000295066.3	chr2	-	chr2:32024103-32024256	protein_coding	0.530908	0.881487	0.0468376	0.0451104		1
BOLA3	ENSG00000163170.11	ENST00000295326.4	chr2	-	chr2:74135425-74135658	protein_coding	0.965305	0.992661	0.00317327	-0.00313272		1
HNRNPDL	ENSG00000152795.17	ENST00000295470.9	chr4	-	chr4:82421683-82424883	protein_coding	0.00157798	0.0297038	0.125918	0.162289		3
CLDN1	ENSG00000163347.5	ENST00000295522.3	chr3	-	chr3:190305572-190308439	protein_coding	0.525767	0.877284	0.18158	-0.0933618		3
ATP1A1	ENSG00000163399.15	ENST00000295598.9	chr1	+	chr1:116404416-116404770	protein_coding	0.152614	0.556303	0.110952	0.106018		1
ARPC2	ENSG00000163466.15	ENST00000295685.14	chr2	+	chr2:218253891-218254466	protein_coding	0.742779	0.960325	0.0173184	0.0173097		1
CCT3	ENSG00000163468.14	ENST00000295688.7	chr1	-	chr1:156308900-156309303	protein_coding	0.489936	0.861153	0.0187058	0.0269929		1
SSR2	ENSG00000163479.13	ENST00000295702.8	chr1	-	chr1:156009054-156009650	protein_coding	0.495278	0.862095	0.032414	0.0323761		1
AZI2	ENSG00000163512.13	ENST00000295748.7	chr3	-	chr3:28322354-28324454	protein_coding	0.0972674	0.445221	0.168728	0.17363		3
TUBA1A	ENSG00000167552.13	ENST00000295766.9	chr12	-	chr12:49184960-49185990	protein_coding	2.91526e-14	7.01393e-12	0.165623	0.161615		3
CHCHD4	ENSG00000163528.12	ENST00000295767.9	chr3	-	chr3:14112097-14113194	protein_coding	0.307995	0.752301	0.172566	0.130609		3
STT3B	ENSG00000163527.9	ENST00000295770.3	chr3	+	chr3:31635984-31637593	protein_coding	0.0768513	0.391906	0.181815	0.184792		3
RPL22L1	ENSG00000163584.17	ENST00000295830.12	chr3	-	chr3:170866287-170866524	protein_coding	0.118155	0.488809	0.0615033	0.0666261		1
THOC7	ENSG00000163634.11	ENST00000295899.9	chr3	-	chr3:63833872-63834199	protein_coding	0.573564	0.90452	0.0503629	0.0478715		1
CCNL1	ENSG00000163660.11	ENST00000295926.7	chr3	-	chr3:157147554-157148589	protein_coding	0.663171	0.939236	0.0655694	0.041326		2
CXCL5	ENSG00000163735.6	ENST00000296027.4	chr4	-	chr4:73995812-73997655	protein_coding	0.775896	0.964998	0.105754	0.0111241		4
MRPL33	ENSG00000243147.7	ENST00000296102.7	chr2	+	chr2:27779433-27779711	protein_coding	0.0991519	0.448777	0.0592862	0.0656039		1
PPP1CB	ENSG00000213639.9	ENST00000296122.10	chr2	+	chr2:28799199-28801647	protein_coding	0.0788124	0.39676	0.120918	0.119341		1
ITGB5	ENSG00000082781.11	ENST00000296181.8	chr3	-	chr3:124762659-124763718	protein_coding	0.901267	0.978275	0.0087152	-0.00949595		1
MEAF6	ENSG00000163875.15	ENST00000296214.9	chr1	-	chr1:37493179-37494107	protein_coding	0.367066	0.799587	0.0863182	0.112128		1
RPN1	ENSG00000163902.11	ENST00000296255.7	chr3	-	chr3:128619980-128620593	protein_coding	0.0762656	0.389889	0.0880839	0.0934442		2
S100P	ENSG00000163993.6	ENST00000296370.3	chr4	+	chr4:6696893-6697161	protein_coding	0.703501	0.952057	0.035196	0.0365375		1
H2AFZ	ENSG00000164032.11	ENST00000296417.5	chr4	-	chr4:99948097-99948523	protein_coding	0.148871	0.551215	0.037384	-0.0395877		2
PGRMC2	ENSG00000164040.16	ENST00000296425.9	chr4	-	chr4:128269287-128271413	protein_coding	0.0715576	0.379423	0.0893946	0.139853		2
WDR82	ENSG00000164091.11	ENST00000296490.7	chr3	-	chr3:52254437-52257519	protein_coding	0.516149	0.875294	0.117303	0.0721798		2
HMGB2	ENSG00000164104.11	ENST00000296503.9	chr4	-	chr4:173331472-173332238	protein_coding	0.452265	0.847697	0.0303983	0.0410535		1
MAD2L1	ENSG00000164109.13	ENST00000296509.10	chr4	-	chr4:120059448-120060290	protein_coding	0.0622997	0.350401	0.152804	0.158929		2
ANXA5	ENSG00000164111.14	ENST00000296511.9	chr4	-	chr4:121668000-121668527	protein_coding	0.793282	0.967172	0.0106157	0.0110774		1
F2RL1	ENSG00000164251.4	ENST00000296677.4	chr5	+	chr5:76832690-76835946	protein_coding	0.253862	0.701286	0.10613	0.146466		3
NDUFS4	ENSG00000164258.11	ENST00000296684.9	chr5	+	chr5:53683118-53683325	protein_coding	0.634826	0.931985	0.0415726	-0.0410135		1
TCERG1	ENSG00000113649.11	ENST00000296702.9	chr5	+	chr5:146510441-146511899	protein_coding	0.0589038	0.341055	0.105219	0.204229		2
NSA2	ENSG00000164346.9	ENST00000296802.9	chr5	+	chr5:74776604-74776909	protein_coding	0.116809	0.488038	0.0954394	0.129272		1
NPM1	ENSG00000181163.13	ENST00000296930.9	chr5	+	chr5:171410527-171410868	protein_coding	0.108859	0.469526	0.0334808	-0.0321156		1
TRA2A	ENSG00000164548.10	ENST00000297071.8	chr7	-	chr7:23499033-23505569	protein_coding	0.287308	0.73411	0.0356131	0.125002		1
CAMLG	ENSG00000164615.4	ENST00000297156.3	chr5	+	chr5:134750759-134752302	protein_coding	0.133589	0.520495	0.149047	0.0928464		2
RP9	ENSG00000164610.8	ENST00000297157.7	chr7	-	chr7:33094796-33095432	protein_coding	0.779605	0.965251	0.0250942	0.0388876		1
HSPA9	ENSG00000113013.13	ENST00000297185.8	chr5	-	chr5:138555336-138556114	protein_coding	0.028626	0.224254	0.0679115	0.0698073		2
FABP5	ENSG00000164687.10	ENST00000297258.10	chr8	+	chr8:81284514-81284771	protein_coding	0.26473	0.71561	0.0524919	0.0522621		1
RAD21	ENSG00000164754.14	ENST00000297338.6	chr8	-	chr8:116845979-116847691	protein_coding	0.685543	0.949793	0.0240778	0.0277476		1
OSGIN2	ENSG00000164823.10	ENST00000297438.6	chr8	+	chr8:89924503-89927749	protein_coding	0.334466	0.772361	0.27465	0.143409		6
TMUB1	ENSG00000164897.12	ENST00000297533.8	chr7	-	chr7:151081093-151081900	protein_coding	0.0286838	0.224254	0.218076	-0.2655		3
COX6C	ENSG00000164919.10	ENST00000297564.6	chr8	-	chr8:99878149-99878265	protein_coding	0.41034	0.823354	0.0281864	0.0451647		1
UBAP1	ENSG00000165006.13	ENST00000297661.8	chr9	+	chr9:34251392-34252502	protein_coding	0.6019	0.919085	0.0578479	-0.060822		1
ALDH1A1	ENSG00000165092.12	ENST00000297785.7	chr9	-	chr9:72900674-72901280	protein_coding	0.00876879	0.10198	0.0608155	0.0334946		2
C9orf3	ENSG00000148120.16	ENST00000297979.9	chr9	+	chr9:95086682-95087135	protein_coding	0.520375	0.875517	0.0399108	-0.0359868		1
SPTSSA	ENSG00000165389.6	ENST00000298130.4	chr14	-	chr14:34433007-34435304	protein_coding	0.56032	0.896488	0.207644	0.114029		3
CFL2	ENSG00000165410.14	ENST00000298159.10	chr14	-	chr14:34710472-34712977	protein_coding	0.633177	0.9312	0.130442	0.0498897		4
INPPL1	ENSG00000165458.13	ENST00000298229.6	chr11	+	chr11:72238263-72239074	protein_coding	0.076895	0.391906	0.136754	-0.198501		2
RPL36AL	ENSG00000165502.6	ENST00000298289.6	chr14	-	chr14:49618691-49619140	protein_coding	0.754403	0.961889	0.0091062	-0.00944943		1
WDR45	ENSG00000196998.17	ENST00000634559.1	chrX	-	chrX:49074641-49074912	protein_coding	0.0027744	0.0441325	0.399734	0.436035	lengthening	5
PRDX3	ENSG00000165672.6	ENST00000298510.3	chr10	-	chr10:119167732-119168533	protein_coding	0.95703	0.992599	0.0141481	-0.00270743		2
ENTR1	ENSG00000165689.16	ENST00000298537.11	chr9	-	chr9:136401926-136402887	protein_coding	0.585919	0.911625	0.0651482	0.0770674		2
HPRT1	ENSG00000165704.14	ENST00000298556.7	chrX	+	chrX:134500030-134500660	protein_coding	0.852529	0.978275	0.0216021	0.0165198		1
KIAA1191	ENSG00000122203.14	ENST00000298569.8	chr5	-	chr5:176346060-176347808	protein_coding	0.426443	0.8345	0.0567623	0.0721243		1
ZMYND19	ENSG00000165724.5	ENST00000298585.2	chr9	-	chr9:137582046-137582686	protein_coding	0.401441	0.818508	0.0895611	0.0996531		1
COPS2	ENSG00000166200.14	ENST00000299259.10	chr15	-	chr15:49127351-49128094	protein_coding	0.458661	0.851257	0.0623081	0.0694472		1
PCBD1	ENSG00000166228.8	ENST00000299299.3	chr10	-	chr10:70883513-70884048	protein_coding	0.00544818	0.0724448	0.151424	-0.158338		2
CCT2	ENSG00000166226.12	ENST00000299300.10	chr12	+	chr12:69601295-69601593	protein_coding	0.714678	0.952443	0.0159088	0.0161952		1
ANAPC16	ENSG00000166295.8	ENST00000299381.4	chr10	+	chr10:72233001-72233945	protein_coding	0.975491	0.993211	0.00294507	-0.00251301		1
CYB5A	ENSG00000166347.18	ENST00000299438.13	chr18	-	chr18:74253305-74253665	protein_coding	0.896707	0.978275	0.00907535	0.00921489		1
IDH3A	ENSG00000166411.13	ENST00000299518.6	chr15	+	chr15:78168922-78170550	protein_coding	0.470967	0.852315	0.0628883	0.0633869		2
ATMIN	ENSG00000166454.9	ENST00000299575.4	chr16	+	chr16:81043161-81047317	protein_coding	0.130281	0.514503	0.180339	0.171787		3
WEE1	ENSG00000166483.10	ENST00000299613.10	chr11	+	chr11:9588449-9589853	protein_coding	0.271905	0.720386	0.0961759	0.125941		2
POLR2M	ENSG00000255529.8	ENST00000299638.7	chr15	+	chr15:57714536-57717521	protein_coding	0.857796	0.978275	0.0369237	-0.0155681		5
TMED3	ENSG00000166557.12	ENST00000299705.9	chr15	+	chr15:79321978-79322836	protein_coding	0.0104469	0.117417	0.141352	-0.242279		2
SEC11C	ENSG00000166562.8	ENST00000299714.7	chr18	+	chr18:59158632-59158825	protein_coding	0.159309	0.566522	0.119539	0.125268		1
HSP90B1	ENSG00000166598.14	ENST00000299767.9	chr12	+	chr12:103947633-103947925	protein_coding	0.126579	0.507039	0.0366794	0.0497018		1
AP1G1	ENSG00000166747.12	ENST00000299980.8	chr16	-	chr16:71729010-71733159	protein_coding	0.970785	0.992661	0.0507189	-0.0048031		4
PPIB	ENSG00000166794.4	ENST00000300026.3	chr15	-	chr15:64155833-64156145	protein_coding	0.332413	0.770573	0.0231432	-0.0230461		1
CIAO2A	ENSG00000166797.10	ENST00000300030.7	chr15	-	chr15:64072580-64073028	protein_coding	0.270567	0.718565	0.0724306	-0.0680418		2
PCLAF	ENSG00000166803.12	ENST00000300035.8	chr15	-	chr15:64365243-64366075	protein_coding	0.107007	0.466767	0.111436	-0.114409		2
TERF2IP	ENSG00000166848.5	ENST00000300086.4	chr16	+	chr16:75656207-75657394	protein_coding	0.505222	0.869985	0.124514	0.136894		2
PLK1	ENSG00000166851.14	ENST00000300093.8	chr16	+	chr16:23689860-23690360	protein_coding	0.783344	0.96533	0.0190185	0.0189417		1
CLPX	ENSG00000166855.9	ENST00000300107.7	chr15	-	chr15:65148263-65150913	protein_coding	0.846452	0.977666	0.0726145	0.0230505		3
PATL1	ENSG00000166889.13	ENST00000300146.9	chr11	-	chr11:59636717-59638411	protein_coding	0.0744419	0.385685	0.230896	0.235131		3
TSC22D4	ENSG00000166925.8	ENST00000300181.6	chr7	-	chr7:100466520-100467168	protein_coding	0.476299	0.852995	0.0681372	0.0751311		2
PDIA3	ENSG00000167004.12	ENST00000300289.9	chr15	+	chr15:43771105-43771456	protein_coding	0.160603	0.569162	0.0548569	0.0528981		1
HCCS	ENSG00000004961.14	ENST00000380763.7	chrX	+	chrX:11121612-11121878	protein_coding	0.000163467	0.00511598	0.396989	0.426071	lengthening	2
HERPUD1	ENSG00000051108.14	ENST00000300302.9	chr16	+	chr16:56943126-56943873	protein_coding	0.419786	0.829125	0.0795882	-0.046614		2
TPX2	ENSG00000088325.15	ENST00000300403.10	chr20	+	chr20:31800970-31801795	protein_coding	0.720146	0.954089	0.12992	-0.016199		3
SNRPD1	ENSG00000167088.10	ENST00000300413.9	chr18	+	chr18:21629062-21630771	protein_coding	0.0315688	0.236172	0.128425	0.141353		2
GCN1	ENSG00000089154.10	ENST00000300648.6	chr12	-	chr12:120127210-120127974	protein_coding	0.703678	0.952109	0.0340864	-0.0426421		1
ATP5MG	ENSG00000167283.7	ENST00000300688.7	chr11	+	chr11:118409000-118409752	protein_coding	0.250152	0.696071	0.0268379	0.0409726		2
ZNF428	ENSG00000131116.11	ENST00000300811.7	chr19	-	chr19:43607584-43608107	protein_coding	0.759111	0.963715	0.0193196	-0.0204589		1
PRR14	ENSG00000156858.11	ENST00000300835.8	chr16	+	chr16:30656032-30657009	protein_coding	0.956137	0.992599	0.00269645	0.00642916		1
VKORC1	ENSG00000167397.14	ENST00000300851.10	chr16	-	chr16:31090843-31091342	protein_coding	0.861593	0.978275	0.0138863	-0.0136191		1
SMG8	ENSG00000167447.12	ENST00000300917.9	chr17	+	chr17:59214805-59215196	protein_coding	0.710616	0.952443	0.042955	0.0435272		1
MIDN	ENSG00000167470.12	ENST00000300952.6	chr19	+	chr19:1256995-1259130	protein_coding	0.813076	0.969771	0.183157	-0.0846924		3
TUBA1A	ENSG00000167552.13	ENST00000301071.11	chr12	-	chr12:49184853-49185990	protein_coding	1.2157e-18	5.84978e-16	0.167267	0.18647		4
SPINT2	ENSG00000167642.12	ENST00000301244.11	chr19	+	chr19:38291840-38292432	protein_coding	0.187793	0.609629	0.0471602	0.0463367		1
C19orf33	ENSG00000167644.11	ENST00000301246.9	chr19	+	chr19:38304845-38305000	protein_coding	0.470329	0.852315	0.0226788	-0.0260267		1
DAPK3	ENSG00000167657.13	ENST00000301264.7	chr19	-	chr19:3958455-3959637	protein_coding	0.872386	0.978275	0.020258	-0.0242244		1
GLOD4	ENSG00000167699.13	ENST00000301328.9	chr17	-	chr17:759339-760238	protein_coding	0.14666	0.54706	0.122548	-0.153862		2
GLOD4	ENSG00000167699.13	ENST00000301329.10	chr17	-	chr17:759190-760238	protein_coding	0.184768	0.60688	0.127535	-0.13822		2
OTUB1	ENSG00000167770.11	ENST00000301453.7	chr11	+	chr11:63997349-63998410	protein_coding	0.170979	0.586149	0.16223	0.0935809		3
CDK2AP2	ENSG00000167797.7	ENST00000301488.7	chr11	-	chr11:67506508-67507012	protein_coding	0.0467263	0.298375	0.126014	-0.0879591		2
MRPL58	ENSG00000167862.9	ENST00000301585.9	chr17	+	chr17:75020921-75021318	protein_coding	0.85674	0.978275	0.0182713	-0.0174278		1
SFPQ	ENSG00000116560.10	ENST00000357214.5	chr1	-	chr1:35182933-35184593	protein_coding	3.691e-09	4.24134e-07	0.49895	0.421357	lengthening	2
TK1	ENSG00000167900.11	ENST00000301634.11	chr17	-	chr17:78174083-78174950	protein_coding	0.124943	0.503815	0.0697824	-0.197459		2
TMEM99	ENSG00000167920.8	ENST00000301665.7	chr17	+	chr17:40834382-40835371	protein_coding	0.2943	0.738059	0.0856993	0.140181		1
SDHAF2	ENSG00000167985.6	ENST00000301761.6	chr11	+	chr11:61445941-61446724	protein_coding	0.618788	0.925597	0.0815395	-0.0494674		2
DDB1	ENSG00000167986.13	ENST00000301764.11	chr11	-	chr11:61299462-61300219	protein_coding	0.769261	0.964998	0.015801	-0.0221333		2
BSCL2	ENSG00000168000.14	ENST00000301781.10	chr11	-	chr11:62690313-62690521	protein_coding	0.695985	0.951211	0.0419854	-0.0412709		1
POLR2G	ENSG00000168002.11	ENST00000301788.11	chr11	+	chr11:62766494-62766714	protein_coding	0.834112	0.975488	0.0133541	0.016071		1
RPSA	ENSG00000168028.13	ENST00000301821.10	chr3	+	chr3:39412274-39412415	protein_coding	0.375977	0.804736	0.0164948	0.0166069		1
ARL2-SNX15	ENSG00000273003.1	ENST00000301886.3	chr11	+	chr11:65039686-65040567	protein_coding	0.311613	0.754169	0.200732	-0.139267		3
UBXN1	ENSG00000162191.13	ENST00000301935.9	chr11	-	chr11:62676506-62676639	protein_coding	0.233256	0.671342	0.135493	-0.142086		1
TADA3	ENSG00000171148.13	ENST00000301964.6	chr3	-	chr3:9779979-9780549	protein_coding	0.605416	0.919539	0.0495698	0.0489202		1
ITGB1	ENSG00000150093.18	ENST00000302278.7	chr10	-	chr10:32900409-32901635	protein_coding	0.0816171	0.402543	0.0669347	-0.0755288		2
COPRS	ENSG00000172301.10	ENST00000302362.10	chr17	-	chr17:31851512-31852308	protein_coding	0.947737	0.990649	0.00131447	0.00409765		1
GABARAP	ENSG00000170296.9	ENST00000302386.9	chr17	-	chr17:7240421-7240919	protein_coding	0.00054406	0.0129217	0.114793	-0.152339		2
KIF5B	ENSG00000170759.10	ENST00000302418.4	chr10	-	chr10:32009026-32011516	protein_coding	0.603757	0.919539	0.0366501	0.091094		3
TMEM256	ENSG00000205544.3	ENST00000302422.3	chr17	-	chr17:7402978-7403209	protein_coding	0.695281	0.951211	0.0311498	0.0265797		1
KARS	ENSG00000065427.14	ENST00000302445.7	chr16	-	chr16:75627725-75627993	protein_coding	0.988712	0.996348	0.00117761	-0.000924346		1
SF3B3	ENSG00000189091.12	ENST00000302516.9	chr16	+	chr16:70571673-70572551	protein_coding	0.70056	0.952039	0.0231375	0.032747		1
DESI2	ENSG00000121644.18	ENST00000302550.15	chr1	+	chr1:244705556-244708997	protein_coding	0.266631	0.716586	0.136748	0.140957		1
CLP1	ENSG00000172409.5	ENST00000302731.4	chr11	+	chr11:57660765-57661852	protein_coding	0.559517	0.896371	0.0852184	-0.0856341		1
PDHB	ENSG00000168291.12	ENST00000302746.10	chr3	-	chr3:58427612-58428179	protein_coding	0.410017	0.823354	0.0568595	0.06658		2
JUNB	ENSG00000171223.5	ENST00000302754.5	chr19	+	chr19:12791496-12793314	protein_coding	0.60679	0.920347	0.0293678	0.036917		1
CTNNA1	ENSG00000044115.20	ENST00000302763.11	chr5	+	chr5:138933802-138935013	protein_coding	0.794053	0.967172	0.0415833	-0.0126018		3
NUDCD2	ENSG00000170584.10	ENST00000302764.8	chr5	-	chr5:163453266-163454050	protein_coding	0.65183	0.934564	0.0387088	0.045031		1
RPS9	ENSG00000170889.13	ENST00000302907.8	chr19	+	chr19:54207398-54207638	protein_coding	0.204626	0.634187	0.0331562	0.0314331		1
POLR1D	ENSG00000186184.17	ENST00000302979.4	chr13	+	chr13:27622875-27623434	protein_coding	0.424868	0.833815	0.0810419	0.0708287		1
LMAN2	ENSG00000169223.14	ENST00000303127.11	chr5	-	chr5:177331568-177332246	protein_coding	0.182708	0.603461	0.102356	-0.0975303		2
POP7	ENSG00000172336.4	ENST00000303151.4	chr7	+	chr7:100706821-100707489	protein_coding	0.885693	0.978275	0.00958948	-0.00965536		1
NETO2	ENSG00000171208.9	ENST00000303155.9	chr16	-	chr16:47081683-47083801	protein_coding	0.852317	0.978275	0.111358	0.00138787		5
PRELID1	ENSG00000169230.9	ENST00000303204.8	chr5	+	chr5:177306422-177306919	protein_coding	0.1007	0.451154	0.0661944	0.0691853		1
GNB2	ENSG00000172354.9	ENST00000303210.8	chr7	+	chr7:100678695-100679152	protein_coding	0.276461	0.726441	0.0498559	0.0612148		1
MMADHC	ENSG00000168288.12	ENST00000303319.9	chr2	-	chr2:149569652-149570168	protein_coding	0.0865181	0.416477	0.107023	0.104186		1
MAEA	ENSG00000090316.15	ENST00000303400.8	chr4	+	chr4:1339074-1340119	protein_coding	0.848421	0.97799	0.0320403	-0.0340633		2
ARF4	ENSG00000168374.10	ENST00000303436.10	chr3	-	chr3:57571363-57572298	protein_coding	0.30952	0.753108	0.0499299	-0.0544343		1
RNF139	ENSG00000170881.4	ENST00000303545.3	chr8	+	chr8:124485831-124488045	protein_coding	0.851756	0.978275	0.016454	0.0198221		2
TMED10	ENSG00000170348.8	ENST00000303575.8	chr14	-	chr14:75131481-75135006	protein_coding	0.0169923	0.1656	0.188638	0.143729		4
PCBP1	ENSG00000169564.6	ENST00000303577.6	chr2	+	chr2:70087454-70089148	protein_coding	0.790639	0.967132	0.00866878	0.00887182		1
TRAPPC1	ENSG00000170043.11	ENST00000303731.8	chr17	-	chr17:7930362-7930734	protein_coding	0.821836	0.972386	0.0179232	-0.0137676		1
COPS6	ENSG00000168090.9	ENST00000303904.7	chr7	+	chr7:100091649-100092726	protein_coding	0.0878074	0.419962	0.114091	0.163716		2
HINT1	ENSG00000169567.11	ENST00000304043.9	chr5	-	chr5:131159297-131159611	protein_coding	0.518859	0.875517	0.0165206	-0.0169044		1
H2AFY	ENSG00000113648.16	ENST00000304332.8	chr5	-	chr5:135334384-135335141	protein_coding	0.50053	0.866708	0.0610501	0.0455073		1
ARL6IP1	ENSG00000170540.14	ENST00000304414.11	chr16	-	chr16:18791674-18793370	protein_coding	0.628991	0.930524	0.0200285	0.0203426		1
ELOVL5	ENSG00000012660.13	ENST00000304434.10	chr6	-	chr6:53267421-53269270	protein_coding	0.63701	0.931985	0.0468632	0.0416851		2
MFF	ENSG00000168958.19	ENST00000304593.13	chr2	+	chr2:227356986-227357826	protein_coding	0.0208021	0.186389	0.20965	0.180944		3
PPP4R2	ENSG00000163605.14	ENST00000356692.9	chr3	+	chr3:73065397-73069154	protein_coding	3.57639e-05	0.0013631	0.533141	0.418494	lengthening	3
SRP9	ENSG00000143742.12	ENST00000304786.11	chr1	+	chr1:225789240-225790440	protein_coding	0.805485	0.968984	0.02143	0.0189752		2
TMEM208	ENSG00000168701.18	ENST00000304800.13	chr16	+	chr16:67228976-67229294	protein_coding	0.379013	0.806042	0.084584	0.0807074		1
DPH3	ENSG00000154813.9	ENST00000488423.1	chr3	-	chr3:16257096-16260829	protein_coding	0.00010258	0.00357361	0.441936	0.416603	lengthening	2
ENY2	ENSG00000120533.12	ENST00000521688.5	chr8	+	chr8:109343405-109345951	protein_coding	4.34705e-13	9.04539e-11	0.33824	0.416328	lengthening	3
UQCRFS1	ENSG00000169021.5	ENST00000304863.5	chr19	-	chr19:29207276-29208158	protein_coding	0.867746	0.978275	0.005161	0.00584898		1
RPS7	ENSG00000171863.14	ENST00000304921.10	chr2	+	chr2:3580805-3580914	protein_coding	0.0200665	0.183041	0.0468189	0.0536268		1
PRPF8	ENSG00000174231.16	ENST00000304992.10	chr17	-	chr17:1650660-1650956	protein_coding	0.606019	0.919539	0.0361999	0.0365967		1
ZNHIT1	ENSG00000106400.11	ENST00000305105.2	chr7	+	chr7:101223937-101224190	protein_coding	0.977642	0.993515	0.00259487	0.00249068		1
ITGB1BP1	ENSG00000119185.12	ENST00000490426.5	chr2	-	chr2:9406350-9406905	protein_coding	2.30709e-06	0.000123349	0.508159	0.416182	lengthening	3
FXR1	ENSG00000114416.17	ENST00000305586.11	chr3	+	chr3:180976122-180977128	protein_coding	0.198336	0.625814	0.227185	0.190744		2
RBM18	ENSG00000119446.13	ENST00000417201.3	chr9	-	chr9:122238167-122242043	protein_coding	2.0388e-05	0.000853082	0.533584	0.412778	lengthening	4
DTYMK	ENSG00000168393.12	ENST00000305784.6	chr2	-	chr2:241675753-241676237	protein_coding	0.976814	0.993211	0.00220169	0.00204688		1
CYCS	ENSG00000172115.8	ENST00000305786.6	chr7	-	chr7:25122834-25123849	protein_coding	0.000358777	0.00939532	0.144622	0.119276		3
RNF187	ENSG00000168159.11	ENST00000305943.7	chr1	+	chr1:228493883-228495766	protein_coding	0.497584	0.864763	0.146241	-0.0234886		2
SCAND1	ENSG00000171222.10	ENST00000305978.6	chr20	-	chr20:35953627-35954339	protein_coding	0.762277	0.963715	0.0225211	0.0223728		1
LSM3	ENSG00000170860.3	ENST00000306024.3	chr3	+	chr3:14198036-14198444	protein_coding	0.125444	0.503865	0.0927648	0.111746		1
TMEM43	ENSG00000170876.7	ENST00000306077.4	chr3	+	chr3:14141593-14143623	protein_coding	0.947245	0.990649	0.116298	-0.0214093		4
RNF181	ENSG00000168894.9	ENST00000306368.8	chr2	+	chr2:85597445-85597580	protein_coding	0.157317	0.564127	0.0742566	0.0882331		1
MAT2A	ENSG00000168906.12	ENST00000306434.7	chr2	+	chr2:85543670-85545257	protein_coding	0.0363097	0.257649	0.133046	0.180972		2
UBE2E1	ENSG00000170142.11	ENST00000306627.7	chr3	+	chr3:23890509-23891396	protein_coding	0.0458179	0.295437	0.209846	0.151657		2
DUS1L	ENSG00000169718.17	ENST00000306796.9	chr17	-	chr17:82057857-82058254	protein_coding	0.416156	0.826694	0.0795556	0.0817873		1
PAIP1	ENSG00000172239.13	ENST00000306846.7	chr5	-	chr5:43526368-43527469	protein_coding	0.710505	0.952443	0.0257675	0.0276832		2
DCXR	ENSG00000169738.7	ENST00000306869.6	chr17	-	chr17:82035880-82036063	protein_coding	0.690118	0.950489	0.0429628	-0.0427107		1
PDCD6IP	ENSG00000170248.14	ENST00000307296.7	chr3	+	chr3:33866351-33869620	protein_coding	0.821446	0.972386	0.0170747	0.0209702		2
MRPL4	ENSG00000105364.13	ENST00000307422.9	chr19	+	chr19:10259617-10260042	protein_coding	0.951802	0.9916	0.00601188	0.00440269		2
AC093323.1	ENSG00000170846.17	ENST00000307533.10	chr4	+	chr4:6674993-6676046	protein_coding	0.770434	0.964998	0.041721	0.0417928		1
TVP23B	ENSG00000171928.13	ENST00000307767.12	chr17	+	chr17:18805541-18806842	protein_coding	0.429122	0.835249	0.0418736	0.0624794		2
JAGN1	ENSG00000171135.14	ENST00000307768.5	chr3	+	chr3:9892915-9894180	protein_coding	0.880784	0.978275	0.0118044	-0.0156016		2
MGAT1	ENSG00000131446.16	ENST00000307826.4	chr5	-	chr5:180790544-180793097	protein_coding	0.778973	0.964998	0.0289217	-0.0292357		1
JPT1	ENSG00000189159.15	ENST00000304834.11	chr17	-	chr17:75135308-75136250	protein_coding	4.28567e-17	1.49979e-14	0.418941	0.404551	lengthening	3
CYB5B	ENSG00000103018.16	ENST00000307892.12	chr16	+	chr16:69462430-69466118	protein_coding	0.769763	0.964998	0.126942	0.0801958		3
MCL1	ENSG00000143384.12	ENST00000307940.3	chr1	-	chr1:150577071-150577491	protein_coding	0.0182952	0.172194	0.0561288	-0.177144		1
RPL4	ENSG00000174444.14	ENST00000307961.10	chr15	-	chr15:66499040-66499652	protein_coding	1.59789e-13	3.72793e-11	0.0647201	0.102172		1
MRPS12	ENSG00000128626.11	ENST00000308018.8	chr19	+	chr19:38932333-38933019	protein_coding	0.661767	0.938468	0.0247977	-0.0222259		1
DDX23	ENSG00000174243.9	ENST00000308025.7	chr12	-	chr12:48829776-48830692	protein_coding	0.513307	0.873337	0.0387511	0.0671508		2
CFL1	ENSG00000172757.12	ENST00000308162.9	chr11	-	chr11:65854846-65855448	protein_coding	1.30096e-08	1.1129e-06	0.113899	-0.122114		2
PDLIM2	ENSG00000120913.23	ENST00000308354.11	chr8	+	chr8:22593733-22594266	protein_coding	0.650266	0.93443	0.0429155	0.0551192		1
CCAR2	ENSG00000158941.16	ENST00000308511.8	chr8	+	chr8:22619638-22620430	protein_coding	0.636215	0.931985	0.0395712	-0.0396174		2
ATP2A2	ENSG00000174437.16	ENST00000308664.10	chr12	+	chr12:110350292-110351068	protein_coding	0.109148	0.469969	0.216299	-0.118477		2
ZNF622	ENSG00000173545.4	ENST00000308683.2	chr5	-	chr5:16451412-16451784	protein_coding	0.428252	0.8345	0.0565285	0.0930056		2
TRMT112	ENSG00000173113.6	ENST00000308774.6	chr11	-	chr11:64316696-64316968	protein_coding	0.221626	0.656018	0.0374497	-0.0371626		1
KDM2A	ENSG00000173120.14	ENST00000308783.9	chr11	+	chr11:67254874-67255061	protein_coding	0.018114	0.171993	0.15777	-0.299586		1
U2AF2	ENSG00000063244.12	ENST00000308924.8	chr19	+	chr19:55673934-55674297	protein_coding	0.239978	0.680756	0.0682153	0.0645725		2
CKS1B	ENSG00000173207.12	ENST00000308987.5	chr1	+	chr1:154978725-154979378	protein_coding	0.0745771	0.386126	0.142522	-0.0825907		2
PTMS	ENSG00000159335.15	ENST00000309083.6	chr12	+	chr12:6770392-6770937	protein_coding	0.0265926	0.213936	0.0620208	0.0631721		1
TMEM9B	ENSG00000175348.10	ENST00000309134.9	chr11	-	chr11:8947338-8948475	protein_coding	0.620323	0.926631	0.0791634	0.0876991		2
PTGR1	ENSG00000106853.19	ENST00000309195.9	chr9	-	chr9:111562968-111563231	protein_coding	0.0849512	0.412383	0.0797187	0.0661684		1
EEF1A1	ENSG00000156508.17	ENST00000309268.10	chr6	-	chr6:73517535-73517934	protein_coding	0.0228298	0.196782	0.0227929	0.0220809		1
EEF2	ENSG00000167658.15	ENST00000309311.6	chr19	-	chr19:3976057-3976747	protein_coding	0.319966	0.761222	0.0271653	-0.0287453		1
PPP1R14B	ENSG00000173457.10	ENST00000309318.7	chr11	-	chr11:64244499-64244822	protein_coding	0.449591	0.847697	0.027285	0.0278772		1
MRPL38	ENSG00000204316.12	ENST00000309352.3	chr17	-	chr17:75898644-75898986	protein_coding	0.474259	0.852315	0.052374	0.0533646		1
FKBP2	ENSG00000173486.12	ENST00000309366.8	chr11	+	chr11:64243968-64244123	protein_coding	0.745683	0.960557	0.0244079	0.0309762		1
MZT2A	ENSG00000173272.15	ENST00000309451.6	chr2	-	chr2:131483961-131484218	protein_coding	0.74696	0.960804	0.0218192	0.0227115		1
CGGBP1	ENSG00000163320.10	ENST00000309534.10	chr3	-	chr3:88052062-88055999	protein_coding	0.153043	0.556581	0.13527	0.149413		6
RCE1	ENSG00000173653.7	ENST00000309657.7	chr11	+	chr11:66845860-66846500	protein_coding	0.89566	0.978275	0.0141546	0.0150525		1
EIF3F	ENSG00000175390.13	ENST00000309828.4	chr11	+	chr11:7995945-7996151	protein_coding	0.783735	0.96533	0.0145679	-0.0147989		1
SP3	ENSG00000172845.14	ENST00000310015.10	chr2	-	chr2:173908090-173910257	protein_coding	0.448245	0.847296	0.165061	-0.128751		3
PSMD2	ENSG00000175166.16	ENST00000310118.8	chr3	+	chr3:184308708-184309070	protein_coding	0.922871	0.983962	0.00442748	0.00587145		1
PSMC5	ENSG00000087191.12	ENST00000310144.10	chr17	+	chr17:63831916-63832018	protein_coding	0.873885	0.978275	0.0138004	-0.0129788		1
PDE8A	ENSG00000073417.14	ENST00000310298.8	chr15	+	chr15:85137797-85139106	protein_coding	0.483047	0.857076	0.0948172	0.0600008		4
NSUN5	ENSG00000130305.16	ENST00000310326.8	chr7	-	chr7:73303236-73303524	protein_coding	0.471821	0.852315	0.0753994	0.0766568		1
SLC39A1	ENSG00000143570.17	ENST00000310483.10	chr1	-	chr1:153959113-153960754	protein_coding	0.175068	0.593244	0.122894	-0.13835		2
MEPCE	ENSG00000146834.13	ENST00000310512.3	chr7	+	chr7:100433502-100434112	protein_coding	0.65648	0.936317	0.0412726	-0.0439757		1
MRPL48	ENSG00000175581.13	ENST00000310614.11	chr11	+	chr11:73864296-73864597	protein_coding	0.613599	0.923397	0.0572192	0.0560299		1
RAB6A	ENSG00000175582.19	ENST00000310653.10	chr11	-	chr11:73675779-73677962	protein_coding	0.425116	0.833834	0.0654033	0.0842023		1
CDC20	ENSG00000117399.13	ENST00000310955.10	chr1	+	chr1:43362951-43363182	protein_coding	0.744271	0.960557	0.0211018	0.0219695		1
MRPL11	ENSG00000174547.13	ENST00000310999.11	chr11	-	chr11:66435299-66436112	protein_coding	0.62689	0.930341	0.0186117	0.0353042		1
BOD1	ENSG00000145919.10	ENST00000311086.8	chr5	-	chr5:173607481-173608292	protein_coding	0.289996	0.734675	0.0605097	0.0859606		1
ACOT1	ENSG00000184227.7	ENST00000311148.8	chr14	+	chr14:73543050-73543719	protein_coding	0.0770959	0.392537	0.136947	-0.114212		2
DPYSL2	ENSG00000092964.17	ENST00000311151.9	chr8	+	chr8:26655615-26658145	protein_coding	0.989709	0.99683	0.0012949	0.00127293		2
HRAS	ENSG00000174775.16	ENST00000311189.7	chr11	-	chr11:532377-532522	protein_coding	0.324971	0.765329	0.0684152	-0.0719697		1
ZNF706	ENSG00000120963.11	ENST00000311212.8	chr8	-	chr8:101198892-101199239	protein_coding	0.982322	0.994725	0.00139927	-0.00185479		1
AKT2	ENSG00000105221.16	ENST00000311278.10	chr19	-	chr19:40233842-40233951	protein_coding	0.127658	0.508981	0.104322	-0.125766		1
GNPDA1	ENSG00000113552.15	ENST00000311337.10	chr5	-	chr5:142000670-142002129	protein_coding	0.0850934	0.412553	0.0947038	0.110139		2
HMGA1	ENSG00000137309.19	ENST00000311487.9	chr6	+	chr6:34244831-34246198	protein_coding	0.558536	0.895369	0.0225915	0.0220589		1
METTL2A	ENSG00000087995.15	ENST00000311506.9	chr17	+	chr17:62448575-62450092	protein_coding	0.597828	0.916793	0.0561565	0.0663498		1
DBI	ENSG00000155368.16	ENST00000311521.8	chr2	+	chr2:119372245-119372523	protein_coding	0.391724	0.813818	0.0311206	0.0304636		1
RPL13	ENSG00000167526.13	ENST00000311528.9	chr16	+	chr16:89562884-89563410	protein_coding	0.735584	0.957945	0.00505784	0.00652888		1
ISCA1	ENSG00000135070.14	ENST00000311534.6	chr9	-	chr9:86265680-86266191	protein_coding	0.615961	0.923399	0.0603689	0.0576666		1
RPL21	ENSG00000122026.10	ENST00000311549.10	chr13	+	chr13:27256436-27256558	protein_coding	0.460341	0.851257	0.0235522	-0.0247587		1
UQCRH	ENSG00000173660.11	ENST00000311672.9	chr1	+	chr1:46316552-46316770	protein_coding	0.275536	0.725248	0.0401371	0.0417047		1
PPP1R8	ENSG00000117751.17	ENST00000311772.9	chr1	+	chr1:27850093-27851893	protein_coding	0.0414579	0.277552	0.300546	-0.260891		4
MRPL52	ENSG00000172590.18	ENST00000311892.10	chr14	+	chr14:22834172-22834976	protein_coding	0.00200387	0.0350617	0.148762	0.186375		2
ISCU	ENSG00000136003.15	ENST00000311893.13	chr12	+	chr12:108568831-108569362	protein_coding	0.892841	0.978275	0.00779443	0.00858707		1
TWNK	ENSG00000107815.9	ENST00000311916.7	chr10	+	chr10:100993190-100994364	protein_coding	0.229079	0.668072	0.169433	0.168378		1
CKAP5	ENSG00000175216.14	ENST00000312055.9	chr11	-	chr11:46743554-46744265	protein_coding	0.671631	0.940624	0.0508291	-0.0483503		2
BANF1	ENSG00000175334.7	ENST00000312175.6	chr11	+	chr11:66003626-66004109	protein_coding	0.484299	0.857458	0.0266671	-0.0259771		1
TMEM70	ENSG00000175606.10	ENST00000312184.5	chr8	+	chr8:73981155-73982730	protein_coding	0.125189	0.503815	0.0882733	0.138301		1
H2AFY	ENSG00000113648.16	ENST00000312469.8	chr5	-	chr5:135334411-135335141	protein_coding	0.450716	0.847697	0.0696994	0.0509497		1
DRAP1	ENSG00000175550.7	ENST00000312515.6	chr11	+	chr11:65921330-65921561	protein_coding	0.932057	0.985296	0.00613796	0.00726976		1
FOSL1	ENSG00000175592.8	ENST00000312562.6	chr11	-	chr11:65892221-65893296	protein_coding	0.146119	0.5469	0.268735	0.15041		2
TNFRSF10D	ENSG00000173530.5	ENST00000312584.3	chr8	-	chr8:23135608-23138003	protein_coding	0.894864	0.978275	0.0125576	0.00868283		2
GUK1	ENSG00000143774.16	ENST00000312726.8	chr1	+	chr1:228148665-228148945	protein_coding	0.150026	0.551215	0.0907106	0.0940295		1
ATOX1	ENSG00000177556.11	ENST00000313115.10	chr5	-	chr5:151742831-151742959	protein_coding	0.365812	0.798262	0.0861438	0.0820209		1
SRSF7	ENSG00000115875.18	ENST00000313117.10	chr2	-	chr2:38743181-38745187	protein_coding	0.460744	0.851257	0.0158152	0.0327722		2
VDAC2	ENSG00000165637.13	ENST00000313132.8	chr10	+	chr10:75230898-75231276	protein_coding	0.238172	0.677388	0.0478633	0.0484689		1
INTS14	ENSG00000138614.14	ENST00000313182.6	chr15	-	chr15:65578819-65579659	protein_coding	0.34118	0.778526	0.134849	-0.142103		3
KRT80	ENSG00000167767.13	ENST00000313234.9	chr12	-	chr12:52169021-52171557	protein_coding	0.0677971	0.367068	0.193697	0.233794		2
TRIP10	ENSG00000125733.17	ENST00000313244.13	chr19	+	chr19:6751063-6751492	protein_coding	0.519636	0.875517	0.0713111	-0.0714666		1
GRINA	ENSG00000178719.16	ENST00000313269.5	chr8	+	chr8:143992692-143993381	protein_coding	0.187242	0.60931	0.16955	-0.108014		2
TRIP10	ENSG00000125733.17	ENST00000313285.12	chr19	+	chr19:6751063-6751492	protein_coding	0.519636	0.875517	0.0713111	-0.0714666		1
BTF3L4	ENSG00000134717.17	ENST00000313334.12	chr1	+	chr1:52086712-52089842	protein_coding	0.760097	0.963715	0.183186	0.0909266		4
NDUFS8	ENSG00000110717.12	ENST00000313468.9	chr11	+	chr11:68036462-68036811	protein_coding	0.219834	0.653769	0.0520854	0.0754978		1
TUFM	ENSG00000178952.10	ENST00000313511.7	chr16	-	chr16:28842786-28843148	protein_coding	0.150067	0.551215	0.0638043	0.0661047		1
NFKBIB	ENSG00000104825.16	ENST00000313582.5	chr19	+	chr19:38908731-38908885	protein_coding	0.471371	0.852315	0.0931434	-0.0994133		1
GNAI2	ENSG00000114353.16	ENST00000313601.10	chr3	+	chr3:50258368-50259332	protein_coding	0.913501	0.981686	0.11623	-0.0575832		2
MRPS23	ENSG00000181610.12	ENST00000313608.12	chr17	-	chr17:57839173-57839935	protein_coding	0.117614	0.488809	0.069065	0.108599		1
AKAP17A	ENSG00000197976.11	ENST00000313871.8	chrX	+	chrX:1600659-1602506	protein_coding	0.715099	0.952443	0.046467	-0.0448253		2
AKAP17A	ENSG00000197976.11	ENST00000313871.8	chrY	+	chrY:1600659-1602506	protein_coding	0.715099	0.952443	0.046467	-0.0448253		2
HNRNPD	ENSG00000138668.18	ENST00000313899.11	chr4	-	chr4:82352634-82354154	protein_coding	0.00181517	0.0330378	0.118351	0.187029		1
GNAS	ENSG00000087460.24	ENST00000313949.11	chr20	+	chr20:58910683-58911184	protein_coding	0.719911	0.953975	0.011058	0.0116469		1
ENY2	ENSG00000120533.12	ENST00000517311.5	chr8	+	chr8:109343405-109346134	protein_coding	2.45494e-12	4.72515e-10	0.314809	0.403977	lengthening	2
COX8A	ENSG00000176340.3	ENST00000314133.3	chr11	+	chr11:63976225-63976523	protein_coding	0.878482	0.978275	0.00475274	-0.00527083		1
RPL27A	ENSG00000166441.12	ENST00000314138.10	chr11	+	chr11:8685678-8685845	protein_coding	0.0361767	0.257649	0.0316481	0.0348195		1
PHLDA2	ENSG00000181649.6	ENST00000314222.4	chr11	-	chr11:2928215-2928667	protein_coding	0.790157	0.967003	0.0191158	-0.0259186		1
MRPL48	ENSG00000175581.13	ENST00000314282.7	chr11	+	chr11:73864296-73864597	protein_coding	0.613599	0.923397	0.0572192	0.0560299		1
RNF4	ENSG00000063978.15	ENST00000314289.12	chr4	+	chr4:2513670-2515844	protein_coding	0.75376	0.961889	0.1008	0.0257279		2
CKS2	ENSG00000123975.4	ENST00000314355.6	chr9	+	chr9:89316373-89316646	protein_coding	0.109553	0.471199	0.056436	0.0575661		1
UTP4	ENSG00000141076.17	ENST00000314423.11	chr16	+	chr16:69168821-69168998	protein_coding	0.558308	0.895369	0.0627741	0.0600184		1
SUPT6H	ENSG00000109111.14	ENST00000314616.10	chr17	+	chr17:28701439-28702482	protein_coding	0.104889	0.462131	0.13142	0.161305		2
JPT1	ENSG00000189159.15	ENST00000482348.5	chr17	-	chr17:75135287-75136250	protein_coding	1.91246e-17	7.36202e-15	0.418661	0.403909	lengthening	2
COPG1	ENSG00000181789.14	ENST00000314797.10	chr3	+	chr3:129277294-129277944	protein_coding	0.422915	0.832053	0.0529432	0.0809393		1
TLN1	ENSG00000137076.20	ENST00000314888.9	chr9	-	chr9:35696794-35697916	protein_coding	0.101952	0.453978	0.097018	0.16309		1
HNRNPA0	ENSG00000177733.6	ENST00000314940.6	chr5	-	chr5:137751506-137754376	protein_coding	0.0218915	0.192843	0.105987	0.108834		3
RPS6	ENSG00000137154.12	ENST00000315377.4	chr9	-	chr9:19376286-19376388	protein_coding	0.00994602	0.113276	0.0479662	0.0472274		1
GCSH	ENSG00000140905.10	ENST00000315467.8	chr16	-	chr16:81082339-81082963	protein_coding	0.825599	0.97348	0.0185354	0.0121999		2
TUBB3	ENSG00000258947.6	ENST00000315491.11	chr16	+	chr16:89934729-89936060	protein_coding	0.115539	0.485694	0.0826485	-0.075947		1
ARL6IP4	ENSG00000182196.13	ENST00000315580.9	chr12	+	chr12:122982620-122982903	protein_coding	0.809027	0.968984	0.0167472	0.0155959		1
ARPC2	ENSG00000163466.15	ENST00000315717.9	chr2	+	chr2:218253891-218254318	protein_coding	0.748124	0.960804	0.018509	0.0168598		1
MDH2	ENSG00000146701.11	ENST00000315758.9	chr7	+	chr7:76066279-76067473	protein_coding	0.0154444	0.156296	0.0973758	0.110309		3
TCIM	ENSG00000176907.4	ENST00000315792.4	chr8	+	chr8:40153455-40155168	protein_coding	0.689966	0.950489	0.0857478	0.035382		2
TFE3	ENSG00000068323.16	ENST00000315869.7	chrX	-	chrX:49028732-49030601	protein_coding	0.991166	0.997559	0.00117521	-0.00116397		1
PPP2R2A	ENSG00000221914.9	ENST00000315985.7	chr8	+	chr8:26370134-26370885	protein_coding	0.302161	0.748019	0.10919	0.100503		2
ZFP91	ENSG00000186660.14	ENST00000316059.6	chr11	+	chr11:58617196-58621012	protein_coding	0.346953	0.784552	0.105126	0.105412		2
MAP7D1	ENSG00000116871.15	ENST00000316156.8	chr1	+	chr1:36180248-36180844	protein_coding	0.152917	0.556581	0.12877	0.133343		2
AURKB	ENSG00000178999.12	ENST00000316199.10	chr17	-	chr17:8204737-8205044	protein_coding	0.469066	0.852315	0.0582551	0.0597575		1
EEF1A1	ENSG00000156508.17	ENST00000316292.13	chr6	-	chr6:73517535-73517934	protein_coding	0.0228298	0.196782	0.0227929	0.0220809		1
CLU	ENSG00000120885.21	ENST00000316403.14	chr8	-	chr8:27597967-27598250	protein_coding	0.458302	0.850849	0.0299099	0.0319435		1
FAM89B	ENSG00000176973.7	ENST00000316409.2	chr11	+	chr11:65573402-65574187	protein_coding	0.5298	0.880487	0.0699641	0.0726465		1
UGDH	ENSG00000109814.11	ENST00000316423.10	chr4	-	chr4:39498214-39500253	protein_coding	0.00246777	0.0403383	0.188263	0.134459		4
ZFAND2A	ENSG00000178381.11	ENST00000316495.7	chr7	-	chr7:1152911-1153224	protein_coding	0.550527	0.891902	0.0625965	0.0570188		1
HNRNPH2	ENSG00000126945.8	ENST00000316594.5	chrX	+	chrX:101411936-101414042	protein_coding	0.665074	0.939869	0.0360903	-0.0381072		2
CDK1	ENSG00000170312.15	ENST00000316629.8	chr10	+	chr10:60793877-60794833	protein_coding	0.522749	0.876191	0.0610076	-0.0228227		2
CCZ1B	ENSG00000146574.15	ENST00000316731.12	chr7	-	chr7:6798425-6799279	protein_coding	0.644028	0.933032	0.013768	0.0341087		1
PNMA1	ENSG00000176903.4	ENST00000316836.4	chr14	-	chr14:73711815-73714372	protein_coding	0.170501	0.58576	0.135066	0.133257		1
MAP2K3	ENSG00000034152.18	ENST00000316920.10	chr17	+	chr17:21314147-21314309	protein_coding	0.0624363	0.350618	0.124805	0.157433		1
LYPLA1	ENSG00000120992.17	ENST00000316963.7	chr8	-	chr8:54046345-54048118	protein_coding	0.783501	0.96533	0.0436909	-0.00928868		3
DNAJA2	ENSG00000069345.11	ENST00000317089.9	chr16	-	chr16:46955410-46957220	protein_coding	0.546385	0.891211	0.0534261	0.0588708		3
CNOT1	ENSG00000125107.17	ENST00000317147.9	chr16	-	chr16:58519952-58521036	protein_coding	0.778465	0.964998	0.102526	-0.00183675		3
TOLLIP	ENSG00000078902.15	ENST00000317204.10	chr11	-	chr11:1274380-1277253	protein_coding	0.260361	0.711579	0.269364	0.154125		5
MRPS24	ENSG00000062582.13	ENST00000317534.5	chr7	-	chr7:43866570-43866982	protein_coding	0.112379	0.478014	0.0525355	-0.10607		2
SERF1A	ENSG00000172058.15	ENST00000317633.13	chr5	+	chr5:70907734-70908158	protein_coding	0.865859	0.978275	0.0170357	0.0184522		1
TMEM11	ENSG00000178307.9	ENST00000317635.5	chr17	-	chr17:21197972-21198840	protein_coding	0.184377	0.606618	0.0839877	0.10705		2
HADHB	ENSG00000138029.13	ENST00000317799.9	chr2	+	chr2:26289918-26290662	protein_coding	0.764016	0.963715	0.0189955	0.0262926		1
SLC25A5	ENSG00000005022.5	ENST00000317881.8	chrX	+	chrX:119470901-119471293	protein_coding	0.538043	0.887264	0.0236044	0.0187431		2
MAGEF1	ENSG00000177383.4	ENST00000317897.4	chr3	-	chr3:184710365-184712002	protein_coding	0.405881	0.820127	0.100135	-0.100293		2
GRAMD1A	ENSG00000089351.14	ENST00000317991.9	chr19	+	chr19:35026049-35026468	protein_coding	0.486647	0.858152	0.0499219	0.0530127		1
UBE2N	ENSG00000177889.9	ENST00000318066.6	chr12	-	chr12:93408237-93410079	protein_coding	0.0218995	0.192843	0.144128	0.169765		3
GRHPR	ENSG00000137106.17	ENST00000318158.10	chr9	+	chr9:37436661-37436986	protein_coding	0.702217	0.952039	0.0356158	-0.0283512		1
C18orf32	ENSG00000177576.11	ENST00000318240.7	chr18	-	chr18:49481686-49482410	protein_coding	0.850392	0.978275	0.0301793	0.00214112		2
SLBP	ENSG00000163950.12	ENST00000318386.8	chr4	-	chr4:1692859-1693713	protein_coding	0.914097	0.981686	0.00786675	0.00868958		2
NDUFV2	ENSG00000178127.12	ENST00000318388.10	chr18	+	chr18:9134186-9134343	protein_coding	0.829427	0.975108	0.0222934	0.0218937		1
ABL1	ENSG00000097007.17	ENST00000318560.5	chr9	+	chr9:130883969-130887660	protein_coding	0.957671	0.992599	0.0527318	-0.0224815		4
CYC1	ENSG00000179091.4	ENST00000318911.4	chr8	+	chr8:144097232-144097501	protein_coding	0.866667	0.978275	0.0107528	-0.00869982		1
TALDO1	ENSG00000177156.10	ENST00000319006.7	chr11	+	chr11:764813-765011	protein_coding	0.994214	0.997559	0.000361825	0.000335788		1
ALG2	ENSG00000119523.9	ENST00000319033.7	chr9	-	chr9:99217373-99218836	protein_coding	0.297186	0.740226	0.100084	0.119888		2
C14orf119	ENSG00000179933.5	ENST00000319074.5	chr14	+	chr14:23097658-23098786	protein_coding	0.240983	0.681765	0.064914	0.0832239		2
PRDX1	ENSG00000117450.13	ENST00000319248.12	chr1	-	chr1:45511051-45511414	protein_coding	0.0339781	0.248643	0.0431873	0.0395388		1
DCTPP1	ENSG00000179958.8	ENST00000319285.4	chr16	-	chr16:30423687-30424533	protein_coding	0.7789	0.964998	0.0208681	0.0195267		1
KARS	ENSG00000065427.14	ENST00000319410.9	chr16	-	chr16:75627710-75627993	protein_coding	0.976383	0.993211	0.00240381	-0.0019342		1
B4GALT3	ENSG00000158850.14	ENST00000319769.9	chr1	-	chr1:161171311-161172089	protein_coding	0.446103	0.846215	0.0962977	0.0961187		2
RABGGTB	ENSG00000137955.15	ENST00000319942.7	chr1	+	chr1:75794510-75795063	protein_coding	0.445682	0.845983	0.047379	0.0740322		1
SLC25A22	ENSG00000177542.10	ENST00000320230.9	chr11	-	chr11:790450-792068	protein_coding	0.607999	0.920548	0.060023	-0.076102		1
RRS1	ENSG00000179041.3	ENST00000320270.3	chr8	+	chr8:66429028-66430720	protein_coding	0.644423	0.933032	0.0360922	0.0396621		2
TAGLN2	ENSG00000158710.14	ENST00000320307.8	chr1	-	chr1:159918778-159918941	protein_coding	1.22272e-06	7.41236e-05	0.149195	0.127506		1
PHF23	ENSG00000040633.12	ENST00000320316.7	chr17	-	chr17:7235042-7235840	protein_coding	0.995097	0.997559	0.000571013	0.000578359		1
EHD1	ENSG00000110047.17	ENST00000320631.7	chr11	-	chr11:64852736-64854857	protein_coding	0.660564	0.937737	0.134749	0.07662		4
MRFAP1L1	ENSG00000178988.10	ENST00000320848.6	chr4	-	chr4:6707734-6708643	protein_coding	0.330455	0.769065	0.085599	0.105132		2
SSR4	ENSG00000180879.13	ENST00000320857.7	chrX	+	chrX:153798329-153798497	protein_coding	0.778254	0.964998	0.0167999	0.0178133		1
CLPTM1L	ENSG00000049656.13	ENST00000320895.9	chr5	-	chr5:1317756-1318453	protein_coding	0.613101	0.923397	0.035396	-0.0397669		1
MRFAP1	ENSG00000179010.14	ENST00000320912.8	chr4	+	chr4:6641730-6642700	protein_coding	0.208049	0.638918	0.0337244	0.0542789		2
RCN2	ENSG00000117906.13	ENST00000320963.9	chr15	+	chr15:76949070-76949859	protein_coding	0.320051	0.761222	0.0705067	0.0571297		2
JPT1	ENSG00000189159.15	ENST00000476258.5	chr17	-	chr17:75135194-75136250	protein_coding	8.92706e-18	3.8183e-15	0.415939	0.399399	lengthening	4
RPLP2	ENSG00000177600.8	ENST00000321153.8	chr11	+	chr11:812760-812868	protein_coding	0.00423336	0.0594756	0.046467	0.0498495		1
ZNF207	ENSG00000010244.18	ENST00000321233.10	chr17	+	chr17:32369599-32370444	protein_coding	0.349796	0.787011	0.0885414	0.0659644		1
LEPROTL1	ENSG00000104660.18	ENST00000321250.12	chr8	+	chr8:30105746-30108523	protein_coding	0.147547	0.549572	0.194358	0.142858		4
NCBP2	ENSG00000114503.10	ENST00000321256.9	chr3	-	chr3:196935408-196937082	protein_coding	0.896952	0.978275	0.0114143	-0.0387319		2
NUDC	ENSG00000090273.13	ENST00000321265.9	chr1	+	chr1:26946130-26946835	protein_coding	0.0516755	0.318025	0.12621	0.131895		2
TMEM214	ENSG00000119777.19	ENST00000321326.11	chr2	+	chr2:27041244-27041693	protein_coding	0.0264771	0.213676	0.199981	0.181689		2
HIGD1A	ENSG00000181061.13	ENST00000321331.11	chr3	-	chr3:42784304-42785320	protein_coding	0.236672	0.675008	0.159542	0.0918825		3
CLK1	ENSG00000013441.15	ENST00000321356.8	chr2	-	chr2:200851838-200853449	protein_coding	0.546089	0.891211	0.023451	0.0666064		1
YBX1	ENSG00000065978.18	ENST00000321358.11	chr1	+	chr1:42701981-42702319	protein_coding	0.00303809	0.0473487	0.0758568	0.085168		1
SFXN1	ENSG00000164466.12	ENST00000321442.9	chr5	+	chr5:175526638-175529742	protein_coding	0.604539	0.919539	0.276489	-0.0810787		4
FKBP10	ENSG00000141756.18	ENST00000321562.8	chr17	+	chr17:41822223-41823122	protein_coding	0.116954	0.488038	0.101643	-0.173567		2
THAP4	ENSG00000176946.11	ENST00000321679.4	chr2	-	chr2:241584421-241584725	protein_coding	0.897773	0.978275	0.0144884	0.0131257		1
AURKAIP1	ENSG00000175756.13	ENST00000321751.9	chr1	-	chr1:1373733-1373902	protein_coding	0.958792	0.992599	0.00548328	-0.00455111		1
MAT2B	ENSG00000038274.16	ENST00000321757.10	chr5	+	chr5:163518193-163519303	protein_coding	0.241128	0.681765	0.103809	0.118763		3
UBE2D3	ENSG00000109332.19	ENST00000321805.11	chr4	-	chr4:102797236-102797460	protein_coding	0.0473191	0.300086	0.084631	0.113246		1
ULK1	ENSG00000177169.9	ENST00000321867.5	chr12	+	chr12:131921306-131923144	protein_coding	0.807271	0.968984	0.0275672	-0.0287217		2
PAK4	ENSG00000130669.17	ENST00000321944.8	chr19	+	chr19:39178424-39179370	protein_coding	0.78716	0.96533	0.0248528	-0.0243173		1
SET	ENSG00000119335.16	ENST00000322030.12	chr9	+	chr9:128694641-128696387	protein_coding	0.0413329	0.27698	0.0750954	0.065818		3
PPP2R1A	ENSG00000105568.17	ENST00000322088.10	chr19	+	chr19:52225965-52226405	protein_coding	0.0729497	0.382081	0.0967159	-0.0763993		2
FHL2	ENSG00000115641.18	ENST00000322142.12	chr2	-	chr2:105360829-105361434	protein_coding	0.216455	0.647432	0.109562	0.11533		1
RPL10A	ENSG00000198755.10	ENST00000322203.6	chr6	+	chr6:35470580-35470772	protein_coding	0.435714	0.840321	0.0179663	0.0226758		1
SSNA1	ENSG00000176101.11	ENST00000322310.9	chr9	+	chr9:137189807-137190338	protein_coding	0.878869	0.978275	0.0105211	-0.0112892		1
AC118553.2	ENSG00000283761.1	ENST00000639171.1	chr1	+	chr1:100082003-100083291	protein_coding	2.91882e-05	0.00114653	0.468142	0.397787	lengthening	4
MAF1	ENSG00000179632.9	ENST00000322428.9	chr8	+	chr8:144107088-144107601	protein_coding	0.739462	0.958276	0.0228649	0.0228407		1
SF3B2	ENSG00000087365.15	ENST00000322535.10	chr11	+	chr11:66068674-66068887	protein_coding	0.880346	0.978275	0.0118336	0.0115469		1
DDX10	ENSG00000178105.10	ENST00000322536.7	chr11	+	chr11:108940246-108940894	protein_coding	0.28487	0.733783	0.184538	0.0947143		3
BASP1	ENSG00000176788.8	ENST00000322611.3	chr5	+	chr5:17275208-17276801	protein_coding	0.125459	0.503865	0.0445023	-0.102997		2
NCL	ENSG00000115053.15	ENST00000322723.8	chr2	-	chr2:231453155-231455267	protein_coding	0.384244	0.808478	0.00869216	0.0247173		1
ACADVL	ENSG00000072778.19	ENST00000322910.9	chr17	+	chr17:7224957-7225264	protein_coding	0.177462	0.597359	0.105956	0.087362		1
SLC35A4	ENSG00000176087.14	ENST00000323146.7	chr5	+	chr5:140566565-140569091	protein_coding	0.130024	0.514503	0.112117	0.0815856		2
RPL7A	ENSG00000148303.16	ENST00000323345.10	chr9	+	chr9:133351262-133351406	protein_coding	0.443189	0.845487	0.0130426	0.0178783		1
METAP2	ENSG00000111142.13	ENST00000323666.9	chr12	+	chr12:95513652-95515803	protein_coding	0.143415	0.541586	0.0730338	0.110741		1
SRRM1	ENSG00000133226.16	ENST00000323848.13	chr1	+	chr1:24672182-24673266	protein_coding	0.86059	0.978275	0.0111882	-0.0189873		1
SNRNP200	ENSG00000144028.14	ENST00000323853.9	chr2	-	chr2:96274465-96275155	protein_coding	0.237452	0.676126	0.0667121	0.0887499		1
ZCCHC10	ENSG00000155329.11	ENST00000324170.7	chr5	-	chr5:132997006-132998850	protein_coding	0.0738462	0.383982	0.3467	0.169516		3
HSPA5	ENSG00000044574.7	ENST00000324460.6	chr9	-	chr9:125234852-125237154	protein_coding	2.25721e-08	1.79157e-06	0.0962031	0.137868		4
MRPS33	ENSG00000090263.15	ENST00000324787.9	chr7	-	chr7:141006176-141006535	protein_coding	0.766021	0.963715	0.028321	-0.0239209		1
IDSP1	ENSG00000176289.4	ENST00000324799.4	chrX	+	chrX:149525744-149526007	unprocessed_pseudogene	0.890571	0.978275	0.00865698	0.0151767		1
PRPF3	ENSG00000117360.12	ENST00000324862.6	chr1	+	chr1:150352833-150353195	protein_coding	0.961088	0.992599	0.00487189	-0.00505059		1
AC118553.2	ENSG00000283761.1	ENST00000640357.1	chr1	+	chr1:100082003-100083320	protein_coding	3.35578e-05	0.00129181	0.467887	0.397138	lengthening	2
ZNF580	ENSG00000213015.8	ENST00000325333.9	chr19	+	chr19:55642497-55643463	protein_coding	0.661008	0.93791	0.0498993	0.0499429		1
MSC	ENSG00000178860.8	ENST00000325509.4	chr8	-	chr8:71841563-71842747	protein_coding	0.149298	0.551215	0.256482	0.263559		2
ORMDL1	ENSG00000128699.13	ENST00000325795.7	chr2	-	chr2:189770327-189771902	protein_coding	0.555718	0.894704	0.283209	0.0453712		2
MRPS11	ENSG00000181991.15	ENST00000325844.8	chr15	+	chr15:88477872-88478871	protein_coding	0.327195	0.76757	0.0609042	0.0895047		1
RNF10	ENSG00000022840.15	ENST00000325954.8	chr12	+	chr12:120576590-120577536	protein_coding	0.656609	0.936327	0.0257669	0.0382973		1
CCZ1	ENSG00000122674.11	ENST00000325974.8	chr7	+	chr7:5925632-5925955	protein_coding	0.866178	0.978275	0.0130609	0.0122486		1
OAZ2	ENSG00000180304.14	ENST00000326005.10	chr15	-	chr15:64687599-64688834	protein_coding	0.322352	0.762541	0.0560811	-0.059744		2
THOC6	ENSG00000131652.13	ENST00000326266.12	chr16	+	chr16:3027577-3027740	protein_coding	0.93865	0.986308	0.0064298	-0.00844874		1
TLK2	ENSG00000146872.17	ENST00000326270.13	chr17	+	chr17:62612392-62613489	protein_coding	0.702041	0.952039	0.0722061	0.0403647		2
FGFR1	ENSG00000077782.20	ENST00000326324.10	chr8	-	chr8:38412733-38413804	protein_coding	0.629957	0.930524	0.0818791	0.0536488		2
POLR2J4	ENSG00000272655.2	ENST00000326391.6	chr7	-	chr7:44014195-44014783	transcribed_unprocessed_pseudogene	0.390004	0.813283	0.0434315	0.0686437		1
ITM2C	ENSG00000135916.15	ENST00000326407.10	chr2	+	chr2:230878008-230879215	protein_coding	0.187407	0.60931	0.131071	0.13547		1
ITM2C	ENSG00000135916.15	ENST00000326427.10	chr2	+	chr2:230878008-230879215	protein_coding	0.187407	0.60931	0.131071	0.13547		1
DCBLD2	ENSG00000057019.15	ENST00000326840.10	chr3	-	chr3:98796022-98799841	protein_coding	0.0405585	0.274635	0.107543	-0.126245		3
DCBLD2	ENSG00000057019.15	ENST00000326857.9	chr3	-	chr3:98797784-98799841	protein_coding	0.843863	0.97723	0.0581614	0.00167033		4
CDCA8	ENSG00000134690.10	ENST00000327331.2	chr1	+	chr1:37708322-37709698	protein_coding	0.84087	0.97723	0.024122	-0.0239873		1
MFSD14A	ENSG00000156875.13	ENST00000370152.7	chr1	+	chr1:100082003-100083322	protein_coding	3.38987e-05	0.00129844	0.467887	0.397074	lengthening	1
BOLA3	ENSG00000163170.11	ENST00000327428.9	chr2	-	chr2:74135425-74135658	protein_coding	0.965305	0.992661	0.00317327	-0.00313272		1
ADI1	ENSG00000182551.13	ENST00000327435.10	chr2	-	chr2:3497548-3499082	protein_coding	0.963378	0.992661	0.0924885	0.015718		3
PLPP2	ENSG00000141934.9	ENST00000327790.7	chr19	-	chr19:281057-281537	protein_coding	0.654669	0.936317	0.0629525	-0.0268419		2
NPIPA9	ENSG00000233024.7	ENST00000327792.6	chr16	-	chr16:18358122-18358582	protein_coding	0.313321	0.755227	0.101489	-0.102146		1
RAB11B	ENSG00000185236.11	ENST00000328024.10	chr19	+	chr19:8403413-8404425	protein_coding	0.0719846	0.380218	0.146582	-0.174792		3
NPIPA1	ENSG00000183426.16	ENST00000328085.10	chr16	+	chr16:14951615-14952030	protein_coding	0.730426	0.957386	0.0343839	-0.0361229		1
PLPBP	ENSG00000147471.11	ENST00000328195.7	chr8	+	chr8:37777973-37779742	protein_coding	0.551096	0.891902	0.0672705	0.071299		1
IFITM1	ENSG00000185885.15	ENST00000328221.5	chr11	+	chr11:314922-315239	protein_coding	0.846579	0.977666	0.00967048	0.0249208		1
PPME1	ENSG00000214517.9	ENST00000328257.12	chr11	+	chr11:74253492-74254695	protein_coding	0.304384	0.750688	0.0682781	0.0899785		2
PHKG2	ENSG00000156873.15	ENST00000328273.11	chr16	+	chr16:30756804-30757330	protein_coding	0.612651	0.923397	0.0674864	0.0712077		1
PTRHD1	ENSG00000184924.5	ENST00000328379.5	chr2	-	chr2:24789849-24790581	protein_coding	0.407443	0.82071	0.0456924	-0.0719099		1
IP6K2	ENSG00000068745.14	ENST00000328631.9	chr3	-	chr3:48688041-48688773	protein_coding	0.546943	0.891577	0.0701592	0.0661215		1
CIB1	ENSG00000185043.11	ENST00000328649.10	chr15	-	chr15:90230059-90230505	protein_coding	0.538985	0.887264	0.0273647	0.039238		1
TAF9	ENSG00000273841.4	ENST00000328663.8	chr5	-	chr5:69364745-69365754	protein_coding	0.420295	0.829549	0.0672299	0.0661238		1
HAX1	ENSG00000143575.14	ENST00000328703.11	chr1	+	chr1:154275616-154276011	protein_coding	0.485602	0.858042	0.0189903	0.0601154		1
NOP10	ENSG00000182117.5	ENST00000328848.5	chr15	-	chr15:34341745-34342108	protein_coding	0.738093	0.957972	0.00966052	-0.011622		1
SHMT2	ENSG00000182199.10	ENST00000328923.7	chr12	+	chr12:57234234-57234892	protein_coding	0.835134	0.975488	0.119578	0.0355001		2
HGS	ENSG00000185359.12	ENST00000329138.8	chr17	+	chr17:81701508-81702114	protein_coding	0.427805	0.8345	0.0636831	0.0650184		1
RBM10	ENSG00000182872.15	ENST00000329236.8	chrX	+	chrX:47186474-47186810	protein_coding	0.960445	0.992599	0.00554979	-0.00553152		1
EEF1G	ENSG00000254772.9	ENST00000329251.4	chr11	-	chr11:62559609-62559837	protein_coding	0.141976	0.538459	0.0323612	0.0294569		1
NOP56	ENSG00000101361.16	ENST00000329276.9	chr20	+	chr20:2657929-2658389	protein_coding	0.836835	0.975885	0.00609673	0.00703283		1
RAB12	ENSG00000206418.4	ENST00000329286.7	chr18	+	chr18:8638149-8639333	protein_coding	0.960105	0.992599	0.0152474	0.000177867		2
TPM2	ENSG00000198467.14	ENST00000329305.6	chr9	-	chr9:35682016-35682163	protein_coding	0.247405	0.691638	0.0653538	0.0599244		1
PDLIM1	ENSG00000107438.8	ENST00000329399.6	chr10	-	chr10:95237578-95238111	protein_coding	0.575457	0.906108	0.0359416	0.0399181		1
MARCKSL1	ENSG00000175130.6	ENST00000329421.7	chr1	-	chr1:32333844-32335097	protein_coding	0.668108	0.940114	0.0360853	-0.0340629		2
HNRNPH1	ENSG00000169045.17	ENST00000329433.10	chr5	-	chr5:179614182-179614959	protein_coding	0.434735	0.839063	0.0459318	0.0383469		2
MFSD5	ENSG00000182544.8	ENST00000329548.4	chr12	+	chr12:53252818-53254375	protein_coding	0.24716	0.691638	0.0769349	-0.14675		2
NDUFB1	ENSG00000183648.9	ENST00000329559.7	chr14	-	chr14:92116130-92116229	protein_coding	0.605973	0.919539	0.0287916	0.0302017		1
TSPO	ENSG00000100300.17	ENST00000329563.8	chr22	+	chr22:43162803-43163209	protein_coding	0.374138	0.803377	0.0693817	0.0659295		1
IST1	ENSG00000182149.20	ENST00000329908.12	chr16	+	chr16:71927614-71929000	protein_coding	0.023029	0.196782	0.125758	0.167846		3
SIVA1	ENSG00000184990.12	ENST00000329967.10	chr14	+	chr14:104759428-104759654	protein_coding	0.738108	0.957972	0.0220453	-0.0247538		1
GTF3C6	ENSG00000155115.6	ENST00000329970.7	chr6	+	chr6:110967510-110968278	protein_coding	0.00107087	0.0218113	0.133691	0.226557		1
UQCR10	ENSG00000184076.13	ENST00000330029.6	chr22	+	chr22:29769678-29770360	protein_coding	0.00207127	0.0359045	0.127053	0.191111		1
MRPL54	ENSG00000183617.4	ENST00000330133.4	chr19	+	chr19:3767261-3767564	protein_coding	0.874615	0.978275	0.0144446	0.0169622		1
SKA2	ENSG00000182628.12	ENST00000330137.11	chr17	-	chr17:59109953-59112345	protein_coding	0.998366	0.999111	0.0429864	-0.0114156		3
TPM3	ENSG00000143549.19	ENST00000330188.13	chr1	-	chr1:154156365-154157721	protein_coding	0.732231	0.957386	0.0204594	0.0160435		1
CRIP1	ENSG00000213145.9	ENST00000330233.11	chr14	+	chr14:105488663-105488788	protein_coding	0.228612	0.667278	0.0430478	0.0446452		1
MRTO4	ENSG00000053372.4	ENST00000330263.4	chr1	+	chr1:19258681-19260365	protein_coding	0.00920214	0.1059	0.280963	0.249914		3
KPNA2	ENSG00000182481.8	ENST00000330459.7	chr17	+	chr17:68046504-68047511	protein_coding	0.705632	0.952352	0.00790554	0.0134549		1
KMT5A	ENSG00000183955.12	ENST00000330479.8	chr12	+	chr12:123408871-123409350	protein_coding	0.231235	0.670036	0.1443	-0.208396		2
KDELR1	ENSG00000105438.8	ENST00000330720.6	chr19	-	chr19:48382583-48383327	protein_coding	0.381944	0.807496	0.0805544	-0.0565501		2
RBBP7	ENSG00000102054.17	ENST00000330735.7	chrX	-	chrX:16844670-16845103	protein_coding	0.488429	0.859523	0.0669731	0.042821		1
HNRNPA1	ENSG00000135486.17	ENST00000330752.12	chr12	+	chr12:54284549-54284880	protein_coding	0.0987178	0.448777	0.0429316	0.0390325		1
TM4SF1	ENSG00000169908.11	ENST00000305366.7	chr3	-	chr3:149369027-149369880	protein_coding	1.2971e-27	9.07849e-25	0.26458	0.397004	lengthening	4
RPS27L	ENSG00000185088.13	ENST00000330964.9	chr15	-	chr15:63153852-63154060	protein_coding	0.850108	0.978275	0.00715284	0.00803542		1
RPL9P7	ENSG00000238103.4	ENST00000330965.4	chrX	-	chrX:23836743-23837321	processed_pseudogene	0.79683	0.967172	0.00591018	0.00710398		1
MORF4L1	ENSG00000185787.14	ENST00000331268.9	chr15	+	chr15:78896983-78897691	protein_coding	0.02956	0.227355	0.071005	-0.100487		3
GLRX5	ENSG00000182512.4	ENST00000331334.4	chr14	+	chr14:95543947-95544684	protein_coding	0.900095	0.978275	0.0061372	-0.00575639		2
AC138969.1	ENSG00000183889.12	ENST00000331436.6	chr16	+	chr16:16350098-16350558	protein_coding	0.309161	0.752999	0.102599	-0.103201		1
DRG1	ENSG00000185721.12	ENST00000331457.8	chr22	+	chr22:31433872-31434451	protein_coding	0.0812474	0.402525	0.108109	0.175913		1
NGRN	ENSG00000182768.8	ENST00000331497.3	chr15	+	chr15:90271188-90272461	protein_coding	0.970833	0.992661	0.00423826	0.00159156		3
EEF1A1	ENSG00000156508.17	ENST00000331523.6	chr6	-	chr6:73517535-73517934	protein_coding	0.0228298	0.196782	0.0227929	0.0220809		1
EIF3C	ENSG00000184110.14	ENST00000331666.10	chr16	+	chr16:28735431-28735729	protein_coding	0.00636442	0.0808575	0.144158	0.206933		1
RSRC2	ENSG00000111011.17	ENST00000331738.11	chr12	-	chr12:122504763-122505706	protein_coding	0.930436	0.984866	0.00712253	0.00762421		1
KRT7	ENSG00000135480.15	ENST00000331817.5	chr12	+	chr12:52248591-52248916	protein_coding	0.479739	0.855373	0.0189788	-0.0142278		1
RANBP1	ENSG00000099901.16	ENST00000331821.7	chr22	+	chr22:20126952-20127180	protein_coding	0.596526	0.915784	0.0298333	0.0246819		1
FTL	ENSG00000087086.14	ENST00000331825.10	chr19	+	chr19:48966583-48966872	protein_coding	0.205173	0.634187	0.00755259	-0.00752995		1
SELENOF	ENSG00000183291.16	ENST00000331835.9	chr1	-	chr1:86862710-86863605	protein_coding	0.89723	0.978275	0.0419275	-0.00898187		2
EWSR1	ENSG00000182944.17	ENST00000332050.10	chr22	+	chr22:29300122-29300476	protein_coding	0.593211	0.914509	0.0307266	0.0300214		1
ZC3H11A	ENSG00000058673.16	ENST00000332127.8	chr1	+	chr1:203852141-203854118	protein_coding	0.339271	0.776471	0.0905277	0.097477		1
VDAC2	ENSG00000165637.13	ENST00000332211.10	chr10	+	chr10:75230898-75231412	protein_coding	0.283383	0.732627	0.0405262	0.0441604		1
NSMCE3	ENSG00000185115.5	ENST00000332303.5	chr15	-	chr15:29268193-29269829	protein_coding	0.551883	0.891959	0.0535237	0.0622475		2
LAMP1	ENSG00000185896.10	ENST00000332556.4	chr13	+	chr13:113322282-113323609	protein_coding	0.631541	0.930524	0.0280964	0.0435555		2
TMED9	ENSG00000184840.11	ENST00000332598.6	chr5	+	chr5:177595267-177596092	protein_coding	0.0557409	0.330115	0.084572	-0.0854858		1
ANXA2	ENSG00000182718.16	ENST00000332680.8	chr15	-	chr15:60347341-60347689	protein_coding	0.0651568	0.358263	0.0363939	0.02807		1
XPOT	ENSG00000184575.11	ENST00000332707.9	chr12	+	chr12:64448105-64451065	protein_coding	0.164838	0.576857	0.0823862	0.117445		2
AEN	ENSG00000181026.14	ENST00000332810.3	chr15	+	chr15:88630058-88632280	protein_coding	0.509846	0.871329	0.0572658	0.0593487		2
PHF12	ENSG00000109118.13	ENST00000332830.8	chr17	-	chr17:28905249-28906517	protein_coding	0.748276	0.960804	0.137605	-0.0269952		3
RPL17-C18orf32	ENSG00000215472.10	ENST00000332968.11	chr18	-	chr18:49482153-49482410	protein_coding	0.312421	0.754494	0.0819746	0.0781234		1
MAD2L1	ENSG00000164109.13	ENST00000333047.9	chr4	-	chr4:120059448-120060290	protein_coding	0.0622997	0.350401	0.152804	0.158929		2
MGAT1	ENSG00000131446.16	ENST00000333055.8	chr5	-	chr5:180790295-180793097	protein_coding	0.563791	0.89868	0.0322774	0.0602269		1
PSMF1	ENSG00000125818.17	ENST00000333082.7	chr20	+	chr20:1165029-1167781	protein_coding	0.00574318	0.0756171	0.210157	0.208105		4
TSKU	ENSG00000182704.7	ENST00000333090.4	chr11	+	chr11:76795609-76798154	protein_coding	0.514219	0.874139	0.0464975	-0.040934		1
UXT	ENSG00000126756.11	ENST00000333119.7	chrX	-	chrX:47651749-47651895	protein_coding	0.232623	0.671026	0.0820134	0.113423		1
MRPL40	ENSG00000185608.8	ENST00000333130.3	chr22	+	chr22:19435638-19436074	protein_coding	0.655319	0.936317	0.0477649	-0.0453813		1
TSEN54	ENSG00000182173.12	ENST00000333213.10	chr17	+	chr17:75524262-75524739	protein_coding	0.451567	0.847697	0.0821429	0.100947		1
METTL2A	ENSG00000087995.15	ENST00000333483.14	chr17	+	chr17:62448575-62448913	protein_coding	0.185883	0.607949	0.160861	0.158276		1
H1FX	ENSG00000184897.5	ENST00000333762.5	chr3	-	chr3:129314784-129316277	protein_coding	0.550325	0.891902	0.0426363	-0.043785		1
DLST	ENSG00000119689.14	ENST00000334220.8	chr14	+	chr14:74902196-74903599	protein_coding	0.208216	0.639011	0.0979101	0.120443		2
KPNA4	ENSG00000186432.8	ENST00000334256.8	chr3	-	chr3:160499571-160502202	protein_coding	0.0787778	0.39676	0.122819	0.175717		3
PNRC2	ENSG00000189266.12	ENST00000334351.7	chr1	+	chr1:23961440-23963772	protein_coding	0.534682	0.885907	0.114371	0.00614103		2
ZNF410	ENSG00000119725.18	ENST00000334521.8	chr14	+	chr14:73931503-73932246	protein_coding	0.023441	0.199417	0.280099	0.227517		3
NDEL1	ENSG00000166579.15	ENST00000334527.11	chr17	+	chr17:8466930-8468134	protein_coding	0.848016	0.97799	0.0386739	0.0292984		2
REEP4	ENSG00000168476.11	ENST00000334530.9	chr8	-	chr8:22138022-22138552	protein_coding	0.266059	0.71597	0.107367	-0.102159		1
CHP1	ENSG00000187446.11	ENST00000334660.9	chr15	+	chr15:41279336-41281869	protein_coding	0.844755	0.97723	0.0141157	0.0142314		1
RPS19BP1	ENSG00000187051.8	ENST00000334678.7	chr22	-	chr22:39529093-39529623	protein_coding	0.50877	0.871258	0.0583324	-0.0120467		2
HSP90AA1	ENSG00000080824.18	ENST00000334701.11	chr14	-	chr14:102081050-102081821	protein_coding	3.37933e-09	3.94204e-07	0.108032	0.113101		1
BCL9L	ENSG00000186174.12	ENST00000334801.7	chr11	-	chr11:118896114-118899508	protein_coding	0.771067	0.964998	0.0187714	0.0318352		2
PGAM1	ENSG00000171314.8	ENST00000334828.5	chr10	+	chr10:97432355-97433436	protein_coding	0.551412	0.891902	0.0192158	0.0181448		1
LGMN	ENSG00000100600.14	ENST00000334869.8	chr14	-	chr14:92703821-92704361	protein_coding	0.861737	0.978275	0.0186013	0.018814		1
NAA20	ENSG00000173418.11	ENST00000334982.8	chr20	+	chr20:20033102-20033628	protein_coding	0.428292	0.8345	0.0433119	0.0535494		1
TESC	ENSG00000088992.17	ENST00000335209.11	chr12	-	chr12:117038952-117039210	protein_coding	0.313121	0.755227	0.100016	0.072249		1
PES1	ENSG00000100029.17	ENST00000335214.8	chr22	-	chr22:30576836-30577129	protein_coding	0.227557	0.666905	0.0841273	0.0872919		1
SF3B1	ENSG00000115524.15	ENST00000335508.10	chr2	-	chr2:197391725-197392461	protein_coding	0.745512	0.960557	0.0140956	0.0220862		1
ATP5IF1	ENSG00000130770.17	ENST00000335514.9	chr1	+	chr1:28237837-28238097	protein_coding	0.651993	0.934564	0.030837	0.0299447		1
AL365205.1	ENSG00000124593.16	ENST00000335515.10	chr6	+	chr6:41789568-41789894	protein_coding	0.299756	0.744316	0.088087	0.059595		1
HM13	ENSG00000101294.17	ENST00000335574.9	chr20	+	chr20:31569120-31569566	protein_coding	0.806264	0.968984	0.0205151	-0.0150199		1
UNC119	ENSG00000109103.11	ENST00000335765.8	chr17	-	chr17:28546749-28547409	protein_coding	0.546182	0.891211	0.0700388	-0.0700426		1
PSMF1	ENSG00000125818.17	ENST00000335877.10	chr20	+	chr20:1165029-1168377	protein_coding	0.00572146	0.0755585	0.210186	0.215563		4
BTF3	ENSG00000145741.15	ENST00000335895.12	chr5	+	chr5:73505192-73505465	protein_coding	0.000464971	0.0112928	0.0629584	0.0609549		2
FGFR1	ENSG00000077782.20	ENST00000335922.9	chr8	-	chr8:38412732-38413804	protein_coding	0.629244	0.930524	0.0817587	0.0535984		2
TP53I3	ENSG00000115129.13	ENST00000335934.8	chr2	-	chr2:24077434-24077761	protein_coding	0.0268097	0.214785	0.188925	0.127747		1
PNRC1	ENSG00000146278.10	ENST00000336032.3	chr6	+	chr6:89083753-89084823	protein_coding	0.950095	0.991123	0.036158	0.00903332		2
DEDD2	ENSG00000160570.13	ENST00000336034.8	chr19	-	chr19:42198192-42199829	protein_coding	0.577047	0.906911	0.0196919	0.0427827		1
RAB6A	ENSG00000175582.19	ENST00000336083.7	chr11	-	chr11:73675897-73677962	protein_coding	0.122549	0.498681	0.153588	0.162968		1
NME1	ENSG00000239672.7	ENST00000336097.7	chr17	+	chr17:51161728-51162031	protein_coding	0.821507	0.972386	0.00713873	0.00696533		1
OGFOD1	ENSG00000087263.16	ENST00000336111.9	chr16	+	chr16:56476044-56477128	protein_coding	0.217033	0.64881	0.194546	-0.12873		3
LIPA	ENSG00000107798.17	ENST00000336233.9	chr10	-	chr10:89213514-89215061	protein_coding	0.922708	0.983962	0.00879574	-0.0104885		1
MTDH	ENSG00000147649.9	ENST00000336273.7	chr8	+	chr8:97724600-97730206	protein_coding	0.0595838	0.342085	0.130804	0.13527		4
LARP1	ENSG00000155506.16	ENST00000336314.8	chr5	+	chr5:154813887-154817588	protein_coding	0.44337	0.845487	0.0834303	0.0715672		1
ZFP36L1	ENSG00000185650.9	ENST00000336440.3	chr14	-	chr14:68788606-68788809	protein_coding	0.177615	0.597359	0.0866861	0.089321		1
EIF5A	ENSG00000132507.17	ENST00000336452.11	chr17	+	chr17:7311822-7312431	protein_coding	0.127157	0.508175	0.035709	-0.0343363		1
EIF5A	ENSG00000132507.17	ENST00000336458.12	chr17	+	chr17:7311822-7312431	protein_coding	0.127157	0.508175	0.035709	-0.0343363		1
CUL4B	ENSG00000158290.16	ENST00000336592.10	chrX	-	chrX:120526397-120526856	protein_coding	0.490442	0.861153	0.0791205	0.0838647		1
RBM17	ENSG00000134453.15	ENST00000379888.8	chr10	+	chr10:6115453-6116864	protein_coding	2.22732e-06	0.000119917	0.390833	0.396162	lengthening	4
ROMO1	ENSG00000125995.15	ENST00000336695.4	chr20	+	chr20:35700798-35700969	protein_coding	0.445561	0.845983	0.0406262	0.0386989		1
DAZAP1	ENSG00000071626.16	ENST00000336761.10	chr19	+	chr19:1434737-1435671	protein_coding	0.451998	0.847697	0.0861238	0.0710408		2
BRIX1	ENSG00000113460.12	ENST00000336767.5	chr5	+	chr5:34925226-34926570	protein_coding	0.142539	0.539836	0.0682349	0.115029		1
UNG	ENSG00000076248.10	ENST00000336865.6	chr12	+	chr12:109109829-109110963	protein_coding	0.408677	0.822159	0.0743901	0.0682244		1
MID1IP1	ENSG00000165175.15	ENST00000336949.6	chrX	+	chrX:38804683-38806473	protein_coding	0.811356	0.969382	0.0259208	-0.0248994		3
HIF1A	ENSG00000100644.16	ENST00000337138.8	chr14	+	chr14:61746934-61748257	protein_coding	0.411827	0.823675	0.0410932	0.0498421		2
EZR	ENSG00000092820.17	ENST00000337147.11	chr6	-	chr6:158765657-158767078	protein_coding	0.683664	0.948554	0.0239364	0.0227967		2
AZIN1	ENSG00000155096.13	ENST00000337198.9	chr8	-	chr8:102826395-102828678	protein_coding	0.649424	0.934214	0.0942119	-0.0573032		3
CDR2L	ENSG00000109089.7	ENST00000337231.5	chr17	+	chr17:75003183-75005777	protein_coding	0.91683	0.982145	0.0135383	-0.013194		1
STARD7	ENSG00000084090.13	ENST00000337288.9	chr2	-	chr2:96184869-96186914	protein_coding	0.703401	0.952057	0.0226713	0.0266565		1
CLPTM1	ENSG00000104853.15	ENST00000337392.9	chr19	+	chr19:44992611-44993743	protein_coding	0.985623	0.995958	0.000458378	-0.00112149		1
TSPO	ENSG00000100300.17	ENST00000337554.7	chr22	+	chr22:43162803-43163219	protein_coding	0.201931	0.630697	0.101824	0.0993112		1
AP1S1	ENSG00000106367.14	ENST00000337619.10	chr7	+	chr7:101160519-101161187	protein_coding	0.127119	0.508175	0.0897324	0.0764487		2
CBX3	ENSG00000122565.18	ENST00000337620.8	chr7	+	chr7:26212082-26213485	protein_coding	0.00691003	0.0856688	0.234491	-0.155563		3
PTPA	ENSG00000119383.19	ENST00000337738.5	chr9	+	chr9:129147387-129148943	protein_coding	0.602963	0.9195	0.147571	0.089984		3
ZC3H15	ENSG00000065548.17	ENST00000337859.10	chr2	+	chr2:186508543-186509343	protein_coding	0.102896	0.455577	0.0944073	0.116544		2
HNRNPF	ENSG00000169813.16	ENST00000337970.7	chr10	-	chr10:43386023-43387936	protein_coding	0.0595613	0.342085	0.0633335	0.0936084		3
UBE2D3	ENSG00000109332.19	ENST00000338145.7	chr4	-	chr4:102797253-102797460	protein_coding	0.102801	0.455577	0.071038	0.0931481		1
RBM39	ENSG00000131051.22	ENST00000338163.10	chr20	-	chr20:35703612-35704581	protein_coding	0.234936	0.67416	0.0880262	-0.0796741		3
APLP2	ENSG00000084234.17	ENST00000338167.9	chr11	+	chr11:130143347-130144404	protein_coding	0.775547	0.964998	0.026925	0.0211866		1
AURKAIP1	ENSG00000175756.13	ENST00000338370.7	chr1	-	chr1:1373701-1373902	protein_coding	0.925929	0.984713	0.00769091	-0.008553		1
QPCT	ENSG00000115828.16	ENST00000338415.7	chr2	+	chr2:37372682-37373317	protein_coding	0.867097	0.978275	0.141882	-0.0290907		2
SCOC	ENSG00000153130.17	ENST00000338517.8	chr4	+	chr4:140380962-140382553	protein_coding	0.00771759	0.0932774	0.244082	-0.3623		3
MLPH	ENSG00000115648.13	ENST00000338530.8	chr2	+	chr2:237553566-237553993	protein_coding	0.901125	0.978275	0.0104425	-0.00871403		1
MBOAT7	ENSG00000125505.16	ENST00000338624.10	chr19	-	chr19:54173421-54174431	protein_coding	0.897313	0.978275	0.0120631	0.0117357		1
PARK7	ENSG00000116288.12	ENST00000338639.9	chr1	+	chr1:7984894-7985259	protein_coding	0.58959	0.912554	0.0262519	0.0246018		1
ATP5MC2	ENSG00000135390.18	ENST00000338662.5	chr12	-	chr12:53665203-53665428	protein_coding	0.380063	0.806865	0.0324211	-0.0303268		1
SLC3A2	ENSG00000168003.16	ENST00000338663.11	chr11	+	chr11:62888331-62888854	protein_coding	0.0219685	0.192857	0.0576988	-0.0591262		1
EIF4EBP1	ENSG00000187840.4	ENST00000338825.4	chr8	+	chr8:38059904-38060356	protein_coding	0.39735	0.817094	0.0788633	0.0772028		2
RPL14	ENSG00000188846.13	ENST00000338970.10	chr3	+	chr3:40461939-40462341	protein_coding	0.290427	0.735041	0.0800907	-0.0425432		2
SMIM15	ENSG00000188725.7	ENST00000339020.7	chr5	-	chr5:61158633-61160199	protein_coding	0.514593	0.874388	0.0502129	0.050871		2
RHOC	ENSG00000155366.16	ENST00000339083.11	chr1	-	chr1:112701041-112701713	protein_coding	0.854705	0.978275	0.00767816	0.00876488		1
PDLIM2	ENSG00000120913.23	ENST00000339162.11	chr8	+	chr8:22593733-22594266	protein_coding	0.650266	0.93443	0.0429155	0.0551192		1
SFN	ENSG00000175793.11	ENST00000339276.5	chr1	+	chr1:26863138-26864443	protein_coding	0.483948	0.857458	0.0368487	-0.0351142		2
ANP32B	ENSG00000136938.8	ENST00000339399.4	chr9	+	chr9:98015364-98015812	protein_coding	0.0349873	0.253403	0.147486	0.109773		2
LITAF	ENSG00000189067.12	ENST00000339430.9	chr16	-	chr16:11548001-11549745	protein_coding	0.0535586	0.323081	0.133092	0.110973		1
CSDE1	ENSG00000009307.15	ENST00000339438.10	chr1	-	chr1:114716896-114718216	protein_coding	0.0618519	0.350351	0.196456	0.107707		4
WNT7B	ENSG00000188064.9	ENST00000339464.8	chr22	-	chr22:45920367-45923335	protein_coding	0.453716	0.847968	0.0813759	-0.0736891		2
MYO1B	ENSG00000128641.18	ENST00000339514.8	chr2	+	chr2:191423837-191425325	protein_coding	0.129131	0.513281	0.180272	0.121508		4
S100A13	ENSG00000189171.14	ENST00000339556.8	chr1	-	chr1:153618813-153619038	protein_coding	0.672084	0.940624	0.028845	-0.0303434		1
MSL1	ENSG00000188895.11	ENST00000339569.9	chr17	+	chr17:40134279-40136786	protein_coding	0.996682	0.998281	0.0421801	-0.0104171		2
BAZ1B	ENSG00000009954.10	ENST00000339594.8	chr7	-	chr7:73440430-73441693	protein_coding	0.966938	0.992661	0.00438751	0.00430905		1
NDUFA4	ENSG00000189043.9	ENST00000339600.5	chr7	-	chr7:10933463-10933692	protein_coding	0.881276	0.978275	0.00401398	0.00582959		1
ENSA	ENSG00000143420.18	ENST00000339643.9	chr1	-	chr1:150622732-150622859	protein_coding	0.817847	0.971398	0.0232356	-0.0180313		1
SERINC1	ENSG00000111897.6	ENST00000339697.4	chr6	-	chr6:122443354-122445179	protein_coding	0.0892034	0.424198	0.164846	0.212194		2
RBM17	ENSG00000134453.15	ENST00000446108.5	chr10	+	chr10:6115453-6116864	protein_coding	2.22732e-06	0.000119917	0.390833	0.396162	lengthening	6
BTG3	ENSG00000154640.14	ENST00000339775.10	chr21	-	chr21:17593589-17594332	protein_coding	0.865621	0.978275	0.0682422	-5.51109e-05		2
RNH1	ENSG00000023191.16	ENST00000534797.5	chr11	-	chr11:493360-494778	protein_coding	1.63041e-06	9.45172e-05	0.253387	0.393381	lengthening	3
ENY2	ENSG00000120533.12	ENST00000339942.11	chr8	+	chr8:109343405-109343669	protein_coding	0.0366048	0.259385	0.115667	0.117567		1
CSRP1	ENSG00000159176.13	ENST00000340006.6	chr1	-	chr1:201483551-201484789	protein_coding	0.587781	0.912084	0.114311	-0.0656863		2
AIDA	ENSG00000186063.12	ENST00000340020.10	chr1	-	chr1:222668014-222669989	protein_coding	0.210281	0.641874	0.0967328	0.103823		3
DOK4	ENSG00000125170.10	ENST00000340099.8	chr16	-	chr16:57471959-57473495	protein_coding	0.0629294	0.351337	0.165477	0.167778		1
WASH6P	ENSG00000182484.15	ENST00000340131.12	chrX	+	chrX:156025241-156025665	transcribed_unprocessed_pseudogene	0.950892	0.991123	0.0242625	0.0126752		2
WASH6P	ENSG00000182484.15	ENST00000340131.12	chrY	+	chrY:57211761-57212185	transcribed_unprocessed_pseudogene	0.950892	0.991123	0.0242625	0.0126752		2
CTSL	ENSG00000135047.14	ENST00000340342.10	chr9	+	chr9:87731008-87731359	protein_coding	0.169047	0.583225	0.0552034	0.0577538		1
INSIG1	ENSG00000186480.12	ENST00000340368.8	chr7	+	chr7:155308241-155310188	protein_coding	0.0663464	0.361697	0.204459	0.284276		2
TUBB4B	ENSG00000188229.5	ENST00000340384.4	chr9	+	chr9:137242496-137243706	protein_coding	0.760723	0.963715	0.00984902	-0.00922484		1
PRDX6	ENSG00000117592.8	ENST00000340385.5	chr1	+	chr1:173487735-173488786	protein_coding	0.00591373	0.0771691	0.13929	-0.137698		2
CPSF7	ENSG00000149532.15	ENST00000340437.8	chr11	-	chr11:61402669-61404704	protein_coding	0.710701	0.952443	0.0662499	0.0545992		2
CYB5A	ENSG00000166347.18	ENST00000340533.8	chr18	-	chr18:74253091-74253665	protein_coding	0.524772	0.876495	0.0314672	0.0454391		1
VAPA	ENSG00000101558.13	ENST00000340541.4	chr18	+	chr18:9954053-9954357	protein_coding	0.508537	0.871258	0.0408512	0.0412164		1
PDE4D	ENSG00000113448.18	ENST00000340635.10	chr5	-	chr5:58969074-58975080	protein_coding	0.701425	0.952039	0.0395545	-0.0409173		2
CDK11B	ENSG00000248333.8	ENST00000340677.9	chr1	-	chr1:1635739-1635856	protein_coding	0.561463	0.897945	0.0602157	0.0661019		1
PPP1CC	ENSG00000186298.11	ENST00000340766.9	chr12	-	chr12:110719909-110720204	protein_coding	0.0850255	0.412483	0.100748	0.0985204		1
CDC25B	ENSG00000101224.17	ENST00000340833.4	chr20	+	chr20:3804821-3805217	protein_coding	0.537632	0.887264	0.0321916	-0.0357199		1
IDS	ENSG00000010404.17	ENST00000340855.10	chrX	-	chrX:149478796-149483218	protein_coding	0.462794	0.851782	0.0704497	0.0669408		6
HNRNPA1	ENSG00000135486.17	ENST00000340913.10	chr12	+	chr12:54284549-54285213	protein_coding	0.0175587	0.169416	0.0594402	0.056511		1
STAU1	ENSG00000124214.19	ENST00000340954.11	chr20	-	chr20:49113524-49114893	protein_coding	0.150026	0.551215	0.131758	-0.117835		3
ADIPOR1	ENSG00000159346.12	ENST00000340990.9	chr1	-	chr1:202940802-202941701	protein_coding	0.104923	0.462131	0.0876479	0.151572		2
CAV1	ENSG00000105974.11	ENST00000341049.6	chr7	+	chr7:116558946-116561169	protein_coding	0.691293	0.950489	0.0232836	0.0258075		2
TDP2	ENSG00000111802.13	ENST00000341060.3	chr6	-	chr6:24650000-24651069	protein_coding	0.215503	0.646816	0.175105	0.0263431		2
MPST	ENSG00000128309.16	ENST00000341116.7	chr22	+	chr22:37029216-37029807	protein_coding	0.669749	0.940114	0.0555172	-0.0487905		2
FCF1	ENSG00000119616.11	ENST00000341162.8	chr14	+	chr14:74734882-74737045	protein_coding	0.778938	0.964998	0.0422909	0.0316399		4
CFL2	ENSG00000165410.14	ENST00000341223.7	chr14	-	chr14:34710472-34712977	protein_coding	0.633177	0.9312	0.130442	0.0498897		4
RTN3	ENSG00000133318.13	ENST00000341307.6	chr11	+	chr11:63758156-63759860	protein_coding	0.0386541	0.267383	0.113272	0.137187		4
PTMA	ENSG00000187514.16	ENST00000341369.11	chr2	+	chr2:231712804-231713525	protein_coding	0.115245	0.485377	0.0289036	0.029368		1
TPM3	ENSG00000143549.19	ENST00000341372.7	chr1	-	chr1:154156367-154157721	protein_coding	0.73497	0.957945	0.0202417	0.0158728		1
CAPRIN1	ENSG00000135387.20	ENST00000341394.8	chr11	+	chr11:34099303-34102048	protein_coding	0.00331618	0.0500613	0.130524	0.202819		2
UBE2L3	ENSG00000185651.14	ENST00000458578.6	chr22	+	chr22:21621515-21623990	protein_coding	4.39462e-09	4.76538e-07	0.422513	0.39218	lengthening	4
FGFR1	ENSG00000077782.20	ENST00000341462.8	chr8	-	chr8:38411250-38413804	protein_coding	0.712566	0.952443	0.137456	-0.00421793		3
NABP2	ENSG00000139579.12	ENST00000341463.5	chr12	+	chr12:56229014-56229843	protein_coding	0.933773	0.985918	0.0090589	-0.00878148		1
TMEM248	ENSG00000106609.16	ENST00000341567.8	chr7	+	chr7:66955502-66958625	protein_coding	0.832412	0.975386	0.0858776	0.000786665		4
IMP4	ENSG00000136718.9	ENST00000460766.5	chr2	+	chr2:130346356-130350816	protein_coding	8.55725e-07	5.27058e-05	0.380252	0.389141	lengthening	3
TRIM28	ENSG00000130726.11	ENST00000341753.10	chr19	+	chr19:58550377-58550714	protein_coding	0.752128	0.961775	0.0121503	0.0125578		1
CDK11B	ENSG00000248333.8	ENST00000341832.10	chr1	-	chr1:1635231-1635856	protein_coding	0.609226	0.921319	0.0540233	-0.0594288		2
LAMTOR4	ENSG00000188186.10	ENST00000341942.9	chr7	+	chr7:100153867-100154202	protein_coding	0.478833	0.855373	0.0531968	0.046399		1
DPY30	ENSG00000162961.13	ENST00000342166.9	chr2	-	chr2:32023906-32024256	protein_coding	0.187829	0.609629	0.105639	0.107302		1
IGBP1	ENSG00000089289.15	ENST00000342206.10	chrX	+	chrX:70165833-70166336	protein_coding	0.274006	0.723447	0.0904433	-0.0901704		1
INSIG1	ENSG00000186480.12	ENST00000342407.5	chr7	+	chr7:155308241-155308756	protein_coding	0.95445	0.992599	0.00538836	-0.00647021		1
JPT1	ENSG00000189159.15	ENST00000470924.5	chr17	-	chr17:75135887-75136250	protein_coding	1.10418e-20	6.07218e-18	0.395345	0.388515	lengthening	2
SNRPD2	ENSG00000125743.10	ENST00000342669.7	chr19	-	chr19:45687471-45687727	protein_coding	0.795468	0.967172	0.00814611	0.0080638		1
MAP2K3	ENSG00000034152.18	ENST00000342679.8	chr17	+	chr17:21314147-21315197	protein_coding	0.161902	0.570727	0.187106	0.0877755		3
SDHC	ENSG00000143252.14	ENST00000342751.8	chr1	+	chr1:161362329-161363188	protein_coding	0.23616	0.674842	0.068884	-0.0482741		2
SRP72	ENSG00000174780.16	ENST00000342756.10	chr4	+	chr4:56501684-56503666	protein_coding	0.431433	0.83727	0.0900686	0.0710482		6
FXYD5	ENSG00000089327.14	ENST00000342879.7	chr19	+	chr19:35169566-35169879	protein_coding	0.50871	0.871258	0.0473448	0.0499928		1
EIF4G1	ENSG00000114867.20	ENST00000342981.8	chr3	+	chr3:184334727-184335343	protein_coding	0.636167	0.931985	0.027563	0.0287612		1
MCM7	ENSG00000166508.17	ENST00000343023.10	chr7	-	chr7:100092781-100093116	protein_coding	0.491139	0.861153	0.0330057	0.032954		1
CTSL	ENSG00000135047.14	ENST00000343150.9	chr9	+	chr9:87731008-87731359	protein_coding	0.169047	0.583225	0.0552034	0.0577538		1
CAV2	ENSG00000105971.14	ENST00000343213.2	chr7	+	chr7:116505971-116506553	protein_coding	0.997294	0.998462	0.000281955	-0.000244532		1
LYPLA1	ENSG00000120992.17	ENST00000343231.10	chr8	-	chr8:54047408-54048118	protein_coding	0.507002	0.871258	0.0596457	0.0569226		1
RPS2	ENSG00000140988.15	ENST00000343262.8	chr16	-	chr16:1962062-1962270	protein_coding	0.0731173	0.382166	0.0188358	0.0227485		1
FERMT2	ENSG00000073712.14	ENST00000343279.8	chr14	-	chr14:52857307-52858550	protein_coding	0.395592	0.815348	0.171206	0.136076		3
NT5C2	ENSG00000076685.18	ENST00000343289.9	chr10	-	chr10:103088028-103089908	protein_coding	0.562698	0.898475	0.0609615	0.0604281		1
TLK2	ENSG00000146872.17	ENST00000343388.11	chr17	+	chr17:62612392-62613488	protein_coding	0.701558	0.952039	0.0722061	0.0405158		2
ZFAND5	ENSG00000107372.12	ENST00000343431.6	chr9	-	chr9:72355834-72356101	protein_coding	0.00999941	0.113716	0.131061	0.148161		1
USF2	ENSG00000105698.15	ENST00000343550.9	chr19	+	chr19:35279167-35279814	protein_coding	0.843495	0.97723	0.0181335	0.00281832		2
PSMD12	ENSG00000197170.9	ENST00000356126.7	chr17	-	chr17:67337852-67341052	protein_coding	2.93022e-06	0.000151688	0.393591	0.388119	lengthening	3
TMEM203	ENSG00000187713.6	ENST00000343666.5	chr9	-	chr9:137204083-137205638	protein_coding	0.936716	0.986308	0.00920343	0.00934313		1
TGIF1	ENSG00000177426.20	ENST00000343820.9	chr18	+	chr18:3457365-3458395	protein_coding	0.871442	0.978275	0.0137657	-0.0135297		1
HMGCR	ENSG00000113161.15	ENST00000343975.9	chr5	+	chr5:75360288-75361422	protein_coding	0.029754	0.228324	0.223185	0.274941		2
PPM1G	ENSG00000115241.10	ENST00000344034.4	chr2	-	chr2:27381206-27381805	protein_coding	0.414345	0.825367	0.0496241	0.0443818		1
RPL28	ENSG00000108107.14	ENST00000344063.6	chr19	+	chr19:55388243-55388376	protein_coding	0.177641	0.597359	0.029499	0.033923		1
NPIPA7	ENSG00000214967.5	ENST00000344087.4	chr16	+	chr16:16393456-16393807	protein_coding	0.28935	0.734275	0.106719	-0.106938		1
YTHDC1	ENSG00000083896.12	ENST00000344157.8	chr4	-	chr4:68312741-68314323	protein_coding	0.113513	0.480386	0.202712	0.194382		4
FHL2	ENSG00000115641.18	ENST00000344213.8	chr2	-	chr2:105360824-105361434	protein_coding	0.22222	0.656883	0.107405	0.113988		1
CDC25B	ENSG00000101224.17	ENST00000344256.10	chr20	+	chr20:3804821-3806107	protein_coding	0.812959	0.969771	0.0190022	-0.000563214		2
C15orf48	ENSG00000166920.12	ENST00000344300.3	chr15	+	chr15:45432948-45433317	protein_coding	0.938908	0.986308	0.00836065	-0.0106896		1
XBP1	ENSG00000100219.16	ENST00000344347.5	chr22	-	chr22:28795176-28795732	protein_coding	0.0278228	0.219926	0.0551311	-0.14815		1
OLA1	ENSG00000138430.15	ENST00000344357.9	chr2	-	chr2:174075009-174075527	protein_coding	0.966929	0.992661	0.00431587	0.00312159		1
CA12	ENSG00000074410.13	ENST00000344366.7	chr15	-	chr15:63324689-63326357	protein_coding	0.773108	0.964998	0.0183647	-0.0131637		1
CDC42	ENSG00000070831.15	ENST00000344548.7	chr1	+	chr1:22091428-22092936	protein_coding	0.00257892	0.0418003	0.14766	-0.215057		4
SMC4	ENSG00000113810.15	ENST00000344722.5	chr3	+	chr3:160433657-160434949	protein_coding	0.412105	0.823675	0.0818943	0.0722561		2
INSIG1	ENSG00000186480.12	ENST00000344756.8	chr7	+	chr7:155308241-155310188	protein_coding	0.0663464	0.361697	0.204459	0.284276		2
RAB5IF	ENSG00000101084.17	ENST00000344795.7	chr20	+	chr20:36612010-36612523	protein_coding	0.666241	0.940114	0.0196011	0.0195835		1
USP7	ENSG00000187555.14	ENST00000344836.8	chr16	-	chr16:8892120-8894104	protein_coding	0.00796473	0.0949233	0.276789	0.292979		3
ZDHHC7	ENSG00000153786.12	ENST00000344861.9	chr16	-	chr16:84974481-84974878	protein_coding	0.64994	0.93443	0.0294641	0.0320864		1
PVR	ENSG00000073008.14	ENST00000344956.8	chr19	+	chr19:44661740-44663582	protein_coding	0.0169712	0.1656	0.258353	0.214478		1
SRSF10	ENSG00000188529.14	ENST00000344989.10	chr1	-	chr1:23964767-23967723	protein_coding	0.0564673	0.333647	0.327531	0.222657		4
GYG1	ENSG00000163754.17	ENST00000345003.8	chr3	+	chr3:149026760-149027629	protein_coding	0.707553	0.952352	0.112232	0.0380362		3
HSPD1	ENSG00000144381.16	ENST00000345042.6	chr2	-	chr2:197486587-197487198	protein_coding	0.0392987	0.269422	0.0342224	0.0434254		2
TGIF1	ENSG00000177426.20	ENST00000345133.9	chr18	+	chr18:3457365-3458122	protein_coding	0.134154	0.521642	0.125285	0.125234		1
IDH1	ENSG00000138413.13	ENST00000345146.6	chr2	-	chr2:208236233-208237169	protein_coding	0.179081	0.598155	0.0854832	0.0882712		1
SEC24C	ENSG00000176986.15	ENST00000345254.8	chr10	+	chr10:73770955-73772120	protein_coding	0.0897654	0.425819	0.142677	0.144192		1
NPTN	ENSG00000156642.16	ENST00000345330.8	chr15	-	chr15:73560015-73561048	protein_coding	0.936158	0.986308	0.0719711	0.0121122		2
BAX	ENSG00000087088.19	ENST00000345358.11	chr19	+	chr19:48961532-48962649	protein_coding	0.000659159	0.0147525	0.0898508	0.231602		1
GIPC1	ENSG00000123159.15	ENST00000345425.6	chr19	-	chr19:14477766-14478567	protein_coding	0.61562	0.923399	0.0416059	-0.0413604		1
CLTA	ENSG00000122705.16	ENST00000345519.9	chr9	+	chr9:36211603-36212035	protein_coding	0.149484	0.551215	0.0885002	0.0629792		2
APLP2	ENSG00000084234.17	ENST00000345598.9	chr11	+	chr11:130143347-130143678	protein_coding	0.660639	0.937737	0.0472872	0.0327158		1
RBM10	ENSG00000182872.15	ENST00000345781.10	chrX	+	chrX:47186474-47186810	protein_coding	0.960445	0.992599	0.00554979	-0.00553152		1
EIF4G1	ENSG00000114867.20	ENST00000346169.6	chr3	+	chr3:184334727-184335343	protein_coding	0.636167	0.931985	0.027563	0.0287612		1
UBE2A	ENSG00000077721.15	ENST00000346330.6	chrX	+	chrX:119583127-119583346	protein_coding	0.539777	0.887789	0.0415851	-0.0419056		1
ARRB2	ENSG00000141480.17	ENST00000346341.6	chr17	+	chr17:4720946-4721488	protein_coding	0.305514	0.750856	0.085094	0.0845564		1
APP	ENSG00000142192.20	ENST00000346798.7	chr21	-	chr21:25880175-25881771	protein_coding	0.970745	0.992661	0.0335842	-0.00515461		3
SIVA1	ENSG00000184990.12	ENST00000347067.9	chr14	+	chr14:104759428-104759654	protein_coding	0.738108	0.957972	0.0220453	-0.0247538		1
STOM	ENSG00000148175.12	ENST00000347359.3	chr9	-	chr9:121340771-121341408	protein_coding	0.693904	0.950489	0.0194618	-0.0296375		1
MKKS	ENSG00000125863.19	ENST00000347364.7	chr20	-	chr20:10405088-10405687	protein_coding	0.985217	0.995958	0.00179712	-0.00213707		1
ATG16L1	ENSG00000085978.21	ENST00000347464.9	chr2	+	chr2:233294257-233295645	protein_coding	0.571448	0.903776	0.0616116	0.0692401		3
SUPT6H	ENSG00000109111.14	ENST00000347486.8	chr17	+	chr17:28701439-28701734	protein_coding	0.269888	0.718565	0.100318	0.108594		1
RPL36	ENSG00000130255.12	ENST00000347512.7	chr19	+	chr19:5691532-5691790	protein_coding	0.863198	0.978275	0.00392162	-0.00560774		1
TNFRSF10B	ENSG00000120889.12	ENST00000347739.3	chr8	-	chr8:23022312-23022984	protein_coding	0.768663	0.964998	0.0354136	0.0387041		2
AZIN1	ENSG00000155096.13	ENST00000347770.8	chr8	-	chr8:102827824-102828678	protein_coding	0.969365	0.992661	0.0533327	0.000628404		2
WAC	ENSG00000095787.21	ENST00000347934.8	chr10	+	chr10:28619537-28620542	protein_coding	0.0102897	0.116183	0.151195	-0.232308		1
PRDX5	ENSG00000126432.13	ENST00000347941.4	chr11	+	chr11:64321586-64321741	protein_coding	0.129961	0.514503	0.0614889	0.0628093		1
TM2D3	ENSG00000184277.12	ENST00000347970.7	chr15	-	chr15:101641875-101642644	protein_coding	0.899914	0.978275	0.0628679	0.0208127		2
RAC1	ENSG00000136238.17	ENST00000348035.8	chr7	+	chr7:6402316-6403989	protein_coding	2.48454e-06	0.00013192	0.196119	0.216722		3
MYL6	ENSG00000092841.18	ENST00000348108.8	chr12	+	chr12:56161387-56161573	protein_coding	0.513483	0.873337	0.0237408	-0.0200311		1
IMPDH1	ENSG00000106348.17	ENST00000348127.10	chr7	-	chr7:128392302-128393028	protein_coding	0.137546	0.527374	0.143015	-0.115251		2
FTSJ1	ENSG00000068438.14	ENST00000348411.2	chrX	+	chrX:48485736-48486290	protein_coding	0.969797	0.992661	0.141235	-0.0740629		2
BYSL	ENSG00000112578.9	ENST00000230340.8	chr6	+	chr6:41932361-41934343	protein_coding	0.000362964	0.00944074	0.448399	0.387814	lengthening	2
ERGIC3	ENSG00000125991.19	ENST00000348547.6	chr20	+	chr20:35557425-35557631	protein_coding	0.895794	0.978275	0.00923461	0.00827598		1
HNRNPM	ENSG00000099783.11	ENST00000348943.7	chr19	+	chr19:8488691-8489223	protein_coding	0.954481	0.992599	0.00262653	0.00303305		1
CKB	ENSG00000166165.12	ENST00000348956.6	chr14	-	chr14:103519672-103520042	protein_coding	0.586489	0.911625	0.0562922	-0.0605609		1
PTBP1	ENSG00000011304.19	ENST00000349038.8	chr19	+	chr19:810694-812307	protein_coding	0.642572	0.933032	0.02964	0.0279351		1
WDR3	ENSG00000065183.15	ENST00000349139.5	chr1	+	chr1:117959292-117960857	protein_coding	0.431941	0.837384	0.224732	-0.0376152		4
H2AFV	ENSG00000105968.18	ENST00000349299.7	chr7	-	chr7:44834229-44834562	protein_coding	0.354074	0.792638	0.0557941	0.0508317		1
UBE2D3	ENSG00000109332.19	ENST00000349311.12	chr4	-	chr4:102797265-102797460	protein_coding	0.151929	0.555415	0.0624867	0.0818045		1
PIP5K1A	ENSG00000143398.19	ENST00000349792.9	chr1	+	chr1:151247863-151249411	protein_coding	0.797695	0.967172	0.0282472	0.0288776		1
MFF	ENSG00000168958.19	ENST00000349901.11	chr2	+	chr2:227356986-227357811	protein_coding	0.0210522	0.18716	0.209647	0.18177		3
NDUFB6	ENSG00000165264.10	ENST00000350021.2	chr9	-	chr9:32553652-32553944	protein_coding	0.604036	0.919539	0.0336215	0.0406957		1
NASP	ENSG00000132780.16	ENST00000350030.7	chr1	+	chr1:45618061-45618755	protein_coding	0.711215	0.952443	0.0217497	0.0309827		1
PTBP1	ENSG00000011304.19	ENST00000350092.8	chr19	+	chr19:810694-812221	protein_coding	0.0205067	0.184872	0.140097	0.138797		1
FAM189B	ENSG00000160767.20	ENST00000350210.6	chr1	-	chr1:155247221-155247955	protein_coding	0.588168	0.912084	0.0712779	0.0714203		1
ACADVL	ENSG00000072778.19	ENST00000350303.9	chr17	+	chr17:7224957-7225263	protein_coding	0.175966	0.59524	0.106459	0.0876661		1
UBE2D3	ENSG00000109332.19	ENST00000350435.11	chr4	-	chr4:102797248-102797460	protein_coding	0.0826661	0.405218	0.0753646	0.0990861		1
PDAP1	ENSG00000106244.12	ENST00000350498.7	chr7	-	chr7:99395741-99396740	protein_coding	0.194782	0.621478	0.180794	-0.101359		2
GNAI1	ENSG00000127955.16	ENST00000351004.8	chr7	+	chr7:80217303-80219353	protein_coding	0.187403	0.60931	0.256965	-0.186396		3
RHOG	ENSG00000177105.9	ENST00000351018.4	chr11	-	chr11:3826977-3828206	protein_coding	0.655558	0.936317	0.181882	0.043869		3
MRPL10	ENSG00000159111.12	ENST00000351111.6	chr17	-	chr17:47823486-47824458	protein_coding	0.803681	0.968922	0.0191366	0.0190672		1
NMD3	ENSG00000169251.12	ENST00000351193.6	chr3	+	chr3:161250780-161252306	protein_coding	0.994771	0.997559	0.314997	-0.0455973		5
NASP	ENSG00000132780.16	ENST00000351223.7	chr1	+	chr1:45618061-45618246	protein_coding	0.551199	0.891902	0.0524525	0.0455096		1
UPF3A	ENSG00000169062.14	ENST00000351487.5	chr13	+	chr13:114304789-114305769	protein_coding	0.517038	0.875517	0.0627985	0.0710128		2
NDUFC2	ENSG00000151366.12	ENST00000527806.1	chr11	-	chr11:78068350-78069910	protein_coding	2.21165e-05	0.000910562	0.359379	0.38664	lengthening	3
NPM1	ENSG00000181163.13	ENST00000351986.10	chr5	+	chr5:171410527-171410868	protein_coding	0.108859	0.469526	0.0334808	-0.0321156		1
SNX15	ENSG00000110025.12	ENST00000352068.5	chr11	+	chr11:65039686-65039791	protein_coding	0.655558	0.936317	0.0483962	-0.0556815		1
AP2S1	ENSG00000042753.11	ENST00000352203.8	chr19	-	chr19:46838033-46838548	protein_coding	0.76326	0.963715	0.0177775	0.0208389		1
KIF23	ENSG00000137807.15	ENST00000352331.8	chr15	+	chr15:69447792-69448415	protein_coding	0.370108	0.80086	0.132808	0.0976957		2
CPNE1	ENSG00000214078.12	ENST00000352393.8	chr20	-	chr20:35626044-35626381	protein_coding	0.36748	0.799587	0.0858791	-0.0713647		1
PTTG1	ENSG00000164611.12	ENST00000352433.9	chr5	+	chr5:160428602-160428738	protein_coding	0.857451	0.978275	0.0124641	0.0131856		1
PRDX5	ENSG00000126432.13	ENST00000352435.8	chr11	+	chr11:64321586-64321739	protein_coding	0.140577	0.535793	0.0596494	0.0611245		1
HNRNPUL1	ENSG00000105323.16	ENST00000352456.7	chr19	+	chr19:41306449-41307597	protein_coding	0.54687	0.891577	0.0363267	-0.0330129		1
EIF4G1	ENSG00000114867.20	ENST00000352767.7	chr3	+	chr3:184334727-184335343	protein_coding	0.636167	0.931985	0.027563	0.0287612		1
SEC61G	ENSG00000132432.13	ENST00000352861.8	chr7	-	chr7:54752291-54752420	protein_coding	0.269966	0.718565	0.0200768	0.0410834		1
DDX47	ENSG00000213782.7	ENST00000352940.8	chr12	+	chr12:12829423-12829978	protein_coding	0.231575	0.670036	0.100662	0.109257		1
POLR2K	ENSG00000147669.10	ENST00000353107.7	chr8	+	chr8:100153294-100153997	protein_coding	0.0164861	0.161775	0.141025	0.142745		1
NOL6	ENSG00000165271.16	ENST00000353159.6	chr9	-	chr9:33461376-33462813	protein_coding	0.321992	0.762541	0.269345	0.127283		4
ARPC5L	ENSG00000136950.13	ENST00000353214.6	chr9	+	chr9:124876878-124877689	protein_coding	0.0433945	0.28482	0.151802	0.165454		2
BCLAF1	ENSG00000029363.16	ENST00000353331.8	chr6	-	chr6:136258070-136261115	protein_coding	0.0363092	0.257649	0.12337	0.223721		4
MFF	ENSG00000168958.19	ENST00000353339.7	chr2	+	chr2:227356986-227357826	protein_coding	0.0208021	0.186389	0.20965	0.180944		3
HNRNPD	ENSG00000138668.18	ENST00000353341.8	chr4	-	chr4:82353830-82354154	protein_coding	0.288668	0.73411	0.0697588	0.055419		1
SKP1	ENSG00000113558.18	ENST00000353411.10	chr5	-	chr5:134156527-134157768	protein_coding	0.0596942	0.342208	0.0689175	0.0908132		2
SPPL3	ENSG00000157837.15	ENST00000353487.6	chr12	-	chr12:120762520-120765070	protein_coding	0.0327854	0.242473	0.203774	0.262623		3
MRPS11	ENSG00000181991.15	ENST00000353598.6	chr15	+	chr15:88477872-88478258	protein_coding	0.213911	0.645047	0.120179	0.102506		1
YWHAB	ENSG00000166913.12	ENST00000353703.8	chr20	+	chr20:44906382-44908500	protein_coding	0.277118	0.726833	0.119338	-0.0932565		3
HSP90AB1	ENSG00000096384.19	ENST00000353801.7	chr6	+	chr6:44253489-44253870	protein_coding	0.73873	0.957972	0.00716289	0.00840792		1
EIF4H	ENSG00000106682.14	ENST00000353999.6	chr7	+	chr7:74195169-74197084	protein_coding	0.215745	0.646816	0.0662776	0.0612639		1
GPX4	ENSG00000167468.16	ENST00000354171.12	chr19	+	chr19:1106540-1106771	protein_coding	0.246689	0.691395	0.0592472	0.0584701		1
DDX21	ENSG00000165732.12	ENST00000354185.8	chr10	+	chr10:68982543-68985038	protein_coding	0.539274	0.887264	0.0342162	0.036195		2
MCM7	ENSG00000166508.17	ENST00000354230.7	chr7	-	chr7:100092785-100093133	protein_coding	0.490987	0.861153	0.0332404	0.0329535		1
DUS1L	ENSG00000169718.17	ENST00000354321.11	chr17	-	chr17:82057873-82058254	protein_coding	0.355212	0.792716	0.0957209	0.0928778		1
SYF2	ENSG00000117614.9	ENST00000354361.3	chr1	-	chr1:25222966-25223431	protein_coding	0.287698	0.73411	0.10783	0.110174		1
COPS8	ENSG00000198612.10	ENST00000354371.6	chr2	+	chr2:237097663-237098734	protein_coding	0.262249	0.714356	0.0857568	0.060021		2
RNH1	ENSG00000023191.16	ENST00000354420.6	chr11	-	chr11:494553-494778	protein_coding	0.146282	0.54706	0.10428	-0.113154		1
ELP5	ENSG00000170291.14	ENST00000354429.6	chr17	+	chr17:7259571-7259901	protein_coding	0.745714	0.960557	0.0358028	0.0351801		1
BAX	ENSG00000087088.19	ENST00000354470.7	chr19	+	chr19:48961532-48961636	protein_coding	0.416177	0.826694	0.0487661	-0.0471526		1
VPS72	ENSG00000163159.12	ENST00000354473.4	chr1	-	chr1:151176463-151177064	protein_coding	0.625529	0.930341	0.0610687	-0.0595225		1
RTN3	ENSG00000133318.13	ENST00000354497.4	chr11	+	chr11:63758156-63759088	protein_coding	0.053896	0.32443	0.111086	0.138113		2
MFF	ENSG00000168958.19	ENST00000354503.10	chr2	+	chr2:227356986-227357214	protein_coding	0.0966905	0.444696	0.13497	0.12291		1
CKAP5	ENSG00000175216.14	ENST00000354558.7	chr11	-	chr11:46743554-46744265	protein_coding	0.671631	0.940624	0.0508291	-0.0483503		2
HKDC1	ENSG00000156510.12	ENST00000354624.5	chr10	+	chr10:69266610-69267517	protein_coding	0.572582	0.904454	0.0667899	0.0667401		1
PES1	ENSG00000100029.17	ENST00000354694.11	chr22	-	chr22:30576635-30577129	protein_coding	0.76584	0.963715	0.0225069	0.0222161		1
HNRNPH3	ENSG00000096746.17	ENST00000354695.5	chr10	+	chr10:68341978-68342271	protein_coding	0.0179106	0.171334	0.142881	0.142399		1
ALDH9A1	ENSG00000143149.12	ENST00000354775.4	chr1	-	chr1:165662235-165663144	protein_coding	0.172905	0.589023	0.136585	-0.175047		2
AXIN1	ENSG00000103126.14	ENST00000354866.7	chr16	-	chr16:287442-288248	protein_coding	0.51761	0.875517	0.085382	0.0801872		2
TMEM205	ENSG00000105518.13	ENST00000354882.9	chr19	-	chr19:11342779-11343120	protein_coding	0.466635	0.852315	0.0582884	0.0560194		1
ANAPC13	ENSG00000129055.12	ENST00000354910.9	chr3	-	chr3:134477709-134478715	protein_coding	0.658683	0.93723	0.0447055	-0.0441817		1
PNRC1	ENSG00000146278.10	ENST00000354922.3	chr6	+	chr6:89083753-89084196	protein_coding	0.0719375	0.380218	0.086481	0.182832		1
LUC7L2	ENSG00000146963.17	ENST00000354926.8	chr7	+	chr7:139422163-139423426	protein_coding	0.138892	0.530729	0.19753	0.149528		3
ENTPD6	ENSG00000197586.12	ENST00000354989.9	chr20	+	chr20:25225499-25226714	protein_coding	0.460144	0.851257	0.254811	-0.179212		3
NET1	ENSG00000173848.18	ENST00000355029.8	chr10	+	chr10:5456588-5458451	protein_coding	0.636697	0.931985	0.101573	0.0277302		3
GPBP1L1	ENSG00000159592.10	ENST00000355105.7	chr1	-	chr1:45627308-45628408	protein_coding	0.3992	0.818508	0.340185	0.0962812		3
MRPL52	ENSG00000172590.18	ENST00000355151.9	chr14	+	chr14:22834172-22835659	protein_coding	0.000531891	0.0127373	0.148647	0.22159		3
CXorf40B	ENSG00000197021.8	ENST00000355203.6	chrX	-	chrX:149932199-149932767	protein_coding	0.206423	0.635953	0.131195	0.131061		1
RPF2	ENSG00000197498.12	ENST00000607388.1	chr6	+	chr6:111025403-111028239	protein_coding	0.00276341	0.0440487	0.373397	0.386096	lengthening	5
ZCCHC10	ENSG00000155329.11	ENST00000355372.6	chr5	-	chr5:132996998-132998832	protein_coding	0.057651	0.339088	0.363457	0.181374		3
SCAMP3	ENSG00000116521.10	ENST00000355379.3	chr1	-	chr1:155255982-155256419	protein_coding	0.48657	0.858152	0.053247	-0.055151		1
PSMD11	ENSG00000108671.10	ENST00000649012.1	chr17	+	chr17:32481311-32483291	protein_coding	6.56854e-05	0.00239674	0.352291	0.38379	lengthening	2
TXNL4A	ENSG00000141759.14	ENST00000355491.5	chr18	-	chr18:79973526-79973856	protein_coding	0.990156	0.99715	0.000872908	-0.000836169		1
TPRA1	ENSG00000163870.15	ENST00000355552.7	chr3	-	chr3:127573088-127573788	protein_coding	0.663141	0.939236	0.0607447	-0.0636761		1
TMEM18	ENSG00000151353.14	ENST00000355654.6	chr2	-	chr2:667976-669675	protein_coding	0.236272	0.674842	0.0999868	0.130984		1
YTHDC1	ENSG00000083896.12	ENST00000355665.7	chr4	-	chr4:68313322-68314323	protein_coding	0.0743506	0.385685	0.213949	0.154176		4
COA4	ENSG00000181924.6	ENST00000355693.4	chr11	-	chr11:73872484-73873394	protein_coding	0.411462	0.823675	0.0379547	0.0607048		1
PCNX3	ENSG00000197136.4	ENST00000355703.3	chr11	+	chr11:65636766-65637410	protein_coding	0.265665	0.71561	0.121112	-0.127244		1
AIDA	ENSG00000186063.12	ENST00000355727.3	chr1	-	chr1:222669608-222669989	protein_coding	0.904539	0.979138	0.0122834	-0.0111014		1
RPL23A	ENSG00000198242.13	ENST00000355731.8	chr17	+	chr17:28723867-28723991	protein_coding	0.138904	0.530729	0.0246043	0.0385201		1
NDUFA5	ENSG00000128609.14	ENST00000355749.6	chr7	-	chr7:123541036-123542220	protein_coding	0.883139	0.978275	0.126218	0.00997391		3
UBE2I	ENSG00000103275.19	ENST00000355803.8	chr16	+	chr16:1324730-1326977	protein_coding	0.00140921	0.0271238	0.109427	0.157218		4
HNRNPAB	ENSG00000197451.11	ENST00000355836.9	chr5	+	chr5:178210553-178211141	protein_coding	0.639121	0.932902	0.0223119	0.0210492		1
C1D	ENSG00000197223.11	ENST00000355848.7	chr2	-	chr2:68042034-68043053	protein_coding	0.341916	0.778988	0.0928816	-0.0892248		2
DBI	ENSG00000155368.16	ENST00000355857.7	chr2	+	chr2:119372245-119372523	protein_coding	0.391724	0.813818	0.0311206	0.0304636		1
PLS3	ENSG00000102024.17	ENST00000355899.7	chrX	+	chrX:115649429-115650673	protein_coding	0.713485	0.952443	0.140534	0.0492071		3
PRELID3B	ENSG00000101166.15	ENST00000355937.8	chr20	-	chr20:59033177-59035126	protein_coding	0.123932	0.501657	0.120834	0.114172		3
ATP5MC1	ENSG00000159199.13	ENST00000355938.9	chr17	+	chr17:48895655-48895856	protein_coding	0.846743	0.977666	0.0119041	-0.00996229		1
TRIM4	ENSG00000146833.15	ENST00000355947.6	chr7	-	chr7:99890634-99892746	protein_coding	0.432357	0.837384	0.0927535	0.0793837		3
PPIA	ENSG00000196262.13	ENST00000355968.10	chr7	+	chr7:44801287-44801590	protein_coding	0.000619249	0.0141472	0.0487554	-0.0481113		1
RTN3	ENSG00000133318.13	ENST00000356000.7	chr11	+	chr11:63758156-63759860	protein_coding	0.0386541	0.267383	0.113272	0.137187		4
SIRPA	ENSG00000198053.11	ENST00000356025.7	chr20	+	chr20:1937320-1939896	protein_coding	0.367578	0.799587	0.105943	0.101958		2
GFER	ENSG00000127554.12	ENST00000567719.1	chr16	+	chr16:1985866-1986114	protein_coding	0.000869284	0.0185906	0.343616	0.381329	lengthening	2
CHKA	ENSG00000110721.11	ENST00000356135.9	chr11	-	chr11:68053821-68054047	protein_coding	0.311784	0.754169	0.0942103	-0.144838		1
RAC1	ENSG00000136238.17	ENST00000356142.4	chr7	+	chr7:6402316-6402519	protein_coding	0.580575	0.908016	0.0241527	0.0264477		1
RNF14	ENSG00000013561.17	ENST00000356143.5	chr5	+	chr5:141987733-141989171	protein_coding	0.472975	0.852315	0.127858	-0.121488		2
FBRS	ENSG00000156860.15	ENST00000356166.10	chr16	+	chr16:30669069-30670777	protein_coding	0.265645	0.71561	0.130388	-0.127044		1
RNH1	ENSG00000023191.16	ENST00000356187.9	chr11	-	chr11:494562-494778	protein_coding	0.081792	0.403148	0.118958	-0.13543		1
CDK11A	ENSG00000008128.22	ENST00000356200.7	chr1	-	chr1:1702388-1702999	protein_coding	0.850841	0.978275	0.0295102	-0.0102128		2
FGFR1	ENSG00000077782.20	ENST00000356207.9	chr8	-	chr8:38412731-38413804	protein_coding	0.627398	0.930341	0.0814564	0.0536641		2
NCOR2	ENSG00000196498.13	ENST00000356219.7	chr12	-	chr12:124324417-124325583	protein_coding	0.82001	0.972386	0.0227067	0.0203665		2
G3BP1	ENSG00000145907.14	ENST00000356245.7	chr5	+	chr5:151803885-151805349	protein_coding	0.213144	0.644557	0.135237	0.144031		2
UBE2C	ENSG00000175063.16	ENST00000356455.8	chr20	+	chr20:45816709-45817155	protein_coding	0.855614	0.978275	0.00364248	0.0108276		1
ASPH	ENSG00000198363.17	ENST00000356457.9	chr8	-	chr8:61624544-61626280	protein_coding	0.888165	0.978275	0.0188547	0.00254076		2
RPS26	ENSG00000197728.11	ENST00000356464.10	chr12	+	chr12:56044119-56044675	protein_coding	0.314826	0.757452	0.00833327	0.0365768		1
BAX	ENSG00000087088.19	ENST00000356483.8	chr19	+	chr19:48961532-48961635	protein_coding	0.407135	0.820708	0.0497079	-0.0480735		1
GPI	ENSG00000105220.15	ENST00000356487.10	chr19	+	chr19:34399901-34400327	protein_coding	0.581539	0.908276	0.0248451	0.0180162		2
STOML2	ENSG00000165283.15	ENST00000356493.9	chr9	-	chr9:35099892-35100172	protein_coding	0.0820978	0.403863	0.124311	0.104433		1
SON	ENSG00000159140.19	ENST00000356577.8	chr21	+	chr21:33576365-33577473	protein_coding	0.96452	0.992661	0.00479688	0.00499924		1
GANAB	ENSG00000089597.17	ENST00000356638.7	chr11	-	chr11:62625060-62625924	protein_coding	0.00738791	0.090285	0.143642	-0.149976		1
JTB	ENSG00000143543.14	ENST00000356648.5	chr1	-	chr1:153974513-153974835	protein_coding	0.825666	0.97348	0.0113973	0.0113576		1
ATN1	ENSG00000111676.14	ENST00000356654.8	chr12	+	chr12:6941747-6942976	protein_coding	0.0832412	0.407421	0.151719	0.192044		1
HNRNPA2B1	ENSG00000122566.21	ENST00000356674.7	chr7	-	chr7:26191845-26192338	protein_coding	0.343064	0.780206	0.0428879	0.0232561		1
CD2BP2	ENSG00000169217.8	ENST00000305596.7	chr16	-	chr16:30350765-30353095	protein_coding	0.00238235	0.0392757	0.317272	0.380727	lengthening	3
ATP5F1C	ENSG00000165629.19	ENST00000356708.11	chr10	+	chr10:7807659-7807786	protein_coding	0.393643	0.813818	0.0406796	0.0498876		1
ARL4A	ENSG00000122644.12	ENST00000356797.7	chr7	+	chr7:12688166-12689175	protein_coding	0.706919	0.952352	0.0417823	0.0445657		1
SPTBN1	ENSG00000115306.15	ENST00000356805.8	chr2	+	chr2:54668351-54669647	protein_coding	0.0040084	0.0575112	0.181047	0.22494		3
ACADVL	ENSG00000072778.19	ENST00000356839.9	chr17	+	chr17:7224957-7225314	protein_coding	0.229349	0.668595	0.0880731	0.0779566		1
CDK11A	ENSG00000008128.22	ENST00000356937.7	chr1	-	chr1:1702882-1702999	protein_coding	0.542599	0.889286	0.0629605	0.0693674		1
RAB18	ENSG00000099246.16	ENST00000356940.10	chr10	+	chr10:27537876-27540080	protein_coding	0.992475	0.997559	0.0924542	0.00317116		5
PTBP1	ENSG00000011304.19	ENST00000356948.10	chr19	+	chr19:810694-812307	protein_coding	0.642572	0.933032	0.02964	0.0279351		1
HIST1H2BK	ENSG00000197903.7	ENST00000356950.1	chr6	-	chr6:27146406-27146798	protein_coding	0.370615	0.801075	0.037622	-0.0615789		1
CALM1	ENSG00000198668.10	ENST00000356978.8	chr14	+	chr14:90404689-90408249	protein_coding	0.761959	0.963715	0.235983	0.0451569		5
CAVIN1	ENSG00000177469.12	ENST00000357037.5	chr17	-	chr17:42402461-42405388	protein_coding	0.912694	0.981686	0.0073754	-0.00685427		1
ADIPOR2	ENSG00000006831.9	ENST00000357103.4	chr12	+	chr12:1785944-1788659	protein_coding	0.945853	0.990061	0.00753704	0.00704214		2
PSMD12	ENSG00000197170.9	ENST00000357146.4	chr17	-	chr17:67339804-67341052	protein_coding	0.317654	0.759772	0.0743665	0.0829332		1
DYNLRB1	ENSG00000125971.16	ENST00000357156.6	chr20	+	chr20:34540581-34540951	protein_coding	0.794997	0.967172	0.0173229	0.0171682		1
UBE2D3	ENSG00000109332.19	ENST00000357194.10	chr4	-	chr4:102797358-102797460	protein_coding	0.837235	0.976056	0.00973791	-0.0117424		1
SMARCE1	ENSG00000073584.19	ENST00000580419.6	chr17	-	chr17:40627744-40629013	protein_coding	2.45918e-09	2.95832e-07	0.393414	0.380155	lengthening	2
GFPT1	ENSG00000198380.12	ENST00000357308.8	chr2	-	chr2:69319848-69326233	protein_coding	0.737989	0.957972	0.0636313	0.0226882		2
LAGE3	ENSG00000196976.7	ENST00000357360.4	chrX	-	chrX:154477779-154478058	protein_coding	0.240454	0.681108	0.0819328	0.0860253		1
ENTR1	ENSG00000165689.16	ENST00000357365.7	chr9	-	chr9:136401925-136402887	protein_coding	0.585983	0.911625	0.0651316	0.0770032		2
NPIPB5	ENSG00000243716.10	ENST00000357370.6	chr16	+	chr16:22535940-22536431	protein_coding	0.692348	0.950489	0.0779576	-0.0216177		2
ANAPC11	ENSG00000141552.17	ENST00000357385.7	chr17	+	chr17:81899920-81900253	protein_coding	0.73166	0.957386	0.0175422	-0.0182762		1
SMC4	ENSG00000113810.15	ENST00000357388.7	chr3	+	chr3:160433657-160434949	protein_coding	0.412105	0.823675	0.0818943	0.0722561		2
C7orf50	ENSG00000146540.14	ENST00000357429.10	chr7	-	chr7:997006-997804	protein_coding	0.698856	0.952039	0.0382835	-0.0347632		1
ACSL3	ENSG00000123983.13	ENST00000357430.7	chr2	+	chr2:222941497-222944535	protein_coding	0.79993	0.968725	0.0210208	-0.0218082		2
QRICH1	ENSG00000198218.10	ENST00000357496.6	chr3	-	chr3:49029933-49030644	protein_coding	0.966538	0.992661	0.00462264	0.00516285		1
FXR1	ENSG00000114416.17	ENST00000357559.8	chr3	+	chr3:180976122-180977128	protein_coding	0.198336	0.625814	0.227185	0.190744		2
IPO5	ENSG00000065150.18	ENST00000357602.7	chr13	+	chr13:98021736-98022488	protein_coding	0.0946535	0.437753	0.144452	-0.162106		1
MAFG	ENSG00000197063.10	ENST00000357736.8	chr17	-	chr17:81918297-81923057	protein_coding	0.639619	0.933032	0.0580078	0.0581538		1
RPLP1	ENSG00000137818.11	ENST00000357790.5	chr15	+	chr15:69455428-69455536	protein_coding	0.0127608	0.137318	0.0329476	0.034303		1
G3BP2	ENSG00000138757.14	ENST00000357854.7	chr4	-	chr4:75644390-75645702	protein_coding	0.31161	0.754169	0.133887	0.122801		3
STMN1	ENSG00000117632.22	ENST00000357865.6	chr1	-	chr1:25900596-25901087	protein_coding	0.48965	0.861153	0.0324878	0.0308336		1
SERTAD1	ENSG00000197019.4	ENST00000357949.4	chr19	-	chr19:40422509-40423546	protein_coding	0.45376	0.847968	0.0714715	0.0588397		1
DDX47	ENSG00000213782.7	ENST00000358007.7	chr12	+	chr12:12829423-12830164	protein_coding	0.136975	0.526665	0.0843305	0.138861		1
RAD23B	ENSG00000119318.12	ENST00000358015.7	chr9	+	chr9:107329543-107332027	protein_coding	0.337723	0.775002	0.12712	0.0468767		4
OXA1L	ENSG00000155463.12	ENST00000358043.5	chr14	+	chr14:22771434-22771729	protein_coding	0.673575	0.942115	0.0376929	0.0283158		1
GMFB	ENSG00000197045.12	ENST00000358056.7	chr14	-	chr14:54474511-54478159	protein_coding	0.222345	0.656883	0.119694	-0.210345		2
METTL9	ENSG00000197006.13	ENST00000358154.7	chr16	+	chr16:21655227-21657454	protein_coding	0.341743	0.778933	0.128275	0.0235993		2
TES	ENSG00000135269.17	ENST00000358204.8	chr7	+	chr7:116257294-116258761	protein_coding	0.767197	0.963879	0.0253736	-0.0333212		2
SRC	ENSG00000197122.11	ENST00000358208.8	chr20	+	chr20:37403171-37405431	protein_coding	0.28532	0.73411	0.0603399	0.0263658		3
DMAC1	ENSG00000137038.7	ENST00000358227.4	chr9	-	chr9:7798321-7798637	protein_coding	0.655828	0.936317	0.0410495	0.0370794		1
PPP1CA	ENSG00000172531.14	ENST00000358239.8	chr11	-	chr11:67398432-67398645	protein_coding	0.25057	0.696372	0.0489748	-0.0575192		1
PAK4	ENSG00000130669.17	ENST00000358301.7	chr19	+	chr19:39178424-39179370	protein_coding	0.78716	0.96533	0.0248528	-0.0243173		1
MYOF	ENSG00000138119.16	ENST00000358334.9	chr10	-	chr10:93306460-93307001	protein_coding	0.524743	0.876495	0.0809336	0.0576593		2
HNRNPAB	ENSG00000197451.11	ENST00000358344.7	chr5	+	chr5:178210553-178211162	protein_coding	0.652297	0.934564	0.0213344	0.0202328		1
WTAP	ENSG00000146457.15	ENST00000358372.8	chr6	+	chr6:159755028-159756310	protein_coding	0.689341	0.950489	0.161498	0.00240035		2
MAX	ENSG00000125952.18	ENST00000358402.8	chr14	-	chr14:65075166-65076663	protein_coding	0.728273	0.956917	0.0426444	-0.0423919		1
EPHA2	ENSG00000142627.12	ENST00000358432.7	chr1	-	chr1:16124353-16125320	protein_coding	0.608794	0.921026	0.0400295	-0.0411889		1
TOMM7	ENSG00000196683.10	ENST00000358435.8	chr7	-	chr7:22812977-22813185	protein_coding	0.627323	0.930341	0.0154228	0.0173412		1
PPIAP22	ENSG00000198618.5	ENST00000358455.4	chr21	+	chr21:18857779-18858444	processed_pseudogene	9.34305e-12	1.63482e-09	0.0965658	-0.139092		1
PPP1CB	ENSG00000213639.9	ENST00000358506.6	chr2	+	chr2:28799199-28802856	protein_coding	0.258864	0.710768	0.0950089	0.0956821		2
CSDE1	ENSG00000009307.15	ENST00000358528.8	chr1	-	chr1:114716918-114718216	protein_coding	0.0596773	0.342208	0.212497	0.106969		4
PRKAR1A	ENSG00000108946.14	ENST00000358598.6	chr17	+	chr17:68530277-68532747	protein_coding	0.269888	0.718565	0.119628	0.0608422		4
WDR5	ENSG00000196363.9	ENST00000358625.3	chr9	+	chr9:134157893-134159876	protein_coding	0.280861	0.730369	0.199132	0.10139		6
MAX	ENSG00000125952.18	ENST00000358664.8	chr14	-	chr14:65075545-65076663	protein_coding	0.981735	0.994725	0.0152719	0.00662168		2
UBL5	ENSG00000198258.10	ENST00000358666.7	chr19	+	chr19:9829965-9830108	protein_coding	0.160791	0.569162	0.0688763	0.0726308		1
STIP1	ENSG00000168439.16	ENST00000358794.9	chr11	+	chr11:64204054-64204536	protein_coding	0.805037	0.968984	0.0636031	-0.0243793		2
RPL41	ENSG00000229117.8	ENST00000358888.7	chr12	+	chr12:56117482-56117804	protein_coding	0.00322328	0.0490365	0.0352047	0.0338587		1
VCP	ENSG00000165280.15	ENST00000358901.10	chr9	-	chr9:35056145-35057222	protein_coding	0.00029163	0.0078781	0.162687	0.171128		1
2019-03-05	ENSG00000198060.9	ENST00000358935.2	chr10	+	chr10:92351091-92353930	protein_coding	0.780722	0.96533	0.0258427	0.0338102		1
PTPA	ENSG00000119383.19	ENST00000358994.8	chr9	+	chr9:129147387-129148943	protein_coding	0.602963	0.9195	0.147571	0.089984		3
TRAPPC4	ENSG00000196655.11	ENST00000359005.8	chr11	+	chr11:119023321-119023664	protein_coding	0.0237513	0.200009	0.180847	-0.210736		2
PCBP2	ENSG00000197111.15	ENST00000359282.9	chr12	+	chr12:53479406-53479825	protein_coding	0.844211	0.97723	0.00667834	0.0071811		1
CXorf40A	ENSG00000197620.10	ENST00000359293.5	chrX	+	chrX:149546739-149547305	protein_coding	0.351188	0.788738	0.10375	0.104596		1
ARCN1	ENSG00000095139.13	ENST00000359415.8	chr11	+	chr11:118600625-118602927	protein_coding	0.725711	0.956363	0.0288919	0.0290452		2
PCBP2	ENSG00000197111.15	ENST00000359462.9	chr12	+	chr12:53479406-53479831	protein_coding	0.84188	0.97723	0.00673591	0.00728998		1
WASH6P	ENSG00000182484.15	ENST00000359512.8	chrX	+	chrX:156025241-156025373	transcribed_unprocessed_pseudogene	0.89776	0.978275	0.0130205	0.0131998		1
WASH6P	ENSG00000182484.15	ENST00000359512.8	chrY	+	chrY:57211761-57211893	transcribed_unprocessed_pseudogene	0.89776	0.978275	0.0130205	0.0131998		1
MPZL1	ENSG00000197965.11	ENST00000359523.6	chr1	+	chr1:167787820-167790786	protein_coding	0.944216	0.98905	0.00583907	0.00627762		2
GTF3C2	ENSG00000115207.13	ENST00000359541.6	chr2	-	chr2:27325861-27326893	protein_coding	0.562007	0.898475	0.0609167	0.0412819		2
UBAP1	ENSG00000165006.13	ENST00000359544.2	chr9	+	chr9:34251392-34252502	protein_coding	0.6019	0.919085	0.0578479	-0.060822		1
AKR1B10	ENSG00000198074.9	ENST00000359579.4	chr7	+	chr7:134541047-134541403	protein_coding	0.187045	0.60931	0.0322262	0.0168386		1
ELF3	ENSG00000163435.15	ENST00000359651.7	chr1	+	chr1:202015209-202016008	protein_coding	0.411278	0.823675	0.112421	-0.0414368		2
SUPV3L1	ENSG00000156502.13	ENST00000359655.8	chr10	+	chr10:69208600-69209047	protein_coding	0.749631	0.961012	0.0421611	-0.0316711		2
RPL37A	ENSG00000197756.9	ENST00000359681.3	chr2	+	chr2:216501341-216501466	protein_coding	1.60096e-05	0.000680982	0.0560906	0.0636325		1
APP	ENSG00000142192.20	ENST00000359726.7	chr21	-	chr21:25880584-25881771	protein_coding	0.971797	0.992661	0.0304633	-0.010622		3
NIPA2	ENSG00000140157.14	ENST00000359727.8	chr15	+	chr15:22866213-22866846	protein_coding	0.0869452	0.417359	0.0503449	0.129362		1
SLC39A14	ENSG00000104635.13	ENST00000359741.9	chr8	+	chr8:22419552-22422682	protein_coding	0.726942	0.956566	0.0350335	-0.0339832		1
AMZ2	ENSG00000196704.11	ENST00000359783.8	chr17	+	chr17:68256814-68257126	protein_coding	0.211037	0.643219	0.102173	0.0965804		1
ARPC5	ENSG00000162704.15	ENST00000359856.10	chr1	-	chr1:183626222-183627594	protein_coding	0.867688	0.978275	0.0140967	-0.0125196		1
CSNK1E	ENSG00000213923.11	ENST00000359867.7	chr22	-	chr22:38290723-38291938	protein_coding	0.676434	0.943825	0.0522126	-0.0603865		2
AK3	ENSG00000147853.16	ENST00000359883.6	chr9	-	chr9:4712046-4713096	protein_coding	0.85543	0.978275	0.133198	-0.0491825		2
BZW1	ENSG00000082153.17	ENST00000359893.4	chr2	+	chr2:200822147-200822549	protein_coding	0.95579	0.992599	0.00200906	0.00228225		1
AMZ2	ENSG00000196704.11	ENST00000359904.7	chr17	+	chr17:68256814-68257155	protein_coding	0.0693848	0.371843	0.147224	0.145342		1
FAM3C	ENSG00000196937.10	ENST00000359943.7	chr7	-	chr7:121348920-121350550	protein_coding	0.942952	0.988264	0.0756734	0.00641257		3
NDUFB5	ENSG00000136521.12	ENST00000359944.10	chr3	+	chr3:179623920-179624453	protein_coding	0.69414	0.950489	0.110668	0.0782279		2
SDF4	ENSG00000078808.16	ENST00000360001.10	chr1	-	chr1:1216926-1217688	protein_coding	0.80834	0.968984	0.184721	-0.0138938		2
MCMBP	ENSG00000197771.12	ENST00000360003.7	chr10	-	chr10:119829499-119831600	protein_coding	0.0840378	0.410277	0.142776	0.14409		4
PLOD2	ENSG00000152952.11	ENST00000360060.7	chr3	-	chr3:146069498-146070872	protein_coding	0.607762	0.920444	0.0899058	-0.0194487		3
XRCC6	ENSG00000196419.12	ENST00000360079.7	chr22	+	chr22:41663622-41664038	protein_coding	0.473575	0.852315	0.034554	-0.0330416		1
NPIPA5	ENSG00000183793.13	ENST00000360151.8	chr16	-	chr16:15363661-15364069	protein_coding	0.38951	0.812974	0.114493	-0.101234		2
DYNC1H1	ENSG00000197102.11	ENST00000360184.9	chr14	+	chr14:102050435-102051125	protein_coding	0.295343	0.738261	0.0564215	0.10139		1
ETS2	ENSG00000157557.11	ENST00000360214.7	chr21	+	chr21:38822674-38824914	protein_coding	0.0107119	0.119392	0.251127	0.195709		5
MSN	ENSG00000147065.16	ENST00000360270.6	chrX	+	chrX:65739729-65741920	protein_coding	0.881898	0.978275	0.0124459	0.00845222		3
HNRNPK	ENSG00000165119.20	ENST00000360384.9	chr9	-	chr9:83968910-83969380	protein_coding	0.000764097	0.0167124	0.242496	0.043444		2
PAK4	ENSG00000130669.17	ENST00000360442.7	chr19	+	chr19:39178424-39179370	protein_coding	0.78716	0.96533	0.0248528	-0.0243173		1
PEA15	ENSG00000162734.12	ENST00000360472.8	chr1	+	chr1:160213422-160215366	protein_coding	0.230738	0.670036	0.0729143	0.195975		2
PFKFB3	ENSG00000170525.20	ENST00000360521.7	chr10	+	chr10:6232895-6235518	protein_coding	0.130289	0.514503	0.0753923	0.0790307		2
ETF1	ENSG00000120705.12	ENST00000360541.9	chr5	-	chr5:138506110-138508387	protein_coding	0.637231	0.931985	0.171287	0.0408594		4
SCAF1	ENSG00000126461.14	ENST00000360565.7	chr19	+	chr19:49658208-49658632	protein_coding	0.261145	0.712697	0.0977296	0.104322		2
H2AFY	ENSG00000113648.16	ENST00000360597.8	chr5	-	chr5:135334418-135335141	protein_coding	0.441874	0.844722	0.0713448	0.0519211		1
PIM3	ENSG00000198355.4	ENST00000360612.4	chr22	+	chr22:49962940-49964070	protein_coding	0.0555936	0.329496	0.190623	-0.161396		2
WWTR1	ENSG00000018408.14	ENST00000360632.7	chr3	-	chr3:149520246-149520989	protein_coding	0.226739	0.665776	0.0909758	0.0876357		1
GFER	ENSG00000127554.12	ENST00000569451.1	chr16	+	chr16:1985866-1986111	protein_coding	0.000925047	0.0194264	0.339885	0.378585	lengthening	1
HNRNPA2B1	ENSG00000122566.21	ENST00000360787.8	chr7	-	chr7:26190126-26190460	protein_coding	0.829456	0.975108	0.0145083	-0.0163234		1
GTPBP4	ENSG00000107937.18	ENST00000360803.8	chr10	+	chr10:1017075-1018386	protein_coding	0.89923	0.978275	0.0065784	-0.0103051		1
SPP1	ENSG00000118785.13	ENST00000360804.4	chr4	+	chr4:87982492-87983126	protein_coding	0.134646	0.522761	0.052249	0.052618		1
EIF3B	ENSG00000106263.17	ENST00000360876.8	chr7	+	chr7:2380204-2380731	protein_coding	0.271951	0.720386	0.0770581	0.0657222		1
UBE2Z	ENSG00000159202.17	ENST00000360943.9	chr17	+	chr17:48926964-48929057	protein_coding	0.589575	0.912554	0.0378534	0.0397956		2
NCKAP1	ENSG00000061676.14	ENST00000360982.2	chr2	-	chr2:182924878-182925818	protein_coding	0.939335	0.986488	0.106332	-0.0176431		3
MATR3	ENSG00000280987.4	ENST00000361059.7	chr5	+	chr5:139329345-139330393	protein_coding	0.930123	0.984866	0.151369	0.0247927		4
GFPT1	ENSG00000198380.12	ENST00000361060.5	chr2	-	chr2:69319848-69326233	protein_coding	0.737989	0.957972	0.0636313	0.0226882		2
CLK2	ENSG00000176444.18	ENST00000361168.9	chr1	-	chr1:155262695-155263400	protein_coding	0.962121	0.992661	0.00554703	0.00657384		1
CAPZA2	ENSG00000198898.13	ENST00000361183.7	chr7	+	chr7:116917727-116919223	protein_coding	0.989397	0.996777	0.0411883	-0.0133752		2
PRC1	ENSG00000198901.13	ENST00000361188.9	chr15	-	chr15:90966085-90967202	protein_coding	0.454469	0.847968	0.0664441	0.054741		1
SERBP1	ENSG00000142864.14	ENST00000361219.10	chr1	-	chr1:67412386-67413263	protein_coding	0.0528944	0.321416	0.100191	0.103425		2
TMEM123	ENSG00000152558.14	ENST00000361236.7	chr11	-	chr11:102396367-102398891	protein_coding	0.515936	0.875124	0.0475576	0.0466647		2
DCAF12	ENSG00000198876.12	ENST00000361264.8	chr9	-	chr9:34086390-34088508	protein_coding	0.330948	0.769081	0.114073	0.115286		1
AJUBA	ENSG00000129474.15	ENST00000361265.8	chr14	-	chr14:22971820-22972180	protein_coding	0.491041	0.861153	0.206627	0.0340758		2
CNOT7	ENSG00000198791.11	ENST00000361272.8	chr8	-	chr8:17229098-17230848	protein_coding	0.00869873	0.101319	0.202574	0.221593		4
BEX3	ENSG00000166681.13	ENST00000361298.8	chrX	+	chrX:103377510-103378058	protein_coding	0.391944	0.813818	0.110428	-0.0870421		2
TOP1	ENSG00000198900.5	ENST00000361337.2	chr20	+	chr20:41123195-41124451	protein_coding	0.791287	0.967172	0.0452689	0.0143112		3
NCKAP1	ENSG00000061676.14	ENST00000361354.8	chr2	-	chr2:182924868-182925818	protein_coding	0.95317	0.992353	0.0986066	-0.0153416		3
CTR9	ENSG00000198730.8	ENST00000361367.6	chr11	+	chr11:10778679-10779735	protein_coding	0.586086	0.911625	0.060389	0.0654518		1
MT-ND4	ENSG00000198886.2	ENST00000361381.2	chrM	+	chrM:10760-12125	protein_coding	0.00522407	0.0698631	0.0331737	-0.0335294		1
MT-ND1	ENSG00000198888.2	ENST00000361390.2	chrM	+	chrM:3307-4261	protein_coding	2.70393e-05	0.00109566	0.0838653	-0.101135		2
HMGN2	ENSG00000198830.10	ENST00000361427.5	chr1	+	chr1:26475113-26475994	protein_coding	0.0285211	0.224065	0.0773522	0.0942148		1
RPL12	ENSG00000197958.12	ENST00000361436.9	chr9	-	chr9:127447577-127447726	protein_coding	0.695754	0.951211	0.00533603	0.0129629		1
MT-ND2	ENSG00000198763.3	ENST00000361453.3	chrM	+	chrM:4470-5489	protein_coding	0.0645166	0.357091	0.0143002	-0.0569015		2
PSMD9	ENSG00000110801.13	ENST00000361485.5	chr12	+	chr12:121916284-121916642	protein_coding	0.674835	0.942418	0.0375139	0.0355287		1
ZNF511	ENSG00000198546.14	ENST00000361518.9	chr10	+	chr10:133312788-133313157	protein_coding	0.470544	0.852315	0.0612449	0.0767032		1
BECN1	ENSG00000126581.12	ENST00000361523.8	chr17	-	chr17:42810144-42810928	protein_coding	0.394555	0.81461	0.120301	0.0869581		3
ENSA	ENSG00000143420.18	ENST00000361532.9	chr1	-	chr1:150622442-150622859	protein_coding	0.512627	0.873246	0.0714338	-0.0491415		2
OSTC	ENSG00000198856.12	ENST00000361564.8	chr4	+	chr4:108667247-108667795	protein_coding	0.605427	0.919539	0.0318985	0.0322235		1
PSMB5	ENSG00000100804.18	ENST00000361611.10	chr14	-	chr14:23025864-23026375	protein_coding	0.81108	0.969382	0.0146047	0.0116078		1
MT-CO1	ENSG00000198804.2	ENST00000361624.2	chrM	+	chrM:5904-7444	protein_coding	0.000906517	0.0192267	0.0263745	-0.026725		1
ENSA	ENSG00000143420.18	ENST00000361631.9	chr1	-	chr1:150622545-150622859	protein_coding	0.494153	0.861667	0.0886515	-0.0639857		2
SFT2D1	ENSG00000198818.9	ENST00000361731.3	chr6	-	chr6:166319821-166320256	protein_coding	0.313452	0.755227	0.0983422	0.113873		1
MT-CO2	ENSG00000198712.1	ENST00000361739.1	chrM	+	chrM:7586-8286	protein_coding	0.000955253	0.0198234	0.0253656	0.0266882		1
MT-CYB	ENSG00000198727.2	ENST00000361789.2	chrM	+	chrM:14747-15886	protein_coding	1.50624e-05	0.000648866	0.077673	-0.0772975		1
SMC3	ENSG00000108055.9	ENST00000361804.4	chr10	+	chr10:110604231-110606022	protein_coding	0.0362758	0.257649	0.112493	0.218645		1
ILF2	ENSG00000143621.16	ENST00000361891.8	chr1	-	chr1:153662037-153662556	protein_coding	0.701332	0.952039	0.0133943	0.0134318		1
MT-ATP6	ENSG00000198899.2	ENST00000361899.2	chrM	+	chrM:8527-9206	protein_coding	1.78705e-21	1.14654e-18	0.0852579	-0.0521356		2
C1orf43	ENSG00000143612.20	ENST00000362076.8	chr1	-	chr1:154206738-154207648	protein_coding	0.631572	0.930524	0.0249486	0.0264698		1
MT-CO3	ENSG00000198938.2	ENST00000362079.2	chrM	+	chrM:9207-9984	protein_coding	0.0366893	0.259385	0.0161952	0.0170917		1
NDUFB6	ENSG00000165264.10	ENST00000366466.5	chr9	-	chr9:32553534-32553944	protein_coding	0.612953	0.923397	0.0294347	0.0398705		1
TFB2M	ENSG00000162851.7	ENST00000366514.4	chr1	-	chr1:246540603-246541202	protein_coding	0.535317	0.886514	0.0551611	0.0694602		1
ADSS	ENSG00000035687.9	ENST00000366535.3	chr1	-	chr1:244408495-244409638	protein_coding	0.386087	0.810085	0.149958	-0.0576422		2
AKIRIN1	ENSG00000174574.15	ENST00000432648.7	chr1	+	chr1:39004045-39007632	protein_coding	0.000229997	0.00669587	0.348783	0.376833	lengthening	2
COA6	ENSG00000168275.14	ENST00000366612.1	chr1	+	chr1:234383723-234384042	protein_coding	0.519089	0.875517	0.0543809	0.0565745		1
COA6	ENSG00000168275.14	ENST00000366613.1	chr1	+	chr1:234383723-234384042	protein_coding	0.519089	0.875517	0.0543809	0.0565745		1
COA6	ENSG00000168275.14	ENST00000366615.8	chr1	+	chr1:234383723-234384042	protein_coding	0.519089	0.875517	0.0543809	0.0565745		1
TSNAX	ENSG00000116918.13	ENST00000366639.8	chr1	+	chr1:231564528-231566516	protein_coding	0.879473	0.978275	0.0472274	-0.035117		2
EGLN1	ENSG00000135766.8	ENST00000366641.3	chr1	-	chr1:231363565-231366475	protein_coding	0.25817	0.709874	0.0629654	0.112338		1
RAB4A	ENSG00000168118.11	ENST00000366690.4	chr1	+	chr1:229303806-229305483	protein_coding	0.259249	0.711017	0.1275	0.119625		3
GUK1	ENSG00000143774.16	ENST00000366716.1	chr1	+	chr1:228148665-228148945	protein_coding	0.150026	0.551215	0.0907106	0.0940295		1
GUK1	ENSG00000143774.16	ENST00000366718.5	chr1	+	chr1:228148665-228148945	protein_coding	0.150026	0.551215	0.0907106	0.0940295		1
GUK1	ENSG00000143774.16	ENST00000366722.5	chr1	+	chr1:228148665-228148807	protein_coding	0.0985337	0.448617	0.103331	0.103393		1
GUK1	ENSG00000143774.16	ENST00000366723.5	chr1	+	chr1:228148665-228148832	protein_coding	0.17798	0.597359	0.0849375	0.0844359		1
GUK1	ENSG00000143774.16	ENST00000366726.5	chr1	+	chr1:228148665-228148879	protein_coding	0.0790171	0.39676	0.110729	0.110101		1
GUK1	ENSG00000143774.16	ENST00000366730.5	chr1	+	chr1:228148665-228148839	protein_coding	0.171888	0.587517	0.0861549	0.0856378		1
ACBD3	ENSG00000182827.8	ENST00000366812.5	chr1	-	chr1:226144715-226146821	protein_coding	0.656003	0.936317	0.0799309	0.0820717		2
H3F3A	ENSG00000163041.9	ENST00000366813.1	chr1	+	chr1:226071351-226071970	protein_coding	0.940406	0.986535	0.0695315	-0.00440674		2
H3F3A	ENSG00000163041.9	ENST00000366815.7	chr1	+	chr1:226071351-226071970	protein_coding	0.940406	0.986535	0.0695315	-0.00440674		2
H3F3A	ENSG00000163041.9	ENST00000366816.5	chr1	+	chr1:226071351-226071522	protein_coding	0.907687	0.980889	0.00305582	-0.00306586		1
EPHX1	ENSG00000143819.12	ENST00000366837.5	chr1	+	chr1:225845146-225845547	protein_coding	0.358463	0.795563	0.073737	-0.0533545		1
CNIH4	ENSG00000143771.11	ENST00000366860.9	chr1	+	chr1:224375795-224375997	protein_coding	0.243941	0.686455	0.0915073	0.108622		1
IARS2	ENSG00000067704.9	ENST00000366922.2	chr1	+	chr1:220147493-220148080	protein_coding	0.747886	0.960804	0.0325534	0.0224267		1
EPRS	ENSG00000136628.17	ENST00000366923.7	chr1	-	chr1:219968594-219968956	protein_coding	0.632485	0.931103	0.042716	-0.0421911		1
NENF	ENSG00000117691.9	ENST00000366988.4	chr1	+	chr1:212445830-212446318	protein_coding	0.36342	0.797456	0.0387648	0.0572489		1
MRPL18	ENSG00000112110.9	ENST00000367034.4	chr6	+	chr6:159798052-159799001	protein_coding	0.0577995	0.339694	0.0874149	0.167251		1
TUSC2	ENSG00000114383.9	ENST00000232496.4	chr3	-	chr3:50324919-50326186	protein_coding	0.00238998	0.0393173	0.372849	0.376396	lengthening	2
CD55	ENSG00000196352.15	ENST00000367067.8	chr1	+	chr1:207359546-207359766	protein_coding	0.00502458	0.0681061	0.281709	0.316407		1
EZR	ENSG00000092820.17	ENST00000367075.3	chr6	-	chr6:158765749-158767078	protein_coding	0.576299	0.906192	0.0514401	0.0238648		2
DYNLT1	ENSG00000146425.10	ENST00000367089.7	chr6	-	chr6:158636478-158636897	protein_coding	0.752158	0.961775	0.0289371	0.0302782		1
MAPKAPK2	ENSG00000162889.10	ENST00000367103.3	chr1	+	chr1:206732575-206734282	protein_coding	0.499373	0.866112	0.0865077	0.046676		2
DPH3	ENSG00000154813.9	ENST00000383775.4	chr3	-	chr3:16257980-16260829	protein_coding	0.000390503	0.00988974	0.383339	0.374511	lengthening	5
NUAK2	ENSG00000163545.8	ENST00000367157.4	chr1	-	chr1:205302059-205304513	protein_coding	0.306754	0.750939	0.166629	-0.00975634		2
PPP1R15B	ENSG00000158615.8	ENST00000367188.4	chr1	-	chr1:204403416-204406313	protein_coding	0.543584	0.88968	0.0763395	-0.0762005		3
SNRPE	ENSG00000182004.12	ENST00000367208.1	chr1	+	chr1:203869877-203870050	protein_coding	0.224399	0.660592	0.058543	0.0539407		1
ZC3H11A	ENSG00000058673.16	ENST00000367210.2	chr1	+	chr1:203852141-203854118	protein_coding	0.339271	0.776471	0.0905277	0.097477		1
ZC3H11A	ENSG00000058673.16	ENST00000367212.7	chr1	+	chr1:203852141-203852429	protein_coding	0.33614	0.773906	0.0844418	0.0954342		1
ZC3H11A	ENSG00000058673.16	ENST00000367214.5	chr1	+	chr1:203852141-203852419	protein_coding	0.375369	0.804736	0.0764699	0.0879541		1
TMEM183A	ENSG00000163444.11	ENST00000367242.3	chr1	+	chr1:203022855-203024817	protein_coding	0.0227606	0.196782	0.157302	0.197773		4
ADIPOR1	ENSG00000159346.12	ENST00000367254.7	chr1	-	chr1:202941491-202941701	protein_coding	0.44784	0.847296	0.0573206	-0.0635229		1
ELF3	ENSG00000163435.15	ENST00000367284.9	chr1	+	chr1:202015209-202017148	protein_coding	0.0890557	0.423758	0.176876	0.102859		4
TIMM17A	ENSG00000134375.10	ENST00000367287.4	chr1	+	chr1:201969469-201970856	protein_coding	0.237823	0.676644	0.040576	0.0637106		2
CSRP1	ENSG00000159176.13	ENST00000367306.5	chr1	-	chr1:201483551-201484789	protein_coding	0.587781	0.912084	0.114311	-0.0656863		2
PHLDA3	ENSG00000174307.6	ENST00000367309.1	chr1	-	chr1:201465959-201466178	protein_coding	0.701357	0.952039	0.0158943	0.0260043		1
TMEM9	ENSG00000116857.16	ENST00000367334.9	chr1	-	chr1:201134774-201135815	protein_coding	0.449461	0.847697	0.074044	0.067753		1
WDR45	ENSG00000196998.17	ENST00000367375.8	chrX	-	chrX:49074670-49074912	protein_coding	0.0690813	0.371418	0.229052	0.261596		1
PCMT1	ENSG00000120265.17	ENST00000367384.7	chr6	+	chr6:149810616-149811419	protein_coding	0.81475	0.970512	0.0312648	0.029648		2
RAB32	ENSG00000118508.4	ENST00000367495.3	chr6	+	chr6:146554456-146554982	protein_coding	0.796807	0.967172	0.0220783	0.025177		1
DHX9	ENSG00000135829.16	ENST00000367549.3	chr1	+	chr1:182887083-182887751	protein_coding	0.0200666	0.183041	0.110888	0.118298		2
SF3B5	ENSG00000169976.6	ENST00000367569.3	chr6	-	chr6:144094916-144095573	protein_coding	0.270922	0.719003	0.070925	-0.0721393		1
LTV1	ENSG00000135521.8	ENST00000367576.5	chr6	+	chr6:143863417-143863795	protein_coding	0.174166	0.59149	0.104027	0.12616		1
IER5	ENSG00000162783.10	ENST00000367577.6	chr1	+	chr1:181088712-181093079	protein_coding	0.00641757	0.0813985	0.126129	0.203329		4
VTA1	ENSG00000009844.15	ENST00000367621.1	chr6	+	chr6:142218498-142219066	protein_coding	0.150387	0.551215	0.165521	0.165117		1
TOR3A	ENSG00000186283.13	ENST00000367627.7	chr1	+	chr1:179094968-179095934	protein_coding	0.388225	0.81202	0.0965901	-0.0862174		1
VTA1	ENSG00000009844.15	ENST00000367630.8	chr6	+	chr6:142218498-142221019	protein_coding	0.470132	0.852315	0.0611545	0.0704388		3
ABRACL	ENSG00000146386.7	ENST00000367660.3	chr6	+	chr6:139042719-139043283	protein_coding	0.793317	0.967172	0.028688	0.027971		1
DR1	ENSG00000117505.12	ENST00000481583.1	chr1	+	chr1:93360493-93360934	protein_coding	0.00195214	0.0345506	0.362565	0.371698	lengthening	5
ATP1B1	ENSG00000143153.12	ENST00000367815.8	chr1	+	chr1:169131292-169132018	protein_coding	0.0204984	0.184872	0.0850628	-0.0629565		2
TIPRL	ENSG00000143155.12	ENST00000367833.6	chr1	+	chr1:168199903-168202085	protein_coding	0.0361069	0.257649	0.278415	0.250618		4
MPC2	ENSG00000143158.10	ENST00000367846.8	chr1	-	chr1:167917767-167918359	protein_coding	0.886131	0.978275	0.00812657	0.0105754		1
MPZL1	ENSG00000197965.11	ENST00000367853.3	chr1	+	chr1:167787820-167788172	protein_coding	0.632673	0.931103	0.0476656	-0.0425386		1
SGK1	ENSG00000118515.11	ENST00000367855.7	chr6	-	chr6:134169286-134170435	protein_coding	0.797706	0.967172	0.174448	0.0258173		2
SGK1	ENSG00000118515.11	ENST00000367857.9	chr6	-	chr6:134169354-134170435	protein_coding	0.865144	0.978275	0.244347	0.0341287		2
SGK1	ENSG00000118515.11	ENST00000367858.9	chr6	-	chr6:134169286-134170435	protein_coding	0.797706	0.967172	0.174448	0.0258173		2
MGST3	ENSG00000143198.12	ENST00000367889.7	chr1	+	chr1:165655368-165655619	protein_coding	0.688179	0.950489	0.0182985	0.0230411		1
DUSP12	ENSG00000081721.11	ENST00000367943.4	chr1	+	chr1:161756786-161757161	protein_coding	0.840373	0.97723	0.0204553	0.0226066		2
SDHC	ENSG00000143252.14	ENST00000367975.6	chr1	+	chr1:161362329-161364169	protein_coding	0.565883	0.89978	0.105321	-0.0127371		2
B4GALT3	ENSG00000158850.14	ENST00000367998.5	chr1	-	chr1:161171313-161172089	protein_coding	0.447671	0.847296	0.0961782	0.0960148		2
UFC1	ENSG00000143222.11	ENST00000368003.5	chr1	+	chr1:161158412-161158855	protein_coding	0.924327	0.984696	0.00617101	-0.00633187		1
RPF2	ENSG00000197498.12	ENST00000441448.6	chr6	+	chr6:111025403-111026099	protein_coding	0.00151008	0.0285653	0.324313	0.36899	lengthening	3
USF1	ENSG00000158773.14	ENST00000368020.5	chr1	-	chr1:161039254-161040009	protein_coding	0.94691	0.990649	0.0046771	0.00707982		1
COPA	ENSG00000122218.15	ENST00000368069.7	chr1	-	chr1:160289274-160290216	protein_coding	0.549367	0.891902	0.156966	-0.0906216		3
PEA15	ENSG00000162734.12	ENST00000368077.5	chr1	+	chr1:160213422-160214034	protein_coding	0.943924	0.989013	0.00527091	-0.00531377		1
TAGLN2	ENSG00000158710.14	ENST00000368096.5	chr1	-	chr1:159918149-159918941	protein_coding	0.900095	0.978275	0.00406074	-0.00352088		1
DUSP23	ENSG00000158716.8	ENST00000368109.5	chr1	+	chr1:159782153-159782541	protein_coding	0.603566	0.919539	0.0501083	0.0568263		1
MRPL24	ENSG00000143314.12	ENST00000368211.8	chr1	-	chr1:156737306-156737534	protein_coding	0.376289	0.804736	0.0802893	0.0654319		1
NAXE	ENSG00000163382.11	ENST00000368234.7	chr1	+	chr1:156593882-156594130	protein_coding	0.18662	0.609066	0.132077	0.0993884		1
NAXE	ENSG00000163382.11	ENST00000368235.7	chr1	+	chr1:156593882-156594334	protein_coding	0.214687	0.645906	0.100961	0.0983066		1
MEF2D	ENSG00000116604.17	ENST00000368240.6	chr1	-	chr1:156466219-156466498	protein_coding	0.624692	0.930145	0.058867	-0.0538441		1
CCT3	ENSG00000163468.14	ENST00000368259.6	chr1	-	chr1:156308970-156309303	protein_coding	0.464449	0.851929	0.0274039	0.0255122		1
CCT3	ENSG00000163468.14	ENST00000368261.7	chr1	-	chr1:156308993-156309303	protein_coding	0.354501	0.792638	0.0348953	0.0318296		1
CCT3	ENSG00000163468.14	ENST00000368262.7	chr1	-	chr1:156309015-156309303	protein_coding	0.317997	0.759772	0.0377954	0.0342543		1
LAMTOR2	ENSG00000116586.11	ENST00000368302.3	chr1	+	chr1:156058278-156058502	protein_coding	0.119593	0.492642	0.163218	0.149473		1
LAMTOR2	ENSG00000116586.11	ENST00000368304.9	chr1	+	chr1:156058315-156058505	protein_coding	0.144994	0.544584	0.120743	0.121665		1
LAMTOR2	ENSG00000116586.11	ENST00000368305.8	chr1	+	chr1:156058315-156058567	protein_coding	0.189658	0.612492	0.0879738	0.109491		1
UBQLN4	ENSG00000160803.7	ENST00000368309.3	chr1	-	chr1:156035307-156037130	protein_coding	0.0528184	0.321208	0.179786	0.194378		2
FDPS	ENSG00000160752.14	ENST00000368356.8	chr1	+	chr1:155320409-155320664	protein_coding	0.742789	0.960325	0.027294	0.0223328		1
NCOA7	ENSG00000111912.19	ENST00000368357.7	chr6	+	chr6:125928636-125931092	protein_coding	0.879472	0.978275	0.0273296	-0.0264157		2
FAM189B	ENSG00000160767.20	ENST00000368366.5	chr1	-	chr1:155247221-155247955	protein_coding	0.588168	0.912084	0.0712779	0.0714203		1
CKS1B	ENSG00000173207.12	ENST00000368439.5	chr1	+	chr1:154978725-154979247	protein_coding	0.101769	0.453426	0.140864	-0.105264		2
ADAR	ENSG00000160710.16	ENST00000368474.9	chr1	-	chr1:154582096-154585043	protein_coding	0.785946	0.96533	0.0450973	-0.0614485		2
NUS1	ENSG00000153989.7	ENST00000368494.3	chr6	+	chr6:117706925-117710609	protein_coding	0.015174	0.155146	0.269654	0.311896		4
C1orf43	ENSG00000143612.20	ENST00000368519.5	chr1	-	chr1:154207177-154207648	protein_coding	0.0864258	0.416477	0.0544972	0.0924945		1
C1orf43	ENSG00000143612.20	ENST00000368521.9	chr1	-	chr1:154206738-154207648	protein_coding	0.631572	0.930524	0.0249486	0.0264698		1
TPM3	ENSG00000143549.19	ENST00000368533.7	chr1	-	chr1:154155437-154157721	protein_coding	0.0208869	0.186389	0.0694893	0.111037		1
TPM3	ENSG00000143549.19	ENST00000368545.7	chr1	-	chr1:154156360-154157721	protein_coding	0.725955	0.956363	0.020956	0.016435		1
SLC39A1	ENSG00000143570.17	ENST00000368621.5	chr1	-	chr1:153959113-153960754	protein_coding	0.175068	0.593244	0.122894	-0.13835		2
SLC39A1	ENSG00000143570.17	ENST00000368623.7	chr1	-	chr1:153959113-153960754	protein_coding	0.175068	0.593244	0.122894	-0.13835		2
BNIP3	ENSG00000176171.11	ENST00000368636.8	chr10	-	chr10:131967469-131968569	protein_coding	0.919782	0.983391	0.0550478	-0.00707075		2
CD55	ENSG00000196352.15	ENST00000645323.1	chr1	+	chr1:207359546-207360335	protein_coding	0.00174935	0.0321672	0.307012	0.368674	lengthening	3
TM4SF1	ENSG00000169908.11	ENST00000493348.1	chr3	-	chr3:149369499-149369880	protein_coding	1.61901e-40	1.38498e-37	0.245085	0.367432	lengthening	4
S100A16	ENSG00000188643.10	ENST00000368703.6	chr1	-	chr1:153606976-153607692	protein_coding	0.401161	0.818508	0.0481284	-0.0409801		1
S100A16	ENSG00000188643.10	ENST00000368704.5	chr1	-	chr1:153606892-153607692	protein_coding	0.650462	0.93443	0.0256329	-0.022149		1
AMZ2	ENSG00000196704.11	ENST00000612294.4	chr17	+	chr17:68256814-68258702	protein_coding	1.42975e-05	0.000632625	0.220687	0.363564	lengthening	3
S100A4	ENSG00000196154.11	ENST00000368714.1	chr1	-	chr1:153543649-153543923	protein_coding	0.960337	0.992599	0.00131342	-0.00110973		1
S100A4	ENSG00000196154.11	ENST00000368715.5	chr1	-	chr1:153543649-153543923	protein_coding	0.960337	0.992599	0.00131342	-0.00110973		1
BCCIP	ENSG00000107949.16	ENST00000368759.5	chr10	+	chr10:125853125-125853683	protein_coding	0.589681	0.912554	0.0601177	0.0748664		1
S100A10	ENSG00000197747.8	ENST00000368809.1	chr1	-	chr1:151982946-151983324	protein_coding	0.478114	0.855177	0.0372545	-0.0149379		2
S100A10	ENSG00000197747.8	ENST00000368811.7	chr1	-	chr1:151982946-151983324	protein_coding	0.478114	0.855177	0.0372545	-0.0149379		2
MRPL9	ENSG00000143436.10	ENST00000368829.3	chr1	-	chr1:151759876-151760181	protein_coding	0.114837	0.484843	0.116848	0.139736		1
MRPL9	ENSG00000143436.10	ENST00000368830.7	chr1	-	chr1:151759659-151760181	protein_coding	0.781114	0.96533	0.0263486	0.0274169		2
OAT	ENSG00000065154.11	ENST00000368845.5	chr10	-	chr10:124397355-124398102	protein_coding	0.515647	0.87502	0.112544	0.0843946		2
AMD1	ENSG00000123505.15	ENST00000368877.9	chr6	+	chr6:110893476-110893981	protein_coding	0.356512	0.794208	0.0556135	-0.0646458		2
PSMD4	ENSG00000159352.15	ENST00000368881.8	chr1	+	chr1:151267173-151267458	protein_coding	0.941671	0.98719	0.00486365	0.00436739		1
AMD1	ENSG00000123505.15	ENST00000368882.7	chr6	+	chr6:110893476-110895707	protein_coding	0.443979	0.845757	0.196152	-0.0895621		5
PSMD4	ENSG00000159352.15	ENST00000368884.7	chr1	+	chr1:151267173-151267510	protein_coding	0.768693	0.964998	0.0135484	0.0180665		1
AMD1	ENSG00000123505.15	ENST00000368885.7	chr6	+	chr6:110893476-110895812	protein_coding	0.432719	0.837384	0.154129	-0.0643691		5
PIP5K1A	ENSG00000143398.19	ENST00000368890.8	chr1	+	chr1:151247863-151249411	protein_coding	0.797695	0.967172	0.0282472	0.0288776		1
VPS72	ENSG00000163159.12	ENST00000368892.8	chr1	-	chr1:151176389-151177031	protein_coding	0.815964	0.970938	0.0218588	0.0287984		1
MLLT11	ENSG00000213190.3	ENST00000368921.4	chr1	+	chr1:151067219-151068494	protein_coding	0.141908	0.538459	0.0843519	0.130093		2
SEC63	ENSG00000025796.13	ENST00000369002.8	chr6	-	chr6:107867855-107871847	protein_coding	0.108554	0.469008	0.15536	0.244167		2
ENSA	ENSG00000143420.18	ENST00000369014.9	chr1	-	chr1:150621837-150622859	protein_coding	0.149125	0.551215	0.172082	-0.120382		3
MCL1	ENSG00000143384.12	ENST00000369026.2	chr1	-	chr1:150574583-150577491	protein_coding	0.386846	0.81065	0.190885	0.0732664		4
MCMBP	ENSG00000197771.12	ENST00000369077.3	chr10	-	chr10:119831198-119831600	protein_coding	0.31233	0.754494	0.0906664	0.0918274		1
BAG3	ENSG00000151929.9	ENST00000369085.7	chr10	+	chr10:119676464-119677793	protein_coding	0.351473	0.789148	0.0564741	0.0589482		1
ACIN1	ENSG00000100813.14	ENST00000555053.5	chr14	-	chr14:23059060-23059474	protein_coding	2.49938e-07	1.64468e-05	0.336188	0.361567	lengthening	3
APH1A	ENSG00000117362.12	ENST00000369109.7	chr1	-	chr1:150265437-150266194	protein_coding	0.993952	0.997559	0.000376508	0.000538489		1
ANP32E	ENSG00000143401.14	ENST00000369114.9	chr1	-	chr1:150220393-150220758	protein_coding	0.0167757	0.163904	0.275694	0.18381		2
ANP32E	ENSG00000143401.14	ENST00000369115.3	chr1	-	chr1:150220462-150220761	protein_coding	0.0229773	0.196782	0.251768	0.160604		2
HIST2H2AA3	ENSG00000203812.2	ENST00000369159.2	chr1	-	chr1:149842139-149842736	protein_coding	0.789814	0.966891	0.0244005	-0.0351213		1
NBPF19	ENSG00000271383.6	ENST00000369227.7	chr1	+	chr1:149554495-149555624	protein_coding	0.667656	0.940114	0.0490421	0.0542981		1
NBPF20	ENSG00000162825.16	ENST00000369373.9	chr1	-	chr1:145289981-145291769	protein_coding	0.845172	0.97723	0.0221555	-0.0226096		1
H3F3AP4	ENSG00000235655.3	ENST00000369387.4	chr2	+	chr2:174719908-174720317	processed_pseudogene	0.197759	0.624507	0.0242632	0.0311157		1
PHGDH	ENSG00000092621.12	ENST00000369409.9	chr1	+	chr1:119743867-119744211	protein_coding	0.458785	0.851257	0.0862012	-0.089247		1
PNRC1	ENSG00000146278.10	ENST00000369472.1	chr6	+	chr6:89083753-89084344	protein_coding	0.573808	0.90472	0.0326829	0.0581622		1
FUNDC2	ENSG00000165775.17	ENST00000369498.7	chrX	+	chrX:155054595-155055710	protein_coding	0.204658	0.634187	0.0617605	0.115469		1
CSDE1	ENSG00000009307.15	ENST00000369530.5	chr1	-	chr1:114717313-114718216	protein_coding	0.112181	0.477701	0.161815	0.113673		3
NRAS	ENSG00000213281.4	ENST00000369535.4	chr1	-	chr1:114704468-114708050	protein_coding	0.40473	0.818899	0.173336	-0.204279		3
BCAS2	ENSG00000116752.5	ENST00000369541.3	chr1	-	chr1:114567486-114568256	protein_coding	0.646966	0.933734	0.0488119	0.0550991		1
DKC1	ENSG00000130826.17	ENST00000369550.9	chrX	+	chrX:154776799-154777660	protein_coding	0.277328	0.726833	0.0691157	0.0724947		1
DUSP5	ENSG00000138166.5	ENST00000369583.3	chr10	+	chr10:110510020-110511536	protein_coding	0.843048	0.97723	0.0181029	0.017089		1
SMNDC1	ENSG00000119953.12	ENST00000369592.1	chr10	-	chr10:110294063-110294287	protein_coding	0.159265	0.566522	0.127062	0.146565		1
SMNDC1	ENSG00000119953.12	ENST00000369603.9	chr10	-	chr10:110292837-110294287	protein_coding	0.105604	0.464139	0.13981	0.171584		2
SNHG5	ENSG00000203875.11	ENST00000369605.8	chr6	-	chr6:85677030-85677191	processed_transcript	0.422997	0.832053	0.0199114	0.0308179		1
RHOC	ENSG00000155366.16	ENST00000369633.6	chr1	-	chr1:112701128-112701713	protein_coding	0.485596	0.858042	0.0351038	0.0319125		1
RHOC	ENSG00000155366.16	ENST00000369636.6	chr1	-	chr1:112701326-112701695	protein_coding	0.14593	0.546456	0.067829	0.0658604		1
RHOC	ENSG00000155366.16	ENST00000369637.5	chr1	-	chr1:112701314-112701713	protein_coding	0.436182	0.8406	0.107909	-0.0836377		2
RHOC	ENSG00000155366.16	ENST00000369638.6	chr1	-	chr1:112701276-112701713	protein_coding	0.350607	0.78851	0.0984142	-0.0713835		2
RHOC	ENSG00000155366.16	ENST00000369642.7	chr1	-	chr1:112701132-112701713	protein_coding	0.477135	0.853896	0.0358065	0.0325342		1
ME1	ENSG00000065833.8	ENST00000369705.3	chr6	-	chr6:83210416-83212094	protein_coding	0.600217	0.917973	0.0668779	0.0450415		4
GSTO1	ENSG00000148834.12	ENST00000369713.9	chr10	+	chr10:104267252-104267451	protein_coding	0.348195	0.785455	0.061034	0.0580074		1
ATP5PB	ENSG00000116459.10	ENST00000369721.8	chr1	+	chr1:111460917-111461331	protein_coding	0.806141	0.968984	0.022156	0.0167866		1
ATP5PB	ENSG00000116459.10	ENST00000369722.7	chr1	+	chr1:111460917-111461383	protein_coding	0.785495	0.96533	0.0205471	0.0190299		1
TPBG	ENSG00000146242.8	ENST00000369750.3	chr6	+	chr6:82364623-82370729	protein_coding	0.0769152	0.391906	0.162957	0.239084		2
ATP6AP1	ENSG00000071553.16	ENST00000369762.6	chrX	+	chrX:154435682-154436506	protein_coding	0.265016	0.71561	0.0827817	-0.153416		2
RPL10	ENSG00000147403.16	ENST00000369817.6	chrX	+	chrX:154400702-154400908	protein_coding	0.311531	0.754169	0.0179562	0.0185906		1
EMD	ENSG00000102119.10	ENST00000369835.3	chrX	+	chrX:154380882-154381267	protein_coding	0.200561	0.627945	0.0817637	0.0886039		1
EMD	ENSG00000102119.10	ENST00000369842.8	chrX	+	chrX:154380882-154381511	protein_coding	0.333767	0.772137	0.0599428	-0.0669084		1
FLNA	ENSG00000196924.15	ENST00000369850.8	chrX	-	chrX:154348527-154349036	protein_coding	0.870516	0.978275	0.007441	0.00606868		1
GNAI3	ENSG00000065135.10	ENST00000369851.5	chr1	+	chr1:109592345-109594638	protein_coding	0.0384591	0.267383	0.147127	0.181128		2
FLNA	ENSG00000196924.15	ENST00000369856.7	chrX	-	chrX:154348530-154349036	protein_coding	0.879836	0.978275	0.00695714	0.00562581		1
ACTR1A	ENSG00000138107.12	ENST00000369905.8	chr10	-	chr10:102479234-102480965	protein_coding	0.324988	0.765329	0.114213	0.0961761		1
SARS	ENSG00000031698.12	ENST00000369923.4	chr1	+	chr1:109237731-109238147	protein_coding	0.640071	0.933032	0.0444604	0.0436983		1
TPD52L2	ENSG00000101150.17	ENST00000369927.8	chr20	+	chr20:63889850-63890423	protein_coding	0.837439	0.976146	0.0139144	-0.0188487		1
NFKB2	ENSG00000077150.18	ENST00000369966.7	chr10	+	chr10:102402252-102402499	protein_coding	0.995584	0.997787	0.10958	-0.0344181		2
IRAK1	ENSG00000184216.13	ENST00000369973.7	chrX	-	chrX:154011689-154011917	protein_coding	0.0259105	0.211552	0.0246754	-0.141843		1
IRAK1	ENSG00000184216.13	ENST00000369974.6	chrX	-	chrX:154010507-154011917	protein_coding	0.630236	0.930524	0.0379731	0.0310287		1
IRAK1	ENSG00000184216.13	ENST00000369980.7	chrX	-	chrX:154010491-154011917	protein_coding	0.628071	0.930524	0.0372006	0.0312292		1
GBF1	ENSG00000107862.4	ENST00000369983.3	chr10	+	chr10:102382056-102382859	protein_coding	0.864644	0.978275	0.0219704	0.0222763		1
NOLC1	ENSG00000166197.16	ENST00000370007.5	chr10	+	chr10:102162111-102163857	protein_coding	0.647392	0.933734	0.0773122	0.0579153		2
NAA10	ENSG00000102030.15	ENST00000370009.5	chrX	-	chrX:153929925-153930223	protein_coding	0.0824422	0.404798	0.11786	0.118037		1
PPRC1	ENSG00000148840.10	ENST00000370012.1	chr10	+	chr10:102149926-102150179	protein_coding	0.677995	0.944434	0.048438	0.0496893		1
COX7A2	ENSG00000112695.11	ENST00000370081.6	chr6	-	chr6:75237790-75237988	protein_coding	0.186539	0.609061	0.0594468	0.0661214		1
SSR4	ENSG00000180879.13	ENST00000370086.7	chrX	+	chrX:153798329-153798498	protein_coding	0.775251	0.964998	0.016967	0.0180609		1
COX7A2	ENSG00000112695.11	ENST00000370089.6	chr6	-	chr6:75237790-75237988	protein_coding	0.186539	0.609061	0.0594468	0.0661214		1
NPM3	ENSG00000107833.10	ENST00000370110.5	chr10	-	chr10:101781332-101781632	protein_coding	0.306631	0.750939	0.108136	-0.111832		1
ATG12	ENSG00000145782.12	ENST00000500945.2	chr5	-	chr5:115830674-115831863	protein_coding	0.000840892	0.0180756	0.377435	0.36144	lengthening	3
PPDPF	ENSG00000125534.9	ENST00000370179.7	chr20	+	chr20:63521668-63522165	protein_coding	0.994497	0.997559	0.000328156	0.000404695		1
CNN3	ENSG00000117519.15	ENST00000370206.8	chr1	-	chr1:94896993-94898083	protein_coding	0.599057	0.917601	0.134641	-0.0571101		4
LZTS2	ENSG00000107816.17	ENST00000370223.7	chr10	+	chr10:101006485-101007796	protein_coding	0.36459	0.79778	0.126081	0.125742		1
MRPL43	ENSG00000055950.16	ENST00000370234.4	chr10	-	chr10:100986281-100986572	protein_coding	0.234045	0.67283	0.114114	-0.0963307		2
MRPL43	ENSG00000055950.16	ENST00000370236.5	chr10	-	chr10:100986275-100986572	protein_coding	0.24692	0.691537	0.103757	-0.0960249		2
DR1	ENSG00000117505.12	ENST00000370267.1	chr1	+	chr1:93360493-93361167	protein_coding	0.649214	0.934188	0.0607733	0.0609596		1
DR1	ENSG00000117505.12	ENST00000370272.8	chr1	+	chr1:93360493-93362736	protein_coding	0.822025	0.97246	0.0703413	0.0372085		3
CETN2	ENSG00000147400.8	ENST00000370277.3	chrX	-	chrX:152827126-152827930	protein_coding	0.832171	0.975386	0.0123303	0.0174711		1
NDUFB8	ENSG00000166136.15	ENST00000370322.5	chr10	-	chr10:100523744-100523929	protein_coding	0.630322	0.930524	0.0368446	0.0326087		1
YTHDF1	ENSG00000149658.17	ENST00000370334.4	chr20	-	chr20:63196368-63196734	protein_coding	0.121115	0.495221	0.124236	-0.156888		1
YTHDF1	ENSG00000149658.17	ENST00000370339.7	chr20	-	chr20:63195444-63196734	protein_coding	0.377497	0.805753	0.138674	-0.194174		2
SMARCE1	ENSG00000073584.19	ENST00000646856.1	chr17	-	chr17:40628150-40628993	protein_coding	9.00962e-10	1.11879e-07	0.374037	0.35764	lengthening	3
BLOC1S2	ENSG00000196072.11	ENST00000370372.6	chr10	-	chr10:100274696-100275493	protein_coding	0.827616	0.973986	0.0145856	0.0151085		1
CXorf40B	ENSG00000197021.8	ENST00000370404.5	chrX	-	chrX:149932202-149932767	protein_coding	0.207404	0.637855	0.131063	0.130775		1
CXorf40B	ENSG00000197021.8	ENST00000370406.7	chrX	-	chrX:149932198-149932767	protein_coding	0.206136	0.635325	0.131225	0.131144		1
MRGBP	ENSG00000101189.6	ENST00000370487.4	chr20	+	chr20:62799456-62800621	protein_coding	0.0157164	0.157581	0.135575	0.231583		2
GTF2B	ENSG00000137947.11	ENST00000370500.9	chr1	-	chr1:88852979-88853346	protein_coding	0.31806	0.759772	0.131152	0.144572		1
GOT1	ENSG00000120053.11	ENST00000370508.6	chr10	-	chr10:99396908-99397686	protein_coding	0.575512	0.906108	0.043322	-0.0495202		2
CREG1	ENSG00000143162.8	ENST00000370509.4	chr1	-	chr1:167541039-167542301	protein_coding	0.963329	0.992661	0.172229	0.122821		2
LMO4	ENSG00000143013.12	ENST00000370542.1	chr1	+	chr1:87344788-87345407	protein_coding	0.752108	0.961775	0.0517375	-0.0209892		2
LMO4	ENSG00000143013.12	ENST00000370544.9	chr1	+	chr1:87344788-87345544	protein_coding	0.730316	0.957386	0.0503533	-0.0364547		2
SELENOF	ENSG00000183291.16	ENST00000370554.5	chr1	-	chr1:86862726-86863605	protein_coding	0.900333	0.978275	0.0412714	-0.00925967		2
AVPI1	ENSG00000119986.6	ENST00000370626.3	chr10	-	chr10:97677441-97678025	protein_coding	0.100457	0.450942	0.140657	-0.136481		1
GNG5	ENSG00000174021.10	ENST00000370641.3	chr1	-	chr1:84498330-84498548	protein_coding	0.596043	0.915784	0.0318084	0.0318403		1
AL135905.2	ENSG00000285976.1	ENST00000370651.6	chr6	+	chr6:63580057-63583443	protein_coding	0.0126401	0.13668	0.118611	0.106434		4
ELOVL5	ENSG00000012660.13	ENST00000370918.8	chr6	-	chr6:53267421-53269270	protein_coding	0.63701	0.931985	0.0468632	0.0416851		2
SRSF11	ENSG00000116754.13	ENST00000370949.1	chr1	+	chr1:70250608-70252000	protein_coding	0.864586	0.978275	0.18245	-0.0942152		3
SRSF11	ENSG00000116754.13	ENST00000370950.7	chr1	+	chr1:70250608-70252999	protein_coding	0.420324	0.829549	0.215984	0.0980984		4
SRSF11	ENSG00000116754.13	ENST00000370951.5	chr1	+	chr1:70250611-70251616	protein_coding	0.972806	0.992661	0.0478039	-0.0168863		2
GADD45A	ENSG00000116717.12	ENST00000370986.8	chr1	+	chr1:67687661-67688300	protein_coding	0.14269	0.539836	0.105924	0.0981686		1
SERBP1	ENSG00000142864.14	ENST00000370990.5	chr1	-	chr1:67412868-67413263	protein_coding	0.150346	0.551215	0.119971	0.0651127		2
SERBP1	ENSG00000142864.14	ENST00000370994.8	chr1	-	chr1:67410459-67413263	protein_coding	0.0313561	0.235293	0.140403	0.125158		3
SERBP1	ENSG00000142864.14	ENST00000370995.6	chr1	-	chr1:67411039-67413263	protein_coding	0.0228733	0.196782	0.140879	0.129943		3
PRELID3B	ENSG00000101166.15	ENST00000371033.9	chr20	-	chr20:59034635-59035126	protein_coding	0.0854084	0.413559	0.12109	0.121774		1
TM9SF3	ENSG00000077147.15	ENST00000371142.8	chr10	-	chr10:96518373-96522330	protein_coding	0.713642	0.952443	0.0675471	0.00838704		3
STAG2	ENSG00000101972.18	ENST00000371145.7	chrX	+	chrX:124100574-124100901	protein_coding	0.794463	0.967172	0.0308495	0.0284216		1
STAG2	ENSG00000101972.18	ENST00000371160.5	chrX	+	chrX:124100574-124102594	protein_coding	0.976557	0.993211	0.00344953	-0.00254937		3
ALDH18A1	ENSG00000059573.8	ENST00000371221.3	chr10	-	chr10:95605946-95606943	protein_coding	0.738676	0.957972	0.0366751	0.0361059		1
ALDH18A1	ENSG00000059573.8	ENST00000371224.6	chr10	-	chr10:95605939-95606943	protein_coding	0.738069	0.957972	0.0362969	0.0361951		1
CUL4B	ENSG00000158290.16	ENST00000371322.9	chrX	-	chrX:120524634-120526856	protein_coding	0.680881	0.946057	0.135716	0.111524		4
TMEM59	ENSG00000116209.11	ENST00000371341.5	chr1	-	chr1:54031967-54032305	protein_coding	0.705834	0.952352	0.0342192	-0.0335154		1
TMEM59	ENSG00000116209.11	ENST00000371344.5	chr1	-	chr1:54031677-54032305	protein_coding	0.378942	0.806042	0.0804931	-0.078124		1
TMEM59	ENSG00000116209.11	ENST00000371348.5	chr1	-	chr1:54031664-54032305	protein_coding	0.605969	0.919539	0.134421	-0.0849034		2
AURKA	ENSG00000087586.17	ENST00000371356.6	chr20	-	chr20:56369402-56370340	protein_coding	0.540788	0.888099	0.0511616	0.043736		1
LRRC42	ENSG00000116212.14	ENST00000371370.7	chr1	+	chr1:53967665-53968158	protein_coding	0.739946	0.95842	0.0355967	-0.0420343		1
PFDN4	ENSG00000101132.9	ENST00000371419.6	chr20	+	chr20:54219019-54219755	protein_coding	0.385261	0.809404	0.0350407	0.0655277		1
NDUFA1	ENSG00000125356.6	ENST00000371437.4	chrX	+	chrX:119876514-119876637	protein_coding	0.542273	0.889115	0.0188468	0.0251887		1
MRPL41	ENSG00000182154.7	ENST00000371443.5	chr9	+	chr9:137552074-137552650	protein_coding	0.931401	0.985259	0.00373227	0.00579199		1
CDC5L	ENSG00000096401.7	ENST00000371477.3	chr6	+	chr6:44446607-44450426	protein_coding	0.145479	0.545871	0.159819	0.192781		2
SCP2	ENSG00000116171.17	ENST00000371514.7	chr1	+	chr1:53050609-53051541	protein_coding	0.332591	0.770573	0.0895729	0.106203		1
UBE2A	ENSG00000077721.15	ENST00000371558.6	chrX	+	chrX:119583127-119584393	protein_coding	0.206849	0.636757	0.0909573	0.0979795		4
UBE2A	ENSG00000077721.15	ENST00000371569.6	chrX	+	chrX:119583127-119584393	protein_coding	0.206849	0.636757	0.0909573	0.0979795		4
DPP7	ENSG00000176978.13	ENST00000371579.6	chr9	-	chr9:137110472-137110783	protein_coding	0.606985	0.920444	0.0377982	-0.0529171		1
DPM1	ENSG00000000419.12	ENST00000371584.8	chr20	-	chr20:50934946-50935236	protein_coding	0.19686	0.623715	0.130059	0.123517		1
DPM1	ENSG00000000419.12	ENST00000371588.9	chr20	-	chr20:50934868-50935236	protein_coding	0.289742	0.734275	0.0991751	0.101649		1
HSP90AB1	ENSG00000096384.19	ENST00000371646.9	chr6	+	chr6:44253489-44253870	protein_coding	0.73873	0.957972	0.00716289	0.00840792		1
EDF1	ENSG00000107223.12	ENST00000371649.5	chr9	-	chr9:136862118-136862496	protein_coding	0.479964	0.855373	0.0650134	-0.0536272		1
PHPT1	ENSG00000054148.17	ENST00000371661.5	chr9	+	chr9:136850755-136851021	protein_coding	0.27414	0.723552	0.0662093	0.0624171		1
B4GALT5	ENSG00000158470.5	ENST00000371711.4	chr20	-	chr20:49632948-49636459	protein_coding	0.811491	0.969382	0.10849	-0.0919822		3
ENTR1	ENSG00000165689.16	ENST00000371725.7	chr9	-	chr9:136401952-136402887	protein_coding	0.594865	0.915606	0.0603874	0.0740761		2
ZFAS1	ENSG00000177410.12	ENST00000371743.7	chr20	+	chr20:49289045-49289231	antisense	0.265319	0.71561	0.0460572	0.0446138		1
STAU1	ENSG00000124214.19	ENST00000371856.6	chr20	-	chr20:49113351-49114893	protein_coding	0.229083	0.668072	0.0947251	-0.104329		3
CMPK1	ENSG00000162368.13	ENST00000371873.9	chr1	+	chr1:47376704-47378830	protein_coding	0.758939	0.963715	0.037872	0.0308513		3
SURF4	ENSG00000148248.13	ENST00000371989.7	chr9	-	chr9:133361463-133363759	protein_coding	0.0129914	0.139143	0.152526	-0.165933		4
MINPP1	ENSG00000107789.15	ENST00000371994.8	chr10	+	chr10:87552082-87553379	protein_coding	0.911607	0.981397	0.014546	-0.0148211		1
MRPL14	ENSG00000180992.6	ENST00000372014.4	chr6	-	chr6:44113593-44114209	protein_coding	0.0504425	0.312939	0.174696	-0.184107		2
SURF6	ENSG00000148296.6	ENST00000372022.5	chr9	-	chr9:133328448-133332348	protein_coding	0.0339174	0.248643	0.199874	0.285704		2
NASP	ENSG00000132780.16	ENST00000372052.8	chr1	+	chr1:45618061-45618245	protein_coding	0.545878	0.891211	0.0532604	0.0461192		1
PRDX1	ENSG00000117450.13	ENST00000372079.1	chr1	-	chr1:45511052-45511414	protein_coding	0.0335917	0.247249	0.0432984	0.0396247		1
GHITM	ENSG00000165678.20	ENST00000372134.5	chr10	+	chr10:84152264-84153370	protein_coding	0.647306	0.933734	0.104455	-0.0407342		2
MAD2L1BP	ENSG00000124688.13	ENST00000372171.4	chr6	+	chr6:43640021-43640908	protein_coding	0.719041	0.953807	0.215282	0.02316		2
B4GALT2	ENSG00000117411.16	ENST00000372324.5	chr1	+	chr1:43990298-43991283	protein_coding	0.0665335	0.362008	0.212326	0.190766		2
PRPS1	ENSG00000147224.11	ENST00000372418.3	chrX	+	chrX:107649940-107650468	protein_coding	0.14009	0.534201	0.132523	-0.123336		1
YIPF3	ENSG00000137207.11	ENST00000372422.6	chr6	-	chr6:43511832-43512315	protein_coding	0.670479	0.940597	0.10123	0.0533757		2
PRPS1	ENSG00000147224.11	ENST00000372428.8	chrX	+	chrX:107649940-107651070	protein_coding	0.0171219	0.166368	0.208517	0.164233		4
C9orf78	ENSG00000136819.15	ENST00000372447.7	chr9	-	chr9:129827212-129828252	protein_coding	0.681973	0.946957	0.0350445	0.0377739		3
ELOVL1	ENSG00000066322.14	ENST00000372458.7	chr1	-	chr1:43363416-43364137	protein_coding	0.247353	0.691638	0.0943843	0.088456		1
VMP1	ENSG00000062716.12	ENST00000262291.8	chr17	+	chr17:59839768-59841091	protein_coding	8.30862e-10	1.04866e-07	0.34525	0.357557	lengthening	2
TCEAL1	ENSG00000172465.13	ENST00000372625.7	chrX	+	chrX:103629885-103630942	protein_coding	0.417808	0.828239	0.0916335	0.0912369		2
TCEAL1	ENSG00000172465.13	ENST00000372626.7	chrX	+	chrX:103629885-103630446	protein_coding	0.523808	0.876495	0.0131265	-0.0748045		1
BEX3	ENSG00000166681.13	ENST00000372634.1	chrX	+	chrX:103377510-103378058	protein_coding	0.391944	0.813818	0.110428	-0.0870421		2
BEX3	ENSG00000166681.13	ENST00000372635.1	chrX	+	chrX:103377463-103378058	protein_coding	0.641266	0.933032	0.0777109	-0.0338012		2
CITED4	ENSG00000179862.6	ENST00000372638.3	chr1	-	chr1:40861063-40862366	protein_coding	0.0922925	0.432246	0.175745	0.233603		1
BEX3	ENSG00000166681.13	ENST00000372645.3	chrX	+	chrX:103377463-103378058	protein_coding	0.641266	0.933032	0.0777109	-0.0338012		2
TCEAL9	ENSG00000185222.9	ENST00000372656.5	chrX	+	chrX:103357615-103358194	protein_coding	0.0163981	0.16165	0.136434	0.129766		1
TCEAL9	ENSG00000185222.9	ENST00000372661.5	chrX	+	chrX:103357615-103358938	protein_coding	0.072566	0.381665	0.104425	0.0950539		2
SET	ENSG00000119335.16	ENST00000372686.5	chr9	+	chr9:128694641-128694893	protein_coding	0.570141	0.903192	0.0190452	0.0188863		1
SET	ENSG00000119335.16	ENST00000372692.8	chr9	+	chr9:128694641-128698168	protein_coding	0.127224	0.508175	0.0750135	0.0641774		3
SPTAN1	ENSG00000197694.15	ENST00000372731.8	chr9	+	chr9:128633209-128633661	protein_coding	0.231024	0.670036	0.117572	-0.110117		1
SDC4	ENSG00000124145.6	ENST00000372733.3	chr20	-	chr20:45325298-45327415	protein_coding	0.410251	0.823354	0.0533497	-0.0711552		4
SPTAN1	ENSG00000197694.15	ENST00000372739.5	chr9	+	chr9:128633209-128633657	protein_coding	0.231109	0.670036	0.117931	-0.1101		1
ZMPSTE24	ENSG00000084073.8	ENST00000372759.3	chr1	+	chr1:40292445-40294170	protein_coding	0.0627855	0.350831	0.171612	0.227962		3
TOMM34	ENSG00000025772.7	ENST00000372813.3	chr20	-	chr20:44942134-44943213	protein_coding	0.215431	0.646816	0.114452	0.133295		1
CHCHD1	ENSG00000172586.7	ENST00000372833.5	chr10	+	chr10:73783074-73783615	protein_coding	0.026945	0.215196	0.105693	0.15876		1
IMP4	ENSG00000136718.9	ENST00000462392.5	chr2	+	chr2:130346356-130347350	protein_coding	1.86534e-06	0.000105598	0.344217	0.354596	lengthening	6
TOMM7	ENSG00000196683.10	ENST00000372879.8	chr7	-	chr7:22812977-22813185	protein_coding	0.627323	0.930341	0.0154228	0.0173412		1
ANXA7	ENSG00000138279.15	ENST00000372919.8	chr10	-	chr10:73375446-73376217	protein_coding	0.679018	0.94481	0.117169	0.0541397		2
ANXA7	ENSG00000138279.15	ENST00000372921.9	chr10	-	chr10:73375128-73376217	protein_coding	0.579763	0.907926	0.056141	0.0457838		2
CIZ1	ENSG00000148337.20	ENST00000372938.9	chr9	-	chr9:128166074-128166406	protein_coding	0.998544	0.999111	0.000208231	0.000196471		1
DNAJC9	ENSG00000213551.4	ENST00000372950.4	chr10	-	chr10:73242825-73243519	protein_coding	0.550163	0.891902	0.0704676	-0.0558347		2
NDUFS5	ENSG00000168653.10	ENST00000372967.3	chr1	+	chr1:39034392-39034605	protein_coding	0.32424	0.764806	0.0417476	0.046124		1
OSER1	ENSG00000132823.10	ENST00000372970.6	chr20	-	chr20:44196009-44197739	protein_coding	0.024018	0.201856	0.253397	0.217127		3
AKIRIN1	ENSG00000174574.15	ENST00000372984.8	chr1	+	chr1:39004045-39004853	protein_coding	0.469672	0.852315	0.0465606	0.0771853		1
CCND3	ENSG00000112576.12	ENST00000372987.8	chr6	-	chr6:41934961-41936107	protein_coding	0.885216	0.978275	0.107321	-0.0560827		2
CCND3	ENSG00000112576.12	ENST00000372991.8	chr6	-	chr6:41934952-41936107	protein_coding	0.862194	0.978275	0.104914	-0.0558191		2
C9orf16	ENSG00000171159.4	ENST00000372994.1	chr9	+	chr9:128163443-128163920	protein_coding	0.216391	0.647432	0.143842	0.129557		2
BYSL	ENSG00000112578.9	ENST00000372996.2	chr6	+	chr6:41932361-41932995	protein_coding	0.511926	0.872818	0.0663216	0.073195		1
SF3A3	ENSG00000183431.11	ENST00000373019.4	chr1	-	chr1:37957014-37958263	protein_coding	0.876633	0.978275	0.0153689	-0.0152077		1
TSPAN6	ENSG00000000003.14	ENST00000373020.8	chrX	-	chrX:100628748-100629986	protein_coding	0.560301	0.896488	0.0484666	0.0511341		2
C1orf122	ENSG00000197982.13	ENST00000373042.4	chr1	+	chr1:37808978-37809447	protein_coding	0.914354	0.981686	0.0125866	-0.0118331		1
C1orf122	ENSG00000197982.13	ENST00000373043.1	chr1	+	chr1:37808978-37809447	protein_coding	0.914354	0.981686	0.0125866	-0.0118331		1
YRDC	ENSG00000196449.3	ENST00000373044.2	chr1	-	chr1:37802286-37803997	protein_coding	0.531757	0.882327	0.13557	-0.0756785		2
CDCA8	ENSG00000134690.10	ENST00000373055.5	chr1	+	chr1:37708322-37709698	protein_coding	0.84087	0.97723	0.024122	-0.0239873		1
MEAF6	ENSG00000163875.15	ENST00000373074.5	chr1	-	chr1:37493312-37494107	protein_coding	0.266968	0.716708	0.128777	0.137764		1
MEAF6	ENSG00000163875.15	ENST00000373075.6	chr1	-	chr1:37492663-37494107	protein_coding	0.450495	0.847697	0.0570086	0.0938895		1
MRPS15	ENSG00000116898.11	ENST00000373116.5	chr1	-	chr1:36455609-36455925	protein_coding	0.984509	0.995892	0.00107827	-0.00189134		1
MAP7D1	ENSG00000116871.15	ENST00000373148.5	chr1	+	chr1:36180248-36180831	protein_coding	0.158283	0.565222	0.129249	0.134303		2
MAP7D1	ENSG00000116871.15	ENST00000373151.6	chr1	+	chr1:36180248-36180839	protein_coding	0.15341	0.557052	0.129278	0.13399		2
TRAPPC3	ENSG00000054116.11	ENST00000373162.5	chr1	-	chr1:36137055-36137322	protein_coding	0.00626603	0.0801364	0.222945	0.244222		1
TRAPPC3	ENSG00000054116.11	ENST00000373163.5	chr1	-	chr1:36136946-36137322	protein_coding	0.0436609	0.286101	0.168823	0.180799		1
TRAPPC3	ENSG00000054116.11	ENST00000373166.7	chr1	-	chr1:36136573-36137322	protein_coding	0.981352	0.994725	0.00184711	-0.00234126		1
PPA1	ENSG00000180817.11	ENST00000373232.7	chr10	-	chr10:70202835-70203186	protein_coding	0.841769	0.97723	0.0131361	-0.0117307		1
PSMB2	ENSG00000126067.11	ENST00000373237.3	chr1	-	chr1:35601585-35603374	protein_coding	0.003658	0.0538488	0.22193	0.20003		3
CDK9	ENSG00000136807.13	ENST00000373264.4	chr9	+	chr9:127789178-127790787	protein_coding	0.927597	0.984866	0.0607679	0.0261046		2
TSPAN15	ENSG00000099282.9	ENST00000373290.6	chr10	+	chr10:69506829-69507650	protein_coding	0.405611	0.819848	0.116138	-0.0584117		2
HDLBP	ENSG00000115677.16	ENST00000373292.8	chr2	-	chr2:241229225-241229687	protein_coding	0.0133299	0.141718	0.186931	0.147432		1
PGK1	ENSG00000102144.14	ENST00000373316.4	chrX	+	chrX:78125790-78126744	protein_coding	0.288358	0.73411	0.0354607	-0.0353316		1
COX7B	ENSG00000131174.5	ENST00000373335.4	chrX	+	chrX:77905184-77905368	protein_coding	0.0147738	0.151861	0.0939526	0.0934658		1
GLO1	ENSG00000124767.6	ENST00000373365.4	chr6	-	chr6:38675944-38677383	protein_coding	0.896	0.978275	0.0098245	0.0108322		1
VPS26A	ENSG00000122958.14	ENST00000373382.5	chr10	+	chr10:69171156-69172865	protein_coding	0.782515	0.96533	0.0284218	0.028176		3
YARS	ENSG00000134684.10	ENST00000373477.8	chr1	-	chr1:32775240-32776091	protein_coding	0.569606	0.90283	0.0634667	0.0620372		2
PPP6C	ENSG00000119414.11	ENST00000373547.8	chr9	-	chr9:125146673-125149921	protein_coding	0.402964	0.818899	0.0782469	0.0940062		4
HDAC1	ENSG00000116478.11	ENST00000373548.7	chr1	+	chr1:32333017-32333806	protein_coding	0.671869	0.940624	0.0200928	0.0429403		1
SRC	ENSG00000197122.11	ENST00000373578.6	chr20	+	chr20:37403171-37405922	protein_coding	0.123431	0.499892	0.078215	0.0714162		3
EIF3I	ENSG00000084623.11	ENST00000373586.1	chr1	+	chr1:32231115-32231656	protein_coding	0.392272	0.813818	0.0455333	0.0576543		1
MANBAL	ENSG00000101363.12	ENST00000373606.7	chr20	+	chr20:37316308-37317259	protein_coding	0.972341	0.992661	0.0438251	-0.035833		2
MTCH1	ENSG00000137409.19	ENST00000373616.9	chr6	-	chr6:36968147-36968974	protein_coding	0.547804	0.891659	0.0388941	-0.0261924		2
RPN2	ENSG00000118705.16	ENST00000373622.9	chr20	+	chr20:37241303-37241609	protein_coding	0.695981	0.951211	0.0257359	0.0251077		1
CDKN1A	ENSG00000124762.13	ENST00000373711.3	chr6	+	chr6:36685751-36685923	protein_coding	0.0305185	0.231676	0.151574	-0.128184		1
ENY2	ENSG00000120533.12	ENST00000523335.1	chr8	+	chr8:109343405-109344598	protein_coding	7.62609e-11	1.1291e-08	0.331764	0.354276	lengthening	3
SNRNP40	ENSG00000060688.12	ENST00000373720.3	chr1	-	chr1:31259711-31260121	protein_coding	0.156524	0.562594	0.0974055	-0.159557		2
PUM1	ENSG00000134644.15	ENST00000373741.8	chr1	-	chr1:30932851-30933342	protein_coding	0.0805694	0.400972	0.175057	0.222395		2
PUM1	ENSG00000134644.15	ENST00000373742.6	chr1	-	chr1:30933081-30933342	protein_coding	0.232621	0.671026	0.161357	0.227042		2
NDUFA8	ENSG00000119421.6	ENST00000373768.3	chr9	-	chr9:122144077-122144378	protein_coding	0.678356	0.944569	0.0363576	-0.0310704		1
SRSF4	ENSG00000116350.16	ENST00000373795.6	chr1	-	chr1:29147761-29149226	protein_coding	0.158181	0.565122	0.180388	0.184989		2
YTHDF2	ENSG00000198492.15	ENST00000373812.7	chr1	+	chr1:28768929-28769781	protein_coding	0.382848	0.808067	0.07996	0.0867507		1
RCC1	ENSG00000180198.16	ENST00000373832.5	chr1	+	chr1:28537832-28538982	protein_coding	0.879457	0.978275	0.0115807	-0.0134334		1
RCC1	ENSG00000180198.16	ENST00000373833.10	chr1	+	chr1:28537832-28539557	protein_coding	0.826175	0.97348	0.0108422	0.0194613		1
RAB14	ENSG00000119396.10	ENST00000373840.8	chr9	-	chr9:121179311-121181573	protein_coding	0.0641783	0.356125	0.157126	0.221495		4
NONO	ENSG00000147140.15	ENST00000373856.7	chrX	+	chrX:71299942-71300268	protein_coding	0.639137	0.932902	0.0222161	0.0215169		1
TFAM	ENSG00000108064.10	ENST00000373895.7	chr10	+	chr10:58394928-58395287	protein_coding	0.394455	0.81461	0.0693425	0.0779229		1
TFAM	ENSG00000108064.10	ENST00000373899.3	chr10	+	chr10:58394928-58395183	protein_coding	0.086109	0.416015	0.148576	0.157133		1
UBE2D1	ENSG00000072401.14	ENST00000373910.8	chr10	+	chr10:58368720-58370673	protein_coding	0.745163	0.960557	0.137267	0.05762		3
PPP1R8	ENSG00000117751.17	ENST00000373931.8	chr1	+	chr1:27850093-27851671	protein_coding	0.0545947	0.326592	0.30927	-0.290288		4
SNRPC	ENSG00000124562.9	ENST00000374018.5	chr6	+	chr6:34773446-34773713	protein_coding	0.282105	0.731042	0.0478569	-0.0528029		1
ATP6V1G1	ENSG00000136888.6	ENST00000374050.3	chr9	+	chr9:114597570-114598401	protein_coding	0.195923	0.623068	0.0720106	0.0677943		2
ROMO1	ENSG00000125995.15	ENST00000374072.5	chr20	+	chr20:35700775-35700969	protein_coding	0.579385	0.907926	0.0361341	0.0340079		1
TMEM222	ENSG00000186501.14	ENST00000374076.8	chr1	+	chr1:27335379-27336385	protein_coding	0.0729522	0.382081	0.200856	-0.23909		2
ROMO1	ENSG00000125995.15	ENST00000374078.5	chr20	+	chr20:35700798-35701104	protein_coding	0.331409	0.769922	0.0386994	0.0540811		1
PRPF4	ENSG00000136875.12	ENST00000374198.4	chr9	+	chr9:113291467-113292775	protein_coding	0.77218	0.964998	0.032379	-0.0319081		1
PRPF4	ENSG00000136875.12	ENST00000374199.8	chr9	+	chr9:113291467-113293205	protein_coding	0.780507	0.96533	0.0217419	0.0307755		1
STMN1	ENSG00000117632.22	ENST00000374291.5	chr1	-	chr1:25900742-25901087	protein_coding	0.145883	0.546456	0.0679777	0.0646427		1
GNG10	ENSG00000242616.3	ENST00000374293.4	chr9	+	chr9:111669269-111670240	protein_coding	0.788964	0.966312	0.0926437	-0.0405005		2
DNAJC25-GNG10	ENSG00000244115.1	ENST00000374294.3	chr9	+	chr9:111669272-111670228	protein_coding	0.787832	0.965693	0.0934096	-0.041685		2
TMEM50A	ENSG00000183726.10	ENST00000374358.4	chr1	+	chr1:25360660-25362318	protein_coding	0.320258	0.761477	0.170545	-0.0772543		4
SRRM1	ENSG00000133226.16	ENST00000374389.8	chr1	+	chr1:24672182-24672625	protein_coding	0.633382	0.931324	0.0359493	0.0556996		1
PDZD11	ENSG00000120509.10	ENST00000374454.1	chrX	-	chrX:70286893-70287116	protein_coding	0.904894	0.979168	0.010529	0.0103417		1
PNRC2	ENSG00000189266.12	ENST00000374468.1	chr1	+	chr1:23961440-23961879	protein_coding	0.827073	0.973804	0.152394	-0.0673132		2
TXN	ENSG00000136810.12	ENST00000374515.9	chr9	-	chr9:110244026-110244219	protein_coding	0.359233	0.795755	0.0204834	0.0192028		1
BMS1	ENSG00000165733.7	ENST00000374518.5	chr10	+	chr10:42830866-42834851	protein_coding	0.0141319	0.147427	0.123054	0.262442		1
ID3	ENSG00000117318.8	ENST00000374561.5	chr1	-	chr1:23557933-23558415	protein_coding	0.976016	0.993211	0.00125346	0.00129539		1
SLC39A7	ENSG00000112473.17	ENST00000374675.7	chr6	+	chr6:33203541-33204390	protein_coding	0.708802	0.952443	0.0194394	0.0260459		1
BRD2	ENSG00000204256.12	ENST00000374825.8	chr6	+	chr6:32980582-32981275	protein_coding	0.295072	0.738143	0.0563915	0.0643481		1
MRPL50	ENSG00000136897.7	ENST00000374865.4	chr9	-	chr9:101387613-101390850	protein_coding	0.00711151	0.088025	0.18541	0.265473		1
NBDY	ENSG00000204272.12	ENST00000374922.8	chrX	+	chrX:56817320-56818216	protein_coding	0.725188	0.956363	0.0183486	-0.0332054		1
EIF2S2	ENSG00000125977.6	ENST00000374980.2	chr20	-	chr20:34088299-34089905	protein_coding	0.000101629	0.00355657	0.145877	0.226063		2
TGFBR1	ENSG00000106799.12	ENST00000374990.6	chr9	+	chr9:99149180-99153648	protein_coding	0.652352	0.934564	0.0556278	0.054826		3
TGFBR1	ENSG00000106799.12	ENST00000374994.8	chr9	+	chr9:99149180-99153947	protein_coding	0.611488	0.923397	0.0403448	0.0629519		3
PBX2	ENSG00000204304.11	ENST00000375050.5	chr6	-	chr6:32184742-32186474	protein_coding	0.19603	0.623068	0.12322	0.146421		3
CAMK2N1	ENSG00000162545.5	ENST00000375078.3	chr1	-	chr1:20482409-20483719	protein_coding	0.19386	0.619499	0.141128	0.143616		2
RNF5	ENSG00000204308.7	ENST00000375094.3	chr6	+	chr6:32180229-32180787	protein_coding	0.222676	0.657254	0.133174	-0.1284		1
RALY	ENSG00000125970.11	ENST00000375114.7	chr20	+	chr20:34079910-34080261	protein_coding	0.948394	0.99073	0.00642888	-0.00510308		1
CAPZB	ENSG00000077549.17	ENST00000375142.5	chr1	-	chr1:19338824-19339617	protein_coding	0.376163	0.804736	0.0597362	-0.0581807		2
CAPZB	ENSG00000077549.17	ENST00000375144.5	chr1	-	chr1:19338783-19339617	protein_coding	0.382404	0.807496	0.0597027	-0.0570118		2
H2AFX	ENSG00000188486.3	ENST00000375167.1	chr11	-	chr11:119093880-119094261	protein_coding	0.628051	0.930524	0.0315143	-0.0295909		1
UBR4	ENSG00000127481.14	ENST00000375224.1	chr1	-	chr1:19074515-19074896	protein_coding	0.818408	0.971765	0.0261141	0.0252999		1
UBR4	ENSG00000127481.14	ENST00000375225.7	chr1	-	chr1:19074511-19074896	protein_coding	0.811447	0.969382	0.0268108	0.026288		1
UBR4	ENSG00000127481.14	ENST00000375254.7	chr1	-	chr1:19074507-19074896	protein_coding	0.621274	0.927333	0.049053	0.0547921		1
HSD17B10	ENSG00000072506.12	ENST00000375298.4	chrX	-	chrX:53431264-53431594	protein_coding	0.971481	0.992661	0.00251947	-0.00244696		1
UPF3A	ENSG00000169062.14	ENST00000375299.7	chr13	+	chr13:114304789-114305769	protein_coding	0.517038	0.875517	0.0627985	0.0710128		2
C9orf3	ENSG00000148120.16	ENST00000375315.6	chr9	+	chr9:95086682-95087135	protein_coding	0.520375	0.875517	0.0399108	-0.0359868		1
MFSD14B	ENSG00000148110.15	ENST00000375344.7	chr9	+	chr9:94459161-94460905	protein_coding	0.796098	0.967172	0.0244043	-0.0272613		1
NINJ1	ENSG00000131669.9	ENST00000375446.4	chr9	-	chr9:93121499-93122230	protein_coding	0.396004	0.815415	0.212159	0.111383		2
CARD19	ENSG00000165233.17	ENST00000375464.6	chr9	+	chr9:93112992-93113261	protein_coding	0.454112	0.847968	0.0691389	-0.0833797		1
SDHB	ENSG00000117118.9	ENST00000375499.7	chr1	-	chr1:17018761-17018958	protein_coding	0.125234	0.503815	0.118544	0.111495		1
BAMBI	ENSG00000095739.10	ENST00000375533.5	chr10	+	chr10:28681983-28683300	protein_coding	0.0247127	0.204884	0.119822	0.199124		1
SDHD	ENSG00000204370.10	ENST00000375549.7	chr11	+	chr11:112094805-112095775	protein_coding	0.258349	0.710101	0.117562	0.118069		2
[truncated: 5,701 more rows]
