# Supplementary material for: mRNA 3’UTR lengthening by alternative polyadenylation attenuates inflammatory responses and correlates with virulence of Influenza A virus
Source: Nat Commun. 2023 Aug 15;14:4906. doi: 10.1038/s41467-023-40469-6 (PMC10427651; doi:10.1038/s41467-023-40469-6)
Supplement: Supplementary file 5 — Supplementary data 3 [file 41467_2023_40469_MOESM5_ESM.xlsx]

## Sheet: Supp. Data 3
Supplementary data 3 | Results of the analysis of splicing isoform changes performed on RNA-seq data from mock- or IAV/PR8-infected cell line A549. geneID.version - ensembl gene ID with version; geneName - Gene name; Loci - position of the gene (hg38); Manual.Annotation - Manually annotated association of isoform changes (CDS or 3'UTR); switch.pval - p value; expr.Mock, expr. PR8 and log2FC - exp…
geneID.version	geneName	Loci	Manual.Annotation	switch.pval	expr.Mock	expr.PR8	Log2FC	geneType
ENSG00000169604.19	ANTXR1	chr2:69013178-69249327	3'UTR-related isoform switch	2.89831e-42	30.0151	17.6673	-0.764269	protein_coding
ENSG00000124193.14	SRSF6	chr20:43457928-43464247	3'UTR-related isoform switch	4.29753e-19	38.4547	54.8426	0.512025	protein_coding
ENSG00000162613.16	FUBP1	chr1:77944055-77979110	3'UTR-related isoform switch	2.28758e-17	47.4312	62.614	0.400575	protein_coding
ENSG00000162236.11	STX5	chr11:62806897-62832088	3'UTR-related isoform switch	1.60655e-12	6.29538	15.2622	1.27625	protein_coding
ENSG00000162623.15	TYW3	chr1:74733152-74766678	3'UTR-related isoform switch	3.75296e-12	9.36114	12.6754	0.436872	protein_coding
ENSG00000154813.9	DPH3	chr3:16257978-16264972	3'UTR-related isoform switch	5.23998e-12	11.8915	22.4305	0.914958	protein_coding
ENSG00000141569.11	TRIM65	chr17:75880335-75897003	3'UTR-related isoform switch	1.0011e-08	7.57899	9.02938	0.252315	protein_coding
ENSG00000147872.9	PLIN2	chr9:19108375-19149290	3'UTR-related isoform switch	1.53698e-08	9.50652	92.1423	3.27551	protein_coding
ENSG00000106144.19	CASP2	chr7:143288215-143307696	3'UTR-related isoform switch	0.000282409	6.09303	5.7208	-0.0907894	protein_coding
ENSG00000126107.14	HECTD3	chr1:45002540-45011329	3'UTR-related isoform switch	0.000567347	6.06078	7.45369	0.298006	protein_coding
ENSG00000153006.15	SREK1IP1	chr5:64718144-64768685	3'UTR-related isoform switch	0.00910503	8.2467	10.7706	0.3848	protein_coding
ENSG00000185163.9	DDX51	chr12:132136594-132144335	3'UTR-related isoform switch	0.0473664	8.88715	7.51253	-0.242124	protein_coding
ENSG00000122481.16	RWDD3	chr1:95234155-95247225	CDS-related isoform switch	1.99052e-23	6.17598	7.54764	0.288934	protein_coding
ENSG00000117650.12	NEK2	chr1:211658657-211675630	CDS-related isoform switch	1.1369e-16	18.5769	8.25041	-1.17	protein_coding
ENSG00000162928.8	PEX13	chr2:61017225-61051990	CDS-related isoform switch	2.03026e-16	10.8449	19.0797	0.814455	protein_coding
ENSG00000184588.17	PDE4B	chr1:65792514-66374579	CDS-related isoform switch	2.71947e-12	16.2605	28.9152	0.830073	protein_coding
ENSG00000114200.9	BCHE	chr3:165772904-165837472	CDS-related isoform switch	2.53831e-06	9.10047	6.94319	-0.38985	protein_coding
ENSG00000213920.8	MDP1	chr14:24213937-24216070	CDS-related isoform switch	0.00287232	7.09109	5.86221	-0.274136	protein_coding
ENSG00000108590.10	MED31	chr17:6643315-6651634	CDS-related isoform switch	1.22785e-25	17.3904	8.74302	-0.991265	protein_coding
ENSG00000141219.15	C17orf80	chr17:73232233-73248947	CDS-related isoform switch	5.5214e-25	6.17658	13.3096	1.10634	protein_coding
ENSG00000158019.20	BABAM2	chr2:27889941-28338901	CDS-related isoform switch	2.9644e-24	27.572	6.0179	-2.194	protein_coding
ENSG00000167113.10	COQ4	chr9:128322536-128334072	CDS-related isoform switch	2.27256e-18	11.577	16.0155	0.467867	protein_coding
ENSG00000156374.15	PCGF6	chr10:103302796-103351144	CDS-related isoform switch	7.24964e-18	5.46365	10.7916	0.98067	protein_coding
ENSG00000047644.18	WWC3	chrX:10015562-10144478	CDS-related isoform switch	2.14147e-17	6.67183	7.97624	0.257272	protein_coding
ENSG00000148290.9	SURF1	chr9:133351755-133356676	CDS-related isoform switch	3.79127e-17	12.3139	13.2057	0.100787	protein_coding
ENSG00000141499.16	WRAP53	chr17:7686071-7703502	CDS-related isoform switch	9.29658e-13	14.1216	12.9683	-0.122824	protein_coding
ENSG00000160563.13	MED27	chr9:131860107-132079908	CDS-related isoform switch	2.52384e-12	10.0186	5.1538	-0.957619	protein_coding
ENSG00000166444.18	ST5	chr11:8693351-8910951	CDS-related isoform switch	2.16361e-11	42.5983	5.50315	-2.95019	protein_coding
ENSG00000013563.13	DNASE1L1	chrX:154401238-154412112	CDS-related isoform switch	1.27287e-09	29.6888	34.8416	0.230821	protein_coding
ENSG00000175573.6	C11orf68	chr11:65916808-65919117	CDS-related isoform switch	6.21811e-07	6.46246	8.22726	0.34785	protein_coding
ENSG00000136709.11	WDR33	chr2:127701022-127811187	CDS-related isoform switch	0.00372229	12.9596	5.5222	-1.22921	protein_coding
ENSG00000154511.11	FAM69A	chr1:92832737-92961522	CDS-related isoform switch	0.0105379	6.1692	7.25918	0.234373	protein_coding
