# Supplementary material for: mRNA 3’UTR lengthening by alternative polyadenylation attenuates inflammatory responses and correlates with virulence of Influenza A virus
Source: Nat Commun. 2023 Aug 15;14:4906. doi: 10.1038/s41467-023-40469-6 (PMC10427651; doi:10.1038/s41467-023-40469-6)
Supplement: Supplementary file 6 — Supplementary data 4 [file 41467_2023_40469_MOESM6_ESM.xlsx]

## Sheet: Supp. Data 4
Supplementary data 4 | Results of AP-LC-MS/MS of HA-tagged NS1 and NS1 effector domains. Majority.protein.Ids, external_gene_name - ensembl protein IDs and gene names, associated to individual protein groups, respectively; iBAQ.[sample name].[number] - normalised log2 iBAQ values, where [sample name] is an HA-tagged construct and [number] is the replicate number; RSIG_interactor, RSIG_RBD_dep., R…
Majority.protein.IDs	external_gene_name	iBAQ.SI_G.1	iBAQ.SI_G.2	iBAQ.SI_G.3	iBAQ.SI_G.4	iBAQ.ntrf.1	iBAQ.ntrf.2	iBAQ.ntrf.3	iBAQ.ntrf.4	iBAQ.ntrf2.1	iBAQ.ntrf2.2	iBAQ.ntrf2.3	iBAQ.ntrf2.4	iBAQ.FM_G.1	iBAQ.FM_G.2	iBAQ.FM_G.3	iBAQ.FM_G.4	iBAQ.SI_R.1	iBAQ.SI_R.2	iBAQ.SI_R.3	iBAQ.SI_R.4	iBAQ.FM_R.1	iBAQ.FM_R.2	iBAQ.FM_R.3	iBAQ.FM_R.4	iBAQ.R_SI_G.1	iBAQ.R_SI_G.2	iBAQ.R_SI_G.3	iBAQ.R_SI_G.4	iBAQ.R_FM_G.1	iBAQ.R_FM_G.2	iBAQ.R_FM_G.3	iBAQ.R_FM_G.4	iBAQ.M_ThoV.1	iBAQ.M_ThoV.2	iBAQ.M_ThoV.3	iBAQ.M_ThoV.4	RSIG_interactor	RSIG_RBD_dep.	RSIG_ED_dep	RFMG_interactor	RFMG_RBD_dep	RFMG_ED_dep	G184_specific
ENSP00000001008	FKBP4	15.4203	15.2667	15.1422	15.1188	16.7223	16.9279	16.4482	17.2125	16.1578	16.3097	16.1402	15.988	14.4705	13.9022	14.6162	15.5064	15.6937	15.9528	16.3498	16.1948	15.7599	15.7495	15.4136	15.5944	15.8975	16.3194	16.5335	16.562	16.5001	15.8719	16.6141	16.1905	16.8072	17.0329	17.3012	16.3551
ENSP00000450076;ENSP00000394791;ENSP00000447328;ENSP00000446681;ENSP00000004980	SENP1	11.4564	13.0471	14.077	11.5127	10.7767	10.1968	12.1092	9.16836	11.023	12.1199	12.4097	13.0755	13.8349	13.4382	13.6194	13.0166	15.0312	13.2347	13.5656	13.6154	15.3323	13.7179	13.9911	15.0664	11.9544	11.628	12.1367	10.5387	12.0367	11.6191	11.8044	11.4386	12.2167	12.9648	13.5139	13.0435
ENSP00000427788;ENSP00000009589;ENSP00000429374;ENSP00000429333;ENSP00000428146;ENSP00000428104	RPS20	21.5208	22.2688	21.6598	21.088	22.1313	22.1051	22.1784	22.4564	22.0395	21.2023	21.8714	22.4399	21.7114	21.9186	21.6623	22.0395	21.9738	21.421	21.6148	21.9228	21.9017	22.0159	21.8402	22.2912	21.8378	21.8155	21.0916	21.6788	22.3873	22.2851	22.4445	21.8466	20.9894	21.2377	21.5787	21.4912
ENSP00000012049;ENSP00000467813;ENSP00000387944	QPCTL	13.2148	13.0228	16.0099	15.3517	11.4454	10.4236	10.5293	11.6185	11.5007	11.3478	11.2931	12.4923	15.6781	14.7082	14.9281	14.5571	14.6378	15.9951	15.3002	15.8102	15.9887	16.3385	17.7964	15.7374	13.4199	11.1529	12.5809	13.0806	11.3614	11.4053	11.678	8.85947	13.054	13.7335	14.4472	10.7801
ENSP00000014112;ENSP00000408096;ENSP00000349428;ENSP00000342332	PTBP1	20.8845	20.835	20.7125	20.7116	18.4395	17.3637	18.2017	17.9838	19.2986	18.249	18.2411	19.5085	20.621	20.6146	20.4509	20.728	20.5415	20.4708	20.9097	20.8356	20.7501	20.8996	20.6215	20.4924	20.7742	21.4909	20.8694	20.8298	18.8233	19.5829	19.6114	20.093	18.1595	18.9187	17.9347	18.5058	+	+
ENSP00000022615;ENSP00000442811;ENSP00000428845;ENSP00000428029;ENSP00000429006;ENSP00000428519	VDAC3	9.95811	9.98667	9.90979	11.0549	12.8736	10.4369	13.2274	12.4646	13.4429	11.2794	10.249	14.3373	10.6267	14.1623	13.3503	12.8015	10.6523	16.4704	16.7944	17.1478	18.73	18.3622	19.071	17.6107	10.3371	14.0117	12.2905	11.09	9.92722	13.4735	11.9188	14.6546	15.5218	14.9974	15.7559	14.9959
ENSP00000400322;ENSP00000023939;ENSP00000349906	RTF2	16.7975	17.0061	16.8728	12.5168	10.8472	9.53349	11.2116	11.3731	11.1977	11.3577	10.9083	10.935	16.7727	15.8168	16.6017	15.7527	14.5093	14.5961	15.7291	15.551	15.5585	16.5054	14.7865	14.3759	11.3618	10.4336	9.74091	10.1068	11.0311	11.8089	12.4581	10.9128	10.9264	10.9393	11.108	11.9277
ENSP00000392270;ENSP00000025399	STRAP	18.5202	19.082	18.7904	18.0881	16.4139	16.8299	15.9418	17.6974	15.8907	15.6531	15.8589	14.9433	18.9068	18.5075	18.2294	17.6901	19.0081	19.3617	19.4234	19.1292	19.2639	19.2948	19.2408	18.8669	17.4988	17.8088	17.7849	17.6258	17.4969	16.4795	17.4444	17.6948	17.1097	16.878	17.3517	16.9651
ENSP00000402118;ENSP00000453802;ENSP00000453829;ENSP00000453080;ENSP00000453887;ENSP00000044462;ENSP00000452917;ENSP00000452936;ENSP00000453621;ENSP00000453523	PSMA4	15.095	15.0132	14.4671	11.5707	11.0524	10.6458	11.5549	10.4831	10.1988	9.59976	11.6809	12.8682	11.0001	14.96	15.1968	15.6092	15.0852	16.2511	16.2392	15.3296	17.0902	15.6365	16.373	14.9327	14.2284	14.429	14.4612	14.3238	14.6459	13.7543	14.8947	14.3454	15.4996	11.1959	11.5386	15.3966
ENSP00000052569;ENSP00000445690;ENSP00000357484	GOPC	16.4347	16.4936	16.9689	15.2743	11.5175	11.4762	11.0576	11.0301	11.6709	11.0941	12.5809	11.3691	16.8537	16.5475	16.3159	16.9521	15.0369	15.2679	16.0061	15.6749	16.6407	15.4671	16.4545	15.3977	13.0357	12.4736	12.9598	14.1046	13.1337	11.5598	12.245	11.302	12.5568	9.93051	10.4036	12.55
ENSP00000458995;ENSP00000055077;ENSP00000458880;ENSP00000420404;ENSP00000460590;ENSP00000275627	RFC2	14.79	15.5114	15.5771	15.7272	10.8187	14.0913	13.2973	10.3165	11.444	14.2815	11.9566	15.5813	16.1451	16.248	15.9564	16.4621	14.9711	15.6289	16.0394	16.0841	16.423	16.3177	15.9647	15.9046	14.5419	14.4269	14.3548	14.6505	12.3463	15.12	12.8755	13.4387	11.6055	14.6156	13.4643	14.3231
ENSP00000447001;ENSP00000084795;ENSP00000449204;ENSP00000449610;ENSP00000446634;ENSP00000448899;ENSP00000470988;ENSP00000447894	RPL18	20.3515	20.9361	21.2164	20.6963	22.1434	22.2036	20.0538	21.2881	25.1889	23.7556	23.9262	22.9849	21.1217	21.0188	21.3033	21.311	21.4574	21.4602	21.7551	21.507	20.5902	19.998	21.6679	22.0083	20.3113	20.34	20.1669	20.0251	20.4009	21.1929	20.586	21.0067	20.4973	20.7698	20.3182	19.9905
ENSP00000155674;ENSP00000337358	HDHD5	12.8557	11.7638	12.7336	14.6434	11.9504	11.5946	11.3417	9.89315	10.3709	10.3148	11.5953	12.7126	15.0887	12.9314	13.0696	15.3242	16.2367	16.5889	17.1095	16.5548	18.8887	16.5743	17.1796	16.3057	10.4119	11.8798	11.8084	13.576	12.729	10.6829	13.0334	14.2491	13.4495	12.1197	14.0165	11.5462
ENSP00000156471	AQR	14.8614	15.0263	15.9051	15.3057	13.4002	13.7678	10.4313	14.6685	12.1802	11.3167	12.6933	11.1813	13.3217	14.8567	13.9139	14.1035	15.3875	14.6064	14.8016	14.9721	15.0542	14.4465	14.1151	14.8268	14.4892	15.2697	15.3852	15.371	14.3844	14.3712	14.3101	15.0459	14.673	12.5618	13.8123	11.9929
ENSP00000413869;ENSP00000157812	PSMC4	15.0312	16.2691	16.0891	15.34	15.2182	14.3251	14.2688	15.3546	13.1329	15.6622	13.8718	15.5462	14.7281	15.9501	16.1615	16.9583	17.3175	15.9193	16.9556	16.3316	18.1209	18.3021	18.2277	18.1924	16.3035	15.5471	16.5626	16.6704	17.0607	16.3371	15.6032	16.1009	17.231	14.203	16.3665	17.1252
ENSP00000161863	YTHDC2	15.306	14.8116	15.4223	14.3782	12.3239	12.0914	12.4583	10.9766	14.101	12.0569	12.953	14.0972	15.6717	15.5685	15.31	14.2222	13.761	13.8399	14.3584	13.7577	14.5748	13.9178	14.555	13.5007	16.7612	17.1216	16.827	16.6273	14.3338	13.586	14.3841	14.4972	13.0367	11.3469	13.5486	12.3453	+	+
ENSP00000166345;ENSP00000427528	TRIP13	15.1881	17.2713	16.6371	15.3087	9.78935	14.1166	10.9264	11.9867	11.5612	11.1732	11.2776	11.3413	16.8536	17.1042	16.4132	15.8012	17.271	17.2186	17.5904	17.4364	18.3424	18.4885	17.9069	18.0573	12.4353	13.1427	13.5922	13.3039	13.4188	12.5767	11.8496	13.8281	14.8971	14.7331	15.8964	13.8192
ENSP00000472168;ENSP00000168216;ENSP00000471470;ENSP00000364453;ENSP00000470902;ENSP00000364447	HSD17B10	20.3314	20.6421	20.5682	20.1448	15.8746	12.1896	13.5328	10.7619	10.3426	11.2976	15.3791	11.2476	21.0157	20.5538	20.5392	20.5144	20.3423	20.7968	20.3423	20.2707	20.9475	20.2376	20.5032	19.3911	15.6871	14.6434	16.806	16.0188	14.6658	14.1883	13.6497	15.0303	14.7971	15.7294	14.5916	14.5515
ENSP00000170564	GPATCH1	16.9787	16.8731	17.2286	16.7053	16.0458	16.0829	15.6856	15.7169	13.917	15.3747	14.663	15.6238	16.389	16.9466	16.9565	16.4445	16.4602	16.1836	16.4954	16.4204	16.7219	16.436	17.1193	16.0387	16.352	16.3358	17.047	16.7742	16.8085	15.9873	16.8158	16.1308	17.3872	16.1292	16.5134	15.7174
ENSP00000414901;ENSP00000406994;ENSP00000377846;ENSP00000377845;ENSP00000175506;ENSP00000414379;ENSP00000408472;ENSP00000394242;ENSP00000400422;ENSP00000401651	ASNS	15.0923	15.8324	16.0443	15.1408	14.7964	14.0132	13.9531	14.6309	12.9606	12.7666	11.975	13	15.6383	15.522	14.8126	14.6563	14.8838	14.8066	15.234	14.1769	15.3305	15.6467	15.5573	14.9428	13.37	13.3607	14.687	14.9672	14.5782	12.4123	14.9661	14.887	13.184	15.259	14.0255	14.1761
ENSP00000448708;ENSP00000447740;ENSP00000383898;ENSP00000188376;ENSP00000447310;ENSP00000228318;ENSP00000449166	SLC25A3	18.3944	18.1786	18.6533	18.6884	17.0256	16.7938	14.8333	17.5537	16.7896	17.0644	15.7433	17.3795	19.6013	19.2985	19.103	18.9344	20.1285	20.3193	20.3214	20.2084	22.0479	21.7924	21.7354	21.1948	18.4996	19.0209	18.7831	19.0545	18.9517	17.5859	18.4393	18.3209	20.4002	20.0634	20.603	20.2828
ENSP00000471185;ENSP00000472985;ENSP00000470114;ENSP00000196551;ENSP00000471388;ENSP00000470660	RPS5	21.1061	20.4097	21.5039	20.7965	18.5517	18.6829	20.5053	18.2582	19.8882	19.3178	17.671	19.2637	19.8116	20.2918	20.5569	19.9182	20.8227	19.7991	20.2768	20.3631	20.4475	20.262	20.0341	19.9312	20.8778	20.2923	20.3861	20.3369	20.3269	20.4477	20.5718	20.598	20.6447	20.3951	20.4498	20.478
ENSP00000439856;ENSP00000198939	CHERP	16.1985	14.7735	16.6655	15.9844	16.0193	14.2147	16.1885	13.3775	15.7524	15.6643	11.0929	15.2219	16.7811	16.9234	16.8056	16.7796	15.7653	16.909	15.9009	16.6734	16.8411	16.2247	16.4199	16.3766	16.1129	16.9124	16.5169	16.1804	16.5763	16.457	16.3436	16.8523	15.1879	14.5455	16.6936	16.1428
ENSP00000199320;ENSP00000421754;ENSP00000427193	DIMT1	13.5178	14.0042	12.1911	11.0947	13.0968	11.2108	17.7648	11.5992	14.0658	10.3674	14.3632	13.8834	12.1037	13.5716	12.7728	13.4547	14.3262	13.9248	13.9312	14.598	16.1166	15.3616	15.2224	15.1927	14.2769	14.2931	14.1079	14.3063	11.4915	12.3076	13.1394	12.9954	12.2786	13.0347	11.8535	12.7104
ENSP00000371074;ENSP00000338643;ENSP00000216879;ENSP00000418529;ENSP00000202584;ENSP00000434067	NSFL1C	19.3376	18.4534	18.2894	18.4519	16.243	18.6928	18.5708	12.3958	18.3743	18.079	17.8938	16.9747	17.9227	17.8669	17.4816	18.4807	17.4842	17.7842	17.7115	18.0001	17.6531	18.0908	17.6845	16.7286	18.5191	18.1293	18.4755	18.1891	18.5366	18.0887	17.9092	17.6854	19.0666	18.1944	18.66	18.0713
ENSP00000403172;ENSP00000202773	RPL6	21.3918	21.5943	21.1583	21.2891	22.2485	22.0169	22.0015	22.6566	23.9839	24.2538	23.9671	23.043	21.7845	21.88	21.5521	22.2	21.9475	22.1938	21.9523	21.9834	22.1066	22.0802	21.9702	23.0587	21.9346	21.8986	21.818	21.7828	21.8249	22.3337	22.4877	22.5894	22.134	21.8278	21.6074	22.3268
ENSP00000446317;ENSP00000438671;ENSP00000403941;ENSP00000203630	MLF2	10.9851	9.05151	13.5134	12.6632	12.6866	12.3704	12.2608	11.5236	12.7429	10.2877	10.8981	9.93117	17.2657	17.9918	16.8635	18.2109	17.9405	18.4267	18.7342	17.5958	19.1127	18.6992	19.8587	18.3454	16.2628	17.0233	16.7442	16.1222	11.3095	13.8677	13.4288	11.5736	16.7423	15.7296	15.598	16.9528
ENSP00000442399;ENSP00000417016;ENSP00000390667;ENSP00000205402;ENSP00000387542	DLD	13.8016	15.5232	15.0976	13.7777	11.3309	11.4667	12.5799	12.5308	10.5711	13.0896	10.4644	13.0918	16.7551	15.8425	15.547	15.2893	16.6749	16.6828	16.6835	16.3369	18.1104	18.547	17.9416	17.0667	14.4929	15.6682	13.9717	15.0088	10.5273	13.348	10.9783	14.8873	10.4261	10.8691	14.2741	11.2729	+		+
ENSP00000453976;ENSP00000206451;ENSP00000372155	PSME1	17.3584	17.2955	17.6973	17.2944	18.5031	18.0089	17.5303	18.0514	15.9569	17.7497	15.6047	16.7661	17.5491	17.3993	17.2124	15.9582	17.0539	16.6644	16.9458	16.5959	16.8849	17.0569	16.1551	16.4321	17.5793	18.1827	18.1228	18.3068	18.1342	17.4666	18.2478	17.4899	17.8721	16.4349	17.0046	17.7249
ENSP00000449207;ENSP00000401009;ENSP00000209875	CBX5	14.5417	14.0251	15.0905	14.3255	15.4568	17.2167	17.7344	16.7024	11.1627	17.9967	16.91	20.1929	14.384	14.3821	10.0338	10.5364	11.6927	13.5697	10.727	12.3843	13.8801	10.8726	11.3048	12.7774	13.8054	15.8001	14.7663	9.8255	10.5774	16.5279	14.3188	14.5618	13.6524	17.3043	12.1264	16.3563
ENSP00000416110;ENSP00000412583;ENSP00000403175;ENSP00000393241;ENSP00000211372	RPS18	21.5075	21.7867	22.1317	21.9059	21.8345	21.8399	21.4891	21.5387	22.1855	21.8167	21.9994	22.1141	22.0957	21.9552	22.3429	22.0025	21.8501	22.085	21.9089	21.5454	22.0887	22.5762	22.2138	22.5278	22.073	21.919	22.0742	22.099	22.3254	21.9395	22.0855	21.8956	22.4028	22.0309	21.9819	21.6734
ENSP00000416540;ENSP00000415330;ENSP00000413698;ENSP00000412110;ENSP00000410156;ENSP00000408554;ENSP00000407867;ENSP00000403652;ENSP00000394839;ENSP00000389121;ENSP00000372940;ENSP00000372938;ENSP00000365143;ENSP00000211379;ENSP00000415427;ENSP00000413341;ENSP00000413327;ENSP00000397894;ENSP00000390966;ENSP00000365131;ENSP00000354368;ENSP00000449636;ENSP00000449634;ENSP00000449266;ENSP00000447946…	BAG6	12.7633	10.5295	13.4637	13.1457	12.8656	10.9322	11.3525	10.474	11.1862	11.021	12.425	12.5016	11.5564	11.4111	10.4268	11.511	16.0358	16.0031	15.2213	16.3697	18.4906	18.3924	17.6442	17.8086	11.9676	12.2832	11.66	11.9997	11.7955	12.0488	11.9247	11.9146	12.2674	12.4344	10.5446	12.0378
ENSP00000390673;ENSP00000415316;ENSP00000403359;ENSP00000401121;ENSP00000364815;ENSP00000211402	VARS	16.2768	15.0768	16.4504	15.8035	16.2899	16.283	15.6101	16.3425	15.6812	15.2875	14.955	13.836	16.2778	15.3189	16.0686	15.6055	14.6352	15.6895	16.0411	15.6381	15.8927	16.0574	15.7862	15.0923	15.6604	15.5427	15.9223	16.0903	16.3485	15.3908	14.6969	15.6605	16.4371	15.7271	16.6045	16.387
ENSP00000215567;ENSP00000397206;ENSP00000473129;ENSP00000469263	TECR	17.8189	17.4588	18.1152	17.5287	14.6562	15.392	17.1952	10.2879	9.77348	17.5519	10.8929	18.0157	18.5933	18.1257	18.2253	18.3117	19.2974	19.4885	19.8995	19.5127	21.9076	21.1142	21.173	20.844	17.7672	17.8401	18.0786	16.9208	16.0565	18.2227	17.1287	16.357	19.4139	19.1567	20.0498	19.1976
ENSP00000215570	TIMM13	14.7682	15.2419	15.6991	10.4594	11.2036	10.4673	15.6426	10.6309	15.38	12.8391	11.6912	10.1551	15.434	15.7812	10.9172	15.7455	16.3774	15.8988	15.5532	9.58731	17.4476	16.9838	17.4614	17.343	15.0446	14.5236	14.4591	14.9525	14.3447	14.5802	13.6195	16.2189	14.9067	16.1425	15.7778	14.7862
ENSP00000464739;ENSP00000215587	POLR2E	19.1575	19.1592	19.5271	18.9649	16.6194	16.6358	16.4182	14.5389	15.6713	14.9816	15.6448	17.2206	21.6391	21.3004	21.6293	21.6003	18.5992	18.9069	18.8287	18.831	21.1555	21.1481	21.0555	20.2805	17.3257	16.6873	17.6309	16.9985	15.8251	17.412	16.2585	16.2171	17.1003	17.4594	17.2378	16.9929
ENSP00000215754	MIF	19.2942	18.7381	19.3267	19.3435	15.835	10.3906	12.0147	9.53195	9.83666	10.3228	10.3964	9.45352	19.0174	18.9634	19.3605	18.3778	18.5689	17.7243	19.2043	18.8225	16.9154	17.5838	18.4594	18.5736	16.8702	16.9671	17.1334	16.7249	15.7046	15.5764	15.0895	16.193	16.6187	16.6733	16.7619	15.1026
ENSP00000385266;ENSP00000456090;ENSP00000215829	SNRPD3;GGT1	19.4942	19.6775	19.5841	19.8853	20.8483	20.3236	21.352	18.7035	19.8555	18.903	19.7979	19.7514	19.2676	20.6169	20.6914	20.8989	20.0884	20.087	20.0111	20.1937	20.0504	19.6166	20.1905	20.1233	20.5654	21.4415	18.8278	19.5178	19.8561	20.0158	19.6915	20.6483	18.9677	18.4783	20.0134	20.3868
ENSP00000381803;ENSP00000215832;ENSP00000440842	MAPK1	16.3901	17.143	14.7444	16.8795	13.2748	11.8116	12.6911	14.6078	11.4133	12.9043	12.1069	13.2819	18.9325	18.2118	17.8184	17.0359	16.3072	16.3654	16.841	15.9592	15.6098	15.9666	16.3333	15.7465	15.8114	15.4314	16.4094	16.2909	13.9846	15.1831	11.1398	14.5798	14.6807	11.4249	16.338	14.0206
ENSP00000472050;ENSP00000215882;ENSP00000470047;ENSP00000401480	SLC25A1	14.937	15.2933	10.4171	16.8597	15.3217	15.8	11.4622	12.6966	12.0623	11.3814	11.0624	11.9867	15.9646	16.7354	16.4766	17.2407	17.5092	18.1227	17.4512	18.8435	19.5638	19.9289	19.5584	18.8779	15.3626	16.442	15.1299	15.8983	15.8954	13.9783	15.1219	16.6779	13.4697	16.7672	17.013	16.5351
ENSP00000383949;ENSP00000347401;ENSP00000215956;ENSP00000383989	SNU13	10.6507	11.4128	12.1896	13.4407	18.9055	18.965	18.2124	18.3396	17.9624	19.5574	20.6215	19.0697	9.31795	10.9746	11.0538	11.6499	10.8348	10.8111	11.9895	10.4025	9.97369	12.2797	12.0131	15.075	15.5069	16.4386	14.678	15.4425	16.8663	17.7798	8.55325	16.1966	12.1077	16.9371	15.5552	16.3705
ENSP00000216038	RTCB	25.5821	25.53	25.7605	25.4003	19.6308	18.2365	18.814	18.3807	19.2443	19.4637	19.5465	20.3278	25.1152	24.8867	25.3372	24.5571	25.147	25.1471	25.3175	25.2251	24.3188	24.5693	24.3636	23.6405	22.4038	22.7936	22.6963	22.7896	20.7691	20.7834	21.0717	21.6253	18.9219	19.2667	19.8036	19.8673	+		+
ENSP00000216044;ENSP00000442881	GTPBP1	13.3059	12.8377	10.78	13.9409	10.7032	10.9473	13.9321	10.958	11.0595	10.4708	12.2616	12.7718	15.1018	15.1277	14.7886	15.3164	14.444	13.6787	14.3671	14.5044	14.6752	13.7805	15.0214	15.1529	13.2461	13.2597	13.3115	13.3716	11.8452	12.3868	12.2683	12.2831	11.0265	11.1647	13.6367	11.8147
ENSP00000216122;ENSP00000371441	MCM5	17.5329	17.7777	17.7744	17.3218	14.651	13.3792	12.8384	13.8968	12.1016	13.5745	12.4058	12.3833	18.2127	17.7477	17.9647	17.5478	17.3029	17.3896	17.2612	17.1481	17.8247	17.3455	17.2879	17.1235	15.5322	15.4198	15.4925	14.6692	15.1158	14.6905	13.5851	14.1921	15.2922	15.5862	16.2095	14.4301
ENSP00000216181	MYH9	11.5728	12.31	10.0133	11.6828	12.816	11.1515	10.8957	13.9938	11.481	15.279	14.1492	15.1721	12.3756	11.5437	11.5624	12.7006	12.4468	12.7914	13.4309	12.7195	13.5221	12.2685	13.2953	13.4017	14.2499	13.7143	11.9637	13.998	11.2658	9.76054	11.4034	12.4762	12.3022	12.7623	13.9107	13.0798
ENSP00000438705;ENSP00000385812;ENSP00000216190	EIF3D	18.1661	18.6684	17.9181	18.8101	15.0189	17.4691	17.6899	11.7605	17.1344	16.8834	15.83	17.2212	17.6776	18.8568	18.4126	19.1334	18.9293	19.2014	18.9296	19.0415	18.8795	18.8712	19.1964	18.5986	17.7265	17.2515	17.4355	17.6072	16.5805	17.8678	16.6429	18.5399	16.4535	16.3363	16.0237	16.9806
ENSP00000216194;ENSP00000390107;ENSP00000341429	ADSL	17.2251	17.3574	17.3679	17.4005	14.5077	14.2041	14.5634	14.2641	15.2565	11.2401	14.5322	12.8931	17.155	17.5118	17.2333	17.5507	16.4723	16.6624	17.3454	17.3937	17.0405	17.7307	17.7194	16.9755	16.4479	16.0298	15.9344	16.6271	15.8601	13.14	16.237	13.7236	14.9435	14.5874	15.2804	14.7955
ENSP00000216281;ENSP00000335153;ENSP00000396189	HSP90AA1	19.7144	19.5836	19.6154	19.4883	19.5014	19.084	18.4533	18.3845	18.9842	18.7101	17.895	17.5839	19.8449	19.4179	19.5848	19.2344	18.6416	19.2848	19.6156	19.2824	19.8287	19.8725	19.825	18.8636	18.8923	19.1807	19.5511	19.8044	19.9002	19.3603	18.9491	19.5885	19.9317	19.7863	20.1881	19.6468
ENSP00000216297	SUPT16H	11.4159	11.6103	12.5967	12.1438	15.0447	14.9833	15.5249	10.4671	10.4602	17.1494	15.0881	19.0126	12.7511	12.5355	12.7939	9.30284	13.3571	13.8205	14.2009	14.0074	13.7481	12.8042	13.1667	13.9755	11.8797	12.5698	11.4419	11.705	10.1655	16.8293	13.7582	12.3458	10.8769	15.643	13.3281	15.2143
ENSP00000443787;ENSP00000431657;ENSP00000216392	PYGL	12.6634	12.772	10.2048	11.9869	11.5972	11.4063	11.2406	12.3318	10.867	9.90384	11.509	11.2761	12.5435	12.169	12.8235	11.2095	13.1524	12.1363	12.7898	12.9303	13.9368	13.9203	13.9458	13.7228	12.4568	11.6749	12.2967	11.4679	11.8854	10.924	12.2685	12.3051	11.7599	11.7789	13.1325	12.5498
ENSP00000216479;ENSP00000440108;ENSP00000451569;ENSP00000452127;ENSP00000451475	AHSA1	16.3177	16.9056	16.4071	15.3862	13.8113	15.8015	15.6171	10.3515	12.5327	15.3171	14.544	15.0307	17.4915	16.895	17.0036	16.6076	17.5196	18.1468	18.0901	17.9677	19.6513	20.0573	19.995	18.8274	16.838	15.6027	15.8214	16.3364	15.6509	15.9388	15.5614	16.5864	14.8392	13.1819	16.1803	15.3057
ENSP00000216605;ENSP00000438588	MTHFD1	18.9702	18.7868	18.4409	18.3316	16.1884	16.0726	16.3005	15.9993	13.9284	15.6796	15.6231	15.6766	19.2046	18.8283	18.9115	18.7073	18.4983	18.4087	18.4196	18.1706	19.3137	19.9083	19.5839	18.7645	17.5791	17.3235	17.3761	16.8951	16.8633	16.5618	16.437	16.5342	17.6665	17.1229	17.9199	17.3355
ENSP00000216780;ENSP00000453656;ENSP00000454011;ENSP00000441826	PCK2	13.1471	11.9456	10.2568	10.2111	9.40537	11.9357	11.2909	10.5076	11.0347	11.0502	10.3523	11.2195	11.5228	11.7637	11.0584	11.2634	11.8074	11.196	12.161	13.1904	14.8727	12.7986	14.8865	14.0752	11.6738	11.0689	9.78767	11.8347	11.6597	12.795	10.6195	11.553	12.2912	11.4791	11.1685	11.2517
ENSP00000453487;ENSP00000216802	PSME2	19.0481	19.1828	19.5661	19.2778	18.082	19.0667	18.8288	18.4667	18.2791	11.7876	11.3636	12.6338	18.6535	18.876	18.1253	18.7439	18.3842	18.5208	18.475	18.5777	18.3308	17.9844	18.6418	18.743	19.9793	19.0361	19.8908	19.0803	19.6109	18.0209	19.0297	19.1301	19.3678	19.1948	19.1972	18.6788
ENSP00000216832	PNN	20.4915	20.3627	20.1217	20.817	20.74	21.0918	20.3149	21.5974	20.5848	20.5622	21.3423	20.6144	20.3042	19.8806	20.3136	20.3837	19.7295	20.1288	20.2611	20.131	19.866	19.9226	19.7356	19.3788	20.3308	20.334	19.9009	20.0672	19.8798	20.9979	20.3991	20.8823	19.4403	20.6718	20.1802	21.0644
ENSP00000217109;ENSP00000409035;ENSP00000387968	CSTF1	14.1759	14.4798	10.7717	14.8792	11.3631	11.4101	10.6025	11.0094	12.1513	9.76061	11.3189	11.6128	16.9428	17.6241	17.0282	17.7583	14.4076	15.5547	15.1092	15.2584	14.8563	14.7704	15.6192	14.9704	14.7571	15.0189	11.5119	15.2209	15.9245	17.083	16.2825	17.9651	15.0938	12.9464	9.06628	13.8074				+		+
ENSP00000217131	CTSZ	17.4016	17.7092	17.6674	18.8469	16.7054	16.7287	16.3483	17.577	16.5971	16.5095	16.3205	15.7739	18.5918	12.5329	10.3632	16.3098	17.2777	16.1393	17.6128	17.1316	17.3527	16.2931	17.2024	17.075	15.5874	17.7499	15.3728	17.723	17.4741	16.8591	17.4837	17.0381	16.9954	17.4909	17.7837	17.4537
ENSP00000217426;ENSP00000442820	AHCY	19.9067	19.9101	20.0982	19.484	19.0001	19.4454	18.5948	19.4848	18.2191	18.2407	17.7487	17.0276	19.6367	19.2475	19.728	19.3234	19.3042	19.313	19.8977	19.5024	19.0455	19.5401	19.2067	18.897	18.5059	18.7835	18.9369	19.0919	19.1265	18.4197	18.9216	18.8093	20.089	19.6509	20.4113	19.6161
ENSP00000419403;ENSP00000435581;ENSP00000217455;ENSP00000434216	ACOT8	15.2836	14.4893	14.5058	11.098	10.5577	10.6508	11.3776	11.2703	9.90137	13.5672	11.0327	11.2531	17.3944	16.9863	16.6686	16.4549	17.2618	17.3477	16.2363	17.4938	18.9946	19.0139	19.0716	17.4554	15.8574	15.0684	14.4774	13.175	13.7827	10.4829	13.3318	14.1524	9.94845	12.3806	10.9501	10.761	+	+
ENSP00000468165;ENSP00000464918;ENSP00000217515;ENSP00000466558;ENSP00000440251	TXNL1	16.9483	17.2024	17.8114	16.7498	16.079	16.2648	12.9052	9.96121	15.0089	15.8133	13.4758	13.4342	16.7367	16.997	17.0977	15.3012	16.2776	16.6813	17.2441	16.3242	16.4029	16.3746	16.0615	15.7258	16.5321	15.8938	16.8798	16.0398	15.1669	15.9929	16.7418	16.2084	11.2931	15.2212	15.9942	11.4779
ENSP00000217958;ENSP00000354906;ENSP00000361369;ENSP00000345963	PSMD10	14.5299	14.4174	15.3428	14.9203	11.4668	11.3018	12.0175	9.9539	12.3209	11.2936	13.7301	13.1829	15.0391	15.7172	14.8734	14.1851	16.522	16.4545	15.5328	15.5759	17.5629	17.2698	17.3235	16.7671	9.86833	14.4139	14.2185	12.2998	14.8129	13.4769	12.7915	15.0668	15.7711	15.2634	15.1546	14.7785
ENSP00000217971;ENSP00000442821	PGRMC1	14.7555	14.4724	17.5462	15.206	10.9658	15.0809	11.0905	17.3278	12.5839	10.706	16.8289	14.1455	17.3418	17.207	16.6141	17.0177	17.676	18.0418	17.9706	18.1972	20.1883	19.811	19.5706	19.3648	16.4182	16.7334	16.2993	17.29	14.4949	16.1925	14.1853	17.3757	20.1146	19.8502	19.9123	20.1952
ENSP00000336962;ENSP00000379526;ENSP00000364209;ENSP00000364198;ENSP00000364193;ENSP00000218439;ENSP00000364202;ENSP00000364200	MAGED2	16.0619	16.5891	16.1277	12.7949	9.9962	10.8537	12.6735	11.2918	13.2302	11.2053	11.2626	10.2135	17.3424	16.5882	16.5019	13.8497	14.6683	15.7043	15.6378	15.8572	16.5079	16.7249	16.6334	15.9235	12.6787	12.5533	9.95959	13.1748	11.9423	12.3972	11.3942	11.949	10.7889	11.6534	12.7152	12.4013
ENSP00000476935;ENSP00000476517;ENSP00000471787;ENSP00000218516	GLA	14.2081	9.47151	11.4396	13.545	10.6921	13.2716	9.56977	11.4804	14.8609	12.3714	9.7814	11.4075	15.7639	16.089	14.1092	14.9244	15.6249	11.5121	10.8872	15.1041	15.9379	14.9294	14.8888	14.4776	14.134	14.7606	14.2849	13.2631	14.0943	11.2718	14.7074	14.339	11.1635	15.2844	16.6775	17.2029
ENSP00000219252;ENSP00000456367	POLR2C	16.9817	17.5426	17.4921	16.913	12.1776	11.1289	10.4331	10.8783	11.386	10.3554	11.5046	11.7534	19.9253	19.6492	19.3237	19.8701	15.411	15.0594	15.8082	16.3549	19.0455	18.3304	18.5095	19.3395	11.5409	11.1347	10.4374	9.84962	10.0027	10.3129	12.9058	15.192	11.0006	11.4491	11.2433	11.051
ENSP00000454999;ENSP00000457244;ENSP00000219313	PSMD7	17.3759	17.1196	17.6605	16.0034	10.8767	16.5438	10.1009	10.8359	11.6847	11.384	11.1438	14.5729	17.958	17.4779	16.3907	16.5973	16.8144	17.2238	17.6952	17.4066	14.6094	18.0895	17.9236	17.5886	16.7053	16.8801	16.8452	15.8834	15.5896	16.223	15.7582	13.0771	14.689	16.575	18.2868	16.184
ENSP00000219473;ENSP00000457411	USP10	13.8667	11.8293	13.7837	12.7317	12.7653	11.2053	10.8019	10.8556	11.6018	11.0381	10.0653	12.7166	13.9508	13.9545	13.0648	15.2828	14.6183	15.4003	15.1124	15.4697	15.9378	15.1787	15.9716	16.0121	13.7474	13.8917	14.7054	13.4792	12.9075	12.3451	10.0496	13.095	11.3005	12.9315	12.381	11.5093
ENSP00000400374;ENSP00000219481	DECR2	15.225	14.3798	13.7822	14.789	11.3117	13.8512	13.265	12.0921	9.84653	12.8785	11.4408	11.7522	16.1042	13.6499	15.5064	15.2915	15.5096	15.7897	16.2242	16.1979	17.2986	17.4114	17.2548	16.6333	14.4009	14.0847	13.8265	10.5846	13.9048	13.4258	14.4782	14.3112	13.7764	14.3204	14.5522	14.7005
ENSP00000219548;ENSP00000457228;ENSP00000456875;ENSP00000457090;ENSP00000456591	STUB1	13.676	14.692	13.8779	11.3003	12.0853	13.8697	12.9844	13.1357	12.3935	11.5316	12.7792	13.2785	17.3358	16.6844	16.4008	16.6543	14.9484	16.5064	16.3724	15.9702	17.5048	18.1135	17.8454	17.4568	10.7701	12.8152	12.9013	14.2897	13.4484	14.0514	14.7875	13.9786	16.1155	16.7483	16.5305	15.439
ENSP00000457226;ENSP00000456479;ENSP00000287507;ENSP00000378404;ENSP00000378405;ENSP00000219794	BCKDK	14.6442	14.7271	14.2627	13.9965	10.4351	13.2624	15.5004	10.5597	10.7959	15.5637	10.7166	15.7945	14.2464	14.4835	11.855	15.5666	14.2839	12.8795	14.8179	10.5811	15.2932	15.3022	13.3538	13.198	11.9868	12.3372	10.747	12.6452	12.0261	14.8909	11.1879	10.9137	10.439	14.6196	13.3327	11.8263
ENSP00000220592;ENSP00000430176	AGO2	18.5373	18.3878	18.6083	18.1636	17.7659	17.8847	17.5389	17.5931	14.1393	16.826	15.9036	16.7352	18.3589	18.581	18.4102	18.2301	18.0855	18.0482	17.9141	17.8603	18.03	18.2339	17.9264	17.358	17.6143	17.5124	18.0649	17.6806	17.8687	17.2347	17.8018	17.2103	17.1826	16.8647	16.921	17.1401
ENSP00000220849;ENSP00000430678;ENSP00000430152;ENSP00000430839;ENSP00000428796	EIF3E	14.4359	14.7128	15.9079	14.9669	10.3251	14.0529	15.2153	10.9153	13.6912	9.61366	11.202	12.2152	13.6561	15.0702	14.7971	15.5068	14.5027	15.0193	13.6821	15.2691	14.2771	14.4178	15.0295	13.1724	11.6512	13.9362	15.516	14.3243	13.929	14.2328	13.8551	14.6456	15.0157	15.0147	14.3491	11.3811
ENSP00000427819;ENSP00000220959;ENSP00000429084	UBR5	12.1431	9.83281	10.8162	11.413	11.83	11.1604	11.1341	9.81259	12.3764	10.1075	11.932	11.2786	10.1558	9.77189	10.1669	9.75403	11.0205	12.1806	12.8748	10.1487	13.1179	12.8668	12.9743	12.3831	8.72175	9.44173	9.94859	11.7125	10.9163	8.62643	11.6979	8.80069	12.0013	11.1732	12.0798	11.779
ENSP00000404493;ENSP00000220966;ENSP00000401804;ENSP00000366802	PYCR3	17.773	17.7434	17.961	16.6976	9.32854	14.9744	13.5631	11.2981	14.7106	15.5248	14.8377	15.5732	18.8491	18.135	18.1747	18.0388	17.6971	17.6572	17.2731	17.3175	18.6473	18.5043	18.5571	17.4292	16.3279	17.0079	17.1266	17.0703	16.515	15.6906	15.6552	16.7918	16.4586	15.1464	15.1142	15.4225
ENSP00000418447;ENSP00000221138;ENSP00000429927;ENSP00000430758	PPP2CA;PPP2CB	15.9217	15.4575	16.5986	15.2395	13.373	13.808	14.2314	15.8399	14.3037	13.6861	11.9393	13.2929	18.6277	17.7792	14.5517	17.5626	14.8286	14.7013	11.5152	15.3553	9.99663	15.8442	15.5682	11.698	15.235	15.0703	15.6507	15.5848	15.0546	10.1107	10.7988	14.4475	15.3242	15.0051	15.172	14.7409
ENSP00000221419;ENSP00000469349;ENSP00000470231	HNRNPL	19.7797	19.3376	19.2517	19.9988	20.1766	19.725	19.7892	20.2699	20.0289	20.671	20.3471	21.3108	18.7492	19.7288	19.7096	20.146	19.5768	19.8357	20.2225	19.988	19.6966	19.2493	19.8147	20.144	23.1838	23.9145	23.1115	23.6648	21.2148	21.8351	22.1407	23.208	19.7327	19.4686	19.603	19.7025	+	+
ENSP00000221448;ENSP00000472998;ENSP00000470023;ENSP00000471006;ENSP00000468952;ENSP00000385077	SNRNP70	18.8468	18.7716	18.7212	19.9096	19.9266	19.5165	21.1306	19.5698	20.9748	18.9062	19.5632	19.5128	18.3223	19.772	19.3122	20.3997	19.711	19.8249	18.7388	19.0905	18.6003	18.5875	19.3484	19.934	19.9802	20.8893	19.0335	19.5591	19.9213	19.9073	19.6889	20.9321	19.6066	19.3236	20.2777	20.9424
ENSP00000221801;ENSP00000472419;ENSP00000469249;ENSP00000471350;ENSP00000472726	FBL	14.175	16.188	14.8633	14.6971	17.3272	16.5979	19.0768	16.6626	20.8384	19.5265	20.3238	20.4274	16.8371	16.6966	16.4194	15.6645	18.1513	17.2875	17.4965	15.9528	18.8496	18.517	18.5397	18.4566	18.1494	18.4606	17.8262	17.4764	16.4511	19.0159	17.6375	18.2046	16.3516	16.1263	16.735	17.5882
ENSP00000467747;ENSP00000222005;ENSP00000464889;ENSP00000465724	CDC37	14.9046	14.5265	10.5995	14.756	14.94	11.6484	11.1869	11.7555	10.1817	10.4036	14.5755	11.1648	9.8812	14.0723	14.9908	10.8309	14.4937	14.219	14.3705	14.9487	14.3411	13.7252	13.9827	14.5086	14.6065	14.7811	14.7189	11.7521	15.3562	13.2877	13.7333	14.5898	15.7031	15.3556	16.1088	15.9354
ENSP00000466845;ENSP00000222214;ENSP00000394821;ENSP00000394872	GCDH	15.6692	15.4588	15.509	14.2502	11.0988	10.3203	11.7631	12.1667	12.03	9.78632	10.5925	13.4258	14.7935	15.6718	16.3509	15.1647	16.9937	17.0304	16.5954	16.9086	19.1483	18.5845	18.4486	18.3337	13.646	14.7294	14.508	14.6231	13.7178	10.7327	12.8846	14.4129	15.6226	15.3477	15.3327	14.4464
ENSP00000222247;ENSP00000473155;ENSP00000471748;ENSP00000471584;ENSP00000471360	RPL18A	19.1239	20.1679	19.6992	20.2757	18.8143	19.0403	19.0303	17.508	22.141	21.4615	21.6096	20.9541	19.3991	19.8818	20.0596	19.7523	19.9411	20.2944	20.1447	18.4427	20.0029	19.9668	20.0506	20.6294	19.92	20.044	20.0641	19.6666	19.2999	20.2163	19.7573	20.5262	17.9831	19.0071	19.1288	19.4005
ENSP00000471914;ENSP00000222254;ENSP00000395636	AC007192.1;PIK3R2	13.1834	11.003	11.6654	11.448	12.2899	11.5014	11.1389	11.004	12.9299	13.1124	10.1594	10.1076	15.7356	15.5518	15.5828	15.853	11.7776	12.9837	10.3933	13.3502	12.4894	14.605	12.707	13.0758	21.989	22.0379	22.023	22.5742	22.245	21.932	22.7536	22.3441	12.3149	12.146	10.767	11.9945	+	+		+		+
ENSP00000287844;ENSP00000222388;ENSP00000395785;ENSP00000419720	ABCF2	13.3763	12.5711	14.2649	14.1343	12.2878	11.3624	11.042	10.8549	12.506	10.5973	12.47	12.6225	14.2579	13.8152	14.0316	13.1065	14.348	14.7614	14.6383	15.2405	16.3029	15.9893	15.8563	16.3246	14.8235	14.372	14.1823	13.9137	13.7599	13.9028	14.054	13.911	14.7355	13.7299	14.6934	12.1744
ENSP00000222553;ENSP00000346242;ENSP00000407952	NAMPT	14.9891	14.6022	15.4141	15.1273	8.34366	10.1741	11.5715	11.0803	10.9436	12.1413	10.0565	10.7262	15.8444	15.823	14.5293	15.7963	16.1288	16.4687	16.3508	15.7289	17.6779	18.0981	17.8358	16.976	14.3481	15.1699	14.9774	14.7089	12.1786	12.7159	12.4279	14.3208	14.1652	14.6658	14.8959	14.6433
ENSP00000386262;ENSP00000379737;ENSP00000222644	MPP6	16.7882	16.9623	16.8352	16.8776	10.6971	10.9344	11.4347	10.3639	10.6364	11.298	10.3038	11.4469	17.5273	17.1699	17.5019	17.2813	16.1221	15.9129	15.7913	15.2208	16.04	15.7326	16.3482	15.5517	12.9691	13.5134	12.9038	11.3018	13.1765	11.306	10.6573	11.5267	11.3082	12.2048	10.6519	11.7643
ENSP00000383327;ENSP00000378658;ENSP00000223029	AIMP2	18.0842	17.8954	10.1881	17.005	15.1813	11.9611	10.0109	10.4924	14.6344	10.3209	10.5636	10.4389	17.311	18.3541	10.4429	17.4282	17.9117	16.8785	18.1324	17.1493	18.3959	18.6026	18.294	18.4868	16.9634	17.1945	16.721	16.8112	16.8716	16.024	16.3281	16.5065	16.9467	16.8685	16.0974	15.5469
ENSP00000223073;ENSP00000390517	RBM28	12.4992	11.9391	14.1309	12.1329	16.0911	16.0192	15.8082	16.3715	17.9185	16.9322	18.2869	17.8889	11.3509	10.7706	13.1133	12.7819	12.5319	14.0553	10.6968	13.2126	12.9979	10.5959	13.7108	15.3353	13.2613	14.333	12.5995	12.9613	12.9689	16.1378	13.8923	14.8036	13.3963	13.9007	12.7382	14.5503
ENSP00000223273;ENSP00000400511;ENSP00000395777	YAE1	13.0328	12.6568	9.895	11.8203	14.689	16.2556	15.6984	16.2458	16.6837	16.3602	15.0935	16.2127	14.3901	13.7258	14.5038	14.7877	13.6305	14.4049	14.3932	13.7786	15.1317	14.248	15.1492	14.6196	17.0381	16.7005	17.1346	17.5729	16.7612	16.6852	17.3483	17.4228	16.0842	16.1525	16.0529	15.3265
ENSP00000223641	SEC61B	10.9013	15.6202	16.1815	14.5611	15.0205	16.9938	15.7422	16.8462	11.4189	16.1302	12.0004	15.1368	17.074	16.9401	17.4217	16.8664	17.2945	17.5179	18.5961	17.5934	19.5645	19.4738	19.016	18.8063	15.8881	16.2195	15.8407	16.2968	15.5091	15.7295	17.3553	15.7225	17.528	16.4244	17.4595	17.668
ENSP00000446007;ENSP00000224237;ENSP00000435613	VIM	17.2662	17.758	17.641	18.1226	17.132	17.0397	16.6206	17.6059	17.5044	17.4691	17.3054	18.7437	17.527	18.1759	17.7481	17.986	18.5954	19.5126	19.3675	19.4117	19.2518	18.8295	19.2964	19.6245	18.0558	17.8119	16.5341	16.8111	15.774	16.8479	16.4034	17.5637	18.6678	19.1434	19.0299	19.5409
ENSP00000225298	UTP18	12.2245	12.0033	9.88926	12.4528	13.3166	11.7024	15.6999	10.047	15.0041	13.4241	15.5647	15.0698	10.5166	12.3696	11.1905	10.4601	11.994	10.961	11.2053	12.8645	11.0998	10.8659	11.8962	14.0304	11.3282	14.1335	12.4807	13.2338	12.5648	14.805	10.9069	14.8722	13.9483	11.4	13.5525	14.3254
ENSP00000463985;ENSP00000464538;ENSP00000462938;ENSP00000225430	RPL19	21.8277	21.759	22.2237	21.8502	22.0357	22.0558	22.5612	22.5181	24.5042	23.4257	23.6603	23.245	21.6422	21.7296	21.7454	22.2771	22.0013	22.3625	21.0757	22.7017	22.5287	21.9433	22.2846	22.1939	21.984	21.3809	21.1708	21.2991	21.504	22.5512	22.6762	22.7257	20.8562	21.1087	20.9883	21.2526
ENSP00000465930;ENSP00000225614;ENSP00000406305	GALK1	17.9092	16.6237	17.6896	16.3563	16.2348	16.5392	16.3263	17.0058	14.7172	16.1233	15.1075	14.5671	17.5273	17.57	16.7368	17.5074	17.9104	18.2945	18.2341	18.6552	19.1244	19.6207	19.1844	19.0287	17.2711	17.4692	17.6162	17.6957	17.2809	16.6123	17.129	17.2082	17.9079	17.2821	17.5393	17.0248
ENSP00000225655;ENSP00000460363;ENSP00000465019	PFN1	17.3344	17.7615	16.8251	16.929	15.5022	16.6432	16.1983	16.8703	15.7509	15.2281	15.3528	14.7569	16.8722	16.2225	16.1757	16.0921	16.2417	17.3515	17.0785	17.1058	16.6083	16.7616	16.4646	18.3187	18.3383	16.4356	16.9002	16.5745	16.8829	16.1865	16.4004	16.1061	16.4515	16.5661	15.3265	16.5182
ENSP00000225665;ENSP00000458993;ENSP00000440804	SLC25A11	15.613	16.1708	14.594	16.9651	15.6073	16.1237	14.9677	12.1196	14.9548	15.6345	15.1331	14.3552	16.6766	17.5319	17.3131	18.24	18.6979	19.4114	19.5554	19.7106	20.9617	21.1227	20.6853	20.3613	17.0537	17.5667	15.8235	16.8649	15.5717	15.8314	15.0826	17.9932	17.4376	16.9988	18.0061	18.305
ENSP00000225698	C1QBP	17.3822	11.8786	17.2651	16.6939	13.9856	10.6666	14.9938	15.8397	16.1025	16.3515	10.9231	16.7467	18.2718	17.1922	18.1079	17.4117	17.3075	17.6133	17.8827	17.4686	18.0635	18.2595	18.4273	17.7278	17.984	18.2328	17.5084	17.7568	16.8624	17.4145	17.3964	17.793	16.4882	16.538	16.4996	16.7535
ENSP00000463577;ENSP00000384888;ENSP00000225726	CCDC47	12.8578	13.0063	13.1333	13.3711	12.6314	13.0015	9.824	10.2756	9.72442	11.9885	10.9847	12.8861	14.6324	14.1151	14.6627	14.411	15.3454	16.5159	16.0464	15.9919	17.6102	18.0552	17.8266	17.517	14.6061	12.4232	12.8269	12.9119	10.5215	11.3669	10.5895	12.8727	16.7443	16.0387	15.3117	14.8925
ENSP00000462885;ENSP00000460989;ENSP00000459637;ENSP00000225792;ENSP00000403085	DDX5	21.4938	21.6025	21.5109	21.9438	21.6023	21.5701	22.0545	21.6891	21.8514	21.1584	22.0553	21.8835	21.4445	22.0434	21.763	21.957	22.1079	21.927	21.7934	21.7941	21.7368	21.5245	21.9102	21.6313	21.8874	22.5653	21.9724	22.133	21.6816	21.9262	21.8731	22.6012	21.1346	21.0369	21.4724	21.8203
ENSP00000225972	LRRC59	15.5841	13.7595	14.4513	15.4692	10.5685	10.115	19.3827	15.8642	13.1067	13.2137	9.34739	13.7911	15.2254	15.5677	14.6724	13.703	13.5884	14.5963	15.1771	15.3776	16.0546	15.3086	16.3253	15.19	14.8253	15.489	15.343	15.4827	14.9867	15.4719	15.4942	15.3006	15.4893	16.2716	16.6668	15.9987
ENSP00000378127;ENSP00000226796	GAR1	9.74617	12.0274	15.8159	15.1462	10.359	16.3005	16.5217	15.9993	16.7962	16.1949	18.5765	18.0891	8.71232	14.7572	11.3316	14.0315	11.4354	14.9727	14.7529	15.3358	14.591	14.9884	15.4115	15.4547	16.0034	12.026	15.6759	10.6111	15.1085	16.2256	12.5691	15.7497	11.8526	15.3442	10.9352	11.0878
ENSP00000437125;ENSP00000432083;ENSP00000227378;ENSP00000433584;ENSP00000404372;ENSP00000437189;ENSP00000432884;ENSP00000433316	HSPA8	24.5895	24.5335	24.4283	23.7874	21.0803	21.3219	21.0169	21.3146	20.3788	21.0149	19.9979	20.417	25.777	24.5678	24.8675	24.9057	24.9064	24.4536	25.0184	24.8599	25.4455	25.7387	25.6151	24.7012	25.1129	24.5982	25.0416	24.8857	22.7997	22.3373	22.7569	22.1492	22.4344	22.5498	22.9325	22.1189	+	+
ENSP00000227503;ENSP00000366611;ENSP00000334414;ENSP00000366607;ENSP00000366604;ENSP00000396793;ENSP00000413084	SF1	19.153	19.4434	19.4286	19.4415	12.9688	10.8346	15.021	9.77133	14.9172	15.7691	11.6487	15.0015	19.2907	19.2927	18.8573	18.9489	18.2272	17.9923	18.1947	18.3283	18.0927	19.0071	18.9533	18.0478	17.8276	18.4019	18.2671	18.5117	16.6873	17.1606	16.2821	16.2508	17.0392	16.8978	16.4341	15.9006
ENSP00000227524	PRPF19	18.6694	18.5809	19.6564	20.4229	18.2499	18.0427	19.5135	18.5784	18.9522	17.9609	17.315	17.9794	19.0066	19.0868	19.306	19.66	19.4238	18.7044	19.0383	20.0691	18.6935	18.3363	18.7391	20.205	19.1551	19.3345	18.9364	19.67	18.0171	18.0174	18.1176	18.5281	17.9656	18.1864	18.5797	18.4298
ENSP00000389404;ENSP00000227868;ENSP00000415695;ENSP00000433204	PDHX	12.6878	13.4203	11.3126	11.6621	14.9339	15.2535	10.8069	16.5861	10.7212	11.8054	13.1134	11.1367	12.6777	10.1263	12.1995	10.0596	15.7717	16.7086	16.1907	16.4554	17.6662	17.95	16.92	16.5384	9.38707	12.2436	10.6022	9.96496	12.1431	11.8418	12.8556	12.2403	12.168	12.9468	12.6828	13.2533
ENSP00000228251;ENSP00000279550	YBX3	14.8239	15.8202	15.6507	15.7888	11.5582	11.2026	14.7516	10.2615	16.3362	13.1254	11.0985	15.627	13.4809	16.0871	15.2027	16.2373	16.2238	15.6559	14.5401	16.1681	15.7376	16.0526	16.0767	16.3755	18.3646	18.4276	17.2965	18.6319	16.3111	16.8406	16.07	17.3952	10.455	9.44047	9.83181	11.9185	+	+		+	+
ENSP00000366679;ENSP00000328484;ENSP00000438553;ENSP00000373730;ENSP00000332194;ENSP00000228929;ENSP00000475814;ENSP00000464221;ENSP00000358158;ENSP00000358155;ENSP00000352627;ENSP00000352119;ENSP00000351589;ENSP00000349873;ENSP00000341094;ENSP00000330307;ENSP00000473534;ENSP00000367022;ENSP00000355656;ENSP00000321389;ENSP00000303373;ENSP00000259791;ENSP00000434024;ENSP00000364310;ENSP00000440902…	HIST1H2AH;HIST1H2AJ;H2AFJ;HIST2H2AC;HIST2H2AA4;HIST2H2AA3;HIST1H2AM;HIST1H2AG;HIST1H2AI;HIST1H2AD;HIST1H2AC;HIST3H2A;HIST1H2AE;H2AFX;HIST1H2AA	24.248	22.8955	23.5345	23.7561	26.6784	26.3118	27.4439	26.2759	24.3828	27.4213	25.9854	28.5365	23.7313	23.6262	23.2629	23.2659	22.0924	23.0809	22.465	23.3789	23.2676	23.0871	22.2129	23.6746	24.0087	24.7596	23.2301	24.4237	22.2841	26.8411	24.5597	23.8811	24.7105	26.2661	23.9591	27.0801
ENSP00000229179;ENSP00000441448;ENSP00000368185	NUP107	12.3823	16.4676	14.2852	14.6584	11.453	11.4815	9.99932	10.1015	12.3934	11.2489	11.4844	11.7467	16.7815	14.9812	15.2955	15.1179	16.9643	16.7274	16.8114	16.5798	17.3151	17.4716	17.646	17.0642	14.3552	14.1681	11.5185	13.8474	12.7668	11.8769	11.4617	13.872	14.1708	12.4313	15.4896	14.9766
ENSP00000229214;ENSP00000411740	KRR1	11.4245	11.445	10.358	12.545	15.2143	11.4056	15.8911	11.7973	15.7669	15.1177	17.271	16.973	9.93569	12.3561	12.5216	13.9816	12.8254	11.9335	12.1609	11.7852	12.739	12.5648	13.395	15.4092	14.2467	14.0414	10.8661	12.0415	14.2177	15.4428	14.9233	13.3659	9.82948	7.86766	10.0028	14.8586
ENSP00000380070;ENSP00000380068;ENSP00000229239;ENSP00000380067;ENSP00000380065	GAPDH	19.5365	20.3651	21.0053	18.868	17.0802	16.3928	17.4139	15.8884	17.7757	17.395	17.4057	17.1098	20.4394	20.2187	20.4781	21.0726	20.1616	19.8227	19.0878	20.4512	19.6053	19.4064	21.7305	21.5423	17.9676	18.4123	18.012	18.3056	17.5223	17.475	17.293	18.729	18.232	16.9963	18.8911	18.3133
ENSP00000475364;ENSP00000475260;ENSP00000476032;ENSP00000475620;ENSP00000469966;ENSP00000443599;ENSP00000469350;ENSP00000379933;ENSP00000469782;ENSP00000229270;ENSP00000475829;ENSP00000475493	TPI1	18.9853	18.9597	19.0735	19.0735	17.9052	18.3949	17.1464	17.4521	18.5716	18.9312	19.107	16.8579	18.9401	18.0494	18.3301	18.011	18.5623	18.0894	19.0836	18.1793	18.3499	18.2585	17.0603	17.4368	16.4468	18.3063	18.2908	17.7867	18.38	17.4976	18.072	16.7248	17.9218	17.8495	18.3956	16.8863
ENSP00000379386;ENSP00000229319;ENSP00000379385	LDHB	16.499	16.3934	16.7052	16.0571	14.5477	14.4939	14.2132	16.1906	11.6032	11.8739	16.4488	12.7677	17.0454	16.6788	16.8805	16.9426	16.995	17.4811	17.1801	18.0236	18.264	18.4187	18.8049	19.5324	17.2294	15.5573	15.0118	15.3343	15.2193	15.0648	14.1948	15.0435	17.8743	18.2631	17.25	15.211
ENSP00000229390;ENSP00000449030;ENSP00000474283	SRSF9	16.7613	16.7535	16.5242	16.8186	17.941	17.2581	16.5657	16.7099	17.9957	18.6696	18.6311	19.7505	17.0031	18.0487	17.3721	18.8326	16.6426	17.369	16.3872	17.227	16.7591	16.1655	16.516	17.4002	17.9317	18.8554	17.5407	18.0746	17.0366	19.1351	17.3026	19.1203	16.9253	16.9598	17.0962	17.9213
ENSP00000376159;ENSP00000229446;ENSP00000435441;ENSP00000431734;ENSP00000436142;ENSP00000436216;ENSP00000433505;ENSP00000434826;ENSP00000435210;ENSP00000436501;ENSP00000433822	BCLAF1	16.9328	17.2536	17.2209	17.8333	18.8836	18.5865	18.3424	18.3648	19.6411	19.1003	20.5824	20.0878	17.4022	19.5906	18.3196	20.5605	16.8298	17.7635	17.2087	17.8696	17.3161	17.152	16.8713	16.6703	17.7282	17.7497	16.968	17.6847	18.3136	19.7796	19.0348	20.6739	17.1934	17.9065	17.7028	18.7016
ENSP00000436889;ENSP00000433943;ENSP00000433185;ENSP00000433127;ENSP00000432824;ENSP00000432513;ENSP00000432028;ENSP00000431628;ENSP00000409489;ENSP00000408957;ENSP00000408207;ENSP00000403720;ENSP00000401067;ENSP00000399309;ENSP00000364782;ENSP00000229725	NEU1	17.0979	16.6926	16.8361	16.4209	16.7196	17.194	16.4772	16.9856	15.2904	15.6881	15.3076	10.364	16.751	16.2263	16.5095	16.1673	16.0372	16.4334	16.3967	16.4781	16.3447	16.7056	16.639	15.7503	16.3606	16.4431	16.6717	17.1021	16.7377	16.5286	14.0335	16.3019	16.4472	16.7092	16.9081	15.9463
ENSP00000229854;ENSP00000472940;ENSP00000388647	MCM3	17.1954	17.7972	17.4265	17.782	14.5342	14.1029	13.1174	15.6336	13.2611	14.3169	11.5331	12.1518	17.65	17.1757	17.4958	16.9225	16.2117	16.549	15.9465	15.8293	17.3889	17.586	17.0313	16.918	16.7692	16.585	16.3808	16.4075	14.9311	14.6163	14.8074	15.7956	15.52	16.2302	16.3786	16.05
ENSP00000230050	RPS12	19.5967	19.8856	19.831	20.0066	20.8754	10.7451	20.2726	20.8862	20.7259	20.5658	21.7949	21.8042	19.8104	19.7499	19.6384	19.7148	19.9579	20.1376	20.0319	19.4407	20.6564	20.6622	20.7364	20.425	19.6107	19.5557	19.6895	19.6069	20.3999	19.9336	20.9862	18.4677	20.2968	20.4248	20.9247	20.7013
ENSP00000230340	BYSL	12.71	12.0817	13.8077	10.5619	12.8285	11.9502	14.8124	10.6112	11.818	13.1349	9.37833	13.3648	12.2272	13.5888	12.2854	12.9155	13.6123	11.5365	13.5444	13.8802	13.9632	13.6105	13.4969	13.2165	12.311	13.0886	12.1468	13.1698	11.6395	13.6509	13.5357	12.253	12.9349	14.1741	11.5168	12.8907
ENSP00000230640;ENSP00000442583	MTREX	12.6416	12.585	14.4215	13.6529	10.3077	12.947	10.7115	11.8753	13.5145	12.0057	11.6793	13.2258	15.9146	14.6383	15.0179	13.3103	14.3195	14.6192	13.3482	13.0929	15.2146	14.6824	15.6959	14.5987	16.0587	15.2754	16.0196	16.0992	13.9365	14.7701	13.2587	13.9858	10.8361	11.9205	11.5949	10.4522	+	+
ENSP00000431067;ENSP00000429961;ENSP00000429686;ENSP00000231487;ENSP00000429996;ENSP00000429415;ENSP00000331708;ENSP00000429472	SKP1	17.2464	16.5808	17.515	17.1948	15.9306	17.0016	15.8435	16.4269	11.6315	10.8888	12.1276	9.98596	17.514	17.9785	17.431	17.3338	16.8887	17.0419	17.4932	17.2219	18.1259	17.7654	17.6889	17.1624	16.5695	13.5437	16.4121	16.5031	15.7508	15.4735	14.5998	15.8481	15.9806	16.257	16.4863	16.1926
ENSP00000422019;ENSP00000371265;ENSP00000231498	NUP155	17.9635	18.2571	18.1125	18.0868	15.0871	14.4168	14.511	15.8337	12.2815	14.4775	13.8991	13.9364	18.3842	17.9816	17.8318	17.2388	16.7456	17.7346	16.7045	16.9442	17.3281	17.4224	17.7885	16.7275	15.9563	16.401	16.1963	15.8494	14.7325	15.1975	14.4241	15.3385	15.757	16.7035	17.4307	16.4901
ENSP00000231572;ENSP00000439108	RARS	17.4379	17.4773	17.2298	16.6427	17.0208	15.2943	15.5865	17.2943	15.2838	15.7321	15.4065	15.647	18.0488	16.9237	17.5241	17.6496	17.0457	17.7387	17.5199	17.7069	18.4874	18.5566	18.2616	18.37	18.1808	17.7454	17.8329	17.8469	17.6027	16.2849	17.4367	17.2881	17.9511	17.7443	17.8776	16.6657
ENSP00000232607;ENSP00000443577;ENSP00000444988;ENSP00000420754;ENSP00000397965	UMPS	17.6426	16.5524	17.133	16.5865	15.8791	16.1672	15.4272	16.5933	13.9216	14.7192	11.7928	14.009	17.2749	16.9605	17.2963	17.1007	17.1813	17.5969	17.8869	16.9656	18.9392	18.9821	18.7856	18.1788	16.2185	15.4036	15.6346	15.966	15.8675	15.2312	15.1635	15.9489	18.4991	17.5884	17.3329	16.7961
ENSP00000232888	RRP9	11.2112	12.112	12.7806	12.84	11.3812	13.7885	12.2729	9.8905	11.0397	10.3478	9.26463	16.6237	12.9794	13.1485	13.2154	14.0965	13.1298	12.6319	11.7362	13.5998	12.0978	13.026	13.4428	14.3847	14.8489	14.5041	14.5915	13.8842	12.9768	15.5091	14.6754	15.4696	10.8911	11.5306	12.8872	14.3849
ENSP00000467613;ENSP00000337132;ENSP00000233078	DAZAP1	17.5104	17.0766	17.1427	16.9619	15.999	18.005	17.2104	16.3495	12.4987	10.6371	10.5081	11.3461	16.8657	16.87	15.447	17.2229	15.3952	15.3089	11.3138	15.364	15.6814	15.5895	15.6644	15.8237	14.4132	15.6546	16.1035	16.6548	15.5911	15.0001	13.2029	16.456	17.5145	16.8723	17.3357	16.5462
ENSP00000370745;ENSP00000233084	DDX1	24.9163	24.6253	24.9894	24.3869	19.2514	18.4972	18.7212	18.4745	18.3859	18.5276	19.6551	19.4975	24.1079	23.7058	24.1208	23.6991	24.2949	24.4054	24.4532	24.4326	23.5922	23.7765	23.2132	22.4191	21.6068	22.1866	21.7658	22.0669	20.2797	20.445	20.5721	20.7912	18.2041	18.1656	18.1809	18.7303	+		+
ENSP00000442697;ENSP00000233146;ENSP00000384199	MSH2	12.4429	10.5811	9.02701	12.232	12.3867	10.7704	11.4816	10.8456	10.6468	10.6535	11.9851	10.1362	11.9113	10.9696	11.9358	12.6458	12.3616	12.0702	11.5814	12.1629	15.1198	10.41	13.1638	12.7689	11.622	10.8333	13.1384	12.4742	12.5247	11.9104	11.7952	12.5763	10.2214	12.6435	10.5038	11.6579
ENSP00000400976;ENSP00000409689;ENSP00000397760;ENSP00000409766;ENSP00000399912;ENSP00000233190;ENSP00000392709	NDUFS1	11.867	11.9488	12.4465	12.0485	12.1177	10.5711	11.5144	11.429	10.2754	12.3622	11.6971	11.7378	13.9153	12.6858	12.5238	12.2235	10.9379	12.0148	11.6199	11.0695	13.8072	13.8085	13.7319	11.8988	11.1404	12.7919	12.8239	11.6868	12.2618	9.32092	10.9246	10.8764	13.046	12.2117	13.3817	11.8484
ENSP00000233468	SF3B6	13.7497	15.4365	10.5285	16.4748	10.2319	9.19393	15.4786	10.9437	11.0344	15.2381	12.0836	15.3416	15.7133	17.1219	16.6646	15.8893	17.1553	10.8269	18.0862	15.8693	18.0476	15.4499	17.6444	16.5657	16.5999	14.9714	16.021	17.3326	15.2491	15.9383	15.8394	17.0777	15.5381	11.3252	11.1463	13.6636
ENSP00000234420;ENSP00000446475;ENSP00000438580	MSH6	13.5113	13.2561	13.8512	13.5705	11.9845	11.8796	10.6825	11.0824	9.69292	12.9365	12.5049	14.3211	15.1943	14.9151	15.1505	15.055	15.1897	15.2602	15.4977	15.0441	16.9439	17.0961	17.3345	16.0234	11.3827	13.2319	12.8745	12.6113	12.4745	13.9294	12.6882	14.0487	13.1821	14.4567	14.783	14.3782
ENSP00000234590	ENO1	21.082	20.2433	18.9967	16.8749	19.5103	20.1129	19.3386	20.8909	19.3442	19.4445	19.0595	18.7271	17.5486	17.2101	21.2453	19.9632	18.8532	17.4843	19.6279	19.5958	18.8614	19.679	19.132	16.2386	19.659	18.9755	19.5305	19.9022	19.7376	18.9103	19.9779	19.0377	20.408	19.9556	20.4929	19.8605
ENSP00000407477;ENSP00000393139;ENSP00000234626	CDC7	12.9309	14.5927	12.8203	12.1147	12.7978	12.3441	10.461	10.8532	10.5643	11.82	11.4382	11.5873	13.9912	12.2867	13.6217	11.0278	14.4995	13.4918	14.5806	12.8279	15.5174	15.715	14.3813	15.3113	11.1788	12.0174	12.3617	11.3641	12.4511	11.1596	12.1386	12.0579	11.7704	12.0133	13.1354	12.0659
ENSP00000234677;ENSP00000358939	SARS	16.9334	17.0292	17.0636	16.7759	10.8041	16.3099	16.2234	17.2659	12.3204	16.0598	14.6584	12.4198	16.7884	15.1324	16.4155	16.5661	16.5584	16.5707	16.7284	16.4817	16.8121	17.1835	16.5202	15.6212	15.2677	15.6417	17.1717	17.1087	16.8572	16.0961	16.2216	16.3588	16.9096	17.0701	17.2973	17.1041
ENSP00000409300;ENSP00000235090;ENSP00000400321	WDR77	16.9732	16.7364	17.2111	16.8604	16.0099	15.4231	16.7646	12.0625	15.0782	14.9154	11.7319	12.2982	17.5081	17.8999	17.8297	17.4411	17.4614	17.1142	17.3319	16.9742	17.2218	17.8366	17.8775	17.7509	11.1721	16.264	16.7827	11.1143	16.0663	15.2716	10.5891	16.5719	16.3514	16.0976	16.3596	16.3281
ENSP00000236051;ENSP00000407323	EBNA1BP2	14.1904	15.1248	14.8674	14.7177	16.0806	10.2908	15.2981	10.6928	18.5675	16.8133	18.5418	18.1225	14.4856	14.9451	15.0547	15.354	13.0814	15.541	13.4556	14.2953	15.7234	15.4193	15.7899	17.1458	15.9722	16.3979	14.6555	12.6949	14.9384	16.8055	15.5784	16.9065	14.6466	16.2954	15.2685	16.1018
ENSP00000376056;ENSP00000376055;ENSP00000236957	EEF1B2	16.9842	17.0169	16.0732	16.1514	12.5025	11.803	12.8144	10.1932	10.5939	12.5343	11.4577	13.0459	16.375	16.7333	17.0834	17.1728	16.9768	17.3569	17.6197	17.8321	17.4861	17.2259	17.603	17.5064	15.1469	14.8348	15.5847	11.2994	13.872	14.4586	14.1631	13.5929	14.182	15.6763	12.7416	10.4362
ENSP00000440523;ENSP00000415935;ENSP00000236959;ENSP00000402393;ENSP00000393485;ENSP00000401936	ATIC	15.4383	15.1101	14.4988	14.6242	10.4862	10.091	13.0102	11.1513	14.1419	14.5478	12.8912	14.0639	14.8985	14.5987	15.1129	15.0286	12.7097	10.519	12.5296	11.213	11.2456	11.4105	11.0983	13.3961	14.9699	15.1497	14.1951	15.1739	15.5347	14.4275	14.8352	14.6351	15.8109	11.9611	15.7524	15.0493
ENSP00000362724;ENSP00000237530	RPN2	14.9247	11.2174	14.4859	14.2246	14.508	14.3167	12.0104	10.9104	11.8284	9.69729	10.3048	12.926	15.0495	11.2706	14.3616	15.1336	13.1084	13.2488	15.1999	15.2913	16.7876	16.1866	16.8224	16.2488	13.9012	14.0096	14.0137	11.625	12.1867	10.6587	13.9921	11.6082	12.5943	12.347	11.6719	12.5738
ENSP00000371267;ENSP00000238081;ENSP00000398990	YWHAQ	19.1698	19.1094	18.6928	18.466	16.0328	16.8355	16.4225	12.5336	14.8344	14.7346	10.6846	12.1381	19.042	18.7685	18.9122	18.8296	18.7611	18.4947	18.8148	18.7956	18.8148	18.6691	18.7615	18.1421	18.0041	18.2383	17.1304	17.7939	17.949	17.3113	17.9271	17.6007	18.0239	16.2429	17.3039	18.1137
ENSP00000238112;ENSP00000418957	CPSF3	16.2598	16.5626	16.6051	16.1921	13.5473	13.2739	11.5519	11.9833	11.0576	12.3855	11.0076	11.4265	21.3262	20.6604	21.1179	20.6395	16.3578	16.2965	16.4512	16.0868	17.0489	17.2854	16.8557	16.8208	17.4766	17.7312	17.8822	17.777	20.6512	20.3996	20.9029	19.7712	15.2134	15.4511	16.1719	15.3044	+	+		+		+
ENSP00000238616	NEK9	14.4319	15.1318	14.9328	14.7651	11.6954	11.2968	11.0519	10.4516	12.4033	12.1748	10.637	11.7261	15.5463	15.1049	15.0067	15.2298	14.4704	14.8563	14.921	14.7467	15.2379	14.9613	14.9996	14.1401	12.1901	12.3349	11.5397	12.6284	11.4799	10.1977	11.3446	12.4724	12.5403	10.8498	10.7252	11.5219
ENSP00000238823;ENSP00000384711;ENSP00000408716	FAM98A	23.6857	23.6641	23.9999	23.6636	17.4119	14.3491	16.9613	12.0716	18.1798	15.9049	19.2001	18.6023	23.3579	23.4358	23.3167	22.8491	23.5095	23.5675	23.7058	23.3246	22.6406	22.8648	23.0855	21.8613	20.6793	20.9383	20.9326	21.1557	18.9388	19.9311	19.3744	20.3193	13.1195	17.7115	14.9366	17.7036	+		+
ENSP00000420504;ENSP00000420417;ENSP00000420202;ENSP00000418523;ENSP00000418216;ENSP00000418142;ENSP00000417817;ENSP00000420244;ENSP00000410464;ENSP00000239940;ENSP00000408283;ENSP00000417351	PFN2	16.7623	17.9692	17.7402	17.9808	11.3374	16.5097	15.5265	11.7554	14.7706	16.7359	15.8133	15.1486	18.5595	18.3144	18.9597	17.5601	17.9715	18.287	16.45	18.0458	18.5417	18.7155	18.4961	17.9573	17.4732	17.3857	17.3839	17.5438	17.1792	16.8102	17.8886	16.9069	17.9206	17.7843	18.1594	17.0367
ENSP00000240185;ENSP00000313129;ENSP00000432132;ENSP00000465240;ENSP00000466842;ENSP00000404666	TARDBP	16.9643	18.3515	18.0388	18.5465	17.25	18.3984	17.601	18.0874	17.7358	17.2229	17.9738	18.1106	17.0409	17.7937	17.8464	19.0713	19.2363	18.152	19.0883	19.847	20.155	19.5704	19.7317	18.9682	18.3359	19.2374	17.9215	19.1915	16.8553	17.8811	17.6386	19.0919	17.0107	17.6129	18.0588	18.057
ENSP00000444253;ENSP00000425092;ENSP00000240304;ENSP00000376919;ENSP00000426123;ENSP00000476198;ENSP00000420933	LUC7L3	15.7443	15.0577	15.6259	14.8942	10.8876	11.623	11.1323	11.5272	11.0373	12.1927	11.5651	10.9831	16.1909	15.4719	15.4065	15.9967	15.0977	14.9073	14.7768	15.1849	14.7789	14.8767	14.9728	13.9509	14.0644	11.6045	15.0467	14.5494	13.868	13.7753	10.3699	14.3382	13.1578	12.1002	14.6653	13.0678
ENSP00000240316	COIL	12.0124	11.2448	11.6917	10.3972	13.9051	12.0781	11.1029	11.572	15.9594	14.3232	17.3578	15.4508	10.838	11.7286	11.6405	11.7296	12.4715	12.4056	11.3679	12.7658	13.3259	12.932	13.0224	12.7544	9.87019	10.3067	11.4487	10.4446	12.8745	13.5586	11.2317	13.5276	10.2507	13.2228	11.3772	13.5759
ENSP00000417952;ENSP00000397182;ENSP00000419960;ENSP00000240851;ENSP00000420797;ENSP00000419504;ENSP00000419559	TFG	25.5657	25.7094	25.9463	25.2911	24.6778	25.3372	24.6084	24.5316	23.6605	24.2142	22.926	23.6723	25.2137	25.1866	24.917	24.7985	24.917	24.6946	24.819	24.6786	24.7742	24.7187	24.7345	24.164	24.5044	24.3425	25.0292	24.7686	24.3684	24.166	24.678	23.5435	25.0845	24.776	24.5195	24.4363
ENSP00000360850;ENSP00000241600;ENSP00000400082	MRPS2	12.983	13.3444	11.8686	12.4244	12.0222	12.3917	17.1022	10.7481	13.8744	10.5288	11.6187	12.333	11.2839	9.46482	9.41919	11.2558	12.147	12.1797	10.5418	10.9215	11.4878	11.0895	10.2027	11.9406	15.5128	15.5041	15.911	16.0762	14.6414	15.2223	13.0726	15.5713	13.3633	14.3518	15.181	15.5481
ENSP00000241704;ENSP00000357048	COPA	15.4914	15.5332	15.4249	16.1198	15.3927	13.613	15.0891	15.2656	14.8434	12.4851	13.9716	14.2501	16.1658	15.9381	16.1187	16.0113	15.4108	16.4694	16.2547	16.9445	16.9001	16.7767	17.0402	17.1149	15.8701	16.4977	15.8452	15.6807	15.3567	15.0366	15.4644	16.3998	15.1753	15.9346	16.0105	15.7472
ENSP00000419855;ENSP00000242351;ENSP00000418385	ZC3HAV1	14.7836	14.9851	14.7429	15.0401	11.7006	12.9747	14.1287	14.1966	14.1194	14.699	15.7147	14.927	15.3675	15.1665	15.1238	14.3761	13.5007	14.5067	14.5681	14.6492	14.9601	14.7583	14.6476	14.226	14.7447	16.1994	16.346	15.9319	13.5455	14.0139	12.7796	15.1548	13.1371	11.555	13.1285	13.6654
ENSP00000322749;ENSP00000242776;ENSP00000467911;ENSP00000467862;ENSP00000392929;ENSP00000413832;ENSP00000413576;ENSP00000410277;ENSP00000407054;ENSP00000406085;ENSP00000399371;ENSP00000395671;ENSP00000450363;ENSP00000449425;ENSP00000448489;ENSP00000448108;ENSP00000447330;ENSP00000446593;ENSP00000407647;ENSP00000407427;ENSP00000404228;ENSP00000394329;ENSP00000389350;ENSP00000383149;ENSP00000365347…	DDX39A;DDX39B	18.7002	17.58	18.37	17.9564	16.9085	17.4668	15.5414	16.7005	16.3509	17.5094	17.3641	12.9972	17.6064	18.1772	18.1081	17.2336	18.2895	18.352	18.3915	18.0084	18.3936	18.2353	18.1536	18.0513	18.3608	18.5704	18.2231	18.1876	17.7576	18.6695	18.2415	17.8426	18.402	18.372	18.4009	18.3566
ENSP00000402653;ENSP00000242796;ENSP00000450416;ENSP00000448722;ENSP00000448331;ENSP00000449257	WDR83	15.8053	16.3523	16.5939	15.9149	17.1283	16.3916	16.3786	16.6148	10.6867	16.462	11.317	14.0051	15.0411	15.8171	15.9525	15.1724	15.023	15.0429	14.9526	15.3887	15.8515	15.8216	14.6832	14.5852	15.8082	15.5928	15.6982	15.9229	16.024	15.7301	15.6739	15.2452	15.3598	14.9165	15.4671	14.6397
ENSP00000243253;ENSP00000418493;ENSP00000411445	SEC61A1	10.782	10.3339	10.1594	10.8701	14.2591	15.9064	14.2914	11.6702	12.3264	11.1206	9.95748	11.5214	15.4661	15.6221	15.0109	15.1015	17.5628	17.2487	16.2731	17.5435	19.326	19.8015	19.4483	19.0363	15.2369	15.8881	14.9685	15.5767	14.9731	15.5989	16.0096	15.0811	18.1443	16.7812	18.0008	12.3164
ENSP00000416123;ENSP00000415691;ENSP00000414615;ENSP00000390181;ENSP00000243326;ENSP00000390486	RIF1	11.8465	11.7417	11.1861	10.5238	11.689	10.9655	11.3648	12.0454	10.5913	10.2893	11.0363	13.5907	11.1094	11.573	12.0798	11.5647	11.3704	12.3587	11.7575	11.7808	13.6941	13.3371	12.7496	13.1589	10.5579	10.3683	10.6055	11.0019	12.0484	10.7919	12.3208	10.0075	11.8154	11.74	9.09143	9.80452
ENSP00000243563;ENSP00000472355;ENSP00000469224;ENSP00000472258;ENSP00000472449;ENSP00000470534;ENSP00000471230	SNRPA	20.1301	20.3188	19.8989	20.8922	20.9102	19.8884	20.8597	19.8693	20.2628	19.3436	19.0505	19.8258	19.0767	21.0189	21.1401	20.9975	20.7902	20.6284	20.1997	20.8322	19.8342	20.0265	20.116	20.2636	19.7161	21.2329	20.348	20.4252	20.6636	20.9252	20.6213	21.4737	20.3237	19.863	20.8172	20.9676
ENSP00000244020	SRSF6	17.127	17.7494	17.2859	18.4193	18.869	19.4454	18.2001	18.2391	18.6914	18.7854	20.0997	18.9258	17.7248	19.2859	18.3646	20.1755	17.6304	18.283	17.7603	18.1468	17.3998	17.0183	17.9562	17.4101	19.0339	19.1959	18.2889	18.0579	17.8689	20.0633	18.8883	20.3075	17.0763	18.0978	17.5351	19.3368
ENSP00000244230;ENSP00000475545	MPHOSPH10	11.3926	9.94598	11.9779	11.975	10.924	11.9345	11.2122	10.0998	13.4402	14.016	13.9145	15.2988	12.6942	11.5994	10.7602	10.4371	10.6412	10.841	11.4637	11.3434	11.6801	11.8677	10.7925	13.0376	11.7362	13.118	12.3829	11.9714	11.2368	13.814	9.91777	12.2367	12.4338	12.2208	10.3223	11.3006
ENSP00000465403;ENSP00000468714;ENSP00000466020;ENSP00000465813;ENSP00000463995;ENSP00000463798;ENSP00000463420;ENSP00000444823;ENSP00000439660;ENSP00000439493;ENSP00000385479;ENSP00000367062;ENSP00000366999;ENSP00000358160;ENSP00000358154;ENSP00000355781;ENSP00000355780;ENSP00000355778;ENSP00000353581;ENSP00000352252;ENSP00000350275;ENSP00000333277;ENSP00000329554;ENSP00000254810;ENSP00000244661…	H3F3B;HIST2H3A;HIST1H3D;HIST1H3H;HIST2H3C;H3F3A;HIST1H3J;HIST2H3D;HIST3H3;H3F3C	26.022	24.8983	25.7005	25.218	27.2885	27.563	26.8445	27.3553	25.3216	28.782	26.4939	29.7842	25.3124	25.3107	25.017	25.2296	24.302	23.7975	24.4828	24.9604	24.9954	25.0252	24.4603	24.7969	25.4065	26.5021	25.1195	25.3679	24.2073	28.1992	25.82	25.0613	25.7931	26.9571	25.1397	26.5859
ENSP00000245458;ENSP00000379339	RPS29	18.6264	20.2981	18.5103	21.1459	12.404	11.0248	12.7076	11.3891	21.1466	20.7268	19.0365	21.3789	20.6824	21.7241	20.2476	21.9092	19.2762	20.451	20.3182	19.0385	21.8166	21.0389	20.9079	20.5232	21.4716	20.7921	19.7505	20.4204	20.7842	21.0464	21.5071	20.1305	19.3766	18.8975	17.352	20.6662
ENSP00000463870;ENSP00000245539;ENSP00000463683;ENSP00000462506;ENSP00000463263	MRPS7	10.5575	14.3997	11.7047	14.4641	15.8733	14.4982	15.0289	11.7238	16.0031	16.0808	14.4818	11.0705	15.9566	15.3498	14.7389	14.7899	15.615	12.0205	15.0009	14.2928	15.1993	15.5381	14.6256	15.5672	16.2327	16.3982	16.5719	16.3815	14.395	14.9628	14.1293	15.5989	14.7701	10.3368	13.0219	15.2458
ENSP00000419795;ENSP00000347959;ENSP00000245838	THOC2	12.5906	12.5211	12.0376	12.3246	11.4224	10.116	11.7129	12.1875	13.0934	12.4851	9.84018	13.8235	14.2741	14.3946	14.228	14.9482	14.688	14.488	14.2119	14.3256	14.5302	14.2902	14.1668	14.5845	14.4979	14.0331	14.1616	14.0044	11.7225	14.8219	10.8405	12.2788	10.791	10.9516	13.7316	11.173
ENSP00000367038;ENSP00000354045;ENSP00000367044;ENSP00000246043;ENSP00000401206	RRBP1	12.2116	10.6829	11.8467	10.8432	10.7116	11.595	13.7726	11.5373	11.6636	12.0931	12.6071	15.3379	10.5718	11.9059	11.9618	11.2391	12.706	13.0618	11.6092	13.4647	11.8694	13.3746	12.9535	14.0271	11.3694	9.48171	11.3671	10.845	13.87	13.2887	10.4878	8.88437	11.5555	10.3027	10.6297	11.8804
ENSP00000415973;ENSP00000364255;ENSP00000246194;ENSP00000327522;ENSP00000413638	RALY	13.9407	13.706	14.237	15.7467	18.27	17.2879	18.1898	17.8837	16.5273	18.0944	17.3152	18.8002	15.5103	16.5533	16.1387	17.8737	15.8064	17.2933	21.1404	16.9242	16.1953	15.694	16.6833	17.8642	21.1124	22.1639	20.4411	21.9694	18.6054	20.5287	19.6828	21.662	15.299	16.8826	16.4135	17.7872	+	+
ENSP00000364608;ENSP00000364606;ENSP00000364628;ENSP00000364626;ENSP00000337405;ENSP00000246505	PCID2	13.619	13.5428	15.0563	13.0213	9.71202	11.5801	11.4191	11.4594	11.0615	11.0228	12.4584	11.0305	14.8689	14.2861	13.9726	11.9463	13.1354	14.2409	12.2934	12.0464	14.9062	13.2507	13.8784	11.1172	17.42	17.275	17.9111	17.7185	17.7724	17.2797	17.8299	17.5435	10.228	12.2725	13.7266	12.082	+	+		+	+
ENSP00000246535	PDCD2L	22.7641	21.6388	21.7523	20.8961	11.5272	10.3681	11.072	9.15769	12.1499	11.7864	9.507	11.8217	20.5957	19.3556	20.1591	20.1293	19.6546	18.0878	20.4946	19.1306	18.7719	17.804	18.7169	17.9952	17.611	18.8704	17.2167	17.7485	13.788	12.4499	14.5688	15.6054	10.7206	10.9407	9.79922	11.5006	+		+	+		+
ENSP00000246802	NOP53	13.0709	13.2359	13.037	12.989	11.113	10.8101	11.7664	9.76129	11.0816	10.3075	15.1694	11.4719	13.2764	13.1811	12.5553	12.2513	10.4636	9.72556	13.0404	10.9912	13.0837	12.855	11.8418	13.1173	11.4271	10.3909	13.8827	13.1895	11.1257	11.2343	14.1384	10.8908	11.2811	10.4678	11.0392	12.4643
ENSP00000424063;ENSP00000391646;ENSP00000247461;ENSP00000394817;ENSP00000423588	CANX	13.331	12.4128	11.4767	13.7781	12.2653	12.7567	12.3821	12.0869	12.0438	10.7023	11.3238	11.8676	13.6688	14.2221	13.3885	13.5245	14.9558	14.4912	15.3763	14.9659	16.4894	16.2403	16.3146	16.0115	13.8974	13.1622	13.2521	13.6271	13.0556	13.0709	13.2514	14.213	17.0421	16.4801	17.115	16.5017
ENSP00000454567;ENSP00000248098;ENSP00000457694;ENSP00000454529;ENSP00000457344;ENSP00000457424;ENSP00000372158;ENSP00000372157	JPT2	16.7536	16.841	16.6455	17.2056	13.0793	10.6233	10.5956	9.74188	10.0627	11.6405	11.0994	10.4528	16.531	15.072	16.7624	16.0586	16.646	17.0979	17.4263	17.3262	17.2117	16.9075	16.4566	16.0823	12.0553	13.0441	11.2367	11.1391	12.0585	12.8185	11.2642	12.151	11.2911	12.1091	10.601	11.0124
ENSP00000375938;ENSP00000248437;ENSP00000318575;ENSP00000333326;ENSP00000412646	TUBA4A;TUBA8	16.9493	16.8762	16.5998	16.2804	15.3929	16.4672	15.9234	16.627	15.9147	15.9266	15.1708	13.6871	16.9673	16.2975	16.6876	16.4943	16.0658	16.3614	17.0096	16.3113	16.6679	16.3803	16.4501	14.5618	15.5405	16.4123	15.9417	16.2887	16.9205	15.5934	15.9207	15.3338	15.6738	15.6868	10.0407	15.1406
ENSP00000248451	PNKD	10.8236	13.733	13.9178	11.6479	9.56765	12.7028	10.8448	9.9334	12.0304	10.5189	11.5315	10.1595	14.6996	15.8378	13.9837	13.6191	15.8576	16.9474	16.5457	16.4737	18.6548	18.372	18.0331	17.3238	13.6359	11.0691	12.9942	13.3069	12.4965	10.9245	10.3474	12.5675	14.8797	14.0931	14.8093	14.323
ENSP00000248553;ENSP00000414357	HSPB1	9.78586	12.6142	15.1738	10.6074	12.7213	11.1845	10.0376	10.5616	12.4538	10.1078	10.811	11.5311	12.2146	12.7827	15.4643	14.2147	16.6522	17.1439	17.1772	17.8132	18.3706	16.8422	16.7064	17.8793	13.3505	12.646	13.287	13.3796	11.1207	15.7575	10.0359	10.954	13.4021	14.7639	10.4729	16.4407
ENSP00000248924;ENSP00000371110;ENSP00000388151	GCAT	16.4483	16.3825	16.324	16.6327	13.5909	10.9447	10.7413	11.173	10.9631	11.1644	10.3176	11.521	18.1572	17.4874	17.4706	17.425	15.9528	13.9968	16.0378	15.5124	16.6031	16.6013	16.9803	15.9504	14.3939	14.4977	11.8153	14.1891	12.1059	13.5456	11.1581	14.2017	11.3265	13.0828	10.8527	12.1165
ENSP00000249014	CDC42EP1	13.4053	13.5476	13.947	13.4117	10.9554	11.1917	10.6583	12.2289	11.5705	12.0678	10.4928	11.4696	16.4274	13.5644	14.6328	15.303	16.4742	16.0606	14.8641	16.9602	17.7764	18.0704	17.5547	17.7876	12.616	12.4097	10.808	12.4295	10.2948	12.5149	10.0829	10.2688	11.5017	12.5019	10.9924	10.3283
ENSP00000397873;ENSP00000249923	COPB1	14.8662	15.6835	15.5309	15.1464	13.1709	14.3279	14.8997	13.5658	13.7405	13.783	11.7867	13.8076	15.9407	15.864	15.7911	16.1501	16.2947	16.3487	16.7706	15.7139	17.3467	17.6074	17.4522	17.3126	15.5387	15.5149	15.6318	15.7283	15.4941	14.579	14.8291	15.6696	15.6455	15.9701	16.432	16.6156
ENSP00000250113	FXR2	12.9116	9.84692	10.6632	10.8261	12.7656	13.4473	15.0945	10.9515	13.7551	13.9149	15.2809	15.0488	11.9857	14.1066	14.8619	14.7179	13.8315	11.6796	10.8782	14.2464	9.84273	14.5085	14.5729	13.8528	14.201	14.7218	14.2901	11.2112	13.5425	14.3607	14.0688	14.4473	14.3576	14.3529	13.3744	13.8856
ENSP00000250535	CDO1	17.5895	19.0907	19.6621	18.7311	11.7103	10.8069	18.6934	19.4806	13.3829	11.1266	11.6345	10.7106	18.7821	19.4791	19.1329	18.229	18.6454	18.9534	17.525	19.4174	19.1386	19.4709	17.718	16.7178	17.1004	17.0792	18.5317	11.3402	14.0829	10.0583	12.2473	11.8113	16.9544	16.607	10.737	12.4539
ENSP00000340742;ENSP00000251157;ENSP00000413583	DOCK7	11.7154	13.0107	13.1982	12.5182	11.4039	14.4738	11.8249	11.6505	11.209	10.3513	12.7864	12.4904	14.3566	13.7051	13.7138	14.0099	13.0553	14.0334	13.1931	13.8279	14.5021	13.3433	14.0371	12.969	11.4462	11.8486	12.3345	11.4662	10.4042	10.8414	10.0357	11.7006	10.8532	11.9218	11.7351	10.9747
ENSP00000251413;ENSP00000251412;ENSP00000465582;ENSP00000464867	TUBG1;TUBG2	15.3809	14.5239	16.3008	15.8407	14.5846	13.7956	14.4929	11.9123	9.34853	11.2327	12.3922	12.2932	16.6833	16.3441	15.8394	16.2422	16.3578	16.7226	16.9907	17.1148	18.7277	18.7279	18.4309	17.8602	16.0472	15.3763	15.7985	15.6676	15.6396	13.9228	14.8099	15.3527	15.891	16.5258	17.4211	16.5271
ENSP00000251453;ENSP00000472231;ENSP00000473220;ENSP00000471983;ENSP00000367806	RPS16	21.8427	21.8991	21.8572	21.7509	22.0152	21.5106	22.214	21.4311	21.8128	21.9397	21.553	22.2543	21.9002	21.8046	21.7493	21.8476	21.3352	21.5655	22.4718	20.9514	21.561	21.5052	21.8927	21.6235	22.0691	21.8496	21.9263	21.8221	22.1021	21.9113	22.1035	21.7398	22.1399	22.2685	21.6833	21.8131
ENSP00000275418;ENSP00000251527;ENSP00000411488	ESYT2	11.5536	11.758	10.762	10.7018	12.5362	11.4608	11.0447	11.8166	10.4166	10.6786	11.5161	12.3166	12.7111	12.0893	10.4681	13.7974	14.9334	14.6321	12.1167	13.0848	15.9974	16.6702	16.5883	15.7032	12.3763	12.2359	10.8609	12.3734	9.64728	10.3572	11.998	11.1862	13.05	12.249	12.5084	12.8788
ENSP00000362420;ENSP00000362422;ENSP00000252011	DHX35	13.399	15.4498	14.5831	13.6364	13.9561	13.9499	13.4008	12.5794	13.8403	12.631	10.2435	13.0141	10.4405	13.0951	13.4517	13.1304	13.5634	13.1173	13.571	14.5643	14.1327	13.8078	14.7754	13.2339	14.5502	13.9819	13.9492	14.5006	14.0731	14.7811	14.7872	12.0965	15.2975	13.4379	13.1592	13.9146
ENSP00000252115;ENSP00000252116;ENSP00000415234;ENSP00000343060;ENSP00000408046	POLDIP3	13.8787	13.0671	12.8453	13.2949	16.9036	15.5924	19.9749	17.1179	16.9399	16.3316	16.6066	17.5386	13.6843	15.1689	12.6699	15.5748	12.7339	13.3746	13.5095	13.3488	12.9389	13.0185	13.5876	15.499	14.3992	14.3967	16.3589	15.1092	13.4094	16.8191	14.8806	17.0958	10.7362	14.9302	14.8028	15.292
ENSP00000384968;ENSP00000385807;ENSP00000252136;ENSP00000395738	TRMT2A	11.9683	12.7357	10.2167	11.6268	12.771	10.3548	12.2197	11.6571	10.9128	9.56931	10.0722	11.8863	13.1795	13.2894	13.3572	12.3614	13.5779	12.1389	12.0906	13.2818	14.7787	15.3733	14.5872	14.4085	12.944	13.7547	11.8469	13.3411	11.8306	11.4959	12.5127	11.9008	12.1263	10.8513	13.4251	12.9004
ENSP00000252542	SAFB2	10.2982	12.3761	11.9444	11.0463	14.6015	14.5765	12.0947	14.564	13.0495	15.3146	14.2212	15.8057	11.7306	11.471	11.8103	12.438	11.6399	11.848	10.6447	13.3242	12.1032	10.5961	11.7501	10.6454	14.1627	14.9046	13.7089	15.2919	13.1259	14.9425	10.7498	15.6488	12.4941	13.8913	10.384	14.1618
ENSP00000464342;ENSP00000462609;ENSP00000378081;ENSP00000252543	RPL36	15.5107	21.0199	20.9178	20.6854	19.2469	13.1068	19.6766	20.0796	21.5912	20.4163	21.9488	20.991	19.0369	19.1826	20.0251	19.4974	19.1523	19.573	18.6043	18.9055	20.3222	20.2303	19.5886	20.567	19.5051	18.9359	19.6421	19.0596	19.4064	20.5746	18.0449	18.79	18.9127	18.3122	9.90524	18.5862
ENSP00000370449;ENSP00000252934	ATXN10	13.3575	12.4254	11.6928	11.3468	12.1041	10.877	13.4526	11.7914	9.07106	11.0196	11.2607	10.9343	13.7999	11.9285	14.3875	13.2411	14.916	13.5592	14.4554	14.6497	16.4239	16.4411	16.7919	16.0573	12.9515	13.227	13.3213	12.9126	13.3662	10.4967	12.2855	12.9113	10.75	13.941	14.8209	14.3786
ENSP00000253024;ENSP00000342232;ENSP00000471303	TRIM28	15.8357	16.57	15.2411	15.9495	11.7541	10.6259	14.1801	11.5648	13.7152	13.1683	11.1398	14.7251	16.4956	16.6434	16.7117	15.7692	17.9856	17.6643	18.1282	17.5889	18.748	18.0473	17.9495	18.2772	16.6436	16.9367	16.8685	16.7718	14.2396	14.7704	14.7299	15.2937	15.6606	15.7461	16.2945	16.4156
ENSP00000253039;ENSP00000445077;ENSP00000323063	EIF2S3;EIF2S3B	18.4794	18.1605	18.9484	18.7009	17.8881	18.6812	21.5974	17.3026	17.3861	16.9014	17.5191	16.3817	18.6055	16.7349	18.8249	18.7399	18.4929	18.654	18.4699	18.4965	18.7347	18.2285	18.4802	18.5292	18.4195	18.5887	18.4524	18.4692	18.1004	17.2217	16.7305	17.2309	18.6647	17.4051	19.5096	18.8166
ENSP00000468569;ENSP00000306902;ENSP00000253099;ENSP00000465635;ENSP00000466050;ENSP00000466169;ENSP00000465143;ENSP00000377334	MRPL4	14.679	14.857	15.1186	14.7341	10.1027	11.3724	11.0069	11.5837	11.3197	12.6765	11.796	11.7708	12.2312	15.1845	14.679	14.6098	14.7622	15.3406	15.0234	15.1301	15.8627	15.743	15.7209	16.3867	17.119	16.7973	16.9841	17.1818	14.3102	12.3066	13.9895	15.4433	14.6944	13.9403	14.9545	14.2941	+	+
ENSP00000253107;ENSP00000411918;ENSP00000450710;ENSP00000377385;ENSP00000377382	PPAN;PPAN-P2RY11	11.3392	11.0923	12.0446	12.3493	12.3619	10.9758	14.8294	10.3452	17.1963	14.3334	16.1343	12.7486	13.932	9.97458	11.3275	10.9738	13.3428	11.2905	11.0186	12.2231	12.2772	11.1894	14.2657	14.7857	11.4225	13.45	11.3403	14.0853	9.48484	15.1485	12.1306	12.7066	14.5223	11.3653	13.3686	14.9198
ENSP00000466860;ENSP00000253108;ENSP00000467187	EIF3G	12.4346	15.0258	15.3086	13.8777	12.2909	12.3408	10.7777	11.6539	11.1391	11.253	10.8874	11.8301	14.7742	14.7542	15.5812	15.8357	14.1627	14.8884	15.0426	10.89	11.2765	10.4984	14.5796	14.7339	14.1793	14.1089	13.6146	13.4818	10.1956	12.6053	13.0478	14.2579	10.1383	11.1376	14.6686	13.2347
ENSP00000253237;ENSP00000468943	GRWD1	15.0382	14.6801	14.5624	14.7951	14.7971	11.9752	12.2046	9.02615	15.9923	13.0122	15.6055	15.6083	15.1705	14.9516	12.8696	14.7163	14.7889	14.4698	14.9359	14.3353	15.6554	16.3166	15.0727	15.5996	16.1672	16.5011	15.4222	14.9729	15.3971	11.5581	15.0944	15.248	15.0097	14.8805	10.9309	15.2272
ENSP00000394824;ENSP00000384541;ENSP00000436747;ENSP00000354437;ENSP00000253363;ENSP00000344581	RBM39	18.1535	17.9156	17.2606	18.0166	18.1951	17.4021	18.3899	18.2683	17.227	17.3072	17.5163	17.3607	18.6489	18.1285	17.6654	18.3859	18.4325	18.5133	18.8089	18.5231	18.8575	18.6431	18.8895	18.1896	18.4022	18.8009	18.402	19.0124	18.6525	18.2874	17.6049	18.3437	17.5321	18.5603	18.7672	18.1902
ENSP00000456452;ENSP00000454714;ENSP00000455030;ENSP00000457513;ENSP00000457015;ENSP00000253452;ENSP00000454869;ENSP00000455301	COX4I1	12.2859	11.6531	14.3241	11.566	15.0573	11.0445	15.1154	11.1495	11.7916	10.4229	10.1782	11.2284	15.9049	11.2051	12.5914	16.1782	16.2487	14.5722	16.5564	16.6235	18.845	18.3698	18.204	16.878	11.8844	15.0621	10.0923	14.6516	10.0447	9.64014	12.0852	14.1595	15.4988	11.485	16.0033	15.7173
ENSP00000436586;ENSP00000343849;ENSP00000362492;ENSP00000253577	ABCB7	10.2535	10.5882	13.1879	12.7673	11.0728	11.4684	10.2842	12.0223	11.1737	10.899	10.0024	11.13	12.4902	14.139	11.3002	14.9377	13.721	13.9991	14.5039	14.3503	14.4511	15.1329	14.7339	14.928	10.4615	10.8082	10.7225	12.8943	12.0895	11.1475	10.9555	11.0354	10.4032	12.1167	12.4779	10.4882
ENSP00000253686;ENSP00000402068;ENSP00000396828;ENSP00000390882;ENSP00000407733	MRPS25	15.2091	9.87964	11.9815	14.9137	15.1799	15.697	9.59368	11.1666	15.9057	14.4189	14.0388	10.9681	14.8451	15.2437	15.3968	15.9048	15.6559	11.573	15.0127	15.7021	15.6788	14.8251	15.8153	15.787	15.2477	15.5376	14.2537	16.3333	12.622	10.761	12.3678	12.838	10.7086	12.0221	13.1459	14.4142
ENSP00000467587;ENSP00000464813;ENSP00000253788;ENSP00000466019;ENSP00000467939	RPL27	21.5825	21.574	21.2353	21.6251	22.1005	22.054	22.994	22.3364	22.4291	22.3944	23.5501	23.0603	21.5432	21.504	21.7318	21.2167	21.3242	21.2862	20.9228	21.1366	20.9375	21.5977	21.1671	22.7306	21.9596	21.3602	21.309	20.9736	21.0892	22.0321	21.8247	22.0241	20.9851	22.0726	21.0101	21.0465
ENSP00000456811;ENSP00000377474;ENSP00000345398;ENSP00000466259;ENSP00000455275;ENSP00000253792;ENSP00000445349	ACLY	17.3487	16.969	17.3354	17.1474	16.6935	15.4636	14.8386	16.2515	15.0472	14.5774	11.2343	11.3352	17.9072	17.5917	17.3825	17.5435	17.1306	16.6721	16.7498	16.7792	17.4314	17.0312	17.601	17.6189	16.4557	16.3168	16.4868	16.3963	15.9797	15.3804	15.8743	16.332	15.9697	15.6555	16.2884	15.5647
ENSP00000253861;ENSP00000376868;ENSP00000437901	EXOC4	10.7687	12.1007	11.5158	11.5408	9.77696	12.5234	11.7307	11.1234	10.6482	11.8839	12.2208	11.294	11.4829	12.1283	11.2395	11.5949	10.6293	10.0609	13.2576	12.2044	15.3775	14.964	14.8745	15.2131	11.9173	11.1359	11.8965	10.0684	11.6412	10.8411	10.4374	9.33197	13.0575	10.8465	10.5535	10.4597
ENSP00000369594;ENSP00000254108;ENSP00000455282	FUS	23.4878	23.7407	23.4364	23.8164	24.9888	24.7366	24.4811	24.2925	24.3822	21.4495	23.178	23.14	23.1345	23.8083	23.8179	23.6516	23.7529	23.2852	23.4042	23.504	23.2657	22.767	23.1776	23.4173	23.0861	23.4494	23.5002	22.7922	23.7459	23.5863	23.5435	23.9316	23.3199	22.3039	22.5832	24.0419
ENSP00000254193;ENSP00000452836;ENSP00000453521	SNRPA1	15.8204	15.8835	15.0849	14.9678	15.5059	16.6993	16.8859	11.8958	16.5878	15.8429	17.4059	16.2854	10.2031	15.6667	15.7726	16.7076	15.9363	16.449	16.5817	16.3113	16.7638	15.8086	16.1306	16.4748	18.0934	18.1903	18.0074	18.2177	16.3462	17.2022	14.8324	17.9081	15.2684	14.0347	16.3637	15.7472
ENSP00000254322;ENSP00000471073;ENSP00000444212	DNAJB1	12.524	13.8716	15.0362	11.8449	13.7427	10.0616	12.0232	11.9084	10.4872	11.1033	11.0679	11.2816	12.15	12.6997	13.1033	10.5845	15.1653	16.1935	16.2503	16.3869	17.3239	16.9408	17.2713	17.1759	12.5099	10.56	12.2907	11.8451	12.1793	13.4545	12.9985	13.5192	15.9669	16.4441	15.3243	16.197
ENSP00000444045;ENSP00000254436	TRIM21	18.2392	18.5571	19.063	17.9237	16.4569	16.203	15.3112	17.2626	16.6927	16.4272	11.9418	15.6727	17.4541	17.1069	17.0669	16.9756	17.6313	18.0414	18.0572	17.602	17.8218	18.2508	17.2044	17.2564	16.9545	17.0311	17.3054	17.4998	17.7343	16.8465	17.3754	16.6875	17.0169	16.8113	17.4697	17.0334
ENSP00000254480	SMARCC1	15.7681	16.2512	16.1157	14.105	11.4178	11.2826	13.3744	11.5678	12.4352	11.3376	11.5981	14.0529	15.1587	15.1253	15.936	14.3337	15.4689	14.8046	15.2669	14.4944	15.009	14.9719	15.1351	14.7519	15.1231	14.3849	15.4774	14.2886	14.0138	13.595	14.082	11.598	13.8894	12.0888	14.6561	13.0981
ENSP00000254508	NUP210	14.4303	9.25592	10.9305	10.447	12.4028	11.2584	10.7507	11.3108	11.8428	11.171	11.7034	11.2395	9.96786	11.5937	10.4875	11.9719	12.9572	12.4004	12.4693	12.6709	15.4402	15.6298	15.6919	14.8642	11.7173	11.2542	11.7294	10.6526	9.75634	9.61253	11.6204	10.7967	13.204	13.2327	14.5256	14.4767
ENSP00000254718;ENSP00000370968;ENSP00000458919	MYBBP1A	15.1287	15.6712	15.1956	15.5262	14.9862	13.9809	19.6513	13.4067	20.0033	18.0809	17.5115	17.6063	15.6525	15.808	15.9029	15.9647	16.4353	16.332	16.182	16.345	16.4698	16.2593	16.8252	17.4135	16.4089	16.1315	16.012	15.9478	15.4863	16.2983	15.053	15.9632	14.9391	15.6063	15.3668	15.5741
ENSP00000254719	RPA1	10.6226	11.7285	13.4215	13.1639	11.919	13.3368	14.54	13.2308	12.4642	15.6415	14.1779	16.6056	13.66	12.9607	12.6552	13.8685	14.1879	14.3287	13.3661	14.6011	15.1749	14.4207	15.1908	15.4097	14.3244	14.6461	14.6701	14.6436	13.8476	15.6731	14.7884	14.4508	14.1783	14.1913	12.4398	15.547
ENSP00000254928;ENSP00000464607;ENSP00000464402	ERAL1	16.0531	15.6006	15.7295	13.9835	11.7319	11.606	12.404	9.4428	10.3034	11.4978	11.8111	11.7918	16.2796	15.8481	17.1577	14.5151	17.0035	15.6366	14.6463	13.9722	16.8285	16.1433	16.5228	15.8086	14.717	13.3645	14.4781	10.2966	13.0739	14.0316	11.5541	10.9634	12.091	13.724	16.2457	15.069
ENSP00000254940;ENSP00000254941	NIP7	12.8641	11.7767	13.6249	12.7792	14.2118	11.2564	14.632	11.4138	19.9964	16.465	17.7305	17.0624	12.9238	12.9243	12.1088	13.1806	13.0589	15.7186	14.9584	13.5004	12.6906	16.6815	17.5978	17.8264	14.8603	16.6682	14.4389	10.9303	15.2467	16.5759	14.0659	15.7536	12.3034	14.2856	10.2234	15.6668
ENSP00000254950;ENSP00000461295	VPS4A;AC026464.4	13.0142	13.6337	15.4175	10.4308	11.2604	12.4016	13.8851	11.913	11.1864	12.5814	11.9502	13.2441	16.0102	15.8132	15.2369	14.6769	17.3449	16.7471	17.6591	16.6122	18.638	18.215	18.9986	18.0248	14.6586	15.722	14.0814	13.015	13.2245	13.9751	14.6545	13.039	13.7878	14.5498	16.222	15.0495
ENSP00000467574;ENSP00000398244;ENSP00000255631;ENSP00000468403;ENSP00000465690;ENSP00000465876;ENSP00000365521	HSPBP1	14.783	14.1332	15.5305	15.0553	10.9313	11.2098	12.0498	12.2045	11.3907	11.5228	11.0136	12.5948	16.3758	15.5458	15.7276	15.3785	14.8592	14.6974	15.6332	15.0778	15.8615	15.3738	15.5703	14.3624	15.5874	15.3883	15.9506	13.5812	13.4579	12.0696	10.1715	9.38598	12.2687	10.5781	10.7505	10.7135	+		+
ENSP00000256151;ENSP00000450183	CCDC59	15.0534	13.5413	15.3367	9.48355	15.2113	14.7378	16.6806	12.3683	16.2966	15.1087	17.8497	17.8456	14.5572	13.617	15.3581	14.6877	12.2281	10.7134	12.9905	14.0474	14.0938	14.6143	14.3147	15.8349	15.599	15.8798	15.4739	14.2689	14.1571	15.4046	15.6532	14.3953	14.8625	14.7922	15.2619	15.7956
ENSP00000390208;ENSP00000256216;ENSP00000411960;ENSP00000425993;ENSP00000424940;ENSP00000424613;ENSP00000420914	HSD17B4	14.5023	14.8489	13.9701	15.0938	11.827	9.37075	10.2893	12.0401	10.9794	11.7476	11.6904	12.5573	15.5874	15.3356	15.1955	15.6309	14.4579	15.2259	15.4066	15.7904	16.1873	15.7987	16.4692	15.3638	14.0661	14.7093	13.9486	14.7736	10.479	12.5486	12.3363	13.8074	13.4498	13.8454	13.3521	13.1227
ENSP00000425299;ENSP00000256383;ENSP00000452034;ENSP00000451975	EIF2S1	16.6221	16.9477	15.7334	16.7293	16.7504	16.1379	20.2891	16.2896	16.3963	16.6667	15.935	15.5271	16.5734	16.1947	16.2669	16.162	16.7616	16.791	16.7031	16.6643	16.7682	17.1965	16.7786	16.592	16.6565	16.8088	16.9579	16.7906	16.6359	16.0115	16.5587	16.3227	16.4616	16.5024	17.1299	16.4997
ENSP00000444978;ENSP00000354357;ENSP00000256594	GSTM3	18.2888	18.4208	18.3237	16.9405	13.6933	12.3628	11.2318	11.009	11.8071	10.8776	10.9289	9.48492	16.5197	17.2352	16.7023	16.7611	18.3657	18.519	17.5529	17.52	18.2752	17.5245	18.2715	16.6112	14.0161	14.0854	14.1836	13.7502	14.4959	12.558	13.6115	11.5569	8.19839	14.317	13.9769	13.277
ENSP00000433850;ENSP00000400141;ENSP00000399440;ENSP00000435825;ENSP00000362847;ENSP00000401777;ENSP00000257075;ENSP00000391723;ENSP00000362852;ENSP00000362846;ENSP00000409905;ENSP00000326746;ENSP00000440093;ENSP00000385992;ENSP00000338173;ENSP00000354370	PUM1;PUM2	14.884	14.8185	14.7072	15.7317	10.897	10.4427	13.4074	10.3263	11.503	13.4073	11.3579	11.1701	15.5424	13.6266	15.5899	14.0334	15.7774	16.127	12.1843	12.7485	14.6439	16.5962	17.1109	14.0752	16.0363	16.3395	15.3211	16.3045	15.1736	15.0283	13.6628	15.6416	15.9714	10.3029	13.8503	13.8017	+	+
ENSP00000257829;ENSP00000433011	NAT10	13.227	13.8285	15.0699	13.4508	14.0931	14.494	18.1849	14.6054	16.1236	15.0385	16.7514	16.9421	12.6191	13.7639	13.7848	12.9479	13.3	13.863	13.5752	13.6473	13.7761	13.9251	14.1827	12.8171	13.8209	14.2391	12.7017	12.5482	12.3893	15.5606	13.7174	14.4214	11.7804	13.3458	11.9216	13.8083
ENSP00000448963;ENSP00000448098;ENSP00000449179;ENSP00000257904;ENSP00000448885;ENSP00000316889;ENSP00000446763	CDK4	14.6476	16.4873	16.0993	15.1216	10.2325	10.8398	11.4559	10.0164	11.152	10.4509	11.5418	10.6266	18.4412	18.1817	16.9948	18.7261	14.7727	15.5641	12.7543	12.3367	15.6737	15.454	15.5306	14.9649	10.3865	16.1779	15.9501	16.4827	11.5039	14.992	9.89921	16.2047	17.0266	16.1074	17.8261	16.0921
ENSP00000413112;ENSP00000389632;ENSP00000447866;ENSP00000450010;ENSP00000257966;ENSP00000447031;ENSP00000407360;ENSP00000373794;ENSP00000318165	OS9	16.9081	16.4377	17.1026	16.7612	10.734	10.1673	12.7856	12.2787	17.0205	10.8293	16.0099	11.1754	16.4782	16.1166	17.1413	16.3448	15.8009	16.5686	16.49	16.1179	15.9946	16.3524	16.8752	15.4352	16.1466	16.2396	16.4594	16.242	16.0715	15.7332	15.047	16.661	16.2936	16.5366	17.1546	16.0426
ENSP00000312893;ENSP00000399166;ENSP00000258080	HTRA2	14.377	11.3933	11.0476	13.5565	10.9804	10.3359	13.0896	9.02855	10.9727	12.4922	10.7162	10.2498	14.8734	13.6296	14.1492	13.3655	13.6338	14.3419	13.6573	13.656	14.0355	13.7616	13.4036	12.4798	13.8519	13.6585	13.6208	11.4228	11.4863	13.6759	12.9373	13.2294	11.0151	11.4985	10.8777	10.8493
ENSP00000437824;ENSP00000258091;ENSP00000444379;ENSP00000442058;ENSP00000381456;ENSP00000438462	CCT7	19.2267	18.9163	18.9428	18.8796	17.9566	18.0126	17.3694	18.1077	16.9332	17.054	17.6513	16.5317	19.4142	18.9886	19.1262	18.6208	19.2744	19.1501	19.6236	19.1277	18.7432	19.056	19.2383	18.873	18.2749	17.5849	17.8286	18.5653	18.2422	17.6323	17.4723	17.7294	18.2967	18.0749	18.7332	17.8707
ENSP00000258494	ALDH1L2	14.9586	15.9574	15.3713	14.9467	13.6968	14.429	13.4641	11.896	14.269	11.8888	12.0167	12.0461	16.4847	16.3006	16.2521	15.6288	15.6219	15.1618	14.8349	15.3689	16.687	17.0773	16.6817	16.6163	13.2793	13.8896	13.3395	13.796	13.4703	13.0259	13.8176	13.762	10.3143	11.2002	10.9626	11.1347
ENSP00000367552;ENSP00000258646;ENSP00000443293	RCBTB1	17.2094	17.1422	17.081	15.037	15.23	15.1125	15.4188	13.561	10.3403	12.8278	11.6509	11.4252	17.3198	16.3609	17.1825	15.8697	16.8075	16.1145	16.7731	15.4973	17.2943	17.1612	16.569	16.1757	16.1393	16.7655	17.4657	17.352	15.5149	14.2548	15.5883	11.9684	15.8993	14.6657	15.5276	12.5211	+	+
ENSP00000258729	IGF2BP3	15.9137	15.8207	14.8225	14.9447	16.227	15.1835	15.5149	13.8199	15.5393	14.5766	15.8004	16.8524	15.0241	16.5541	16.2748	17.1562	14.5226	15.0737	14.9792	17.7456	14.3973	14.6368	15.4434	17.228	19.0369	19.3925	18.8806	19.1084	17.1267	18.0217	16.453	19.1803	15.6409	14.9276	15.5587	16.5591	+	+		+	+
ENSP00000258962;ENSP00000463042;ENSP00000463223;ENSP00000462215	SRSF1	15.6621	16.5554	17.0951	17.6235	18.5394	18.6838	18.4215	18.7211	19.2973	18.7762	19.5165	19.1479	14.8863	18.0715	16.8115	19.2606	16.3425	17.5946	16.0319	17.112	16.4596	15.7983	16.7719	15.8499	18.3445	19.5814	17.9471	17.931	17.8128	19.3045	18.558	20.1686	15.675	15.6443	16.0212	16.0216
ENSP00000366666;ENSP00000411906;ENSP00000371885;ENSP00000348915;ENSP00000259199;ENSP00000366658;ENSP00000475010;ENSP00000474053;ENSP00000371830;ENSP00000366660;ENSP00000366601;ENSP00000463468;ENSP00000418163;ENSP00000366561;ENSP00000420033;ENSP00000419839;ENSP00000420326;ENSP00000393105;ENSP00000366617;ENSP00000366612;ENSP00000401945;ENSP00000323433;ENSP00000405076;ENSP00000371836;ENSP00000366559…	CBWD1;CBWD2;CBWD3;CBWD5	10.9817	11.3761	15.2905	10.471	12.499	12.1514	12.9605	12.9104	9.61767	11.1086	10.8373	11.5375	15.5278	13.5994	13.5115	13.4036	15.7186	16.4661	16.553	16.2779	17.6606	17.4967	17.2309	16.5202	9.76095	11.2883	9.59741	10.6355	11.2391	11.8044	11.6367	11.8564	11.3446	10.5141	14.8673	11.2323
ENSP00000259217;ENSP00000386531;ENSP00000339721;ENSP00000401648;ENSP00000405187;ENSP00000397078;ENSP00000397479;ENSP00000391896;ENSP00000387762;ENSP00000394313;ENSP00000406325;ENSP00000403915;ENSP00000405363	SMPD4	10.8298	11.6833	11.5769	11.5222	11.3123	10.1895	9.71767	11.3445	10.6889	10.2617	10.5527	9.83028	12.1484	12.9305	11.7316	12.0519	13.3257	13.4923	14.1203	13.4498	15.4311	14.6647	15.7257	14.536	10.1215	10.006	10.7411	10.1684	10.4655	10.2231	12.1184	10.9424	12.4377	13.3734	12.3959	10.9256
ENSP00000365158;ENSP00000259253	UGGT1	14.8284	15.038	14.941	14.8392	11.1735	11.6613	10.3965	10.7645	13.1668	11.0869	14.0161	13.3572	14.7721	15.0637	14.6228	14.6592	13.547	14.0034	13.2903	13.207	14.4079	14.2864	14.5798	14.0778	13.8854	13.9369	13.5017	14.1888	14.2182	11.8716	11.3234	13.4496	14.6439	11.9883	15.9982	11.368
ENSP00000259469;ENSP00000437215;ENSP00000362671	RPL35	21.0027	20.9384	20.7363	20.0175	21.0671	21.6112	22.5917	22.9122	23.6312	23.1208	24.2113	22.1306	20.3299	21.3742	21.3358	21.8041	22.0531	21.3569	21.6054	21.2813	21.8166	20.959	21.6652	22.8476	22.5107	21.7387	20.6685	21.2022	20.9792	21.5857	22.2049	20.904	21.6101	22.0443	21.0236	21.3558
ENSP00000259818;ENSP00000369703	TUBB2B;TUBB2A	17.629	17.2468	17.7135	16.0266	11.1598	11.6396	13.507	12.4575	10.032	13.1615	13.6061	13.1146	18.9158	18.3089	18.5894	18.0776	21.4137	19.3203	20.6546	22.1968	21.5532	20.7955	21.4837	19.8249	20.6427	20.2829	16.6656	21.0023	21.724	14.5156	21.7026	20.6408	15.9808	15.9283	17.1798	16.3008	+	+		+	+
ENSP00000415703;ENSP00000414972;ENSP00000402718;ENSP00000398494;ENSP00000397790;ENSP00000383438;ENSP00000259873;ENSP00000398781;ENSP00000398549;ENSP00000397472;ENSP00000397340;ENSP00000390930;ENSP00000383437;ENSP00000445207	MRPS18B	14.4047	15.6256	15.2611	15.4958	12.5115	12.3868	12.2198	9.58862	16.0036	10.2266	10.7204	15.5411	15.8132	15.4994	14.8768	14.4476	15.6217	15.0462	14.3574	14.6833	15.5883	15.2894	14.7682	16.3335	16.9035	16.4807	16.5416	16.8759	15.8019	15.3591	10.4239	15.8934	15.4464	11.245	10.9468	12.0421	+	+
ENSP00000260102;ENSP00000428581	MRPL15	13.3005	14.6238	13.7906	12.8244	11.204	11.9021	12.116	10.565	12.9611	12.5424	11.1658	14.0999	13.1905	12.1625	11.0855	13.2536	13.0326	13.8576	12.9109	13.3872	13.328	13.4875	13.9839	15.7502	16.036	16.8583	17.3388	17.581	12.8887	13.3227	10.8138	14.6671	12.5483	9.82347	14.1771	13.4471	+	+
ENSP00000359146;ENSP00000260563	RTCA	15.8393	15.2233	15.702	12.5779	11.0254	10.4772	12.8612	11.267	13.1033	12.6949	12.8317	11.8045	15.5929	14.9869	13.3897	9.45494	14.2492	13.1239	14.2315	12.7351	15.1429	15.129	14.993	14.2591	16.2525	16.597	16.566	16.5254	14.8883	14.2489	14.9321	14.419	14.7081	13.824	13.0734	12.7041	+	+
ENSP00000260641;ENSP00000367220;ENSP00000437383	ACTR2	16.927	16.9685	17.1288	16.3533	16.5521	14.5468	15.7253	9.48499	15.7216	9.51664	9.08141	12.7922	17.3351	16.4508	16.1628	16.3726	16.9626	17.1371	17.0796	17.1119	17.4099	17.6498	18.2195	17.0879	16.3132	15.1362	16.1553	16.6879	15.9508	15.1588	14.5916	15.7806	17.0122	17.0803	17.672	15.8662
ENSP00000260643;ENSP00000407036;ENSP00000397036;ENSP00000384032	PREB	13.4676	11.5143	13.0202	12.9667	12.5947	9.51822	11.5244	11.7141	11.0969	13.0916	11.0028	10.937	14.3174	13.7931	13.8109	13.5643	14.2925	14.1066	14.1006	15.0104	15.8728	15.8523	15.4566	14.931	11.9647	12.6762	12.2393	10.8185	12.6803	10.2581	12.3659	11.4375	13.7445	13.7924	13.9428	14.4548
ENSP00000260665	LRPPRC	10.7962	11.0007	11.5573	11.5613	11.4074	10.8806	10.1807	10.2717	11.5138	12.23	10.3134	10.1259	13.7608	13.5472	12.1102	13.6912	13.6812	14.5723	14.0953	13.8092	15.4323	14.9313	15.5891	14.5141	13.3844	13.5238	12.8042	13.7762	11.7981	11.6843	11.275	14.1077	12.4909	13.3784	13.1744	13.7803
ENSP00000386636;ENSP00000260956;ENSP00000397029	SSB	15.1553	15.4378	14.8454	14.0831	13.9349	10.2472	13.7003	11.3555	19.2455	15.4141	16.995	15.2717	15.3876	15.0629	15.2724	14.9048	13.9615	14.0816	14.2425	14.4991	15.1367	15.2105	15.1255	17.4529	19.317	19.4381	18.8737	19.1365	16.6087	16.6859	17.1796	16.9866	14.7338	14.4116	13.8237	14.0975	+	+
ENSP00000408683;ENSP00000386245;ENSP00000407083;ENSP00000260970;ENSP00000402222;ENSP00000435987	PPIG	17.972	17.5613	17.2231	17.8659	18.8063	18.7559	18.2867	18.6419	17.8927	16.6701	18.1141	17.2111	17.5175	17.5469	17.7915	18.0493	17.3457	17.7453	18.0456	17.7788	17.6197	17.9867	17.4977	16.7363	17.4237	17.6366	15.7198	16.4777	11.0591	17.3536	17.5149	16.4346	17.695	18.2578	18.509	18.6538
ENSP00000445147;ENSP00000261303	PSMC1	16.3368	16.9646	16.6997	16.8355	15.7368	17.0483	16.4657	16.8763	16.3028	16.7976	15.5579	15.4402	17.267	16.7117	17.4266	17.0459	17.6326	17.7339	17.9528	17.7233	18.3954	18.3776	17.9317	17.7502	17.0177	16.8707	16.8409	17.0732	16.9669	15.634	16.8797	16.7066	17.9983	17.3207	17.8182	16.4833
ENSP00000261313	PEBP1	17.581	17.476	17.5065	17.4568	15.2245	10.2404	15.2645	16.0013	16.2228	15.584	15.7143	10.6924	15.7053	16.8088	16.9356	17.0758	16.5881	16.8332	16.9198	16.6561	16.7681	17.2059	17.0305	15.4181	15.6013	16.7564	16.3917	16.2916	17.3501	15.7769	17.1871	16.5863	17.2452	16.0686	17.4479	9.79491
ENSP00000261366;ENSP00000378761	LMNB1	15.8414	14.0139	15.6236	16.603	19.1989	19.2818	18.7719	19.1067	17.6273	19.9114	19.3239	20.6493	15.9189	17.2959	16.1626	17.0511	17.4408	17.9033	17.6612	17.8913	18.8737	18.8541	18.4308	18.473	17.0772	17.1934	15.7638	16.5825	15.0027	18.9177	15.6624	17.4977	17.3583	18.3141	17.5968	18.9455
ENSP00000443496;ENSP00000261396	NUP133	11.304	11.8642	12.1948	12.2617	11.5664	12.3911	10.5394	10.4236	12.282	12.3229	10.3632	11.348	13.6723	13.7966	13.2301	14.0044	14.3583	14.4105	15.0855	14.1549	15.2153	15.5962	16.0315	15.801	12.8557	13.0957	10.0714	13.0213	12.5826	11.4851	10.6088	12.6588	14.0762	13.4646	15.4897	12.5651
ENSP00000428120;ENSP00000261413;ENSP00000426941;ENSP00000426176	MRPS27	11.7596	13.5378	10.4722	12.0681	13.5874	11.5855	11.4035	10.3703	15.7584	14.0191	13.9197	11.3026	13.9497	13.4481	12.8091	12.862	13.4116	12.8004	13.1499	12.571	13.6535	12.6222	13.5496	12.7091	15.4979	15.0577	15.3039	15.1409	11.6083	13.8461	12.8449	14.4815	12.705	12.3226	13.4	12.3262
ENSP00000431297;ENSP00000342408;ENSP00000261443;ENSP00000432958;ENSP00000351329;ENSP00000358543;ENSP00000407724	CSDE1	15.2862	13.5503	14.3842	16.1464	11.6285	12.8747	11.3819	10.9674	11.9206	13.0882	12.1153	12.1278	17.2667	16.7615	16.8003	15.9884	16.402	16.4122	17.2634	16.3289	17.244	17.3331	16.8268	16.5552	14.5799	15.3891	14.7265	14.7715	14.5975	13.7284	12.725	14.0844	14.9331	14.4041	14.2711	15.1255
ENSP00000424016;ENSP00000426947;ENSP00000336735;ENSP00000261509;ENSP00000425556	PALLD	18.1767	16.9282	17.5996	16.666	15.3733	15.8025	15.5815	10.9602	14.1371	14.1944	14.1913	13.5278	17.151	15.4719	15.4135	15.1819	16.1324	14.7367	18.1473	15.7158	14.0375	15.5491	14.0856	13.1346	14.6992	14.2802	15.2384	15.4874	15.3391	13.474	14.8783	14.6399	15.4023	15.0554	15.2363	14.1863
ENSP00000261531;ENSP00000451129;ENSP00000452059	SNW1	18.2088	17.987	18.0952	17.6329	17.9741	18.6489	17.7349	18.8461	16.24	16.7501	16.6484	18.0315	17.6198	17.9307	18.176	17.7496	17.9194	17.7553	17.8636	17.6933	18.1067	16.5799	17.5582	17.4177	17.9868	18.196	17.449	18.0332	17.5971	17.2564	17.9173	17.8512	17.7182	17.1444	17.0723	17.1909
ENSP00000445126;ENSP00000418393;ENSP00000350219;ENSP00000419764;ENSP00000261574	IPO5	15.9348	15.842	16.3244	15.6514	15.3521	14.4123	14.6616	14.9321	11.2327	14.4543	13.466	13.0995	15.3415	15.2587	15.5045	15.5232	16.0961	15.4421	14.8681	14.8414	13.2017	15.2211	14.8957	13.2314	15.5619	15.6562	15.0265	16.0008	15.4564	14.4556	15.3626	15.1652	15.7491	15.5025	15.7263	15.4524
ENSP00000261598;ENSP00000326603;ENSP00000463049	SMCHD1	10.2936	10.2394	12.4596	11.1356	12.5076	11.9133	10.0083	10.7586	11.0499	11.681	9.88826	10.9298	9.73744	11.0493	12.0198	11.1059	11.3817	9.56316	10.2953	11.5812	9.61969	9.54341	12.1025	13.0036	12.0524	9.24828	10.6779	10.7702	11.2687	10.2634	10.1663	10.6871	11.1201	11.0443	11.2093	10.8041
ENSP00000261622	SLC7A5	11.6624	10.8068	9.32961	12.2269	11.879	10.6636	11.64	14.0892	11.4947	11.9993	12.3783	14.2497	12.9782	12.5902	11.8998	12.988	14.2309	14.273	13.9489	14.411	16.3618	16.4263	15.4769	15.679	13.3835	11.3362	9.49681	13.0485	13.543	12.7169	13.286	10.9216	14.3435	14.1428	15.0974	10.8896
ENSP00000439590;ENSP00000448850;ENSP00000441808;ENSP00000261636;ENSP00000448912	ARL1	15.6895	18.2443	12.7045	15.7866	10.3934	12.3841	11.3417	10.7473	10.3932	11.4422	12.429	11.611	17.6314	11.3458	16.998	15.1146	17.4826	17.3327	17.3072	16.7469	17.7384	18.8069	19.0952	18.4531	16.2055	15.8261	16.0885	15.8103	11.9042	13.5866	13.3061	14.7019	10.8842	9.8108	11.4401	10.4519	+	+
ENSP00000261667	KPNA3	18.2207	17.1985	17.9116	17.7555	16.6569	11.5156	16.5738	15.549	15.8223	15.6872	15.6858	15.043	18.1432	18.1401	17.8266	16.9711	18.2057	17.5832	18.3878	17.8753	17.7903	17.8238	18.3622	17.3444	16.9825	17.4952	17.417	17.2383	16.8573	16.3628	16.8785	16.7856	17.1008	16.6387	17.218	16.5184
ENSP00000261700;ENSP00000451715	RTRAF	24.9888	24.648	24.6999	24.3831	17.59	16.7188	17.2012	16.5332	16.0233	16.3328	17.3361	18.7897	24.4594	24.264	24.028	23.755	24.7769	24.7425	24.4266	24.1809	23.5316	23.7011	23.2847	22.5988	21.1609	21.6277	22.0405	21.6998	19.6	20.0621	19.9247	21.0182	17.5025	17.1714	25.5878	17.7185
ENSP00000403349;ENSP00000261733	ALDH2	13.9382	13.219	12.9456	13.2224	10.6809	14.5106	12.5591	10.5369	11.164	12.8569	12.56	12.1738	13.5849	13.7518	13.8578	14.0368	10.0483	10.5798	13.8284	11.7854	16.2194	14.7876	15.7873	15.4272	11.7583	9.91081	12.0182	11.7358	10.2216	12.4996	11.7964	11.4173	12.7287	11.7858	11.9855	10.998
ENSP00000261735	ERP29	17.3553	17.1195	17.0719	17.4728	16.3654	17.2307	16.8102	17.0365	16.4864	16.6125	14.6875	14.8052	17.6679	16.904	16.9	16.8544	16.9311	17.4985	17.3072	16.5298	16.8101	17.1758	16.5195	16.251	17.173	17.0474	17.3716	17.4436	17.7434	17.0973	16.8669	16.6129	17.9233	17.6949	18.3226	15.8933
ENSP00000455530;ENSP00000261875;ENSP00000456568;ENSP00000454610;ENSP00000456300;ENSP00000455686;ENSP00000455587;ENSP00000454873;ENSP00000392491	HACD3	11.2301	11.4259	12.8762	11.0757	10.0179	11.888	12.3372	10.7945	10.4646	10.2078	11.2196	14.1638	13.5127	11.0667	11.7497	14.4314	12.5068	10.162	11.8051	16.127	15.9834	16.9713	17.009	14.0003	15.9569	15.7886	14.29	14.1065	14.9027	13.7313	10.0965	13.8372	16.7901	16.0804	16.8657	16.687
ENSP00000261942	FAF2	14.0852	11.6109	10.5831	12.1582	11.9863	12.7178	11.3087	9.66152	11.3934	11.807	12.3213	11.1141	13.3062	15.1866	13.9068	14.0813	13.5825	15.9157	16.5227	16.0871	17.9954	17.3144	17.6924	17.2727	12.2734	10.1714	10.4967	13.5917	10.586	10.5	13.1319	14.0422	13.9168	10.8513	14.8407	13.3106
ENSP00000431150;ENSP00000261973;ENSP00000437934;ENSP00000436225;ENSP00000436868	RBM25	16.1408	16.674	16.6274	16.7745	18.1448	17.4289	18.1449	18.1475	17.5876	17.3499	17.0587	16.6046	16.9422	16.1858	15.8661	16.9967	16.8117	17.0614	17.5996	17.0814	16.902	17.1887	17.0631	16.2765	17.5804	17.8828	17.9317	18.0062	17.7749	17.2666	17.8036	17.6021	18.1417	18.3808	18.4264	17.9025
ENSP00000262027;ENSP00000314653	MARS	15.8737	16.158	16.6857	16.1781	13.3574	14.1785	13.4807	14.0403	13.1206	13.3791	11.7662	12.0863	17.2085	16.7086	16.3796	16.3455	17.0381	16.8817	16.4276	16.4246	18.1223	17.8419	18.2758	17.9867	15.3992	15.6645	15.6824	15.2697	15.552	14.2215	14.8221	14.7833	15.5706	14.1323	15.9004	15.4499
ENSP00000450297;ENSP00000262030;ENSP00000446489;ENSP00000446677	ATP5F1B	18.0086	17.5661	18.265	17.6879	17.2607	17.2267	16.6579	17.6642	16.991	16.7714	16.8273	16.576	18.1168	17.4627	17.9083	17.5502	18.1665	18.0227	18.3761	18.1284	19.1866	19.0109	18.9141	18.599	17.3774	17.594	17.4958	17.5188	17.68	17.253	17.4931	17.1253	17.5177	18.091	17.5807	16.6837
ENSP00000430194;ENSP00000262105	MCM4	15.2333	14.2756	14.3755	15.5329	12.0177	10.3098	11.3972	11.0919	12.8541	13.7785	13.4537	14.6065	16.7085	15.6806	16.267	16.0703	16.2058	16.8401	16.537	16.9628	17.663	17.5741	17.4544	16.8126	14.2655	14.1642	14.0779	13.9383	13.3438	14.1858	14.9238	13.815	15.1399	13.9254	15.4462	15.1209
ENSP00000466234;ENSP00000262124;ENSP00000382779	SEH1L	17.2136	15.992	16.6998	15.6852	14.4416	14.4761	15.2	10.3835	11.3509	12.1007	10.9881	13.3128	17.1002	16.8787	17.1939	16.6478	15.4796	14.3924	16.5259	15.8356	17.6476	18.0374	17.2124	17.0232	15.9039	14.9471	14.0275	13.7164	15.3159	15.283	13.8278	15.2798	15.039	14.7383	14.235	12.9178
ENSP00000466252;ENSP00000446426;ENSP00000372804;ENSP00000262173;ENSP00000466111	RNMT	17.6742	17.6487	17.8008	16.3704	14.4902	13.7137	13.6567	11.0861	11.0046	11.7896	11.9307	11.2139	16.8871	17.0719	16.6259	16.3527	16.1508	16.4045	16.3973	16.0092	15.8062	16.2414	15.5519	14.9701	14.5872	15.777	15.0711	15.1588	13.5274	13.7181	14.4553	14.7368	13.0809	12.7645	14.5855	13.7327
ENSP00000262177;ENSP00000400665;ENSP00000397556;ENSP00000396267;ENSP00000402270	DNAJB6	13.2902	15.5348	11.8797	13.1654	12.5135	13.3438	13.3032	14.2511	10.241	11.7211	12.8211	11.1632	16.1746	14.6082	15.2904	15.2914	17.3507	17.5312	15.8435	16.6967	18.6048	18.5171	17.7239	17.1774	15.8479	15.8265	14.618	12.7889	12.7384	11.1787	10.8663	14.4661	13.3031	17.068	12.1597	17.175
ENSP00000454815;ENSP00000262302;ENSP00000456928;ENSP00000456284;ENSP00000454576;ENSP00000454982	NUBP2	18.2927	20.2186	20.5706	20.3683	14.8816	13.9583	14.5	11.8857	16.2553	11.9056	11.62	16.3447	20.7762	19.8608	10.2829	19.7786	19.4235	19.9258	15.5309	15.193	20.3256	19.0168	19.335	15.6612	18.0542	18.2646	18.1988	18.8552	17.5252	17.0752	17.2767	17.968	18.0118	17.4653	18.4764	17.286
ENSP00000387189;ENSP00000386652;ENSP00000262306;ENSP00000458443;ENSP00000458213	ELOB	17.6331	17.5475	17.8986	17.4206	16.2678	12.8694	16.6539	11.8455	15.6085	16.2706	16.0017	16.7514	17.8852	17.3397	17.3196	17.3583	17.5805	17.2475	17.7224	17.618	18.3554	17.5244	18.1373	17.6157	17.8987	17.3694	17.8917	17.8937	17.5516	16.5373	16.8573	16.3269	17.76	18.0471	18.21	17.2099
ENSP00000360012;ENSP00000433690;ENSP00000431552;ENSP00000433111;ENSP00000360015;ENSP00000262348;ENSP00000346829;ENSP00000446112	WLS	9.65903	9.10549	11.4258	11.2886	11.7029	11.843	10.3621	11.1454	11.4663	12.6968	12.4663	11.9117	12.7857	11.0715	12.2864	10.3802	13.0352	13.1073	14.0951	12.9579	15.3687	14.8752	15.0563	14.2955	11.4309	10.1733	10.9875	9.99876	11.6919	10.6768	11.6129	10.5136	10.5372	11.1609	11.5505	12.7204
ENSP00000468118;ENSP00000440019;ENSP00000262374;ENSP00000464700	ALG1	11.3399	11.9738	11.3326	9.97589	12.0566	11.1124	11.6576	12.5557	11.2826	11.6221	10.0405	10.2536	10.6664	12.4906	12.7429	11.1287	10.4095	14.2909	15.3009	13.4656	17.9335	17.3727	16.9904	17.1814	11.7644	12.0267	10.7069	12.6419	12.8307	11.6247	11.6599	12.6993	13.2845	13.5758	15.5914	12.7203
ENSP00000262375;ENSP00000347445	DNAJA3	15.6205	15.547	15.0341	14.9182	14.9611	11.8898	14.3965	12.0208	14.9039	13.9628	15.8895	13.1626	16.6953	15.5608	16.0147	15.3484	17.4149	17.5198	17.6296	17.7174	18.8238	18.7374	18.8321	18.9274	16.2577	16.3805	15.895	16.7165	15.5731	14.7127	15.8414	15.6454	17.3288	17.6614	18.2353	17.2604
ENSP00000262455	ERP44	18.8854	19.0767	19.3268	19.6954	18.7731	18.432	17.9874	18.6649	17.7965	18.0129	17.5657	16.609	19.2539	18.5958	17.7293	18.3277	18.0409	18.4758	18.3639	18.8387	18.4148	18.6179	18.2221	17.2688	18.3751	17.938	18.7674	18.766	18.5412	17.6383	18.3738	18.788	18.7367	18.6401	18.7913	18.1676
ENSP00000366695;ENSP00000366685;ENSP00000338844;ENSP00000262544;ENSP00000403971	SEC23B	17.3393	17.9239	18.3238	17.2041	13.7233	13.6163	13.4522	11.5545	12.4535	11.8662	11.7524	12.2717	17.4482	17.1616	17.272	17.1428	16.8125	16.8092	16.7414	16.9151	16.7527	16.839	16.8619	16.2253	15.007	15.685	15.8727	15.7121	14.9935	14.4956	14.1469	15.0956	15.4523	15.0997	15.6956	14.2942
ENSP00000262554	SPTLC1	13.2696	13.6817	13.227	11.8797	11.8209	11.3558	11.3061	12.2768	11.0634	10.4523	10.4597	11.7536	13.6629	14.8965	16.201	14.6262	17.1999	17.3206	17.387	17.1182	19.3892	19.5066	18.8444	18.6153	13.6037	14.4829	11.1043	12.9547	11.2539	13.0449	12.8732	14.5065	14.7947	14.7864	16.061	15.5937
ENSP00000433464;ENSP00000378378;ENSP00000262584;ENSP00000435313;ENSP00000436460;ENSP00000434535;ENSP00000433703	RPL8	21.9403	22.0481	21.8067	22.2503	22.2184	21.8735	22.3453	22.5129	24.6242	23.6214	24.4127	23.5198	21.9284	21.9373	22.1185	22.3971	21.908	22.4179	22.1527	21.9955	22.0189	22.0956	21.7361	22.9573	22.1756	21.9103	21.6974	21.7854	22.0755	22.447	22.3865	22.424	21.8026	22.2221	21.5013	22.0133
ENSP00000474349;ENSP00000405677;ENSP00000451328;ENSP00000262710;ENSP00000451138;ENSP00000380502;ENSP00000350073;ENSP00000345541	ACIN1	15.5532	15.4942	15.2872	16.6194	17.6786	17.2144	16.9406	17.149	17.0693	16.6482	17.5297	17.4409	15.1884	16.6803	15.5155	17.4743	15.2198	15.7804	16.3746	15.4872	14.7838	14.4561	14.9729	14.3942	15.9325	15.5583	15.4854	15.5349	15.2382	18.6096	16.0368	17.0936	14.5638	17	15.9878	17.978
ENSP00000361152;ENSP00000262746;ENSP00000407034;ENSP00000389047	PRDX1	24.2288	24.3193	24.6501	23.9218	23.2452	23.6027	22.761	23.2315	21.7026	22.218	21.5349	21.1443	24.1719	23.9682	24.1561	23.8563	23.4765	23.7276	23.7931	23.8048	23.7261	23.9082	23.5817	23.295	22.7898	23.0457	23.0176	23.1185	22.9288	22.333	22.9778	22.6925	24.3173	24.0437	24.0707	23.8652
ENSP00000262776	LGALS3BP	19.9704	20.1395	19.3696	19.0313	19.1636	19.4145	19.1584	19.7987	19.071	19.2504	19.1906	18.4241	19.4984	18.9259	19.0996	19.1933	18.666	19.0843	19.2874	18.8293	18.9533	18.8765	18.6899	18.104	18.3867	18.8002	18.7157	19.0111	19.3074	18.3123	19.3479	18.9136	19.6656	19.7357	20.6233	20.3179
ENSP00000262803;ENSP00000470142	UPF1	12.9362	13.9762	13.6506	15.49	12.4468	13.523	12.7948	12.715	12.5699	14.0641	13.5418	13.0263	14.6354	15.1769	14.3552	14.92	14.2394	15.3244	14.6286	15.355	15.6326	15.3397	15.2731	15.6153	16.8141	15.9937	16.6461	16.7062	14.7863	15.6036	15.5071	17.1387	14.3761	14.6152	13.5646	15.5046	+	+
ENSP00000471959;ENSP00000340648;ENSP00000262854;ENSP00000401253	HUWE1	13.0442	13.6021	13.6829	13.0622	9.94304	11.5267	11.3567	11.4975	9.21681	9.56144	11.0569	11.1877	13.8568	13.7732	13.7736	13.1789	14.2795	14.4241	13.7352	14.486	14.9665	14.8468	15.1902	14.9568	11.912	12.6889	13.0347	12.8009	11.8991	10.5709	11.1022	11.7056	12.3261	13.5125	12.7681	12.1524
ENSP00000262878	SAMHD1	12.8028	12.9378	15.3217	13.6763	12.7448	13.643	11.8349	14.2757	11.6548	13.2129	10.3894	12.1828	15.7975	15.3764	13.606	15.1833	14.8219	15.5968	15.6617	13.7715	16.7923	17.9461	16.6608	15.0077	14.1712	13.7537	10.097	11.9595	11.7374	11.2524	13.2559	13.436	13.6023	11.5073	13.4745	14.3409
ENSP00000443671;ENSP00000262887;ENSP00000470045	XRCC1	11.8791	11.845	11.0079	11.8267	17.2466	16.9814	18.1561	17.4085	13.894	19.3222	17.5351	21.2425	11.2586	12.5784	11.9106	12.1943	10.5713	13.1199	11.9958	10.8149	9.8407	10.4876	11.4865	13.0322	12.142	10.7742	12.3398	12.0736	11.9221	18.4246	15.8038	14.7094	13.2732	17.8529	11.1379	17.4653
ENSP00000473065;ENSP00000444935;ENSP00000262890;ENSP00000471933	PAFAH1B3	15.9795	16.8109	17.4397	16.7552	16.3204	15.9052	16.0185	16.8168	15.2498	15.7415	15.1821	14.39	17.2843	16.682	16.4454	16.7837	16.2751	16.2629	16.198	16.346	15.9261	16.0827	16.3879	15.9304	16.2355	15.6698	16.5499	16.5796	16.5125	16.051	16.2527	15.5475	16.0445	16.265	16.5211	15.7268
ENSP00000446477;ENSP00000379495;ENSP00000262982	CSE1L	15.6416	15.9124	15.7868	15.8036	24.0124	12.2205	23.6608	23.8761	12.537	13.1421	23.1586	24.5459	15.8316	20.6818	15.4516	15.3503	14.9828	15.4083	13.9687	14.3883	20.5122	20.4625	16.0981	14.8742	21.1937	21.7903	13.6284	13.7599	20.0111	23.8001	13.3666	20.8016	21.8522	14.4352	20.9434	14.7045
ENSP00000443768;ENSP00000439970;ENSP00000382274;ENSP00000331851;ENSP00000287667;ENSP00000370883;ENSP00000263012	NOMO2;NOMO3;NOMO1	10.6289	11.2988	12.1263	10.219	10.3082	11.9163	11.0891	10.2877	11.6327	11.2026	10.3209	11.1022	11.6853	12.1814	10.7708	12.1376	10.9065	11.4961	11.346	12.1012	14.0188	12.8786	12.6766	13.4635	11.4554	9.35989	11.7115	12.1336	9.01646	10.9996	11.1469	10.3744	11.0018	11.6585	10.8087	10.2243
ENSP00000263168	CAPZA1	18.2085	19.4257	18.6976	18.2626	14.4848	13.6685	13.8602	11.7871	11.4945	10.7455	10.779	12.8192	19.478	19.0517	17.637	19.0523	18.2558	18.3737	17.5825	18.0032	17.5744	17.8308	18.571	18.2209	14.7058	15.3282	15.1763	15.494	13.1546	13.9249	14.1365	14.9378	9.76172	14.9077	15.0942	14.1255
ENSP00000384978;ENSP00000385240;ENSP00000263201;ENSP00000405726	CDC45	12.2133	11.25	10.9319	11.3061	10.8367	11.5022	12.2906	11.4149	11.3001	10.5857	11.7499	11.3701	13.8299	14.2211	14.4839	13.2324	15.0063	15.1948	15.728	15.2586	17.2721	17.3742	17.5021	16.7127	12.7391	12.0932	10.5944	12.188	11.8865	11.3545	11.9539	13.2641	11.7402	12.0121	13.3163	11.1813
ENSP00000263212;ENSP00000384930;ENSP00000439915;ENSP00000380632	PPM1F	11.8578	10.2681	12.7614	11.3388	11.8011	9.98427	10.6155	9.96171	11.0514	10.7082	10.8563	10.5839	13.9238	12.6493	14.0377	12.6728	14.9982	15.7134	15.81	14.0805	18.0974	18.0671	17.5501	17.4635	10.7898	11.5397	13.5475	9.84354	12.4865	11.547	10.0143	13.0885	10.6117	13.9833	11.9313	13.662
ENSP00000263239	DDX18	11.6894	13.136	14.2355	13.1765	14.4292	14.3765	16.7004	10.3781	16.8529	15.9508	14.0392	16.8058	12.8989	14.7351	13.2175	13.0419	12.9368	11.8439	12.77	14.6935	13.5756	12.6537	12.3765	15.3639	10.6276	14.8002	11.7821	12.7166	12.8351	15.3677	14.1466	14.2309	13.7274	14.6418	14.1278	13.7366
ENSP00000470898;ENSP00000263270;ENSP00000471340;ENSP00000263271;ENSP00000470176;ENSP00000472080;ENSP00000470235	AP2S1	17.4919	17.2335	17.8103	16.7604	12.2818	18.2157	17.0807	18.1034	16.5072	17.266	16.5839	16.5576	17.4961	17.2561	17.1692	16.8001	17.2591	17.0522	17.4913	17.249	17.8235	18.0835	18.7394	17.3411	17.3456	17.3662	17.4813	17.6649	17.0324	16.8991	17.1076	17.6789	17.0103	17.8105	17.7161	17.6854
ENSP00000263383;ENSP00000470942	ILVBL	13.2269	21.7597	13.0627	18.5729	12.1616	9.67551	10.8795	10.3789	11.7624	10.3799	10.1573	11.3595	16.702	16.4206	16.6027	18.5016	14.5138	16.2395	16.0307	13.8954	18.4131	17.8068	17.9023	16.906	12.7123	12.7647	11.139	13.9762	10.2958	10.9844	10.6585	14.6889	13.4384	11.0849	14.7324	12.1506
ENSP00000414464;ENSP00000411688;ENSP00000378353;ENSP00000362099;ENSP00000307318;ENSP00000263556	P4HA1	11.7069	10.064	12.6763	11.8118	9.89848	11.274	12.2444	9.90631	11.7291	11.8074	11.9046	11.7045	14.6355	14.038	13.6949	13.5464	12.4686	13.252	12.9408	10.5433	13.5353	13.3749	13.5798	12.7635	11.9474	12.3789	11.8042	11.0059	12.2567	14.0545	14.4195	12.7621	11.2052	13.7711	11.5572	12.817
ENSP00000434248;ENSP00000433439;ENSP00000263672;ENSP00000436759	SPCS2	10.6422	11.7968	11.0334	16.1712	11.8889	10.7657	13.8778	10.4653	14.9479	12.4996	11.0507	11.5874	10.9777	16.0989	11.9484	16.7282	15.8852	16.426	15.146	16.9195	15.9987	16.1388	16.167	17.8906	14.8126	16.0777	12.4257	11.5328	10.9509	15.708	12.2772	12.1453	15.4332	17.2025	16.3133	18.4311
ENSP00000436018;ENSP00000432951;ENSP00000263681	POLD3	11.2471	9.99402	10.7863	10.8892	9.60818	10.4509	9.71176	13.5089	11.562	12.3969	12.3296	10.7533	13.4973	14.0466	10.2676	10.9483	15.8023	15.4627	16.8646	14.9903	18.0734	18.4671	18.4602	18.4165	11.3677	10.5934	11.9266	11.605	11.0916	11.5364	9.68612	11.8426	10.2766	12.4013	10.9524	10.6485
ENSP00000263694;ENSP00000406841;ENSP00000362825	SNRNP40	19.3719	19.678	19.8854	19.1969	17.9743	18.8063	18.2422	18.5071	16.9674	17.6814	16.8531	18.8127	18.6406	19.1684	19.0288	19.2015	19.2376	19.4168	19.1431	19.123	19.4319	19.2055	19.2597	18.7943	19.3185	18.2637	18.5436	18.8508	18.2179	17.6531	18.176	18.3776	17.8341	18.2051	17.1758	15.44
ENSP00000263774	NDUFS3	15.144	14.0685	15.3086	14.7306	11.7707	10.0827	10.2828	10.5091	12.8702	12.5609	10.6382	10.6936	15.0758	15.6223	15.1733	14.9192	16.7466	16.4214	16.4634	16.9675	15.82	17.2285	18.4475	17.2376	13.3549	13.2186	11.0437	13.8655	12.3873	11.9583	11.2297	13.2327	13.6812	10.7393	10.3155	14.3236
ENSP00000398765;ENSP00000410807;ENSP00000423339;ENSP00000386397;ENSP00000339430;ENSP00000386522;ENSP00000350692;ENSP00000386591;ENSP00000263811;ENSP00000386886;ENSP00000433791;ENSP00000386415;ENSP00000380308;ENSP00000397654;ENSP00000403089;ENSP00000394492;ENSP00000388699;ENSP00000392741	DYNC1I2	12.3023	10.1295	10.6324	11.8594	11.2718	11.489	9.33684	10.9531	10.3894	9.29477	10.1955	10.769	11.1874	9.95167	12.5771	13.2353	13.1748	13.8728	13.9641	12.8362	17.0138	17.1388	16.717	16.2551	11.5241	11.9276	9.75847	14.3335	11.3542	13.1381	11.8802	13.8473	14.187	13.0383	13.9458	11.7995
ENSP00000263956;ENSP00000394065;ENSP00000386465	GTF3C3	10.6406	11.1968	10.9264	12.977	12.9872	10.1771	11.6201	9.85348	12.2896	9.95348	11.9211	8.58464	14.3069	13.9391	11.4699	14.1222	14.5106	15.0869	14.4255	14.4734	15.1002	14.9149	15.8417	15.2051	14.1809	14.2668	14.2551	13.7051	12.2449	12.8614	12.7913	13.4224	11.6618	11.7179	13.1166	11.9021	+	+
ENSP00000263967	PIK3CA	10.253	10.0717	13.9773	9.90423	16.4698	11.1206	16.7991	15.6026	16.5568	16.2976	16.7453	17.1448	11.7873	9.53413	10.6826	10.7343	10.1804	12.3801	11.4908	12.5009	10.1744	11.0711	12.2816	10.9751	16.3242	16.4695	16.1797	16.1333	16.9131	16.7805	17.5697	17.3087	16.3628	16.0471	16.1648	16.1799
ENSP00000472890;ENSP00000471023;ENSP00000469200;ENSP00000442266;ENSP00000433704;ENSP00000264018	DDX6	16.7945	16.5456	17.0106	16.5493	13.072	11.7238	16.2984	10.175	14.876	13.7655	12.1118	12.4917	16.6799	17.4548	17.8349	17.8985	16.3661	16.4268	16.3751	17.3553	17.0101	16.5361	17.9627	16.6611	16.2178	16.7927	17.1709	16.8291	15.0048	16.77	15.4694	16.6998	14.9326	15.7867	16.7562	15.7351
ENSP00000471768;ENSP00000264028;ENSP00000469662;ENSP00000352385;ENSP00000468926;ENSP00000376599	ARCN1	14.2524	12.775	13.2232	14.2352	10.9857	10.2554	10.3579	12.0019	13.3058	11.5803	9.82356	8.88628	14.3711	14.1446	13.6499	14.903	15.416	15.0426	15.4272	14.0695	15.3808	14.88	15.7618	14.9838	14.187	14.7524	14.5919	14.5158	14.1255	13.7165	14.1759	14.3356	14.9755	14.2373	15.0991	13.9112
ENSP00000264065;ENSP00000389483;ENSP00000441560	DNAJC10	16.2736	13.537	15.2708	13.3875	15.3099	15.6436	14.9819	15.6358	14.2502	14.5164	14.5511	12.0873	16.2619	14.1547	14.036	15.758	14.4313	16.3356	16.4667	15.2235	17.0564	14.3881	16.3837	15.3511	15.3095	15.8104	15.7225	15.6351	15.6256	15.4469	15.8994	15.4359	14.6978	15.6	16.2214	15.7919
ENSP00000443590;ENSP00000264071	TUBB4A	17.3658	16.6514	17.3276	19.9684	12.9031	15.7289	10.709	11.3374	10.1867	11.3818	11.3128	13.977	21.4239	20.8843	17.6738	17.8791	18.7911	18.5935	18.9653	18.6123	20.0859	23.0817	23.2343	22.348	16.5543	16.7867	16.3043	19.2693	18.3397	15.9494	15.646	18.6287	16.5834	16.3199	20.122	18.9622
ENSP00000472197;ENSP00000385269;ENSP00000264073	ELAVL1	19.1174	19.1513	19.4818	19.8578	18.8314	19.3259	19.6275	19.2303	19.5522	19.793	19.1575	20.2356	18.9175	19.8773	19.0897	19.8341	19.7327	19.5943	19.5007	19.4338	19.509	18.7254	19.8835	19.35	21.9533	23.1706	21.2133	22.6176	20.1244	21.7562	20.8912	22.8976	18.2759	18.4731	19.1773	19.9036	+	+
ENSP00000264108;ENSP00000376363	HAT1	16.9897	15.6258	15.0734	13.0063	10.4285	9.01921	12.5717	13.1676	11.1838	13.17	11.6079	11.2925	17.791	15.1114	14.6665	15.2255	15.5984	16.4849	16.0511	15.6481	16.3013	18.1305	16.4026	15.7707	15.7268	15.6297	16.2633	16.4128	15.854	14.2264	11.3368	15.8663	17.5774	16.6861	16.1934	13.8096
ENSP00000264156	MCM6	14.055	14.1037	12.1203	13.2375	11.128	11.4544	12.0797	11.7608	13.0796	11.7712	13.8677	11.5536	13.7461	15.1353	14.266	14.8564	14.4271	14.4315	14.9784	14.3029	15.3565	13.8566	15.5227	15.3617	14.1712	13.1565	13.5293	11.5901	13.2401	12.2883	9.94896	12.0239	13.8119	11.8298	10.4601	12.2447
ENSP00000264161;ENSP00000444192	DARS	17.9164	18.1461	18.5535	18.0014	17.7584	16.932	15.645	15.7702	15.8961	16.1514	15.9505	15.0213	18.7373	18.2257	18.5818	18.0451	18.0337	18.2891	18.3304	18.3217	18.7988	18.1487	18.3721	18.6862	17.6866	17.3551	18.2117	17.7295	17.4746	17.0825	17.6384	17.0844	17.927	17.763	18.284	17.5117
ENSP00000364286;ENSP00000383862;ENSP00000364284;ENSP00000264202;ENSP00000401010	CAPZB	18.8137	18.5692	18.6417	18.5697	15.9478	15.6883	15.4023	16.5981	16.2561	16.3545	14.9153	15.8947	18.937	18.3508	18.2008	18.1927	17.8545	17.8793	17.9307	17.862	18.0285	17.2282	17.2845	17.4718	16.8691	17.0016	17.254	16.7923	16.9687	16.5983	16.6413	16.4332	17.7943	17.1068	18.2581	16.9654
ENSP00000424053;ENSP00000421096;ENSP00000264221;ENSP00000382595;ENSP00000424907	PAICS	17.8368	17.0864	18.025	16.871	13.1993	14.1668	13.0912	12.5383	15.5557	14.6368	11.4205	10.8937	17.8267	16.9959	16.623	16.6222	17.3131	16.4662	16.6223	16.5531	16.5732	17.4755	17.0775	17.1367	15.1052	15.582	16.7523	15.3522	15.8338	14.3016	15.5333	16.4442	17.2029	17.4545	17.2983	16.6543
ENSP00000386681;ENSP00000264258;ENSP00000412976;ENSP00000387163;ENSP00000386271;ENSP00000386717;ENSP00000386737;ENSP00000402450;ENSP00000387120;ENSP00000387112;ENSP00000408172	RPL31	20.7289	20.6314	21.2956	21.1439	20.7239	21.3754	21.4976	20.9156	22.5263	21.8064	22.8249	22.3682	19.8986	20.3982	20.1233	19.194	20.8562	20.9647	20.3281	20.4356	20.1521	20.4916	20.7443	21.7898	21.9025	21.4719	21.0188	21.1693	20.9804	21.6811	21.3999	21.4707	20.9097	20.8773	20.5647	21.7559
ENSP00000417225;ENSP00000418755;ENSP00000419038;ENSP00000264263	GFM1	10.7201	11.2304	12.3831	11.4675	10.3109	10.6057	11.9863	12.5108	10.8956	11.1177	10.624	10.8202	13.623	12.1641	12.0877	12.8738	11.9097	11.6623	12.2975	11.8157	13.5168	14.5119	14.5319	14.2749	11.3	11.7314	12.3393	10.3227	11.3553	10.9864	10.9039	10.8301	10.9486	11.3159	11.1052	10.8347
ENSP00000264279	NOP58	14.9915	15.235	14.5698	13.2109	16.9699	16.5941	18.3061	17.4437	18.7719	18.3372	20.1033	19.7011	14.9725	15.9211	15.1591	14.4569	16.967	15.595	16.8743	15.8455	16.7424	16.698	15.9239	16.9273	15.8794	16.5713	15.5118	15.2836	14.8934	16.9565	15.4604	16.2876	19.0233	16.7732	16.9076	16.8508
ENSP00000396704;ENSP00000264331;ENSP00000391112	TOP2B	9.52953	11.3884	11.4582	11.6862	15.6445	15.4371	15.1845	12.0126	11.1989	17.2108	13.5813	18.7273	11.9835	10.5991	10.6186	10.3348	9.28461	10.2008	11.0597	10.2045	9.67468	10.738	12.7626	11.1086	12.1411	14.1951	11.3909	12.1422	11.545	16.65	12.5161	12.1231	11.9617	14.8514	12.524	14.3455
ENSP00000264335;ENSP00000461762	YWHAE	19.9939	20.2621	20.0685	20.2709	19.3887	18.8165	18.9562	19.4908	17.7895	17.9976	16.5732	18.2259	20.4904	20.2067	20.3928	20.3912	20.3597	20.1979	20.1352	20.3086	20.9683	20.8121	20.9239	20.6602	19.8073	19.0695	18.8812	19.7305	19.5678	18.9712	19.073	18.9368	19.987	18.2965	18.5131	17.9578
ENSP00000426562;ENSP00000425999;ENSP00000264405;ENSP00000426886;ENSP00000421464;ENSP00000426569;ENSP00000309070;ENSP00000424451;ENSP00000337602;ENSP00000325087;ENSP00000408027;ENSP00000424635;ENSP00000400926;ENSP00000378721;ENSP00000347329;ENSP00000407944;ENSP00000421633;ENSP00000424336;ENSP00000422267	SEC31A	15.3465	15.6137	15.1918	15.2169	10.7141	12.1379	11.7074	10.7616	9.92643	11.598	11.4515	11.4619	15.6169	15.5454	14.3652	15.5355	15.9028	15.4235	15.6017	15.3887	15.5068	15.502	15.1472	15.1041	13.6575	14.7968	15.4724	14.6408	14.6405	12.5885	14.0948	13.9747	15.173	10.7142	15.2365	10.729
ENSP00000387200;ENSP00000386525;ENSP00000264414;ENSP00000343601	CUL3	17.6548	17.2676	17.3784	17.7972	15.2656	14.4689	14.2389	10.164	12.874	14.455	13.2065	14.0485	17.7486	17.4751	17.2139	17.3995	17.1305	17.7947	17.3015	16.7916	16.983	17.5123	17.0535	16.5709	15.3304	14.8685	15.5307	15.6439	15.005	14.6836	14.5196	15.348	18.0793	18.7679	18.3861	18.0866
ENSP00000264639;ENSP00000442508	PSMD3	15.0532	15.3334	16.021	14.8505	10.1413	10.7803	13.4505	12.1779	10.8069	10.7439	13.3353	10.2228	15.2	15.1604	14.862	13.504	14.2638	15.0956	15.4691	13.7159	15.5962	16.2368	15.0091	16.1075	14.8617	14.4017	14.9391	14.6188	14.1659	14.1964	11.5296	14.4529	14.7125	11.4248	14.8676	13.8675
ENSP00000264670;ENSP00000420957;ENSP00000444338	NSUN2	14.3981	16.7035	15.9909	15.6258	13.9275	12.7923	15.0096	11.8931	13.8639	12.2727	10.7201	11.7593	17.2885	17.0791	16.2529	16.1457	15.857	17.4594	17.8075	18.0271	17.1757	17.6671	17.8834	17.1569	15.8538	16.6194	16.1555	15.9515	15.3103	14.5387	14.4001	16.0912	13.9113	14.8015	15.2845	14.3638
ENSP00000384510;ENSP00000264705	CAD	19.4406	19.4087	19.3329	18.9016	17.2946	17.4122	17.0704	16.961	15.8462	16.4984	14.5235	15.7337	20.9722	20.112	20.1106	19.969	20.0683	20.0989	20.3093	20.1081	21.4706	21.5198	21.204	20.7494	18.603	18.3919	18.6526	18.6264	18.161	17.4455	17.9172	17.699	18.202	18.0068	18.3709	18.0252
ENSP00000384255;ENSP00000476446;ENSP00000264718;ENSP00000427269;ENSP00000412170;ENSP00000424678;ENSP00000398115	GPN1	17.9273	18.1917	18.4517	17.7077	13.361	12.4686	11.3551	11.721	9.46816	11.4031	10.8826	11.5952	21.1506	20.3172	20.6486	20.2548	17.406	17.3807	17.3568	16.6171	20.0271	19.8623	19.8469	19.2687	11.7262	14.5838	14.9423	13.8096	13.9375	13.427	13.7467	13.9113	11.7309	10.3001	13.0301	13.2131
ENSP00000421907;ENSP00000381193;ENSP00000381191;ENSP00000348100;ENSP00000423024;ENSP00000399828;ENSP00000381197;ENSP00000264758;ENSP00000425703;ENSP00000438069;ENSP00000421918;ENSP00000426700;ENSP00000424143	ADD1	15.1981	15.5208	15.0904	15.7394	10.4587	12.9522	12.8068	10.4575	10.8451	11.4473	11.3248	12.1051	15.2097	15.9054	15.1669	15.9639	15.5114	15.6569	15.8344	15.8374	16.1345	16.1642	15.8972	16.3347	11.5522	13.373	14.1333	13.6595	11.8889	10.9093	12.8115	12.2732	13.3705	11.5198	13.259	12.9394
ENSP00000344052;ENSP00000406103;ENSP00000421304;ENSP00000264883	NUP54	15.902	14.8681	14.5727	15.1011	11.6652	10.8169	11.5012	11.9095	11.1745	11.922	11.4675	12.6817	16.263	16.1618	15.7395	15.9869	14.6112	15.5159	15.5718	15.7998	16.1372	15.6728	15.9722	15.6677	14.0266	14.5396	13.9396	14.7633	14.786	10.9344	11.1432	16.987	12.2998	13.6461	12.5582	12.3202
ENSP00000264932;ENSP00000426514;ENSP00000427703	SDHA	19.6605	20.1132	18.7307	20.0531	18.89	19.0888	17.8088	18.1377	16.2981	17.5696	17.1091	17.4968	20.3314	18.7215	20.2166	18.9249	18.0866	18.1849	19.1376	19.0308	19.3486	19.6315	19.116	18.4486	18.6669	17.8011	18.2468	18.6869	18.9166	16.6529	18.4846	16.2263	19.7147	19.1179	19.5207	18.1734
ENSP00000423815;ENSP00000264933	PDCD6	18.8671	18.7382	17.7821	18.445	10.9695	10.2422	10.5796	9.84415	10.3401	11.4808	10.9608	10.8492	18.1718	18.2076	18.2692	17.3855	17.0146	16.8957	16.028	14.1042	17.1023	16.938	17.1021	16.3925	15.8425	16.1628	16.2547	13.9211	15.0108	15.3874	11.1627	14.749	15.9869	15.1413	16.6221	15.0774
ENSP00000264954	GRPEL1	15.6343	11.9618	17.4565	15.0025	16.6125	16.9442	16.8087	16.8463	11.3811	14.8602	16.169	13.8759	15.7299	16.4874	16.8567	14.3791	14.4223	17.427	16.9999	15.6557	16.9229	17.1391	16.6009	16.371	16.4778	16.1349	17.2845	16.6397	16.4285	16.2012	16.482	16.5907	18.9968	17.196	19.1327	18.5218
ENSP00000264995;ENSP00000424107;ENSP00000398536;ENSP00000422035	MRPL3	13.4323	14.6609	13.6715	13.423	11.2373	13.0346	13.0166	10.6904	18.0231	18.2748	11.2662	13.0324	12.972	13.4343	13.0383	17.2557	13.3564	15.2583	14.5419	17.1731	15.3398	17.5569	17.4065	17.8734	16.6221	17.4931	17.5114	16.8263	14.7969	14.8548	14.9125	15.2817	13.077	15.092	16.5674	17.3589
ENSP00000414398;ENSP00000265028	DNAJB11	19.5038	19.9609	18.6541	19.2454	18.9616	17.7541	15.5142	19.4015	18.852	18.2978	17.7149	18.0479	19.602	19.4967	19.3844	19.1069	18.9038	17.5856	19.8947	19.4551	19.9727	20.4302	19.8672	18.9699	18.5012	19.3886	19.4689	19.785	19.3658	17.9636	19.1494	18.5519	18.1322	18.7714	18.0291	17.977
ENSP00000265069	ZFR	12.0357	14.6243	13.7243	15.4945	15.0854	15.5394	15.6478	15.7631	17.5563	15.9571	16.5427	15.4607	14.6436	15.2577	14.9977	15.2581	15.1381	15.497	15.1506	15.4225	15.9706	15.3676	15.5305	15.7504	20.2829	21.0433	19.5202	20.9229	17.7345	18.7077	18.6067	19.8976	14.0764	14.3626	14.6942	14.7176	+	+		+	+
ENSP00000265097;ENSP00000421082;ENSP00000422243	THOC3	16.765	16.7702	16.4512	16.4097	14.8633	14.3211	14.6451	15.0342	12.0302	14.5757	11.8502	10.5162	16.9574	16.5551	16.1795	16.2534	16.4276	15.9364	16.15	16.5429	15.9838	16.3112	15.7159	13.4757	15.2006	15.0336	15.6241	15.7889	15.0226	15.665	14.8573	14.9612	15.0846	15.1977	15.011	14.3648
ENSP00000430147;ENSP00000428223;ENSP00000428177;ENSP00000265100;ENSP00000430673	RPL26L1	12.2059	12.277	11.4009	14.2011	17.3559	16.4163	18.2696	17.5016	19.3355	18.8301	18.3964	19.3108	11.9584	10.1164	11.007	15.3977	11.2861	15.6283	13.9297	15.5181	9.91114	14.9445	9.90247	15.7539	17.7499	16.984	16.3955	16.12	17.4852	17.5183	17.5527	17.674	14.246	9.86343	15.7498	16.4771
ENSP00000424387;ENSP00000265112;ENSP00000387710;ENSP00000394291;ENSP00000438469	TARS	15.1359	13.9403	16.0334	15.6844	14.9365	16.7106	14.8135	14.1832	15.5724	14.0828	14.5443	13.6438	14.3387	15.1478	14.541	11.7401	14.7855	14.3606	15.8551	15.3993	15.3127	15.3131	14.4746	15.2019	15.3299	15.8426	16.4289	16.4872	15.6678	15.0362	16.0466	14.7802	16.2651	15.1738	14.1541	15.0519
ENSP00000382051;ENSP00000265175;ENSP00000428564	SEC24B	18.129	18.5796	18.6849	17.948	14.9225	15.1573	15.5274	11.258	10.6706	13.9262	11.2064	12.5421	18.7518	17.5584	17.9705	17.0519	17.0222	17.3455	18.0355	17.241	17.5524	17.3488	17.7468	16.9248	15.5278	16.066	16.2081	16.991	15.8173	12.0086	15.8955	14.6809	16.2059	15.5672	16.3412	15.194
ENSP00000461884;ENSP00000460028;ENSP00000459367;ENSP00000459208;ENSP00000458815;ENSP00000420485;ENSP00000419665;ENSP00000419541;ENSP00000419388;ENSP00000265304;ENSP00000460161;ENSP00000418068;ENSP00000461315;ENSP00000419579	SSBP1	17.6354	17.2706	16.6591	17.6524	20.9866	21.0763	21.2033	21.8982	18.8916	23.3207	19.3369	24.347	17.8949	18.3559	15.7874	17.9586	14.3447	17.8328	16.9611	17.7698	17.0805	17.6901	15.5996	17.6231	18.2393	18.1403	17.6581	18.0899	18.0451	21.2176	19.6458	17.7878	19.0834	21.2048	19.0593	20.4033
ENSP00000378487;ENSP00000378484;ENSP00000265333;ENSP00000390129	VDAC1	9.13806	10.9093	10.2805	10.2756	11.9428	12.2009	11.738	12.5047	11.1354	12.8445	11.5039	14.3992	10.9157	14.6723	10.9845	12.3572	16.2576	15.7861	16.1199	16.3222	17.7954	17.1662	17.9887	17.0229	15.2212	15.009	11.7756	10.888	11.0908	14.2572	10.8892	13.9353	14.617	12.4593	13.6091	12.5241
ENSP00000368100;ENSP00000265335;ENSP00000390971;ENSP00000400049	RAD50	11.82	11.2846	9.58081	10.4108	13.2508	13.0726	12.7468	10.968	10.8799	16.6127	10.2871	17.4472	12.7643	13.0789	11.0816	11.6969	10.2365	11.7185	11.1269	12.1253	11.6403	12.0467	12.3253	12.3662	11.305	12.1914	12.6335	11.9873	11.1649	14.3459	11.8758	10.0203	10.2495	14.9371	13.5801	12.7227
ENSP00000265351	XPO5	12.4748	12.55	9.66716	12.148	11.8139	10.791	10.864	10.1226	11.0942	11.822	12.3678	11.5815	14.2071	13.3211	13.3728	11.0092	13.3986	13.8221	13.1197	13.4543	13.9659	13.7291	14.9407	14.2618	9.17768	11.0052	13.3019	10.6248	12.3895	10.0112	9.266	11.4711	9.53218	11.9426	12.1145	11.7713
ENSP00000396024;ENSP00000390975;ENSP00000356224;ENSP00000265368;ENSP00000349276;ENSP00000341887	SYNE1	14.407	13.7006	10.8173	14.0813	11.9783	11.7023	11.4471	11.1023	12.114	10.7507	9.95518	10.1715	13.3721	13.7196	13.4757	13.1137	13.3749	12.9381	13.125	13.6015	13.1705	9.23564	12.6511	12.1226	12.196	12.4289	13.7205	10.6265	12.3911	11.5192	12.4165	12.4378	12.3877	12.0832	12.1595	11.3451
ENSP00000265462;ENSP00000335334	PRDX5	14.1025	13.715	14.5028	13.673	10.8259	14.4696	13.951	11.5579	9.0082	14.0851	12.7359	13.5278	15.4187	14.2677	15.2228	14.368	14.4857	10.6092	14.8759	14.8229	15.4613	14.9892	14.997	10.1229	14.0127	11.0271	14.1768	14.0061	11.689	13.7168	15.3561	14.3987	14.2413	14.4199	15.9637	11.5996
ENSP00000412893;ENSP00000408576;ENSP00000265537	LARS2	15.1316	14.9747	14.097	14.7444	12.8724	10.7027	12.2195	10.5605	11.7913	9.70327	10.4852	12.021	14.6583	14.07	14.6521	13.7751	14.5741	14.6248	14.8074	14.787	14.6632	14.6999	14.9163	14.0048	14.5587	14.5447	14.6638	14.8516	15.3481	14.5274	15.1077	14.2688	17.1025	17.3215	18.135	17.1452
ENSP00000265620;ENSP00000360136;ENSP00000304472;ENSP00000360126;ENSP00000346328;ENSP00000360143;ENSP00000360141;ENSP00000345971;ENSP00000360122;ENSP00000412356;ENSP00000265621;ENSP00000412424;ENSP00000387555;ENSP00000232461;ENSP00000381339;ENSP00000358867;ENSP00000343027;ENSP00000262494;ENSP00000262493;ENSP00000251337;ENSP00000460235;ENSP00000312999;ENSP00000439023;ENSP00000408489;ENSP00000269162…	GNAS;GNAT1;GNAT3;GNAI3;GNAI1;GNAO1;GNAT2;GNAI2;GNAL	16.2122	16.6706	16.208	17.1817	17.162	16.1283	15.9881	11.6458	14.9229	17.0027	16.1525	17.9587	16.3138	16.5583	16.6484	16.0794	15.9077	16.6511	16.21	16.2529	16.5269	16.9245	16.1434	16.3917	14.9514	15.1178	14.11	14.746	14.4623	14.8253	10.9353	14.9236	15.8063	16.1976	15.4821	16.4749
ENSP00000265631;ENSP00000400101;ENSP00000440484	SLC25A13	13.279	13.5901	14.2136	13.8443	10.4765	12.8039	11.9456	10.5237	11.644	11.1379	10.2667	11.7517	16.2945	16.4558	14.4707	15.4449	17.2047	17.1941	17.871	17.6184	19.8137	19.8076	19.6192	18.9477	16.2091	16.1364	15.5885	14.7683	14.1676	13.3247	13.5397	14.9478	15.2751	14.6488	15.8622	15.2067
ENSP00000265637;ENSP00000433565;ENSP00000431415;ENSP00000433058;ENSP00000377389;ENSP00000377390;ENSP00000377388;ENSP00000437329;ENSP00000265636;ENSP00000434429;ENSP00000436209	PPP6R3	15.281	14.6191	15.521	14.4746	11.7286	13.7723	11.9909	9.29258	11.0039	10.3549	11.4852	9.45681	17.7088	16.9782	17.4634	16.554	14.879	15.2906	14.9781	15.3652	16.176	16.5751	17.1035	15.877	13.7196	14.2695	13.1704	12.6595	13.3959	12.9537	12.8887	13.4574	13.6478	13.6678	14.4365	14.1123
ENSP00000265838	ACAT1	11.5722	12.2233	11.7001	12.3818	11.0983	11.71	9.37289	12.2016	11.5795	10.5343	12.1289	10.0181	12.8247	12.5705	12.8971	11.2579	13.6912	14.908	15.1882	13.9533	15.0434	15.8934	16.1918	15.3294	9.23906	10.0678	11.0837	11.0859	11.9246	12.6243	12.2689	11.2132	13.4353	12.2712	12.1775	12.8096
ENSP00000265857;ENSP00000414097;ENSP00000390288;ENSP00000385646	GET4	11.9218	11.1696	11.1342	10.4469	10.9291	10.3569	12.6727	11.6833	11.4381	11.4909	11.8564	11.6701	9.86227	14.9929	10.8015	14.5243	16.2565	15.4567	16.8824	16.074	17.8837	17.3493	17.2966	17.0153	12.1023	10.5862	11.6039	10.1906	9.66074	10.3353	11.8601	10.5363	12.0712	11.4401	11.3155	9.51138
ENSP00000346726;ENSP00000265866;ENSP00000409869	HNRNPH3	18.4962	18.9598	19.7313	19.1776	20.0817	17.6301	20.29	19.6999	19.7719	19.0548	19.2888	19.2804	18.0269	18.5254	18.6841	16.3202	18.8727	18.7088	18.1971	18.255	18.343	18.1525	18.2295	16.152	19.2801	19.3976	19.5722	19.7171	19.3037	19.2094	18.8365	19.7512	18.991	18.6657	19.6628	19.9294
ENSP00000265986;ENSP00000408850;ENSP00000360637	IDE	13.9499	13.9062	14.2063	13.5419	13.4504	13.5466	13.1201	13.0764	10.0284	13.3671	11.3017	10.7283	14.9997	12.9609	13.6491	12.6268	12.9434	13.7301	13.0981	14.0357	13.9052	14.0331	14.2433	13.3251	12.297	12.3843	12.9927	12.7104	13.2649	13.3547	14.1122	13.4093	14.0828	14.1671	13.8018	12.5167
ENSP00000266079;ENSP00000446216	PRPF6	13.6177	13.8118	13.455	13.2258	11.522	13.0944	10.1301	12.9594	10.8509	12.4843	11.8656	11.1576	14.3305	14.2723	14.5144	14.7344	14.5038	14.8578	14.3879	14.5699	15.3248	15.3645	15.3735	14.4874	14.339	13.9409	13.9501	12.8529	11.807	9.91104	13.5504	11.4821	11.8896	10.8867	11.7253	11.0395
ENSP00000266544	NDUFA9	10.0214	11.3392	11.1884	10.953	12.5357	10.7083	12.8055	10.2209	10.7219	12.2424	11.0016	10.9518	12.665	11.723	10.205	12.3139	13.1692	14.556	14.1932	14.5312	15.3869	15.5451	15.5156	15.0826	10.5871	12.4418	9.78254	9.1829	11.7222	12.6639	9.57124	11.9035	10.9568	11.0648	10.4989	12.0897
ENSP00000266732;ENSP00000261210	TMPO	14.7247	15.0056	14.4793	13.9665	11.2817	10.2637	11.9005	12.242	10.8099	11.4149	10.6008	12.8455	12.6956	14.2654	14.1826	13.3403	14.1943	14.4979	13.7511	14.1965	14.7585	14.7585	15.046	14.4512	11.0586	11.7628	11.6589	11.317	11.7669	9.35726	12.4852	11.4247	11.7165	12.8746	13.6598	10.5155
ENSP00000266735;ENSP00000447751;ENSP00000447127	SNRPF	17.843	18.5232	16.7222	18.2708	16.4172	17.5667	17.5121	17.3829	17.4245	9.99318	11.388	16.4536	16.7165	18.9653	18.5595	18.8344	19.0658	18.6335	16.5359	18.4613	18.2418	18.2059	18.1348	18.2086	17.6159	18.6017	17.4645	15.315	17.3459	18.5876	11.2333	19.0852	11.0536	16.0567	17.9875	17.1644
ENSP00000416077;ENSP00000377885;ENSP00000266987;ENSP00000458011	TARBP2	11.5662	12.8416	12.8202	11.4968	12.2762	11.6601	10.4343	10.7808	12.6938	10.6418	11.2167	12.5721	15.0317	10.3691	14.8295	13.7957	10.7446	10.5516	12.1204	11.0162	13.2967	9.93494	11.2945	14.5406	20.3826	21.2096	19.5308	20.8654	19.4114	19.5685	20.0941	20.9033	10.5809	11.1061	13.5372	12.2615	+	+		+	+
ENSP00000302919;ENSP00000377591;ENSP00000267064;ENSP00000449396	SMARCC2	9.95824	12.5163	10.8673	10.1537	10.2512	10.1087	11.3582	11.1905	10.3185	12.2163	10.7054	12.039	11.1219	11.0729	12.5392	13.0866	12.0603	12.188	11.8248	9.54139	12.8936	12.0434	12.5882	11.1943	11.464	12.6014	13.3545	12.0917	11.443	11.2475	10.706	8.58906	11.432	11.201	10.8842	10.2963
ENSP00000377612;ENSP00000445952;ENSP00000267113	ESYT1	12.305	9.22299	12.0021	11.933	10.7894	10.3959	10.6976	12.1781	11.1909	11.3204	12.0311	11.4379	11.6334	13.6727	10.0506	12.8912	13.6607	13.5624	13.2306	14.0025	14.1088	14.321	14.1162	14.2382	11.331	11.223	10.0021	11.665	11.1674	9.79433	11.9212	10.7252	11.5317	11.7845	11.4734	10.9868
ENSP00000267884;ENSP00000453120	SRP14	18.3817	18.2191	18.8449	18.0216	18.5602	18.306	21.1674	18.4916	20.2515	19.0788	17.4405	19.4727	18.4128	18.4248	17.5834	18.5798	18.066	18.2025	19.2831	18.2841	18.2004	19.7609	18.2103	19.0428	19.0427	19.2867	19.1776	19.1958	20.6334	18.8525	18.0725	18.9913	17.0614	17.9712	17.8089	17.2948
ENSP00000456232;ENSP00000268379;ENSP00000456738	UQCRC2	11.7117	11.8629	13.6522	13.4541	10.5153	9.9579	10.871	9.18006	13.1249	13.1849	12.6051	12.4703	15.0315	14.0307	14.1371	13.5613	15.4624	14.5686	15.6093	14.9704	16.8226	17.7452	17.0282	16.7338	13.9621	11.8866	12.4803	12.0812	11.3766	12.6633	12.0335	11.2622	13.3279	12.2637	15.5511	10.0968
ENSP00000376763;ENSP00000269122	CLTC	17.9573	17.8409	17.6516	17.6661	16.6423	16.9449	16.2439	16.6983	16.1993	16.5378	16.5866	16.1764	18.0112	17.7519	17.658	17.6694	18.0553	18.065	17.9827	18.1142	17.7983	18.0317	18.1806	18.1059	17.7892	17.8537	18.0231	17.8421	18.0185	17.2162	17.6785	17.7578	18.4317	18.3598	18.6497	18.2637
ENSP00000269143	AFG3L2	12.3112	10.7224	11.2104	10.8262	11.9351	12.5982	11.2387	10.4657	11.8788	12.1757	11.2379	10.4255	13.1936	12.0348	12.3578	12.3811	13.898	13.6907	13.997	13.3668	16.3195	15.7527	16.5903	15.7104	10.0091	12.1766	11.7345	11.2363	10.6756	11.2262	12.3124	11.1584	13.1166	13.2192	14.1005	13.5989
ENSP00000269243;ENSP00000369315;ENSP00000379539;ENSP00000353590	MYH10	14.0159	14.6531	14.3771	13.4823	16.2835	15.2881	14.8135	17.285	14.9646	18.3515	17.3238	19.1055	14.5153	14.1114	14.6735	13.1671	14.9037	15.6419	14.3577	14.9417	14.7287	14.6745	14.2048	17.1467	17.0931	16.8055	14.4291	16.9282	12.6126	14.696	13.4297	14.9755	14.1559	14.2391	13.2976	14.2694
ENSP00000391478;ENSP00000269305;ENSP00000391127;ENSP00000352610;ENSP00000398846;ENSP00000425104;ENSP00000410739	TP53	14.6963	17.5197	14.0707	18.6367	16.6	16.8431	16.5504	17.349	13.35	17.9313	14.2442	19.1318	17.778	19.4554	18.7937	19.3529	18.6203	19.4921	18.9708	19.8738	19.0908	18.7065	19.3829	20.1895	15.2333	15.5581	12.7134	15.0211	11.4266	14.298	12.2329	16.514	12.825	17.321	15.987	16.7325
ENSP00000459653;ENSP00000444994;ENSP00000269373;ENSP00000458550	FN3KRP	20.2428	20.0104	19.9249	19.4979	11.9024	14.87	11.7198	11.7455	10.0757	14.7078	12.3305	11.2189	20.0081	19.8127	20.1867	19.634	19.3038	19.249	19.4118	18.6713	19.5822	19.8453	19.3792	18.8262	17.3106	17.4504	16.0773	16.8386	15.9344	15.191	16.3756	16.7184	16.7677	11.4457	15.5765	15.521
ENSP00000269701	AKAP8	18.3861	18.534	18.0902	18.1841	12.0448	11.3083	16.2217	12.0797	16.3427	16.7804	15.5177	16.0266	18.3465	18.1515	18.0966	18.1637	18.0023	17.9269	18.582	18.6488	19.0042	18.5797	18.1783	17.9426	17.1099	17.9851	17.2824	18.3019	16.3994	16.6695	17.1418	17.0752	17.8115	17.2577	17.5157	16.1052
ENSP00000269848;ENSP00000384038	PFKL	15.4467	14.6761	16.1487	16.15	15.2784	14.5544	13.6535	12.7758	10.8669	10.3215	13.7561	11.965	16.3079	16.3034	16.1625	16.2223	16.3057	16.5492	16.7487	16.4977	17.8856	17.8913	17.7631	17.7913	15.4056	15.1723	14.8898	14.3926	13.8658	14.3247	14.8663	14.8765	16.1504	15.4566	14.1606	15.5965
ENSP00000269980;ENSP00000416000;ENSP00000471150;ENSP00000443246;ENSP00000445809;ENSP00000440345	BCKDHA;AC011462.1	11.8999	13.6531	13.8562	13.0314	12.3561	13.7954	11.4893	10.7544	10.3211	14.0458	11.6943	12.7794	14.9167	14.3263	14.6377	13.9578	13.4425	11.6684	14.3324	13.8177	15.2442	15.3622	15.0609	14.0438	13.459	13.2137	13.3707	14.2617	13.4884	13.3484	13.2232	13.1138	14.1361	14.0315	9.11489	13.9794
ENSP00000468931;ENSP00000440818;ENSP00000416557;ENSP00000398818;ENSP00000270225;ENSP00000469938;ENSP00000471010;ENSP00000470741	SAE1	12.6609	10.8422	14.0687	11.9539	10.9388	11.3337	13.136	10.797	10.1035	10.8419	9.75552	10.933	15.9244	14.2537	14.3851	12.4413	12.7721	12.5564	12.4027	12.6625	15.1725	14.8478	14.9775	13.5347	20.2217	12.4728	10.7548	20.3865	19.1571	18.285	19.9166	18.3127	11.6279	11.0568	12.1153	12.8587				+	+
ENSP00000270625;ENSP00000470447	RPS11	22.0202	21.8761	21.8712	22.177	22.5517	22.9129	23.117	23.5781	22.3264	22.5685	22.7671	22.6226	22.3481	22.1887	22.1673	22.4055	22.1448	22.087	21.4797	22.9784	22.1754	22.1099	22.2573	22.3571	22.1998	22.321	22.003	22.3519	22.4643	22.2521	22.6382	22.2182	22.2372	22.043	22.1927	22.6222
ENSP00000271308;ENSP00000440618	PSMA5	13.8168	16.7614	16.9025	17.2073	15.3342	15.3606	14.3034	15.549	11.4767	14.5229	11.8006	13.6599	17.1399	17.0869	17.4045	15.9024	17.7888	18.4487	17.2283	16.8677	17.5369	18.4064	18.4284	17.1647	16.1106	15.6742	14.8908	14.9092	15.7076	14.0698	16.6849	14.4067	15.8723	16.7168	17.2828	15.6874
ENSP00000272065;ENSP00000410331;ENSP00000385404;ENSP00000411121;ENSP00000384307;ENSP00000272067	ACP1	19.015	18.9889	18.7395	19.0233	15.9594	16.4459	17.9544	16.4231	15.8075	15.2184	15.3119	13.9647	18.7505	19.0677	18.7956	19.6525	19.4253	19.6729	19.0897	19.6536	20.4136	20.4498	20.4629	19.8532	15.0754	18.087	16.8779	18.4608	16.9997	16.7904	15.8797	18.7357	19.069	19.73	19.9263	17.5997
ENSP00000272139	C1orf35	21.8099	21.5075	21.6936	21.5322	20.3023	21.061	20.4104	21.2648	19.5966	19.9572	20.3735	19.9641	21.3327	21.1979	21.0157	20.8782	21.2981	21.3825	21.6892	21.3344	20.9181	21.032	21.0429	20.7572	21.2079	20.9864	21.2154	21.3283	21.199	20.4406	21.301	20.5416	21.6283	21.5494	22.3792	21.3809
ENSP00000388059;ENSP00000339883;ENSP00000272163;ENSP00000416554	LBR	13.1643	10.4114	10.9733	10.5398	15.0222	14.2759	14.9894	11.6209	14.5435	16.8799	16.9711	18.2031	10.5378	11.9448	10.0373	12.0305	15.1223	11.9755	8.86637	10.1113	10.8171	9.75059	17.3816	16.8676	15.313	14.6142	11.3248	10.9243	11.8549	14.708	10.7753	14.364	16.0047	15.6044	14.5193	15.4131
ENSP00000438778;ENSP00000272227;ENSP00000371024;ENSP00000384459;ENSP00000385385	PDIA6	18.0461	17.9387	18.6367	17.7251	16.2079	16.3884	16.5923	15.2097	16.7235	15.0132	14.4952	14.1192	18.3443	17.2907	17.9949	17.6517	17.7378	17.7255	17.939	17.6844	17.5868	17.7201	17.7377	17.3924	17.3611	17.5952	17.7547	17.9999	17.7909	16.5509	17.2015	17.2761	17.9208	17.8553	17.9658	17.2892
ENSP00000472141;ENSP00000349467;ENSP00000291295;ENSP00000272298;ENSP00000411440;ENSP00000451062;ENSP00000471225;ENSP00000470502;ENSP00000468877;ENSP00000450829;ENSP00000442853;ENSP00000375785;ENSP00000403491;ENSP00000387065	CALM3;CALM1;CALM2	15.7761	16.5432	14.6648	10.3315	11.0531	10.9375	10.9575	11.4889	11.5997	16.7494	12.8743	16.8112	16.0533	16.5961	14.4812	16.1377	16.5699	17.8172	16.9816	17.4477	18.0054	17.9801	17.5995	17.4198	12.0877	14.7924	14.3287	9.47662	12.0769	14.4226	13.471	15.9503	14.3869	16.0555	12.391	11.3334
ENSP00000464510;ENSP00000408482;ENSP00000437452;ENSP00000473048;ENSP00000472545;ENSP00000472264;ENSP00000471622;ENSP00000471464;ENSP00000471062;ENSP00000470507;ENSP00000470419;ENSP00000396910;ENSP00000388107;ENSP00000441238;ENSP00000438289;ENSP00000439492;ENSP00000437475;ENSP00000445337;ENSP00000385659;ENSP00000383981;ENSP00000272317;ENSP00000442800;ENSP00000440205;ENSP00000463156;ENSP00000379180…	UBB;RPS27A;UBC;UBA52	20.9219	21.8784	21.7991	21.1675	21.1805	21.0789	20.7642	21.3994	19.683	21.002	18.9297	22.2325	21.5669	22.4512	22.0967	21.2488	22.7903	23.2753	24.0584	23.8359	24.3715	24.134	24.219	24.3115	20.9758	21.222	21.1444	21.7106	20.3835	20.7016	20.4262	20.9205	23.744	22.9625	23.5927	24.1354
ENSP00000273130;ENSP00000407279	DYNC1LI1	10.686	13.7012	14.0349	12.6862	11.2754	10.7919	12.8098	10.0678	11.8955	11.0292	12.0193	10.3545	13.8486	13.6878	11.6701	13.4069	15.2016	13.7084	14.8308	14.7531	14.0051	16.0861	16.3002	16.7681	12.8486	13.6399	13.4699	11.7639	13.0106	11.1202	13.1266	12.1906	14.3371	13.0147	13.275	14.2423
ENSP00000376973;ENSP00000273541;ENSP00000411822;ENSP00000422403;ENSP00000376970	ISY1;ISY1-RAB43	17.4307	18.2566	17.6021	17.6784	18.3613	17.976	17.458	18.4529	16.7281	14.6081	14.5662	17.673	15.2004	15.9632	16.9258	16.0493	17.1577	17.1842	17.0646	17.1596	17.2212	17.1759	17.6557	13.7694	18.2261	19.0849	18.4387	18.22	17.659	17.949	17.718	18.3685	18.449	17.4829	17.3985	17.4701
ENSP00000274008	SPATA5	11.2565	11.9905	13.3397	11.9689	13.683	14.6436	12.3485	12.302	15.6044	11.1648	13.1755	13.0532	12.22	11.1519	12.783	12.4336	11.1861	11.4744	12.0341	14.6972	13.4478	13.6599	13.1631	13.6849	11.1074	12.9852	13.2139	11.7257	11.7381	11.3708	11.7334	10.6418	13.9516	11.0193	10.0842	13.3397
ENSP00000274311	PELO	15.8434	14.7224	14.8653	14.6124	11.1571	10.2977	12.5078	11.8104	12.8117	11.3479	11.8499	11.1793	16.6349	16.6602	16.2775	15.9293	17.3544	16.7762	17.6074	16.6741	19.0461	19.7644	18.5118	18.3145	12.7679	15.6978	10.5462	13.091	12.905	13.7769	9.29046	12.3525	14.857	12.7704	13.8993	10.7577
ENSP00000429277;ENSP00000428056;ENSP00000274335;ENSP00000379855;ENSP00000430098;ENSP00000323512;ENSP00000338554	PIK3R1	10.07	12.2964	9.67091	11.0362	10.5772	13.1657	10.8756	12.5481	11.2801	10.2317	12.4513	12.4663	12.3439	12.4872	11.2355	11.0045	12.0529	11.2477	10.5754	12.0883	12.7275	12.5913	11.0158	11.3282	14.7777	15.8545	14.8454	12.6151	14.9048	15.1075	15.5151	16.2598	11.7747	13.653	12.4182	11.9361	+	+		+	+
ENSP00000274562;ENSP00000377954;ENSP00000426005;ENSP00000437791	LARS	14.7761	14.3557	14.1734	14.0302	13.7678	11.885	13.2938	13.5821	10.6116	12.0798	10.9781	11.7128	14.5556	13.9751	14.2581	14.4751	14.1443	13.7899	14.7234	14.7752	15.2103	15.2721	15.2841	15.4034	12.9708	13.5726	14.344	14.3344	14.3155	13.9068	11.3354	13.8311	14.3717	13.9337	14.7638	13.7357
ENSP00000366276;ENSP00000423849;ENSP00000423803;ENSP00000274606	NHP2	11.8832	15.5965	16.8625	14.8373	12.164	11.4025	9.55764	11.721	16.825	15.9923	17.8531	11.9399	10.0278	15.6007	15.5393	15.0814	14.9631	15.6675	15.9472	15.6777	15.9277	16.0994	16.0224	16.2106	15.9197	16.4466	15.1854	16.4518	10.7411	16.7332	14.3066	15.9419	11.625	11.0575	12.4027	10.7472
ENSP00000408382;ENSP00000408775;ENSP00000375973;ENSP00000354951;ENSP00000275262;ENSP00000354867;ENSP00000355094;ENSP00000440991;ENSP00000440599;ENSP00000441773	QKI	15.862	16.2255	15.6415	16.1191	9.91373	11.4174	12.0111	9.68306	12.0001	12.248	11.8095	10.8481	16.1203	15.3188	14.7129	15.1326	15.45	16.3904	15.5212	11.5544	16.1255	15.6936	16.7378	16.2082	17.2632	17.0842	16.4746	16.5193	13.1531	11.5345	10.0662	15.1998	15.009	13.8083	15.0246	13.6112	+	+
ENSP00000438488;ENSP00000275603;ENSP00000352019	CCT6A	18.8687	18.5704	18.2981	19.7609	18.5182	18.2849	17.9448	18.7488	17.7466	17.8181	17.0612	16.5465	18.7899	19.0169	19.0021	18.8656	18.4978	18.7281	19.6398	17.9933	19.0372	18.9161	18.4955	18.3722	18.7175	18.3278	18.545	19.2289	19.0507	17.947	18.7117	18.0605	18.8874	19.2461	17.4494	17.6601
ENSP00000275766	ZC3HAV1L	20.4347	20.3284	20.1411	19.7062	13.0778	10.5783	8.89879	11.1998	10.9273	11.1841	9.26387	11.5797	18.615	18.3877	18.9155	18.3271	18.6806	18.4523	19.0452	18.6551	16.9321	17.4904	18.0521	16.6981	15.7659	15.5214	15.0899	16.0965	11.2601	15.4646	10.7159	11.4425	13.0378	11.431	11.03	12.1155	+		+
ENSP00000362963;ENSP00000362947;ENSP00000276079;ENSP00000441364;ENSP00000409773;ENSP00000413350;ENSP00000406673	NONO	19.231	19.7014	19.4244	19.4312	21.9652	19.1059	23.4623	18.9942	20.4527	19.9505	21.3115	21.443	19.6322	19.7871	20.7596	19.4611	23.3949	20.3998	21.0351	22.1975	20.9987	20.3064	22.5498	22.5263	21.3017	20.7275	23.0151	20.508	21.9693	20.5739	19.1219	20.2036	18.2886	21.4325	20.9396	19.7436
ENSP00000276585;ENSP00000428744;ENSP00000428050;ENSP00000427846	MRPS28	14.6343	14.9402	14.3025	13.7703	11.545	14.8785	14.6536	12.2808	10.756	11.5081	9.97621	14.9158	15.076	14.313	14.8522	14.9072	14.4468	14.547	14.5776	13.6817	14.6487	14.4029	14.8846	15.3134	16.9119	17.0697	16.5633	15.7948	15.3417	15.5569	15.4823	15.3957	15.7535	14.9823	15.9389	14.8958
ENSP00000429931;ENSP00000276682;ENSP00000428195	EIF3H	15.4112	15.6647	14.7388	15.5436	12.7971	12.4785	11.291	16.0113	14.7937	10.7689	10.3697	10.9982	15.9056	15.31	13.3973	15.7413	16.2956	15.9785	15.2638	10.1048	15.4839	15.7992	15.358	15.0874	14.1459	9.95983	15.8377	14.9406	11.1047	14.7994	12.1374	15.1008	15.1099	15.0779	15.3864	14.9565
ENSP00000277165;ENSP00000334918;ENSP00000344698;ENSP00000396534;ENSP00000364538	FAM120A	15.8189	15.0228	15.1773	14.8012	15.9452	15.9876	15.6347	17.6907	15.2193	10.5825	12.3945	16.0095	15.6387	15.7249	14.8182	15.5232	15.6566	14.7515	15.771	15.6989	15.1531	11.4592	15.2298	15.3089	16.7874	17.1391	16.2971	17.2494	15.5926	16.8962	16.0965	16.1667	15.2179	15.2393	12.3577	15.4415
ENSP00000277865;ENSP00000444732;ENSP00000439291;ENSP00000327589	GLUD1;GLUD2	13.4211	14.3855	11.5657	12.3202	11.3208	10.917	12.3457	11.0977	12.7157	9.44347	11.4125	11.6912	15.2603	15.0178	15.7927	15.0304	16.7481	16.2563	17.0483	16.1896	19.0493	18.8152	18.6091	18.1792	13.1655	14.9844	13.9864	12.6042	13.549	12.9731	13.085	14.144	15.3637	13.0677	13.1224	13.2974
ENSP00000278100;ENSP00000394758;ENSP00000299130;ENSP00000357748	BCCIP	13.6384	13.0838	14.0324	13.5331	10.2391	12.1954	12.0761	11.0093	10.6226	11.4563	11.3588	12.4959	15.1521	14.5956	14.1511	13.2093	14.1122	14.7073	15.1685	15.2799	15.2194	15.3715	15.7606	14.3871	11.7846	10.532	12.288	9.52055	10.2515	12.1442	9.60038	11.9602	10.5863	12.1441	10.527	12.9639
ENSP00000278193;ENSP00000435353;ENSP00000448891;ENSP00000448975;ENSP00000447488	LIN7C;LIN7A	17.1066	18.8259	18.123	17.7327	12.2578	11.8158	12.4954	10.6136	10.916	17.7125	18.5251	15.6059	18.6059	18.6366	17.936	18.4993	18.3145	17.6719	16.5998	18.2611	18.3778	18.1003	18.4238	17.8291	14.5509	17.7995	15.0353	15.2056	17.1861	17.0917	13.8517	14.254	16.1703	16.8817	17.5644	16.7844
ENSP00000278353	HSD17B12	11.0781	14.9798	10.3308	14.8584	15.6156	15.4275	14.935	15.9087	11.4428	14.1569	10.2633	13.5327	14.4059	15.491	14.9538	15.4157	15.9784	16.4997	16.4539	15.9172	18.5365	18.4997	17.9443	17.8012	13.7276	15.0967	15.3953	13.9656	11.5777	14.1946	13.891	15.157	15.9229	14.6106	16.0978	15.4024
ENSP00000278412	SSRP1	14.1953	12.1526	12.94	13.1646	11.5644	12.5236	14.9849	14.0652	13.4417	14.6843	15.7137	18.0994	14.8063	14.5263	13.1324	14.3271	13.8977	14.3906	14.3025	13.9855	15.4313	15.3661	15.702	15.3416	14.1349	14.3147	12.0321	10.7399	11.6092	17.5299	14.3143	12.8564	14.9785	17.0092	14.3954	15.5411
ENSP00000474858;ENSP00000448146;ENSP00000391455;ENSP00000474289;ENSP00000393438;ENSP00000385241;ENSP00000385045;ENSP00000384249;ENSP00000383973;ENSP00000386763;ENSP00000385823;ENSP00000278823;ENSP00000474399;ENSP00000384180;ENSP00000474084;ENSP00000385702;ENSP00000473898;ENSP00000333633;ENSP00000431797;ENSP00000431346;ENSP00000474244;ENSP00000394106	MTA3;MTA1;MTA2	16.2492	11.2304	15.8359	15.0517	8.63087	10.823	12.6564	10.3679	11.2446	10.9514	11.6219	15.9224	15.8742	15.8135	15.0656	15.914	16.0814	16.6164	14.5372	15.6917	16.5028	15.9671	16.0192	15.9383	15.2706	15.0189	11.4451	14.8806	15.0136	15.5362	9.07374	15.1656	15.0667	15.4911	16.7205	15.8504
ENSP00000278903;ENSP00000436130;ENSP00000431633;ENSP00000435225;ENSP00000433376;ENSP00000435034;ENSP00000435923;ENSP00000364081	EI24	10.401	10.7073	10.7185	9.40071	11.3352	11.6733	11.912	10.6218	12.6556	12.1105	11.3103	10.1795	11.6131	11.3455	11.1699	11.8882	11.156	10.6478	11.1205	13.6096	14.3412	15.4039	15.3617	13.9042	12.5062	13.1406	11.9657	12.865	10.656	10.8132	9.47341	12.0789	14.3974	14.7606	14.7688	14.7645
ENSP00000280326;ENSP00000427297;ENSP00000423318;ENSP00000426923;ENSP00000423052	CCT5	18.918	18.73	18.6612	17.9826	17.868	18.0588	17.707	18.161	17.2158	17.1265	16.5539	15.6774	19.3432	19.0057	18.7625	19.0032	19.0684	19.0648	19.323	19.2663	19.5588	19.666	19.6889	19.3992	17.7735	18.0864	17.8286	18.1031	17.8968	16.6612	17.4547	17.761	18.1557	18.356	18.2392	17.6354
ENSP00000433432;ENSP00000376771;ENSP00000461764;ENSP00000280346;ENSP00000442427	DLAT	14.7127	14.5168	15.1289	13.7243	13.7282	13.6221	13.3514	11.4791	12.5503	12.8729	11.8501	12.5571	15.6373	11.6124	15.1344	14.1403	15.2127	15.3588	15.5214	15.0311	15.5335	15.9148	16.0284	16.0486	14.9231	14.5881	14.7081	14.5983	12.6445	13.6882	14.0066	14.4568	14.5348	14.8403	14.7802	14.6399
ENSP00000280800;ENSP00000443463	PLBD2	20.3219	20.5274	20.2752	19.7538	20.1063	20.0491	19.5804	20.1534	18.6082	18.9577	18.3489	17.9548	19.9727	19.6019	19.63	20.0159	19.4841	19.5104	19.7888	19.4508	19.6776	19.8097	19.5424	18.4686	19.9151	19.8781	19.9803	20.1552	20.2368	19.548	20.0758	19.6313	20.1084	19.4672	19.9885	19.2803
ENSP00000439286;ENSP00000281081	NUBPL	11.4518	10.3587	13.9063	11.1353	11.9844	10.588	11.9347	11.2602	10.2887	13.3043	11.3698	14.0453	14.4464	14.4841	13.9636	14.0331	14.2078	12.8466	18.0274	16.8573	20.0154	20.1918	19.5057	17.9425	12.2852	13.3696	12.2897	12.2192	11.0813	9.73129	11.2128	11.1261	9.68057	10.9842	14.0933	13.2106
ENSP00000407165;ENSP00000405687;ENSP00000426244;ENSP00000426150;ENSP00000425006;ENSP00000422607;ENSP00000281455;ENSP00000424935	ACSL1	11.2917	10.6036	9.02967	11.2527	11.7134	11.4107	10.8586	11.7846	11.4013	10.2534	11.2267	11.3178	12.0041	11.8636	11.1154	11.0412	11.3924	12.1496	11.7086	11.4549	12.7012	13.916	14.0185	13.5713	11.1301	12.444	12.1068	11.9476	11.6716	11.0577	11.5096	10.7512	11.4128	10.6901	11.0159	11.1082
ENSP00000442950;ENSP00000281828	FARSB	15.2716	14.7911	15.5898	15.3476	14.5093	11.9937	12.3482	11.0115	12.09	13.148	11.5627	10.7661	15.7898	15.2925	15.5597	14.5879	15.413	15.4432	15.5819	15.431	15.8474	15.5659	15.6722	15.5479	14.9164	14.7883	14.4389	14.0892	14.5061	13.608	14.0334	14.0939	15.0659	14.6236	15.0004	14.4213
ENSP00000381736;ENSP00000282050;ENSP00000465477;ENSP00000467037;ENSP00000465497	ATP5F1A	19.2053	19.0293	19.5588	19.2389	18.5217	18.5468	17.8585	17.0813	17.9849	17.9058	18.1528	17.182	19.7602	19.7049	19.268	19.5196	20.8729	21.1505	21.1869	20.9206	22.0361	22.5127	21.979	21.7366	19.0355	19.4297	18.9252	18.9819	18.8337	18.1458	18.4244	19.5239	19.0244	19.5148	19.9943	18.8686
ENSP00000437502;ENSP00000438567;ENSP00000386985;ENSP00000282077;ENSP00000376352	PDK1	13.6829	14.6395	13.6041	13.0697	11.0683	10.7179	10.7913	11.3918	11.1765	11.9427	10.6086	12.9766	14.8774	14.53	12.775	13.9152	14.3801	14.0036	13.5689	12.0225	15.7856	15.8895	15.8102	15.2682	11.7762	10.5926	10.7877	11.2754	10.1363	11.9876	10.7862	10.8318	12.2971	11.2867	12.0058	10.9673
ENSP00000413751;ENSP00000282574;ENSP00000401371;ENSP00000430969;ENSP00000427794	TIA1	17.6413	18.105	17.2828	17.3968	17.393	16.6228	13.5611	17.3571	15.5139	15.0755	11.0469	14.8409	17.2851	18.2911	16.7059	17.8115	17.3816	17.2432	18.1467	15.4669	17.3026	16.0317	17.554	16.6958	17.6617	17.8099	17.0606	17.5578	17.7602	17.0989	17.6296	18.1314	16.632	17.0092	18.3935	17.655
ENSP00000283131	SMARCA5	15.6919	14.976	14.0922	15.1619	15.7774	15.5928	17.5753	12.3142	12.5674	17.997	15.0968	19.2741	14.8831	14.6705	14.4867	14.2854	14.9946	14.9156	15.6567	15.057	15.8034	15.2717	15.9382	15.8778	15.4206	16.1161	13.0094	13.9883	12.0678	17.8695	15.0165	15.0509	13.2438	16.1542	15.0792	16.132
ENSP00000283179;ENSP00000393151	HNRNPU	20.599	20.0396	19.8806	20.6949	21.2781	21.2311	21.4683	20.8456	21.2974	21.9739	21.2221	22.6276	19.9549	20.3641	20.4151	21.3235	20.3612	20.5756	20.5465	20.7683	21.0334	20.2503	20.7581	21.426	23.4307	24.0199	22.3279	24.0759	21.0618	22.4868	22.1836	23.4381	20.4205	20.7993	20.7853	20.9984
ENSP00000283195	RANBP2	14.2605	14.7497	14.7471	13.8812	10.1668	9.83105	9.11559	11.6654	11.5301	10.9856	10.4582	10.8268	15.0573	14.7913	13.9918	14.4062	13.9774	14.5252	14.2271	15.1648	14.8889	15.4898	15.4842	14.9891	12.3869	12.6607	13.7782	13.0222	11.0017	11.2505	10.9062	12.0085	12.8492	11.4968	13.1049	12.9066
ENSP00000423472;ENSP00000283415	LPCAT1	15.0394	15.333	14.6149	14.8801	14.9444	14.6199	14.0525	11.4132	11.3099	13.4378	14.2515	10.7285	15.5333	15.3987	15.0102	15.3723	15.7597	15.6765	15.9816	14.7958	16.8235	16.8614	17.43	16.6526	14.4445	14.1888	14.149	13.6573	13.5136	10.1582	13.8156	13.9002	14.5221	14.6187	15.0065	14.7191
ENSP00000473408;ENSP00000429789;ENSP00000430224;ENSP00000429906;ENSP00000429596;ENSP00000428334;ENSP00000428171;ENSP00000428074;ENSP00000284811	ELOC	20.0158	19.6036	20.2885	19.688	10.5147	10.9145	10.6007	18.1128	10.1041	10.5019	11.7166	12.6421	19.7209	19.3737	19.4022	19.2214	16.8933	11.7549	16.7153	16.3365	17.744	16.8319	16.4989	16.9323	17.0404	16.9909	15.9935	10.6164	11.0083	18.298	18.5189	16.283	19.2217	16.3567	16.4192	19.3833
ENSP00000404426;ENSP00000284967;ENSP00000305682	MRPL39	14.3932	15.8645	15.5986	15.662	13.6004	13.933	13.3898	11.0412	13.0667	10.9668	14.2589	14.2256	15.4554	15.5917	14.9909	15.1633	14.635	14.933	15.6105	14.8153	15.5579	15.3521	16.347	15.73	16.2963	15.7749	16.3323	16.4652	12.3017	13.0623	14.8914	14.085	13.7154	14.1418	13.7038	11.081	+		+
ENSP00000285298;ENSP00000390331;ENSP00000401349	MRPS17;AC092647.5	16.0326	15.9029	16.4871	16.7489	15.9325	15.0795	15.8255	9.70219	15.735	15.8776	16.3744	16.2004	17.2725	17.1055	15.6637	16.4244	16.8968	15.6467	16.8143	16.9238	17.1785	16.0269	17.1219	17.2495	17.3938	18.3801	17.4374	18.3282	17.0885	16.5273	16.1017	17.1134	16.7796	16.0846	17.7265	16.2351
ENSP00000285814;ENSP00000406227;ENSP00000398116	NIFK	11.9315	11.7789	13.0084	13.6486	13.7175	13.6793	18.9231	12.2342	17.4172	15.2458	16.7291	17.0046	9.42775	12.4599	11.4421	11.2332	9.75007	11.0437	12.0622	12.3662	10.8734	10.1167	11.4581	15.6551	13.9457	15.6958	13.7455	12.143	12.9082	14.3948	14.1887	15.8665	14.0605	12.073	13.1263	11.0031
ENSP00000350740;ENSP00000474623;ENSP00000285848;ENSP00000396596;ENSP00000387601	OXA1L	10.5915	14.3941	11.7226	11.5917	13.8553	14.5458	10.607	10.7346	11.6131	11.5984	12.6337	11.2584	10.8536	12.3283	11.2075	11.4957	15.7814	15.6292	15.8087	16.1705	17.9022	17.9242	16.9052	15.8386	15.7402	15.7275	15.8613	15.918	11.4263	14.3962	14.2951	12.8315	14.7296	15.3325	15.6266	15.2588
ENSP00000285930;ENSP00000413205;ENSP00000414399	AKR1B1	17.0169	16.4864	16.5848	16.2974	18.6184	18.7873	17.734	18.9264	17.1383	18.0533	16.8852	12.5771	16.8218	16.3345	16.7595	16.3387	12.7179	11.232	10.9323	10.8876	11.49	10.257	11.0622	11.2293	16.5397	10.35	16.633	11.7129	17.2554	16.6101	10.7869	11.7739	17.9219	18.2362	18.3096	17.8147
ENSP00000285968	NUP205	10.502	11.0524	10.3231	10.5916	10.6392	11.4197	13.6441	13.2172	12.5814	12.3674	13.5305	10.3492	10.6289	11.9258	12.6423	11.6694	13.6868	13.0657	14.0557	14.1183	15.7832	15.4791	16.2855	15.4677	12.1474	12.4225	10.0274	11.5837	9.6221	11.0578	9.39345	10.7653	12.4227	12.3083	10.0451	11.8762
ENSP00000286070	RBM45	11.3154	11.7775	10.7678	12.0334	11.6314	11.2911	11.8263	10.8837	10.564	10.6086	11.0473	12.3567	12.898	12.781	11.775	12.1065	13.1046	12.9298	12.8242	13.3319	12.978	10.4742	11.5495	12.3963	14.129	14.6937	14.1295	14.0982	12.5847	13.6086	13.0886	14.5869	12.0666	9.24659	9.42816	10.9859	+	+		+	+
ENSP00000286091	PDIA4	14.317	14.9105	13.9548	14.0862	15.9026	16.0241	13.7364	14.0149	13.0365	13.2437	12.8201	13.1021	14.1456	13.5921	13.8548	13.46	13.8932	13.6791	13.9851	13.8985	13.6364	13.7126	13.1168	13.2871	10.7989	13.6063	14.4083	14.3291	14.3105	13.9285	14.6389	13.5933	16.4517	16.5706	16.5968	15.9363
ENSP00000286371;ENSP00000417522;ENSP00000440307;ENSP00000419962	ATP1B3	12.3576	14.1725	14.7194	14.6469	11.6077	11.0068	10.0434	11.153	10.5571	10.7214	11.9751	9.92682	15.3663	15.3302	14.9278	14.7754	15.7455	15.7916	15.7878	16.0543	17.4056	18.6808	17.2083	17.4124	9.84653	14.4133	14.0313	13.6578	10.6046	11.9816	10.2298	13.5264	10.9798	13.8063	15.6276	14.8605
ENSP00000363925;ENSP00000363919;ENSP00000286398;ENSP00000306152	SMC2	14.8723	15.7267	15.6891	14.2986	11.346	11.0615	11.0409	11.56	11.4111	12.2075	10.5282	10.9647	15.8564	15.6037	15.749	16.117	15.6631	15.6397	15.3185	16.0013	16.5555	17.0022	16.8626	16.741	14.9641	15.2274	14.6465	13.7886	13.8504	13.6984	13.0999	14.2341	14.467	14.18	14.6671	14.429
ENSP00000469125;ENSP00000438694;ENSP00000472021;ENSP00000286428	VBP1	17.7412	17.7752	18.1506	17.8006	10.9815	12.4543	11.1626	12.4971	11.9397	11.7079	11.2844	11.1446	18.9413	18.0584	18.8979	18.4321	15.5537	9.10311	11.2421	16.1136	16.271	11.9049	16.4653	16.9215	15.0834	14.7915	16.3786	15.6439	11.4227	10.6965	14.3586	14.6044	13.8362	14.5713	15.0731	14.8992
ENSP00000286788;ENSP00000444984;ENSP00000442730	CCT8	19.2348	19.3857	19.2191	18.881	18.3949	18.6662	17.9903	18.1306	17.0573	17.5948	17.5579	16.8433	19.2188	19.142	19.1805	18.7377	18.8644	19.0421	19.2082	18.7915	19.4088	19.3134	19.3899	18.9318	18.4481	18.4157	19.0835	18.8598	18.8582	17.5651	18.4155	17.8192	19.3037	19.2157	19.534	18.672
ENSP00000428085;ENSP00000287038;ENSP00000429483;ENSP00000379381	RPL30	15.9166	15.4821	14.2318	18.1825	18.5421	11.4324	19.8423	18.3636	21.8412	20.0308	20.7846	20.2209	16.0429	16.9538	17.2391	17.3733	18.131	19.0998	18.3717	18.7792	19.0448	18.6865	18.6333	19.2274	17.6579	18.1686	17.8995	18.1025	18.2173	18.6797	18.1768	18.7197	18.4978	18.6056	18.7111	19.5221
ENSP00000287295;ENSP00000315122;ENSP00000402535	AIFM1	16.144	15.4655	16.8806	13.8178	14.0141	14.5173	14.2782	14.4161	14.472	13.5549	11.1368	13.3635	18.1859	16.9363	17.5476	17.3342	18.2095	18.1178	18.2905	17.9472	20.2627	20.2219	20.1353	19.4593	16.8159	16.434	16.9921	17.3498	16.0556	16.3798	16.8598	17.3178	17.0822	16.1174	16.69	14.5844
ENSP00000393298;ENSP00000287322	BAG4	18.6168	18.8316	18.8084	18.2931	15.7203	15.2498	15.7138	16.3313	10.7444	14.9016	10.8119	14.3342	18.8072	18.4461	18.6438	18.3701	17.7328	18.6585	17.8858	17.9044	18.4088	17.9609	17.6523	17.8153	17.8585	17.5139	17.905	17.6285	16.5176	15.885	16.04	15.4784	15.5906	15.5688	16.2233	15.6866
ENSP00000384580;ENSP00000288014;ENSP00000452465	THTPA	11.1404	11.3368	13.6021	13.4489	12.9716	9.99282	12.8075	12.5736	11.5138	11.5597	11.3949	11.2123	15.2134	14.7304	15.1279	13.853	17.9934	17.8793	18.1995	17.3661	18.6725	18.5136	18.6733	18.2452	10.81	12.6505	12.3233	11.6937	11.2608	11.8964	11.2914	11.7016	14.5201	10.7248	11.5674	14.1808
ENSP00000472841;ENSP00000445339;ENSP00000469895;ENSP00000289290;ENSP00000471121;ENSP00000445105;ENSP00000473121;ENSP00000472532;ENSP00000398945;ENSP00000348163	PLS3	17.2204	16.9034	17.621	17.5722	10.9013	10.9565	11.5112	10.74	11.4424	11.4663	11.4767	9.57071	17.7745	17.2605	17.697	16.8293	17.615	17.5765	18.0656	16.5867	16.2777	16.8559	16.6675	16.1871	15.9865	16.3388	15.9527	15.8408	15.417	15.463	13.4778	13.5936	15.9682	14.7952	15.8244	14.773
ENSP00000476824;ENSP00000462667;ENSP00000462355;ENSP00000443017;ENSP00000376669;ENSP00000376668;ENSP00000376664;ENSP00000376663;ENSP00000367034;ENSP00000366974;ENSP00000366956;ENSP00000366581;ENSP00000358162;ENSP00000358153;ENSP00000353624;ENSP00000352980;ENSP00000350767;ENSP00000350159;ENSP00000348258;ENSP00000347168;ENSP00000346316;ENSP00000343282;ENSP00000289352	HIST2H4A;HIST2H4B;HIST4H4;HIST1H4C;HIST1H4B;HIST1H4H;HIST1H4J	25.6665	24.454	25.4836	24.7433	27.7336	27.4589	27.5698	26.8969	25.7138	28.6372	26.5204	29.6175	24.998	24.8212	24.2065	24.2515	23.2966	24.0788	23.6511	24.415	23.901	24.3038	23.731	24.1453	25.4805	26.0458	24.8601	25.3207	23.8479	28.183	25.7638	24.5205	25.3702	27.2512	25.0625	26.5634
ENSP00000289371	EIF5B	11.1327	10.6824	11.9845	11.4479	14.2734	9.77628	17.8333	11.4231	12.6169	10.8764	12.7299	12.6354	12.8331	12.5617	12.4844	12.4832	12.5274	13.3158	10.993	11.6413	11.0901	13.4946	12.8408	13.3208	11.0054	11.6711	9.92573	10.6344	11.9737	11.8441	12.105	11.563	10.8203	11.2917	10.8989	10.1476
ENSP00000360771;ENSP00000387583;ENSP00000290037;ENSP00000325827;ENSP00000403525	SEC16A	16.9282	17.0213	16.9354	15.0872	11.9125	9.43424	11.8444	11.5074	11.2134	10.711	10.3173	11.2341	17.2402	16.18	16.6569	15.5589	16.4275	15.8879	16.3115	15.8163	17.0396	17.3522	17.2762	16.3137	15.2734	15.4436	15.5469	15.6161	14.8882	12.5423	15.268	13.6392	13.755	12.0602	13.957	12.226	+		+
ENSP00000290158;ENSP00000445006;ENSP00000463066;ENSP00000438964;ENSP00000438253	KPNB1	17.3142	17.2115	17.6079	17.0365	16.484	15.9137	15.86	15.9452	15.2436	15.5569	15.2591	14.2953	17.4335	17.2097	17.086	16.7122	16.9787	16.7729	16.8417	16.9328	17.3791	17.0704	17.2802	16.5005	16.5328	16.429	17.2266	16.8477	16.4508	16.1349	16.4858	16.546	16.8058	17.2197	17.2393	16.5737
ENSP00000290299;ENSP00000393496	ATP5PO	15.1284	15.2236	10.7944	12.2642	15.1996	16.5734	16.0198	16.7782	16.2193	13.6822	16.9706	15.8528	11.9517	15.032	14.6372	14.1478	14.4834	15.004	15.9593	16.5615	16.9805	16.3647	17.3556	16.2521	15.7602	14.7652	11.9153	13.566	10.2807	15.3037	13.8042	16.5914	16.1598	16.6395	16.607	17.4659
ENSP00000290341;ENSP00000389135	IGF2BP1	18.7602	18.7453	18.0765	18.7264	18.2428	18.5754	18.4893	17.7074	19.3296	19.7087	20.1528	20.4913	18.8142	19.2393	19.119	19.4154	18.3512	19.393	18.4567	18.3484	18.8137	18.644	18.5713	19.715	22.427	22.5784	22.1401	22.2968	19.9519	20.6374	20.7333	21.7366	18.2615	18.8547	18.5609	18.9081	+	+
ENSP00000290573;ENSP00000387140	HK2	15.2338	15.6512	13.6759	14.784	14.8	15.1782	11.123	15.7519	14.3325	13.7719	14.1702	13.1813	16.1491	13.2718	15.0818	13.8651	15.8315	15.8272	16.3695	12.6743	17.0957	17.0887	16.8972	16.9147	14.2133	14.2338	14.6994	15.0691	14.4339	13.6961	12.9421	14.0666	15.4488	14.7713	15.7453	14.6614
ENSP00000372411;ENSP00000290921;ENSP00000422364;ENSP00000424684	CTBP1	14.8447	15.0492	16.1756	16.5316	13.2137	13.3931	11.6526	12.572	10.4489	12.0718	10.9562	10.7243	17.1761	17.2047	16.4833	16.7968	16.8003	17.3876	17.2822	16.8123	17.9144	18.0452	17.9163	17.7768	15.1174	15.8444	15.6957	14.6058	15.1181	11.4878	13.3453	14.8624	16.1426	16.3426	15.978	15.839
ENSP00000291568	CSTB	22.9459	22.8225	22.501	22.834	12.3007	15.8551	16.2735	11.4344	17.4489	17.3669	16.1214	16.8744	22.96	22.2888	22.2447	22.1643	21.6047	21.7765	22.057	21.0915	20.0534	21.5611	21.2947	18.7427	18.5963	19.2591	18.6489	18.9495	18.2142	17.6157	18.5014	17.7064	17.4689	18.1165	18.4588	18.9274
ENSP00000380820;ENSP00000291688	MCM3AP	12.6152	10.6041	9.79279	11.0973	11.5823	11.6895	11.6086	12.4085	10.822	12.6965	11.7599	10.2413	13.2415	10.466	10.6578	11.9146	12.2741	12.5861	10.6518	13.1563	14.1742	13.7242	12.1717	13.7317	15.9864	16.4434	16.4395	16.9747	16.6128	15.8661	16.5845	15.5014	11.3698	10.9226	11.5632	11.0389	+	+		+	+
ENSP00000292123;ENSP00000464840;ENSP00000467423;ENSP00000404545;ENSP00000415895;ENSP00000438880	SAFB	15.0076	12.79	10.3061	15.2253	17.686	15.8442	16.7183	16.0646	14.8641	17.4743	16.4361	18.3199	11.3696	15.6018	15.2805	15.8567	13.8078	13.8101	13.5926	14.4834	12.2582	9.4682	12.5849	14.0524	17.1482	16.9969	17.03	17.3684	14.8283	17.5033	16.223	17.5364	14.3897	16.293	12.9081	16.2274
ENSP00000292476;ENSP00000415188;ENSP00000396060;ENSP00000395311	CPSF4	14.6946	16.2457	16.2344	15.2296	13.8714	11.6223	13.6655	12.7718	8.96773	11.7956	10.5007	10.9728	21.4804	22.1193	21.5296	22.4721	13.5673	10.4617	13.8763	13.8144	14.949	15.8217	15.2929	13.0755	17.2698	17.6854	17.4162	18.0371	20.5871	20.9648	20.7995	21.9574	10.8535	14.4232	13.4797	10.9969	+		+	+		+	+
ENSP00000391211;ENSP00000292644;ENSP00000445546	PSMC2	13.7022	14.5963	14.5665	14.9694	16.5538	16.3764	15.4574	15.9245	15.6433	16.087	15.0342	13.3773	16.6524	16.7662	16.5877	15.9035	16.7414	16.9303	16.8489	17.3956	18.2512	17.6753	18.2066	17.493	16.49	15.9607	16.9457	16.6055	16.8153	15.7681	16.5067	16.5431	17.097	16.9014	17.1348	16.6329
ENSP00000409081;ENSP00000371894;ENSP00000292807;ENSP00000403362;ENSP00000402592;ENSP00000404326;ENSP00000395438	AP2M1	15.4528	11.3969	14.6549	15.071	16.9345	16.284	15.4659	17.0265	15.4922	14.586	15.4783	15.6441	11.2811	10.4779	14.886	11.7373	14.3314	15.7573	16.0138	11.5089	16.3823	14.0826	14.9823	15.7363	14.8805	14.944	16.166	17.0312	15.0625	14.2021	15.7686	17.0861	15.0993	15.6849	16.6648	15.9632
ENSP00000466794;ENSP00000409487;ENSP00000293362;ENSP00000466945;ENSP00000441682;ENSP00000468702;ENSP00000466451;ENSP00000467580;ENSP00000465743	PSME3	17.0627	17.2354	17.8942	16.009	16.0661	16.4674	10.8614	16.2993	11.5861	12.9662	12.1531	11.3628	17.6302	16.8222	17.516	17.1972	16.8349	17.1387	17.0913	17.9959	17.4688	16.511	17.8188	17.2418	15.8679	17.0383	15.4949	16.8971	16.7747	15.1577	16.4197	15.7138	14.7607	15.3935	16.4477	15.6147
ENSP00000293371;ENSP00000406773	DCD	13.1172	15.935	15.1119	9.72358	17.6361	17.56	16.9885	18.7296	17.4202	17.2754	18.4025	17.1724	15.3095	12.0823	10.9031	10.7587	11.9612	12.5062	11.4837	15.9267	11.4239	17.8335	12.3814	11.8379	11.9831	17.1749	16.8771	10.5337	17.4603	18.3242	17.6705	15.2583	16.9807	16.5325	17.0261	17.1078
ENSP00000450116;ENSP00000446687;ENSP00000448101;ENSP00000446955;ENSP00000446714;ENSP00000301540;ENSP00000293422;ENSP00000446721;ENSP00000441750;ENSP00000446640;ENSP00000448859;ENSP00000446709;ENSP00000448457	MYL6	18.4329	17.5127	15.5865	18.019	17.1915	18.0124	18.2416	16.0371	15.5962	19.5847	17.1399	20.8094	18.3437	17.7147	18.6323	15.0339	14.6183	15.6608	18.5178	18.2196	18.2549	18.3478	17.5952	18.821	19.7467	17.926	17.6933	18.5331	14.4748	17.5002	17.085	16.6901	11.658	14.6417	15.6594	12.703
ENSP00000293831;ENSP00000462753;ENSP00000463486;ENSP00000463366;ENSP00000462904;ENSP00000464550;ENSP00000464066;ENSP00000463634;ENSP00000413529;ENSP00000326381;ENSP00000398370;ENSP00000463309;ENSP00000462275;ENSP00000462719	EIF4A1;EIF4A2	20.3926	20.3471	20.4509	20.1673	19.4298	19.5057	18.6528	19.1824	18.9995	19.2307	18.7753	18.6764	20.1219	20.0027	20.2731	19.8093	19.7654	19.9771	19.9844	19.9852	20.0068	20.093	20.2107	19.5322	19.9989	19.9352	20.3265	20.3246	20.1634	19.7631	19.7734	19.629	20.4455	20.4544	20.741	20.2307
ENSP00000463784;ENSP00000463470;ENSP00000462322;ENSP00000293842;ENSP00000464239;ENSP00000463847;ENSP00000463910;ENSP00000464143;ENSP00000463021	RPL26;AC135178.3	21.1956	21.8626	21.4518	21.9875	20.9143	21.3981	22.7203	19.978	23.8028	23.2977	23.4013	23.2303	20.5568	22.0164	21.7104	22.2473	22.4132	22.405	21.2482	22.354	21.9089	21.9654	21.7933	23.1198	22.5108	22.5348	22.411	21.7516	21.8769	22.8257	22.7411	22.6848	21.0584	21.899	21.0972	21.7793
ENSP00000407296;ENSP00000441518;ENSP00000294053;ENSP00000443822;ENSP00000445180;ENSP00000439746;ENSP00000340385	CLPB	11.2092	10.9789	11.6482	13.3281	12.4337	11.0772	9.85305	10.9127	12.2372	11.3932	12.0036	10.7281	14.4155	12.6356	13.998	12.3668	14.916	14.4518	14.2475	14.0849	15.1951	16.2935	15.6399	14.4365	11.357	9.48534	9.70406	11.812	10.4157	10.7099	10.0601	11.2165	11.896	10.8274	10.3384	11.4773
ENSP00000420673;ENSP00000418868;ENSP00000418346;ENSP00000418153;ENSP00000417048;ENSP00000294189	RPL29	20.8429	20.5174	20.7311	20.5374	19.2908	18.1003	19.5042	18.3834	22.2099	21.7146	20.334	22.6915	20.2046	20.4964	20.6697	18.4308	19.2798	21.1181	21.0004	21.3816	21.4571	19.3139	20.6724	22.3238	21.1907	19.0877	19.2137	18.2421	18.4882	19.8962	20.2122	21.062	18.1422	12.2439	18.0722	20.1714
ENSP00000295024;ENSP00000408108;ENSP00000403597;ENSP00000424784	WDR26	14.4632	14.6458	14.7683	13.5952	11.2195	12.4771	11.3174	10.7035	10.6579	10.9653	10.1148	11.2685	13.8315	14.6857	15.3946	15.325	14.2312	14.9689	14.5887	14.1924	16.1301	16.2196	16.2381	15.6363	13.9963	14.4534	13.1122	14.2389	10.7141	12.1862	13.07	12.7883	12.8213	12.0644	13.0767	13.2717
ENSP00000376111;ENSP00000295079	MAIP1	13.7998	13.7747	13.2001	12.032	11.0559	10.5635	12.1676	10.7046	14.6559	12.1342	15.8874	11.353	14.7347	13.6069	11.4745	11.9952	12.7253	14.8143	14.1156	16.0633	18.4997	18.5509	18.1079	16.3854	12.4087	12.4256	11.458	12.1175	10.9868	11.0193	11.9669	10.4191	12.3508	14.1452	11.5851	11.6355
ENSP00000422040;ENSP00000295470;ENSP00000338552;ENSP00000473677	HNRNPDL	19.8017	17.1864	17.7093	18.5532	17.7235	18.378	18.3701	18.1402	19.2689	18.7695	18.5017	19.7103	18.2392	18.4217	18.3705	17.6771	18.5114	18.1693	18.1547	18.8622	18.1524	17.9238	18.5943	18.5501	20.2356	21.3505	19.4415	20.7313	18.4796	19.5113	19.0462	20.9217	17.6834	17.7436	18.4031	18.6792
ENSP00000445306;ENSP00000295598;ENSP00000358508	ATP1A1	16.4033	16.8646	17.0089	16.4889	11.8042	13.6767	14.1996	12.7742	12.6695	14.9571	13.2408	13.4669	18.1191	17.5993	17.9363	17.8385	18.4399	18.6056	18.263	18.3071	20.4782	20.5284	20.2173	19.8342	16.7271	16.5317	15.8637	16.3364	15.0187	14.7312	15.9183	15.9677	18.1875	18.019	18.4704	17.727
ENSP00000357242;ENSP00000295688;ENSP00000431543;ENSP00000357244	CCT3	19.4297	19.2993	19.5588	18.913	18.6588	16.8997	17.8684	18.4973	18.3722	18.864	17.8796	17.6676	20.1412	20.0272	19.5916	19.4938	19.2027	19.7281	19.8344	19.3523	20.4932	20.2432	20.2851	19.6723	18.9635	19.4286	19.6058	19.3755	19.0376	18.4797	18.7899	18.9287	19.6752	19.1887	19.1904	18.8699
ENSP00000418370;ENSP00000418305;ENSP00000417133;ENSP00000460284;ENSP00000295822;ENSP00000459611;ENSP00000459196;ENSP00000458269;ENSP00000430706;ENSP00000396073;ENSP00000390677;ENSP00000336776;ENSP00000336702;ENSP00000461688	EIF5A2;EIF5A;EIF5AL1	20.2981	19.7048	20.3147	19.6789	19.2117	19.427	18.2451	19.5214	17.9718	18.1611	18.189	19.0945	20.1937	19.761	20.4006	20.0928	20.1446	19.5457	20.1103	20.2952	19.8483	20.3309	20.2502	19.6172	19.68	19.7305	19.9402	19.9859	18.2629	18.0666	18.4645	19.6592	19.3353	19.4851	19.8295	19.008
ENSP00000295899	THOC7	12.5184	12.4485	12.1918	12.9774	12.0019	14.4071	14.4783	15.492	11.3689	15.6402	14.7711	15.1833	11.723	15.3075	14.8342	13.4975	14.051	11.4749	10.7448	14.5178	14.5853	14.7675	11.5444	11.414	16.2428	15.0432	15.3828	14.1321	14.5699	15.4967	15.1144	14.1212	14.2432	14.9747	14.206	14.5209
ENSP00000295920;ENSP00000419851	GMPS	17.7527	18.7608	18.6541	17.9419	11.1842	9.40588	12.4267	11.7735	11.503	12.812	11.4173	11.3181	18.4745	17.9328	17.9758	17.9199	18.0466	18.465	18.1681	18.191	17.9739	18.068	17.9869	17.441	15.4212	15.6823	15.3854	15.7983	13.717	13.7228	10.4684	14.8537	14.968	14.3245	14.6908	13.3796
ENSP00000349819;ENSP00000351339;ENSP00000415599;ENSP00000295956;ENSP00000420213;ENSP00000232447;ENSP00000418510;ENSP00000414532	FLNB	10.6667	10.9875	13.355	13.4178	10.5165	10.761	12.142	11.6317	10.2644	10.019	12.3941	11.7572	13.3406	12.0119	13.5501	13.9639	12.9301	11.3479	10.2204	11.4422	12.9693	13.0431	12.9394	13.5897	10.6481	10.9275	13.1771	12.4104	13.0307	10.3727	12.95	11.9478	12.2477	9.47985	10.8488	10.3622
ENSP00000378769;ENSP00000351298;ENSP00000296122;ENSP00000398839;ENSP00000414918	PPP1CB	15.3684	10.0512	15.1458	13.6378	15.0866	11.7887	15.0664	12.0705	14.2236	15.6551	10.7712	16.4114	15.1145	15.0022	14.2303	15.2259	12.3344	15.1849	15.9232	14.7491	15.7063	15.0976	14.5683	10.8376	14.0309	14.368	15.1641	15.2759	13.2185	14.2544	14.7905	13.8591	12.3463	10.6445	11.6627	12.8713
ENSP00000409065;ENSP00000392913;ENSP00000296223;ENSP00000399882;ENSP00000398622;ENSP00000411883;ENSP00000415536	POLR2H	17.8012	17.8787	17.1035	17.3099	13.0518	10.0059	12.2883	15.6091	18.7653	17.7138	17.5676	11.2427	20.1384	19.9389	20.3514	19.1749	18.4263	18.1789	17.9524	17.5557	19.9385	20.2199	19.7102	19.4425	10.3107	10.1055	11.8672	15.5643	10.9975	15.1698	15.1925	15.9321	11.9149	10.4096	10.9367	13.2473
ENSP00000296255;ENSP00000417529	RPN1	15.363	14.6874	14.8007	15.6504	12.3988	13.3048	13.2902	10.2061	12.6844	11.0197	12.6279	12.4981	14.9224	15.8532	14.3356	15.5302	15.9513	16.4183	15.4475	16.6666	18.4626	17.4114	17.9865	18.4059	15.1697	14.4566	12.4001	14.2353	12.3889	13.4733	12.8687	15.9114	16.946	17.1132	17.4256	17.2574
ENSP00000477075;ENSP00000296289;ENSP00000476998;ENSP00000476754;ENSP00000417773;ENSP00000405455;ENSP00000476696;ENSP00000391481;ENSP00000477424;ENSP00000418340	TKT	17.8891	18.0641	18.5807	17.8456	17.5122	18.056	17.4474	17.7939	17.1908	16.3193	15.7981	12.8265	17.0922	15.3652	17.8177	16.1615	17.6357	17.6323	16.2465	16.5127	16.6843	18.0751	17.7115	15.6201	17.1855	17.8513	17.9935	17.2299	18.153	16.5706	17.3319	16.3855	17.5436	17.8295	18.0789	16.4962
ENSP00000378032;ENSP00000369098;ENSP00000296402;ENSP00000422566;ENSP00000378030;ENSP00000423677;ENSP00000339740;ENSP00000423482;ENSP00000378034;ENSP00000424245;ENSP00000406131;ENSP00000415707;ENSP00000415248;ENSP00000425824;ENSP00000422416;ENSP00000326518;ENSP00000261793;ENSP00000326427;ENSP00000381412;ENSP00000326544;ENSP00000351542;ENSP00000258682;ENSP00000390292;ENSP00000379096;ENSP00000397937…	CAMK2D;CAMK2B;CAMK2A	13.9949	12.9768	13.373	9.36657	12.6793	13.763	13.072	11.8428	10.8136	11.9547	11.1168	13.3803	14.4066	15.813	14.786	16.4275	15.9163	16.199	16.8376	15.057	16.7939	17.0779	16.4931	16.1597	12.3281	12.4538	12.2397	14.1641	12.812	11.9167	13.6672	11.5474	10.7883	14.344	13.9123	13.5577
ENSP00000308405;ENSP00000296417;ENSP00000222690;ENSP00000406901;ENSP00000342714;ENSP00000340708;ENSP00000397115	H2AFV;H2AFZ	20.5883	19.0069	20.9651	22.0191	23.869	23.3038	23.7035	23.1061	21.8101	24.92	23.3481	26.5098	21.2332	21.1033	19.8151	20.2969	18.5305	19.9283	19.4769	20.14	19.8075	19.9327	19.5167	20.0547	21.071	21.8239	20.0375	21.2304	19.2623	23.9207	21.704	20.6325	23.0317	24.5549	21.9356	22.365
ENSP00000425645;ENSP00000422482;ENSP00000296464;ENSP00000393926;ENSP00000427305	HSPA4L	10.3416	13.2768	11.2217	12.2721	13.191	11.816	10.547	11.1912	12.2507	11.3627	10.34	11.9461	14.3199	13.2646	12.7124	12.5645	13.4929	13.6473	12.8943	13.2486	14.8444	14.5301	14.5815	14.0422	14.0485	12.3576	13.159	13.8709	11.6082	11.9587	11.4831	10.3847	11.9305	11.9306	12.3642	11.6819
ENSP00000296509	MAD2L1	13.4817	11.7007	14.516	13.578	11.5504	10.4006	11.3509	10.1962	12.268	11.0207	12.4877	11.3014	13.5206	15.3918	15.248	14.48	16.8938	17.0429	17.113	16.9822	18.7699	17.9357	18.2615	17.8431	11.448	14.9069	11.432	14.0381	12.534	13.183	11.2549	13.7943	17.9268	17.4486	17.9724	17.7693
ENSP00000422068;ENSP00000296577	ABCE1	15.6834	15.6479	16.4002	15.1428	16.0967	15.8469	14.6834	15.6378	14.1144	16.0224	13.4529	14.1209	15.568	15.307	15.7087	15.0061	15.7116	16.4643	16.5093	11.8254	15.5437	16.0969	15.6765	14.3661	15.9228	15.5685	15.6696	16.1037	16.3153	15.1075	15.8572	10.7907	14.963	14.9416	16.3596	15.5501
ENSP00000296674;ENSP00000427043;ENSP00000425865	RPS23	21.5617	20.8634	21.4879	21.2351	20.677	20.2183	20.137	20.594	22.1547	20.5538	20.3392	21.3021	21.2889	21.0981	21.4999	20.7853	20.4243	20.6697	21.3548	19.128	20.9972	21.2417	21.3252	21.36	21.4158	21.3991	21.071	21.1541	21.1196	21.5194	21.4	20.7207	20.518	19.4873	19.3879	20.1688
ENSP00000377943;ENSP00000296702;ENSP00000450414	TCERG1	10.3288	11.8049	13.6097	11.0398	11.9594	10.2171	12.2489	11.6094	10.2809	11.9921	12.9021	12.6194	10.9594	10.9545	11.5957	12.4483	13.9337	13.2578	12.5149	13.7052	12.4711	14.7055	14.7906	14.6741	11.5987	10.7233	10.0094	12.6234	10.6728	10.7421	11.8773	11.4379	10.2777	10.9022	13.0569	10.862
ENSP00000424609;ENSP00000296792;ENSP00000440796;ENSP00000421669	UTP15	16.6641	16.7396	17.1981	16.4555	11.359	11.8068	12.0517	11.0867	10.5632	12.0784	14.7355	14.1733	10.9253	9.00419	11.1768	11.3443	11.115	11.9313	15.9568	15.9391	12.6629	16.0035	15.3206	12.2003	15.5856	15.9587	16.2044	16.0837	16.1032	12.379	16.1064	15.4841	15.7191	15.8514	16.2203	15.2986
ENSP00000296802	NSA2	15.2351	11.9338	12.4658	10.9943	16.3514	12.4422	16.8067	15.5748	17.906	17.2011	18.3504	15.5826	9.82547	10.3591	13.9568	13.1924	12.3167	12.9477	14.8585	14.6578	13.0228	14.7882	15.7421	13.052	15.3488	14.4559	14.9717	15.4891	14.291	16.7235	16.2515	17.0784	14.8003	16.7139	16.5135	16.8794
ENSP00000428755;ENSP00000296930;ENSP00000377408;ENSP00000341168	NPM1	19.4166	19.7584	19.128	20.9464	21.4195	21.1358	22.3229	21.9692	23.0038	22.8829	24.1181	23.4308	19.8127	19.8388	19.3528	20.4246	20.4433	20.6813	19.797	21.3642	19.5582	20.8241	20.7336	21.7714	19.4313	20.5464	17.9137	18.8603	17.1925	19.3395	19.0635	20.2142	20.2379	20.6743	19.8868	21.5048
ENSP00000441116;ENSP00000376290;ENSP00000297071	TRA2A	13.601	15.0783	17.5332	17.9415	17.4452	11.497	16.9216	10.8871	15.6175	19.1222	9.27761	19.1517	17.5261	19.2155	19.1163	21.0429	15.8194	17.69	11.7134	15.6786	14.7474	11.9391	16.6288	16.5801	17.9312	18.9445	17.4013	18.502	16.8825	19.2429	18.8131	20.2374	16.1908	17.4586	16.7737	17.9152
ENSP00000297157	RP9	23.9561	24.027	24.8589	23.741	22.9805	23.7639	22.6837	23.9284	21.902	23.2537	22.6352	22.0853	22.824	23.6644	23.5651	23.5073	23.4452	23.8878	23.5127	23.5359	23.3332	23.4484	23.3328	22.4679	23.238	22.7581	23.6142	22.9858	23.2318	22.2331	23.5927	22.5266	23.9043	22.7835	22.6052	21.1357
ENSP00000297185	HSPA9	20.8601	20.6931	21.0328	20.624	17.593	18.4001	18.4167	18.7015	17.1015	18.4016	17.3776	18.2461	21.6155	20.9923	21.2253	21.0112	21.3103	21.4326	21.6052	21.1604	22.2139	22.1569	21.9759	21.3472	21.6168	21.0797	21.6252	21.6029	20.2252	19.6908	20.0885	19.6804	23.3604	23.2636	23.6342	22.7218
ENSP00000297283;ENSP00000359991	PGAM2;PGAM1	19.5085	19.496	19.5317	19.1663	19.6786	19.6611	18.5103	19.4189	18.0358	18.5741	16.2078	16.7349	18.7958	18.3089	18.7981	18.5178	18.9994	18.3143	18.3522	18.8295	18.6496	19.3502	18.4976	17.6342	19.3425	18.7879	18.8221	19.0747	18.6764	18.25	19.0975	18.4205	19.0046	18.8141	19.3903	18.8046
ENSP00000297837;ENSP00000364158;ENSP00000398648;ENSP00000364159;ENSP00000442189	ANKS6	18.0922	18.1857	18.3187	17.6521	15.3184	15.3241	16.4509	15.9726	11.9334	18.3941	15.7583	17.7509	17.7856	13.6145	17.7975	17.4631	17.4701	17.3404	17.8316	17.1966	18.1964	18.0015	17.2727	16.3679	11.1565	12.7829	12.7425	10.7129	18.152	17.8716	11.4214	10.6385	18.3066	14.5482	18.491	10.2773
ENSP00000298468;ENSP00000443092;ENSP00000361686;ENSP00000361635;ENSP00000445901;ENSP00000344876;ENSP00000401492	VDAC2	16.2283	16.0993	16.3621	16.9966	15.653	14.8356	17.0246	11.6935	14.5351	15.6127	16.2317	17.0496	17.0583	17.6146	15.6747	16.0711	18.0274	17.8614	18.3561	18.6375	19.4195	19.1375	19.4817	19.3047	17.2806	17.3061	17.708	17.7109	15.5152	17.1939	16.2817	17.172	19.2536	18.9085	19.7391	18.9307
ENSP00000349432;ENSP00000298510	PRDX3	21.4843	21.2425	21.1488	20.8887	18.9276	18.2816	18.8119	18.175	16.5139	18.419	16.1287	16.268	21.01	20.6861	20.8284	20.1772	20.4176	20.4946	20.7148	20.4444	20.4979	20.5141	20.0136	19.7358	18.783	18.7378	19.2029	19.3987	18.3671	17.4829	18.6513	17.9489	19.3784	19.3426	19.5919	19.265
ENSP00000298556	HPRT1	17.5788	17.2909	18.0754	17.3348	10.6593	11.5138	13.8465	12.2079	11.1653	13.1955	11.3079	13.8288	17.7028	17.1884	17.2705	17.3889	17.335	16.7953	17.9612	16.4943	17.8624	18.2735	18.0506	17.4434	16.0209	15.295	16.3603	15.4343	15.6898	14.608	14.3127	15.2176	16.5333	15.7286	16.6778	15.9879
ENSP00000473652;ENSP00000298852;ENSP00000433097;ENSP00000431144;ENSP00000433596;ENSP00000432970;ENSP00000435141	PSMC3	17.5578	15.6285	16.7713	16.1055	16.9674	14.9139	13.9209	14.8507	15.4101	12.3168	14.2086	13.2619	16.5187	16.2621	16.2709	16.4074	17.2539	17.1755	17.6175	17.3793	17.7783	17.7762	17.5062	17.2454	16.0888	15.9336	15.8263	15.6314	15.681	14.9081	15.4874	15.5238	17.1622	16.9325	17.4902	16.9373
ENSP00000298875	CPSF2	16.4119	16.4173	16.2226	15.3934	12.1827	12.6181	14.3787	11.0809	11.4227	11.3322	11.3293	11.6952	21.9124	21.5839	21.3644	21.3894	15.4869	15.9065	14.77	15.4008	16.4456	16.2513	16.7208	16.2531	17.356	17.7757	18.0187	18.1716	21.4696	21.2596	21.3803	20.8975	13.0659	13.6713	14.8243	13.4892	+		+	+		+
ENSP00000441847;ENSP00000299300;ENSP00000445471;ENSP00000450153	CCT2	17.8597	18.2172	17.4735	17.4769	12.3135	15.2041	12.1859	15.7017	14.043	16.5148	11.3034	14.8461	18.7115	17.8753	18.0598	18.077	18.3027	18.3885	18.2874	18.1503	18.3749	18.5288	18.4624	17.8322	17.1816	17.279	17.2294	17.5938	17.3064	16.695	16.9766	16.9066	17.3609	16.5034	17.0032	16.9932
ENSP00000476871;ENSP00000476646;ENSP00000476442;ENSP00000477069;ENSP00000433338;ENSP00000476846;ENSP00000476776;ENSP00000311912;ENSP00000299402;ENSP00000477213;ENSP00000374556;ENSP00000477022;ENSP00000476536	APBB1	10.4847	10.7869	11.0665	12.532	9.92996	11.9537	12.3558	10.8044	10.8439	10.2783	12.2858	10.2881	10.3534	12.1738	12.8646	10.4384	12.6694	12.7709	13.5898	12.7211	13.6792	14.7158	14.4579	13.9151	10.6675	12.4173	11.1593	10.3739	11.8793	13.3846	9.79773	10.6948	11.3198	11.5789	13.2192	10.514
ENSP00000299427;ENSP00000437066	TPP1	12.9947	14.1202	13.9172	15.1909	11.6816	11.4795	10.7953	12.1509	11.9236	11.4955	11.2353	12.6117	14.8243	14.0092	15.2303	14.5531	14.9133	11.6115	16.186	15.8538	15.9557	16.9235	16.5648	16.1698	14.1223	14.2888	14.4171	11.0073	14.486	13.3381	11.8846	12.021	15.0416	12.5617	14.5473	12.919
ENSP00000299736;ENSP00000462377	CENPV	13.8638	10.5162	11.912	13.1709	17.7071	16.8426	17.2539	17.1522	15.1684	18.1812	17.7264	19.628	12.4711	12.6147	10.306	11.7043	12.3113	9.89478	10.7591	11.5582	10.9211	11.331	11.261	10.7831	14.3274	15.35	12.0421	14.5056	11.3863	18.0241	15.6956	15.4528	14.4906	17.2852	14.1787	17.1911
ENSP00000299767	HSP90B1	22.4077	22.0756	22.5455	21.838	21.853	22.0703	21.4142	22.2522	20.7782	21.2425	20.849	20.0412	21.9376	21.5409	21.6001	21.5193	21.7018	21.8122	21.8455	21.496	21.2848	21.7056	21.3272	20.5415	21.3684	21.3885	21.8626	21.8563	21.9696	20.9864	21.731	21.3568	22.2033	22.0313	22.5232	21.3961
ENSP00000300026	PPIB	20.2214	19.8843	19.4397	19.6934	18.4506	18.3517	18.2027	18.3092	17.724	16.8853	17.1637	15.5945	19.6142	19.4051	19.5373	19.0664	19.2885	19.2022	19.3325	19.2721	18.9096	19.5213	19.2464	18.0858	17.9832	17.0308	19.3707	19.0034	18.0689	17.7573	18.3327	18.2067	19.9646	20.044	19.2329	19.4996
ENSP00000300107	CLPX	12.4862	13.0154	12.4291	11.4455	11.769	12.2744	11.9567	12.0028	12.095	11.8731	10.7824	11.0804	11.6819	11.536	12.7722	13.6419	13.5234	14.0391	13.4145	13.3135	15.7754	14.0655	15.6083	15.0314	11.0194	11.3452	11.8681	9.95327	11.1456	10.9124	11.7333	10.462	13.7438	12.4594	12.4642	12.5626
ENSP00000300408;ENSP00000393320;ENSP00000407828;ENSP00000422182;ENSP00000426433	PHB	15.3314	13.1627	15.4567	15.0652	14.2713	14.054	13.9548	10.8564	10.3171	11.6005	12.281	14.1122	15.2685	15.2388	14.8882	15.5285	16.6701	17.2332	16.3423	17.3688	17.7057	17.7203	18.3329	18.0769	16.0396	15.4965	14.1756	15.442	14.2023	13.5505	11.4228	15.5553	15.0883	15.6988	15.6604	16.1333
ENSP00000300413;ENSP00000463568	SNRPD1	20.4744	20.2659	20.0203	20.9259	20.5083	20.33	22.1086	19.2209	21.9018	21.4645	21.4109	19.7975	20.9943	22.1133	21.9066	21.3414	21.9402	21.415	21.3803	21.548	21.2196	21.2036	21.0488	20.2723	20.0029	20.4344	19.8251	19.7159	20.1417	20.5369	19.5139	20.4503	20.6253	21.0499	22.0032	20.4343
ENSP00000300456;ENSP00000361961	SLC27A4	12.0603	11.6108	12.5842	11.9391	10.9757	11.3307	11.7469	11.1295	13.206	12.925	10.5564	10.6518	12.3795	15.0901	11.5303	13.4349	14.6867	13.1677	13.588	14.4261	16.6327	15.0649	16.3007	16.6084	11.7423	10.7905	12.3581	11.8258	9.9939	10.6576	10.0664	12	11.9149	12.4473	10.513	11.8438
ENSP00000300648	GCN1	12.065	13.0484	12.7378	12.4801	12.4747	12.9715	12.8842	13.0482	10.5307	12.9115	11.2544	10.0075	13.4786	12.9412	13.1962	12.977	13.6671	13.5627	13.9574	13.5668	14.9341	15.1234	15.0916	14.7196	13.1195	12.3994	12.8092	12.8012	13.1151	11.7566	12.0216	12.7725	12.5883	12.6812	12.9678	13.5591
ENSP00000390539;ENSP00000300738;ENSP00000442148;ENSP00000431464	RRM1	14.899	14.4569	14.0227	14.1439	10.7335	9.56164	10.4416	12.2093	11.6064	11.7409	11.7227	11.8576	11.7973	14.3907	14.0183	13.1132	14.593	14.8907	15.5825	14.7934	15.2411	15.362	13.9413	11.015	11.5657	11.2614	9.93797	11.8791	12.1089	11.7024	11.9787	13.1534	12.4986	13.4106	13.2677	13.1816
ENSP00000467501;ENSP00000300935;ENSP00000453236;ENSP00000453111;ENSP00000453679;ENSP00000381540;ENSP00000260638;ENSP00000386451;ENSP00000435195;ENSP00000386672;ENSP00000453982;ENSP00000405463;ENSP00000264710;ENSP00000310226;ENSP00000357564;ENSP00000387286;ENSP00000312734;ENSP00000267512;ENSP00000434103	RAB8A;RAB8B;RAB1A;RAB1B;RAB10;RAB13;RAB15	16.1783	15.6237	15.6049	11.9436	11.7026	11.1814	12.6724	11.6585	12.3648	11.9245	9.45028	11.4162	12.1865	11.3432	10.6277	11.4911	15.3903	15.5034	15.8385	13.2557	15.929	16.2278	16.997	15.5125	12.2591	15.5132	15.5065	15.6892	15.6839	14.667	13.2756	12.8968	9.8474	11.9745	11.9448	11.0498	+	+
ENSP00000301072;ENSP00000336799;ENSP00000443475;ENSP00000446637;ENSP00000439020;ENSP00000301071;ENSP00000449325;ENSP00000382982;ENSP00000326042;ENSP00000450268	TUBA1C;TUBA1B;TUBA1A;TUBA3C;TUBA3D	23.0942	22.7789	23.3461	22.4633	21.9115	22.2036	21.0846	21.927	21.0727	21.1044	20.7768	20.5301	23.5043	23.1081	23.4737	22.9971	23.4007	24.259	23.8834	23.8701	25.2254	25.5495	25.009	24.3411	22.9726	22.6952	22.7106	22.6579	22.2863	21.7871	21.6308	22.4171	22.7372	22.4681	22.9605	22.4025
ENSP00000301522;ENSP00000334063	PRDX2	20.1429	20.2272	20.1369	19.5403	17.9769	18.0123	18.449	18.0482	16.6644	17.7319	17.0966	16.5919	20.5222	19.6743	19.7548	20.2043	20.2097	19.1873	20.1772	19.499	20.1739	20.5389	20.0822	19.5208	18.6653	18.6316	19.0588	18.5779	19.2941	17.0694	18.0243	18.8531	20.6665	20.0054	20.2197	19.5429
ENSP00000468647;ENSP00000440310;ENSP00000301624;ENSP00000467154;ENSP00000442421;ENSP00000336783	TNRC6C	17.5037	17.5129	17.7444	16.9622	14.9181	14.7712	13.9456	13.105	11.9989	13.796	11.722	10.74	17.3697	16.8625	17.2971	16.0973	16.4134	16.0409	16.4546	16.0493	16.2705	16.5564	16.2539	15.4081	16.0378	15.0758	15.9549	15.54	15.438	15.2093	14.8569	13.9828	15.0796	14.649	15.0683	14.1586
ENSP00000457987;ENSP00000456352;ENSP00000454461;ENSP00000457110;ENSP00000457820;ENSP00000457723;ENSP00000380275;ENSP00000315859;ENSP00000301730;ENSP00000455379;ENSP00000455306;ENSP00000454513	RNPS1	18.3582	19.6907	17.8894	19.7801	19.1076	16.3701	18.9649	17.4817	17.8123	18.3645	18.3001	18.6032	18.7522	18.8783	19.7836	19.7893	19.3269	19.8633	19.91	20.5175	19.2264	19.8882	19.737	18.4315	19.7612	19.8344	19.7618	19.8261	18.6282	19.8885	18.9171	20.183	19.8781	19.5498	19.837	19.9267
ENSP00000301740	SRRM2	19.5521	19.4477	19.5395	19.2815	18.0733	18.6918	18.4353	18.5674	17.8465	18.513	17.8045	16.8919	19.6384	19.0394	19.3224	19.0767	18.8685	18.9293	19.51	18.8854	19.1416	19.466	18.8498	18.1824	18.9037	19.3174	19.1495	19.443	19.0065	18.3975	18.7407	18.7345	18.9725	19.332	19.8041	19.1343
ENSP00000301764;ENSP00000440269;ENSP00000388705	DDB1	17.9451	18.5773	18.0822	18.2131	15.5523	15.7688	15.3212	13.6691	12.2263	13.4986	11.6073	15.2352	18.9921	18.6635	18.6986	18.7126	18.7883	18.7346	18.8415	18.4303	19.0404	19.4854	19.0687	18.5864	16.6948	16.478	16.4617	16.5874	15.6984	15.921	16.1369	15.5215	15.87	16.9508	17.0635	15.0209
ENSP00000301785;ENSP00000456010	HNRNPUL2;HNRNPUL2-BSCL2	15.0228	15.3143	11.7138	16.1988	16.5417	16.8417	16.8846	16.6976	16.6306	17.7581	16.3051	18.4847	14.3451	16.0588	15.3222	17.0397	15.3666	15.464	15.6844	14.7808	15.8453	14.8293	15.9006	16.9087	19.8217	20.7221	19.3741	20.6644	17.4845	18.7742	18.4387	20.1163	14.0123	15.4725	14.743	17.2965	+	+
ENSP00000317189;ENSP00000301843;ENSP00000365745;ENSP00000409014	CTTN	21.2537	21.2578	21.5225	21.0545	18.3651	18.2463	17.0819	16.9923	16.6571	17.2635	15.5387	16.862	20.2734	20.2404	20.7968	21.0269	20.0894	19.7593	20.179	20.2214	19.8898	19.74	19.731	19.5204	18.3998	17.4709	17.8948	18.4596	17.4631	17.8703	17.6872	17.3168	17.4193	16.9932	17.0281	17.2024
ENSP00000418780;ENSP00000306017;ENSP00000302468;ENSP00000419547;ENSP00000406933;ENSP00000417269	NT5DC2	17.0396	16.9599	17.2816	16.6087	10.2167	12.4806	12.9385	11.7242	11.7974	10.9219	10.6742	9.70152	17.75	16.6807	17.3219	16.454	15.9296	15.5175	16.5248	16.261	16.7222	16.6413	16.7124	15.9858	10.3815	14.6917	14.8674	9.70885	11.7238	12.1672	11.9491	13.3905	11.8984	11.9056	14.9902	12.8274
ENSP00000302486	MAP2K1	14.9926	14.5795	15.6027	16.4879	12.836	12.2608	10.9815	12.4285	10.6287	14.153	10.0381	10.7233	16.4413	15.6409	15.5505	17.5124	16.5319	12.5611	14.7461	16.4462	11.2043	16.4031	15.1592	16.3622	13.4002	11.7121	13.6745	13.5119	9.79591	12.9527	10.7557	11.29	11.9914	9.72006	10.3092	10.2047
ENSP00000310169;ENSP00000302572;ENSP00000424971;ENSP00000423563	H2AFY	18.0824	16.6686	17.6005	17.3648	19.5186	19.5409	19.864	18.7364	17.2754	21.036	18.551	22.6541	18.0518	17.8168	17.334	16.971	16.3655	16.4659	16.4458	16.9336	15.1042	16.5675	15.5951	16.9115	17.7295	18.2805	16.9411	17.448	15.1689	20.6635	17.6947	17.1559	17.8682	19.1315	17.3218	18.7485
ENSP00000448557;ENSP00000302886	PA2G4	16.7492	16.4967	17.0032	16.2861	15.9434	15.5498	16.5736	12.2874	15.8992	15.7776	15.1973	15.712	16.3019	16.037	15.3183	16.2966	16.0427	16.0787	16.6958	15.7879	15.2287	15.4154	14.7126	14.6931	15.2518	15.92	16.2432	16.6053	16.2111	16.0163	16.3312	15.7021	16.0659	16.1421	16.3081	15.9186
ENSP00000477420;ENSP00000477132;ENSP00000477062;ENSP00000476645;ENSP00000476542;ENSP00000474572;ENSP00000474184;ENSP00000473696;ENSP00000461393;ENSP00000461356;ENSP00000461170;ENSP00000460241;ENSP00000459239;ENSP00000459068;ENSP00000458947;ENSP00000375633;ENSP00000375632;ENSP00000302896;ENSP00000475062;ENSP00000474963;ENSP00000474068;ENSP00000461102;ENSP00000460689;ENSP00000460361;ENSP00000459912…	RPS9	21.8301	22.1471	22.474	22.1278	22.1483	21.6915	22.3001	21.8661	22.2383	22.1406	22.2328	22.3779	21.9037	22.2239	22.0258	22.1698	22.049	22.4454	21.6308	22.1825	22.0319	21.9487	22.1525	22.4977	22.073	22.0095	21.7844	21.7836	21.7675	21.9226	22.1639	22.0093	21.8623	21.7435	21.9604	21.4231
ENSP00000302961	HSPA4	15.1697	14.9354	15.1084	14.7541	12.8778	12.8969	13.2803	11.378	11.736	12.0494	11.2001	12.0608	14.7933	14.8692	14.8309	14.3187	14.2537	14.0611	14.8975	13.9305	14.4223	14.657	14.9587	14.7937	14.5916	13.403	14.567	14.2829	13.3017	13.408	13.2382	12.9567	15.0305	15.0384	15.0812	14.3364
ENSP00000303145;ENSP00000450726	TMED10	10.7112	14.1257	11.0001	13.1571	13.8398	10.8114	12.9849	10.2352	11.8252	11.8579	10.9435	13.759	9.79336	14.1705	13.7479	13.6436	11.9545	14.1491	13.5966	14.4689	14.7701	15.5143	14.6105	14.6147	13.1768	13.9052	13.1167	12.3277	13.1671	13.2645	11.9293	15.4869	14.3272	16.4007	14.783	14.6312
ENSP00000303147;ENSP00000386353	MAT2A	17.7721	18.0637	17.3	17.6221	16.4488	16.4551	16.3832	17.0246	15.0386	15.8498	14.5418	14.5278	18.3777	18.018	18.077	17.3369	17.9681	17.7855	17.9932	17.7198	19.0668	19.1605	18.9374	17.7778	16.7757	16.5916	16.7547	16.7624	17.3027	16.5018	15.9282	16.4794	18.2345	17.6731	18.1197	16.5826
ENSP00000355889;ENSP00000303279	IARS2	12.6826	13.1371	14.4276	13.3539	10.6443	11.1654	11.2799	12.05	10.3796	10.5615	11.3881	11.9966	14.7308	14.9649	14.3383	13.7991	15.5973	15.5948	15.3785	15.5708	16.8776	17.1679	16.8094	16.599	11.8065	13.222	13.2221	13.2439	10.5719	11.6997	12.0115	11.6659	10.5163	10.5081	11.6053	11.4205
ENSP00000304072;ENSP00000323858	DDX54	12.4932	12.9419	10.5079	13.2276	11.1243	11.41	18.4959	13.2689	12.9441	11.862	14.4632	14.2092	14.5953	13.7338	13.5468	14.0999	12.8855	13.5823	13.1446	13.2839	14.5687	14.5116	14.2849	14.6806	16.2779	12.5838	12.262	16.9445	13.6178	13.1734	14.3669	15.3262	10.062	11.5863	11.9195	11.8292
ENSP00000460348;ENSP00000304350	PRPF8	18.5175	18.3966	18.5385	18.5006	17.7958	17.7945	17.2918	17.4663	16.9686	17.5389	17.2587	17.02	18.2456	18.7018	18.5522	18.8342	18.5626	18.5045	18.4211	18.4841	18.5813	18.6263	18.7538	18.3109	18.6534	18.7161	18.7125	18.7501	18.2161	17.9907	18.0379	18.2792	18.2192	17.9021	17.9405	17.7664
ENSP00000357926;ENSP00000357928;ENSP00000304370	CDC40	15.7554	15.7005	15.2436	13.6664	14.2689	14.117	12.4526	13.68	14.9762	14.8249	14.1904	13.7091	14.106	13.8282	14.9932	15.2735	14.7734	15.2524	15.0834	11.9513	15.196	15.0685	14.5089	14.6876	15.4184	15.837	15.7427	15.8183	15.1553	15.6228	14.2801	15.4464	14.9562	14.8425	15.181	14.7784
ENSP00000363741;ENSP00000304405;ENSP00000392799;ENSP00000475760;ENSP00000415042	HNRNPR	17.9847	17.3634	17.5428	18.9336	18.0794	18.4849	18.7955	17.1155	19.7235	19.013	18.9236	19.6158	17.971	18.6965	18.4953	19.0556	18.537	18.6342	18.1618	18.5811	18.7462	18.0438	18.4751	19.1685	22.3604	23.0101	21.7055	23.0033	20.2509	21.1191	20.8222	22.4009	17.2897	17.9493	17.7312	18.5337	+	+
ENSP00000304592	FASN	22.3759	22.7929	23.0547	22.7628	15.9955	16.1652	15.9657	16.2879	15.3088	15.8832	15.4696	15.0585	22.8493	22.5694	22.8168	22.7261	20.6369	20.8501	20.8827	20.7152	20.9748	20.8894	20.9282	20.4653	18.1612	18.3201	18.3069	18.2675	17.0537	16.6889	17.1888	17.4402	17.6749	17.1575	17.3496	17.0851
ENSP00000304704;ENSP00000436066;ENSP00000434995;ENSP00000433406	CLP1	12.3917	11.3531	12.5464	10.8522	12.2289	8.89106	10.6766	12.2238	11.383	9.97995	12.5597	10.7229	12.9926	15.0012	15.2103	15.3255	14.4712	15.2393	13.7567	14.7821	15.0682	15.7962	15.3814	15.4565	12.7184	11.4796	10.3161	9.66826	10.4103	11.0426	12.0788	12.8492	10.1532	10.9115	10.1967	10.6597
ENSP00000360582;ENSP00000304803;ENSP00000442308	NKRF	20.4193	20.6739	21.2012	19.8096	19.6641	19.8446	20.0625	20.4391	18.8873	19.3056	18.1143	19.1618	20.7589	20.3128	20.4012	20.0222	19.5897	19.4225	19.1174	18.809	19.4899	19.6242	19.8173	19.3456	21.6656	21.5755	21.8188	21.8966	21.0742	20.0604	21.2018	19.9704	20.4569	20.0024	19.8027	18.918
ENSP00000305230;ENSP00000355803;ENSP00000355804	SRP9	16.8887	16.7487	16.5195	16.4113	15.771	10.6508	20.1169	16.6376	17.528	17.7538	17.7275	18.261	17.0383	16.1206	16.2732	16.4336	16.9577	17.1145	18.0412	16.6823	18.2401	18.6565	17.8759	16.8714	17.1761	17.9401	15.3937	17.5306	19.0116	16.3971	15.8693	17.6208	15.7867	15.3942	15.2747	14.8014
ENSP00000305556	PCBP1	20.5112	20.7586	21.4051	20.5508	17.5534	18.6035	18.0936	17.7564	16.9294	16.8503	16.6504	17.2608	20.8432	20.4958	20.7665	20.6048	20.168	20.1487	20.4887	20.3256	20.3946	20.504	20.3528	20.0336	18.7447	18.7525	18.9696	18.7423	18.4671	17.8675	17.8261	18.6319	18.9907	18.9413	19.2492	19.1852
ENSP00000305790	SF3B3	16.9138	17.2771	17.479	17.0236	14.6994	15.8512	15.6889	15.5748	15.4831	14.4775	15.1607	14.9918	17.2822	17.3898	17.0517	17.3917	17.0205	17.2652	16.7106	17.1391	17.2721	16.702	17.7377	17.1647	17.3208	17.3078	16.7575	17.4589	16.2903	16.3819	15.6683	16.5325	16.2744	16.6945	15.9445	16.066
ENSP00000306010;ENSP00000420254;ENSP00000417501	ARF4	16.0297	15.8854	16.7132	15.5503	10.6102	11.9249	9.79398	11.7674	10.8809	12.1899	10.1999	11.2836	17.3557	11.3267	17.5685	13.8646	19.0983	17.5718	16.3603	16.1654	16.4759	16.7805	18.3211	18.156	15.3498	15.4336	15.4358	15.793	14.5725	13.4483	13.2287	14.5463	11.0733	14.4311	15.172	11.6907
ENSP00000463510;ENSP00000370746;ENSP00000463458;ENSP00000412566;ENSP00000382972;ENSP00000382970;ENSP00000382969;ENSP00000375105;ENSP00000306223;ENSP00000452342;ENSP00000408767	SNRPN;SNRPB	20.4444	20.931	19.9602	20.8888	21.0591	20.8343	21.1	19.9908	20.6848	19.8391	19.0844	19.6451	20.2955	20.4378	21.1295	20.3791	21.1042	20.6832	20.8873	21.294	21.007	20.8953	21.1867	21.1414	20.7981	21.0533	20.5244	19.8503	20.4999	21.0833	20.5987	21.3866	19.855	20.5467	20.44	20.8875
ENSP00000341903;ENSP00000376130;ENSP00000376132;ENSP00000306382	MYO1B	9.79842	10.9572	11.8226	12.4527	11.8337	10.3171	11.1484	10.0607	11.6126	10.3113	9.80132	12.5938	10.8399	9.65399	10.8185	13.0882	11.4694	13.9836	13.4799	14.1048	15.4888	16.0292	15.3979	14.6989	11.3616	10.7105	10.9529	13.1792	10.1853	10.0967	11.239	11.108	12.2314	10.3962	13.4796	12.9392
ENSP00000358985;ENSP00000337243;ENSP00000358986;ENSP00000306552;ENSP00000411591;ENSP00000358987;ENSP00000358988;ENSP00000349456;ENSP00000358993	CLCC1	21.3982	21.1029	21.3884	21.0076	21.8103	22.2743	21.1157	22.154	20.8206	21.2607	20.3581	20.3971	21.2696	20.6958	20.965	21.0632	20.8325	21.2048	20.8249	21.3381	21.4388	21.818	21.1328	21.0378	21.1508	20.6426	20.7021	21.0713	21.1991	20.8923	21.3142	20.292	21.3503	21.156	21.6522	21.5069
ENSP00000464821;ENSP00000306670;ENSP00000466854	NUDT16L1	14.8121	15.883	15.714	15.7061	10.5793	10.8482	11.3744	9.47543	11.5361	14.6683	9.18986	15.5167	14.7227	15.3819	15.1541	14.7714	15.5167	15.8003	15.7028	16.0194	15.2124	12.1436	15.375	15.1049	16.769	15.4438	16.5349	17.0461	15.3884	15.8028	16.3591	16.388	14.0622	15.1754	15.129	14.6064
ENSP00000331127;ENSP00000306752;ENSP00000457995;ENSP00000457350;ENSP00000457792;ENSP00000458075	BOLA2;BOLA2B;BOLA2-SMG1P6	19.405	20.1437	20.044	19.3443	16.9503	18.0233	17.9869	18.3321	15.9296	16.8829	15.9655	15.7782	19.8325	19.5497	19.1814	16.8434	19.7354	19.9153	19.7962	19.6399	18.7679	19.7196	19.2954	18.4902	18.8977	18.8589	17.4259	18.3413	19.077	11.3153	19.0929	10.562	20.3114	18.1615	18.5047	11.3567
ENSP00000445393;ENSP00000306881;ENSP00000444193;ENSP00000437715	SEC23A	17.7607	18.3621	18.5418	18.0344	15.6156	15.5406	14.3076	15.7184	11.475	11.2081	11.1552	13.043	17.4782	16.9751	15.9453	16.5517	16.3124	16.0815	16.3911	16.1261	16.3038	15.2244	16.4918	13.9118	14.1651	13.5833	15.9646	15.236	10.8086	11.2768	14.5936	12.7346	14.5609	14.6362	15.2505	11.0551
ENSP00000307078	KIF5B	12.8825	11.7253	12.6338	11.7166	10.7736	11.9449	11.5382	13.1053	11.3224	10.2238	12.4814	11.6628	12.5254	11.9804	12.238	13.1341	11.9773	12.2298	13.4479	12.4641	12.5185	12.4334	12.3916	12.2475	11.8718	11.3373	11.6927	11.9031	10.5777	10.914	11.9643	12.2511	11.5912	11.1201	13.0968	9.66477
ENSP00000468510;ENSP00000467857;ENSP00000467390;ENSP00000464952;ENSP00000466887;ENSP00000464202;ENSP00000307101;ENSP00000418915;ENSP00000394932;ENSP00000276925	CDKN2A;CDKN2B	17.0424	16.2737	18.0893	15.6323	11.2106	10.6182	11.6312	11.303	11.2339	10.9846	11.8611	10.7912	18.3069	18.375	17.8439	16.5804	17.0803	17.2939	17.1905	17.4637	17.6774	17.1596	17.8139	17.5934	15.7421	15.0734	10.6129	12.5501	10.796	10.82	13.6398	14.1686	15.6959	14.7174	14.9956	13.5537
ENSP00000307212;ENSP00000361465;ENSP00000395401;ENSP00000409536;ENSP00000361419	POLR1C	13.8824	14.4165	11.4367	11.0993	10.8191	10.7494	14.8076	9.90409	15.4521	12.8384	12.8867	12.9322	15.7396	14.5584	15.6531	15.6254	14.9343	14.5237	12.6878	14.7441	15.4441	15.2916	15.1792	15.8395	13.0131	11.5937	12.7257	13.0882	11.6325	14.2516	12.9351	12.8681	11.3768	12.0421	12.3415	14.1204
ENSP00000417267;ENSP00000373220;ENSP00000307241;ENSP00000419580;ENSP00000418448	PDHB	14.8846	15.584	15.0028	16.0798	14.9562	15.1893	15.0348	9.98457	11.5387	12.9139	14.4406	14.1639	16.6366	17.1176	16.203	16.2456	17.5056	17.5665	17.8587	17.5351	19.186	19.5308	18.9766	18.3337	14.955	15.1297	15.0227	15.4599	15.6261	14.2516	15.7073	15.4317	16.7387	16.5956	17.3844	16.2581
ENSP00000307288;ENSP00000346171;ENSP00000344006	MCM7	17.6158	17.1299	17.6763	17.1102	15.1264	14.9581	14.1856	14.0811	14.6578	14.7416	13.3246	15.2298	18.7691	18.6255	18.3439	18.6999	19.6138	19.8496	19.8927	19.6231	21.1971	21.4209	21.2906	20.514	17.4272	17.3564	17.2783	17.2996	16.3394	15.7084	16.3742	17.2984	17.2418	17.6762	16.7897	17.0601
ENSP00000307387;ENSP00000411825	PDCD6IP	17.6697	17.0162	16.6965	18.0222	16.4716	16.1637	14.8849	15.1026	14.1655	15.4026	14.5103	15.5384	17.7322	18.0097	17.7735	17.4171	16.5699	15.4718	16.6486	16.869	16.3785	16.8845	16.5889	15.9373	15.4729	15.2933	16.0758	15.7868	15.9791	15.7849	16.1897	15.7003	16.2504	15.0462	15.6758	15.6225
ENSP00000307432;ENSP00000417589;ENSP00000419325	SUCLG2	11.2178	11.8698	12.8431	12.3604	13.291	11.2201	8.91977	12.4716	12.2525	11.5313	10.5085	12.6783	14.5905	14.5963	14.443	14.0929	15.0724	16.8747	14.6025	16.3405	18.6332	18.0795	18.2358	17.4853	12.4222	11.3555	13.9524	11.8125	11.5495	10.4395	11.1121	11.9426	14.3542	15.0179	15.8229	14.4852
ENSP00000307567;ENSP00000390015;ENSP00000399119	QARS	13.8703	14.4624	14.3829	14.4682	13.879	11.2595	13.7151	10.7914	11.9262	13.2944	11.0103	12.7001	15.5594	16.0659	15.8551	16.2672	15.6243	16.3043	15.6845	15.6726	16.5717	17.3463	16.8529	17.5573	14.5153	14.5599	14.5353	13.9553	13.2459	14.0972	13.0222	14.7256	14.6892	14.1604	14.8445	14.1077
ENSP00000307705	HIST1H1E	14.5121	12.6963	15.9475	14.5589	17.9846	18.08	22.0613	17.8781	16.5495	20.4749	18.6116	23.1125	10.8942	13.9464	16.1803	10.4644	12.304	11.4089	12.115	15.5882	11.8319	12.1014	12.7217	16.0558	17.8853	14.818	15.9968	17.4304	16.2064	19.3284	16.7897	15.5441	15.9741	18.0112	12.534	17.0632
ENSP00000466935;ENSP00000388475;ENSP00000307863	U2AF2	18.79	17.7752	19.6629	18	18.707	17.9659	18.2218	19.0483	17.9196	18.0443	18.4718	18.1998	18.8983	18.3088	17.8072	18.5864	18.7169	18.0479	18.1637	17.7966	18.806	17.9116	18.336	17.2693	17.4192	16.3039	17.5308	18.0481	18.0652	17.4754	17.8237	18.1341	18.3635	18.0752	18.6676	17.9424
ENSP00000455009;ENSP00000376811;ENSP00000307889;ENSP00000438959;ENSP00000464612	RPL13	20.7197	20.8172	20.8576	20.828	20.5655	21.541	21.4403	21.2872	22.0826	21.0699	21.7852	21.1959	20.9319	20.8181	20.8392	20.8025	20.3182	21.2388	20.6367	21.0234	20.9876	21.0986	21.0806	21.5396	21.1055	20.7364	20.9984	20.8423	20.6861	21.3952	21.1724	20.7611	20.5685	21.2101	20.3788	21.3191
ENSP00000307940	EEF2	22.0468	22.1901	22.0115	22.0737	20.367	20.3392	19.492	19.8596	18.8209	19.1784	17.9758	18.0057	22.5074	22.1214	22.2871	21.6354	22.3858	22.4897	22.5037	22.1541	22.7158	22.686	22.6244	22.0045	20.5587	20.3978	20.3583	20.7363	20.2264	19.7017	20.0943	19.974	20.5489	20.6339	20.7818	20.2825
ENSP00000308179	WDR3	11.2229	10.0516	10.6267	10.3081	11.214	11.5147	10.5574	14.6676	17.0013	15.0071	14.989	14.5817	11.5869	8.97743	11.6028	12.2398	9.67578	10.905	13.0925	12.3864	14.1899	12.4407	14.1221	13.1439	12.5995	12.6017	11.1013	10.8582	10.6134	13.6143	11.5018	12.3632	10.1429	12.5126	13.2045	12.5682
ENSP00000308344;ENSP00000402312	DCAF7	15.9804	16.8699	17.4593	16.8748	12.0892	15.0976	11.7875	11.2764	11.1711	10.9467	11.6325	9.71727	17.4051	17.0371	16.6434	16.9241	16.0115	16.713	15.6294	17.1167	17.3479	16.4144	16.4459	16.3457	15.282	16.1697	16.0623	15.9517	11.9952	14.8189	11.1414	13.8866	11.7363	12.3755	14.2377	13.622	+		+
ENSP00000308546	MEPCE	12.1656	15.2235	14.9102	14.3174	13.4173	11.4349	14.0318	12.181	13.3239	10.915	9.83997	12.5576	15.0032	15.4627	14.504	13.5548	13.3821	14.6197	14.2584	13.9155	14.2278	12.8382	13.2019	13.5399	20.0812	19.9905	20.201	19.8133	16.1529	16.1103	16.9825	16.3886	14.2339	12.7311	13.666	11.1979	+	+		+	+
ENSP00000308897;ENSP00000415356;ENSP00000329630	MRPL11	13.747	14.7329	14.5469	14.5206	12.6419	13.6472	11.1026	11.8489	10.6056	10.2126	11.9019	11.1115	13.744	14.954	10.9027	15.2169	13.7105	13.1308	14.9306	14.3094	15.7917	15.3085	14.3397	16.8773	17.9529	17.3274	17.4142	17.8167	14.6619	15.7645	15.5043	15.9976	14.0611	15.2962	11.1326	15.4781	+	+
ENSP00000425760;ENSP00000386894;ENSP00000386561;ENSP00000309166;ENSP00000422301;ENSP00000433071;ENSP00000310471;ENSP00000413497	RBM4;RBM4B	14.3982	15.4829	15.0353	13.9416	12.1503	14.5593	12.1613	10.7484	10.8963	14.1082	14.7561	15.0376	15.0524	15.1315	16.3015	16.828	15.2595	10.9901	14.8459	14.7435	15.9367	15.4249	17.1238	15.4895	13.8345	16.207	15.7249	16.7596	13.1777	14.9556	11.5371	15.138	13.0468	12.7746	14.0422	13.2097
ENSP00000309198	UBE3C	12.2637	12.7555	11.1829	11.8737	9.57258	13.4769	11.5639	11.1611	11.9323	10.6025	10.8933	12.1077	13.9388	13.3697	13.1784	13.4772	14.3036	13.3861	15.1347	14.6783	15.3785	14.6608	15.6958	15.2216	11.8582	11.3503	12.3815	11.8151	12.1158	10.0044	12.6133	9.82586	11.8329	11.8418	11.4691	10.4444
ENSP00000309296;ENSP00000417078;ENSP00000444247;ENSP00000330113;ENSP00000419862	DHX36	18.8001	19.4115	19.5602	19.2164	14.2129	14.0275	14.4614	14.4582	14.6682	14.498	13.2339	15.5278	19.1287	18.888	18.7377	18.4519	18.1804	17.8242	17.9272	17.9042	18.7227	18.4952	18.0117	17.5532	18.5969	18.1939	19.4793	19.1327	18.7565	17.6492	18.8401	17.0869	18.1655	17.6087	17.481	17.0595
ENSP00000416692;ENSP00000390193;ENSP00000388529;ENSP00000346867;ENSP00000309334;ENSP00000405590;ENSP00000411176	RPL15	19.7232	21.0419	20.3248	20.0748	19.1666	19.5876	18.8437	18.6507	22.9012	24.6433	22.7937	22.7581	19.8122	21.0931	20.3432	20.6751	20.0791	20.1581	20.4665	21.3245	20.9308	20.27	20.8455	21.6772	20.0951	20.0777	19.0444	18.9754	20.6492	20.6181	19.3405	19.8808	20.7844	20.0965	20.3575	20.8467
ENSP00000449426;ENSP00000352842;ENSP00000309438;ENSP00000345771;ENSP00000448177;ENSP00000378656	PFKM	12.3125	13.3568	13.0241	12.5932	13.1479	11.8505	12.7645	10.3348	12.0736	10.5846	11.2053	11.2416	15.6936	15.1986	15.4155	14.8004	15.3486	16.1724	16.0414	15.4129	17.1985	16.9199	16.6458	16.4551	14.4692	14.7184	12.0634	11.8751	13.6626	12.1002	11.9483	13.3023	13.0014	12.7836	11.6031	10.8796
ENSP00000398599;ENSP00000395114;ENSP00000379288;ENSP00000379287;ENSP00000379286;ENSP00000379283;ENSP00000379281;ENSP00000309503;ENSP00000430058;ENSP00000379278;ENSP00000430072;ENSP00000429623;ENSP00000428775;ENSP00000428860	YWHAZ	17.5774	17.2478	17.9144	17.0741	13.3783	14.6762	13.8666	12.8234	12.422	10.1551	10.2175	11.2413	17.9599	17.4341	17.0462	17.4074	17.2869	16.3711	17.3625	17.5191	17.8506	17.6217	17.5912	17.3486	16.9462	16.3553	16.711	15.3724	16.3042	15.4885	17.2632	16.7595	17.2252	17.4129	14.6313	15.4022
ENSP00000309539;ENSP00000431117;ENSP00000427985	DPYSL2	20.5281	20.1965	20.2199	20.079	19.7063	19.6388	19.1092	19.085	19.0915	19.3078	18.7743	18.1192	20.1641	20.2128	19.9209	19.6786	19.4593	19.7637	19.9008	19.6702	19.7588	19.5447	19.5339	19.2835	20.0437	19.7905	20.0016	19.709	19.9772	19.6461	19.9335	19.4192	19.7985	19.6938	20.2122	19.7083
ENSP00000470791;ENSP00000346174;ENSP00000470486;ENSP00000309555;ENSP00000472568;ENSP00000359001	HCFC1	10.8588	13.1951	12.4339	11.9938	11.6986	12.1145	11.1564	11.4672	11.773	12.4413	12.2339	12.2059	12.5148	12.2604	12.9713	14.1291	13.0768	12.7568	12.8048	13.3366	13.4958	13.1628	13.6453	13.4688	12.1167	12.9103	12.9034	12.5399	12.4208	9.06737	10.1481	12.9053	10.7889	10.8286	11.1719	10.4736
ENSP00000474609;ENSP00000309558;ENSP00000474096;ENSP00000466950;ENSP00000474522;ENSP00000467528	TAF15	22.1023	22.2609	21.5993	22.1375	22.8586	23.575	23.1008	23.2803	23.4401	21.7311	24.1041	23.3451	19.7218	22.4465	22.2145	21.788	22.3127	21.5283	21.3414	21.6294	21.9033	20.9854	21.6008	21.1015	21.6985	21.8715	21.9358	21.5168	22.3314	22.2052	22.5272	22.6009	21.7748	22.137	22.2977	22.6034
ENSP00000433886;ENSP00000309597;ENSP00000432068	MAP3K11	14.0555	13.6296	13.9709	14.2232	11.4171	11.0363	11.5706	13.5062	11.2204	10.6945	11.0163	11.1534	17.0356	16.5487	16.6605	16.0148	12.9957	12.8522	13.2465	13.1196	15.6548	15.5416	16.5885	14.8672	11.3	12.8773	11.8358	12.4102	11.8526	10.9708	11.7699	12.9204	11.6125	11.0596	12.7756	12.4175
ENSP00000436431;ENSP00000432660;ENSP00000309629;ENSP00000433308;ENSP00000432153;ENSP00000436899;ENSP00000433910;ENSP00000433131;ENSP00000432226;ENSP00000432155;ENSP00000431696	CFL1	20.2756	19.4184	19.4816	19.3601	17.2305	20.4122	19.5685	20.5107	18.0027	19.6333	18.1114	18.709	19.703	19.5108	18.9439	19.5837	19.6761	18.1565	19.7908	19.6295	18.9731	19.1552	18.7347	19.4635	17.5842	19.0776	19.205	19.6001	19.4626	18.9821	19.4874	19.4005	20.4573	20.5457	20.7356	20.228
ENSP00000309640	XXYLT1	13.5846	12.9383	11.0727	12.8176	12.3057	11.6796	10.3682	12.2592	9.40228	13.7436	11.9221	10.3692	13.816	13.486	13.543	12.4462	14.2175	12.9277	13.5405	14.2049	14.9054	14.3995	15.0674	13.7159	12.8145	11.6388	12.9676	13.7477	10.9418	12.6758	13.0763	10.868	17.0103	16.6728	16.9384	16.0204
ENSP00000434243;ENSP00000390279;ENSP00000309830;ENSP00000462837;ENSP00000463312	RPL38	22.2518	22.1719	22.3717	22.1438	23.0218	23.3329	24.1602	23.6098	21.8557	22.4256	22.4498	22.4253	22.6064	22.3163	22.5019	21.6961	22.4193	22.4486	22.5221	22.18	22.9715	23.0457	23.3082	22.1862	21.7701	22.0535	21.9778	22.2371	22.5825	22.0652	22.7567	21.987	22.025	22.5109	22.1984	21.7741
ENSP00000310129;ENSP00000402618;ENSP00000416028;ENSP00000414061	PSMD2	15.5775	15.7433	15.8005	15.8589	14.8733	14.6096	15.3584	14.4968	12.4589	11.3708	11.9572	11.1935	15.1264	15.844	15.3589	14.936	16.1742	16.8287	15.7666	15.4658	17.0377	17.2037	17.2085	16.6958	15.2191	15.0264	14.774	15.1378	15.2756	13.857	14.295	15.1449	15.8834	14.9122	16.4167	15.127
ENSP00000310219	HSPA6	20.7745	20.5024	20.6037	20.2821	17.8808	17.5012	17.1898	17.8111	16.6279	16.7023	16.3608	16.0506	21.3435	20.986	20.9861	21.3202	21.8623	21.7193	22.0173	21.8235	22.7456	23.093	22.7144	22.1707	22.1332	21.3986	22.0089	22.403	19.4603	19.0002	19.3979	19.1755	19.9251	18.9288	19.4909	18.9201	+	+
ENSP00000346566;ENSP00000310227;ENSP00000432768;ENSP00000395302;ENSP00000434523	CKAP5	10.9271	9.65071	12.0068	11.7025	10.6761	11.112	11.7741	12.9127	11.0485	11.0635	11.8165	9.24343	12.3745	12.3332	12.0449	12.0901	9.96073	10.3666	9.73814	11.9392	11.5954	11.7862	12.2898	12.0402	9.09087	9.18052	9.39666	10.7313	12.3583	11.4764	12.5556	12.9025	10.3352	9.74944	12.0072	11.5314
ENSP00000433760;ENSP00000432867;ENSP00000416128;ENSP00000310275	BANF1	19.1401	15.3988	18.8594	15.4666	19.256	20.0651	19.7084	19.4681	20.2685	23.8585	20.8812	24.0794	18.9	17.4177	15.6608	16.5132	11.9499	16.5209	9.32384	15.2198	16.1264	15.9936	15.5321	16.0792	18.7101	18.9752	16.8569	17.1741	12.0838	22.3602	19.3754	18.4686	17.506	20.6138	17.2964	20.8656
ENSP00000310448	SART1	12.7721	12.5261	12.7929	10.1679	11.5474	11.5256	17.5201	12.5558	11.6269	10.7366	11.0582	11.4702	13.2784	12.6794	12.5494	13.7547	12.8863	13.6796	13.3444	12.9078	13.7828	13.4123	13.9996	13.5319	9.68198	11.1257	12.7459	13.3635	11.7641	10.8734	9.6058	14.1981	10.7891	12.2411	11.2723	11.7397
ENSP00000463938;ENSP00000462495;ENSP00000364970;ENSP00000310572;ENSP00000463801;ENSP00000463549;ENSP00000462098;ENSP00000464602;ENSP00000464405;ENSP00000464646	PSMC5	16.6255	16.5752	16.5268	16.5018	14.275	14.0166	14.178	12.3506	15.0489	15.3284	14.5972	13.1928	17.1342	16.9063	16.8544	17.4233	17.0595	18.0957	16.7541	16.3877	18.1553	18.5621	18.4043	16.6241	16.2148	15.0409	15.7264	16.2621	14.9363	14.765	15.2312	15.3568	16.3173	14.8372	16.3994	15.4982
ENSP00000310668;ENSP00000458101;ENSP00000458039;ENSP00000440235	NUP93	14.6974	14.6001	15.4207	15.291	12.8061	13.3292	13.4512	13.0743	13.3196	10.6284	10.1076	12.3218	15.81	15.9358	16.0059	16.3685	17.2853	17.5146	17.6169	17.4798	19.2531	19.333	19.496	18.7112	15.4215	14.6423	14.8813	16.154	14.7309	12.702	14.8004	15.4263	15.8151	16.2018	16.4282	15.86
ENSP00000373930;ENSP00000310670;ENSP00000429773;ENSP00000428549	CCAR2	12.9058	14.8325	14.5653	14.1041	13.3767	13.8571	13.166	12.3005	12.0087	10.9912	11.0592	11.7062	14.4257	14.5157	13.7539	14.7028	16.2532	16.1828	16.5318	15.5388	15.7297	15.18	16.1377	15.3998	20.3837	20.3291	20.1925	20.1405	16.8561	16.8886	16.8803	17.6752	10.6753	13.3614	12.6903	12.8636	+	+		+	+
ENSP00000419303;ENSP00000418233;ENSP00000418008;ENSP00000310785;ENSP00000419920;ENSP00000419737;ENSP00000420482	MRPS22	13.2182	14.3216	11.3495	13.6988	11.5586	11.2899	12.2932	10.2971	13.8482	13.1088	10.2342	14.3992	15.6707	13.4563	14.178	14.1472	14.1303	14.4755	11.256	14.4431	14.1413	9.23977	15.3443	19.8042	17.2044	16.5194	20.5546	20.4569	20.9296	14.4119	14.0581	19.9879	13.7299	10.5657	20.9369	13.5593
ENSP00000310842;ENSP00000300027;ENSP00000413249;ENSP00000455189	FANCI	11.6919	11.8963	12.6366	11.5242	8.3682	10.8933	10.5885	12.1231	11.6672	11.5338	11.1013	11.089	11.5189	11.9396	10.1681	9.94396	12.322	11.2877	12.764	13.2531	15.1162	15.2892	15.0332	14.8278	12.4107	10.5266	9.32279	11.7803	10.8177	12.48	10.7647	10.3881	11.6412	10.1366	9.60867	12.1349
ENSP00000428509;ENSP00000385958;ENSP00000385425;ENSP00000311028;ENSP00000428536;ENSP00000429856	RPS14	21.7644	21.4061	21.4208	21.4055	21.7599	22.4756	22.9266	21.1345	22.2056	21.8778	22.8413	23.0901	21.9328	21.7823	21.6677	21.371	22.2087	21.5955	21.9049	22.0254	22.3849	21.8195	22.2711	22.4637	21.8124	21.3736	21.3618	20.6764	22.5089	21.9672	22.2364	21.7596	22.2851	22.287	22.0173	21.6718
ENSP00000311186;ENSP00000440045;ENSP00000378872;ENSP00000449454	ATP2A2	12.2383	13.1918	12.0045	10.5118	12.3651	12.0662	10.5002	11.493	12.2321	11.426	12.2645	13.1149	15.2277	15.4498	15.2758	15.0122	15.869	15.7419	15.8676	16.1359	17.8271	18.2573	17.8244	16.7577	15.3104	12.9115	12.785	13.6677	14.2449	13.7209	14.2259	14.5158	16.3269	15.8423	16.857	16.2566
ENSP00000358840;ENSP00000358830;ENSP00000358826;ENSP00000337705;ENSP00000311245	ATP5MD	17.6584	16.7564	10.9956	11.4175	9.02981	16.379	15.2145	11.2709	15.6321	9.46336	12.1626	12.3822	18.0625	17.2584	17.2905	17.5685	18.961	18.6135	18.9622	17.5159	20.1899	20.2735	20.476	20.3207	17.2008	17.6891	15.6853	16.8131	16.0896	15.6207	16.0462	17.0308	19.8095	19.9965	20.1003	19.2727
ENSP00000311430;ENSP00000454281	RPL4	20.159	20.505	20.4172	19.9654	20.5903	20.2259	20.3616	20.2415	22.649	21.457	21.6234	21.2706	20.5106	20.5429	20.716	20.5785	20.2648	20.5905	20.6839	20.5003	20.5273	20.4552	20.7034	21.3584	20.5225	20.2936	20.24	20.0931	20.4872	20.8921	20.3189	20.3886	20.0022	20.3506	20.1742	20.3798
ENSP00000311747	RBM14	20.8452	21.0052	21.1271	21.3332	21.4569	21.6456	21.3922	21.2298	22.1439	21.0836	22.3731	22.2757	20.3224	20.8621	19.8676	20.9649	21.0557	20.604	20.4635	20.6614	20.9982	20.2386	20.7477	20.7965	20.5792	20.6234	20.9053	20.3263	20.5111	20.7521	20.2682	20.7877	20.2996	20.4586	20.3794	20.7124
ENSP00000311766	ATAD3B	14.1399	14.3361	14.7724	14.2402	10.4711	12.0503	11.8985	12.3492	9.25065	12.653	10.57	11.5812	15.9688	15.1067	15.2762	14.9045	14.7594	15.3964	14.6891	14.7988	15.6059	15.6018	15.8245	14.6644	14.2232	14.6322	14.4692	14.6142	12.6124	13.8574	12.1046	13.387	14.4155	15.1956	15.322	14.6213
ENSP00000436285;ENSP00000434630;ENSP00000410474;ENSP00000338615;ENSP00000357816;ENSP00000311825	CTBP2	17.2507	17.1267	17.3255	16.5924	10.4667	10.8572	10.7773	12.1467	13.597	9.7669	9.98544	13.8119	17.5548	17.8309	18.206	17.7064	17.9184	16.9197	17.8478	16.6196	18.5288	18.9994	18.7285	18.4558	14.1319	15.3169	16.0651	15.2212	14.3588	14.25	13.8774	14.4263	14.8077	14.3501	14.5085	13.357
ENSP00000473613;ENSP00000347233;ENSP00000446136;ENSP00000312066	SRP68	15.0095	14.6263	14.8229	14.0094	12.4243	11.3429	11.2203	11.6435	12.7097	11.4317	12.0638	9.49515	15.2255	13.7448	13.9837	14.4825	14.9827	15.1705	14.6202	14.4086	14.3859	14.5524	14.7907	14.9163	12.0951	10.8329	10.856	11.4312	11.117	13.21	9.10686	12.5406	13.6354	10.4146	13.9711	13.2025
ENSP00000312356	TRMT10C	15.9025	16.138	15.6693	16.1549	11.2811	10.6359	13.3153	12.6674	13.3277	10.8931	14.6859	13.3676	16.2564	16.6784	16.5334	16.8071	16.9055	16.6238	16.6703	16.8602	17.8869	17.6034	18.0644	17.5333	14.1866	13.2682	13.5865	14.6821	12.272	13.1237	12.1282	14.3551	12.0272	11.1863	8.75944	13.437
ENSP00000440542;ENSP00000349508;ENSP00000440392;ENSP00000312419;ENSP00000367260;ENSP00000262450	CHD4;CHD5	13.9246	13.6783	13.9718	14.2172	11.3067	13.2046	13.5746	12.0115	10.6865	13.5623	12.3942	15.9578	14.3236	14.9615	14.5913	14.4327	15.3817	15.7653	16.5511	15.8165	16.1717	15.325	15.8721	16.1351	14.7904	14.7815	13.5346	13.51	10.4023	14.7736	11.0747	14.7554	12.7266	13.0293	14.0609	13.8773
ENSP00000312625;ENSP00000364142;ENSP00000391721;ENSP00000403039;ENSP00000402754	HP1BP3	12.8483	14.469	12.2737	11.7084	12.8059	15.2256	16.3737	11.8385	16.6298	17.7027	13.8557	18.955	14.1676	13.3999	13.3196	12.6377	15.1562	14.0229	12.4846	13.6134	12.1897	13.1707	14.3094	14.6116	12.8592	12.8267	14.0385	10.431	11.7481	16.0323	12.6141	14.1088	12.7646	15.429	13.2918	15.5584
ENSP00000391452;ENSP00000370625;ENSP00000312735;ENSP00000391096	POLR2B	17.1677	17.1413	17.5627	17.6277	12.7324	10.9222	11.1967	12.2504	11.113	10.8881	9.80686	14.275	20.2206	20.251	20.3651	20.2591	16.8346	17.0007	17.0217	17.1322	19.8833	19.9001	19.8457	19.1776	14.9655	14.5048	15.2361	14.812	14.2863	13.5656	14.4036	15.3282	14.9704	13.8731	15.0064	15.0333
ENSP00000313007;ENSP00000429594;ENSP00000429395;ENSP00000427914;ENSP00000281589;ENSP00000429892	PABPC1;PABPC3	20.2682	20.3724	20.5735	20.3064	19.5854	20.2992	19.7117	19.9147	19.6406	19.2663	19.4808	19.8816	20.4313	20.8113	20.743	20.7629	19.968	20.1909	20.0783	19.771	20.3123	20.3056	20.2893	20.4676	21.5303	21.6975	21.481	21.9394	20.6709	20.8947	21.2075	21.5686	20.0545	20.1756	20.3567	20.3878
ENSP00000386192;ENSP00000352721;ENSP00000468734;ENSP00000373905;ENSP00000347890;ENSP00000313164;ENSP00000356707;ENSP00000429701;ENSP00000356705;ENSP00000350876;ENSP00000347457	DNM2;DNM3	13.0173	12.5179	12.9049	13.1457	11.7654	13.1735	11.3607	11.0962	12.2364	12.2726	11.5908	11.3506	13.5434	12.5607	12.9457	13.2977	13.6725	13.1031	13.7001	13.0372	14.4093	14.313	14.4036	14.9285	13.9241	14.003	9.9637	12.303	12.8716	11.2894	11.5437	13.1308	10.7398	11.9804	14.4377	13.4727
ENSP00000420926;ENSP00000313327;ENSP00000313199;ENSP00000426446;ENSP00000421952;ENSP00000439380;ENSP00000305860;ENSP00000426666	HNRNPD	17.713	17.5336	17.4269	18.1457	17.5505	18.028	17.7292	17.9406	17.7674	17.7674	18.1044	18.5829	17.5197	17.1887	17.2308	18.0265	17.4375	17.198	17.52	17.0697	17.5621	17.1331	17.5234	17.5325	19.5947	20.809	18.4485	20.8241	17.0833	19.1657	17.8805	20.5452	16.7089	17.3884	17.4048	17.2552
ENSP00000444437;ENSP00000313272;ENSP00000371858;ENSP00000443150;ENSP00000382392;ENSP00000439422	NOP2	17.395	16.9144	17.5899	17.0907	17.1683	17.3139	17.6078	15.5811	20.2379	18.9594	19.8787	19.5181	16.7937	17.0624	15.8431	16.119	15.1051	17.5358	16.0866	16.5958	16.4783	16.7387	16.7303	17.4664	15.38	16.9129	15.224	15.6358	16.0273	17.9603	16.7062	17.4017	16.6026	16.6193	15.8265	16.9805
ENSP00000313420;ENSP00000345182	PRKDC	15.6169	15.9555	15.5851	14.9438	16.1929	16.3634	15.0853	15.3801	14.0078	18.1235	14.4153	19.1834	16.5032	16.4608	16.1063	16.7156	16.74	16.7974	16.993	16.7686	18.683	18.757	18.8161	18.043	16.1586	16.1592	15.8343	15.7065	15.3968	17.5053	15.6535	15.8663	16.2761	17.3102	16.796	16.832
ENSP00000441406;ENSP00000391598;ENSP00000406036;ENSP00000396723;ENSP00000396365;ENSP00000376230;ENSP00000442718;ENSP00000414847;ENSP00000313422;ENSP00000442200	ARL6IP4	21.5442	21.0868	20.9815	20.9553	21.1412	21.585	21.2323	21.4912	19.8818	21.089	20.3062	20.1121	20.4822	21.1903	21.1224	20.1803	20.0707	20.7169	20.7523	20.5706	20.7874	20.9126	20.6962	19.6331	20.7798	20.3518	21.1796	21.134	21.1094	20.903	20.8138	20.5383	20.9192	20.3556	19.9098	19.3798
ENSP00000313490;ENSP00000441706	PFAS	14.7689	15.3672	14.8992	15.2356	10.8101	12.149	12.2806	10.9239	10.2624	10.6372	11.2902	10.9702	16.0733	15.4151	15.3597	14.9564	15.5813	15.7295	15.7413	15.3959	15.905	15.9915	15.835	15.755	11.791	10.4311	10.8337	12.8212	11.7079	10.3736	11.8724	10.3978	15.1462	12.8264	12.9871	12.708
ENSP00000414373;ENSP00000413319;ENSP00000412553;ENSP00000411327;ENSP00000389065;ENSP00000373082;ENSP00000313603;ENSP00000404726;ENSP00000403526;ENSP00000393143;ENSP00000391102;ENSP00000389472;ENSP00000373081;ENSP00000365728;ENSP00000445100;ENSP00000448574;ENSP00000447476	ABCF1	11.3267	12.5666	12.1074	11.0994	11.9856	12.2084	18.046	12.4585	9.08948	10.908	11.8758	12.6858	12.2137	12.0599	14.2796	13.9616	13.5302	13.4037	13.8019	13.9278	13.3961	11.7028	14.4998	15.1555	12.8223	12.3923	10.7452	11.885	11.3418	12.3867	12.5125	13.0801	11.8401	11.2275	12.6155	12.5087
ENSP00000313829;ENSP00000417731	KHDRBS1	22.4558	22.6097	21.7752	22.3681	22.2839	21.6455	22.9501	21.237	23.0801	22.0408	23.6331	23.4363	22.7412	22.6073	21.9006	22.2616	22.6363	23.12	22.804	23.0141	23.2779	22.9875	22.9796	22.2134	22.518	22.6152	22.3844	22.319	21.1601	21.8638	21.9386	22.6215	21.4014	22.0233	22.102	22.3544
ENSP00000463999;ENSP00000313950;ENSP00000462930;ENSP00000443869;ENSP00000462207;ENSP00000445866;ENSP00000464031;ENSP00000463636;ENSP00000462858;ENSP00000462027;ENSP00000461981	AURKB	13.6461	12.5833	14.8076	14.3598	11.0208	14.2321	11.1648	11.8349	10.8576	14.4199	11.2873	16.2128	13.4263	14.5204	13.7212	14.3091	15.5472	16.0549	15.7073	15.4806	16.1579	16.8803	17.53	16.3672	14.0292	14.6812	12.4891	12.5364	12.5095	14.8599	12.7059	14.4475	12.8189	14.5057	14.9836	15.4776
ENSP00000314030	DNAJA2	16.178	15.522	16.889	14.949	15.3629	15.1643	12.5961	10.6273	9.73319	13.818	12.0855	14.7464	18.0101	18.3505	18.2289	19.0078	19.5774	18.5273	19.59	18.3118	21.4	21.1435	20.4459	19.0001	16.2802	17.3734	16.5566	15.997	15.4709	15.4452	16.3367	17.1951	17.2978	18.1173	18.9131	18.8426
ENSP00000314193	WDR75	11.1668	10.9562	10.56	11.1488	10.8603	10.5842	11.556	11.0414	13.9579	13.2625	12.9562	14.5841	13.7372	10.297	12.0767	11.9392	11.351	12.2636	12.5122	12.4694	12.4556	14.3524	14.4144	13.7067	12.7278	13.3844	11.2288	11.9689	11.4531	13.4083	11.9551	13.1942	12.5024	13.221	12.89	12.0355
ENSP00000344950;ENSP00000314311;ENSP00000422626;ENSP00000426376	LARP7	13.4835	13.2322	13.7332	14.0787	11.4479	11.3515	12.8995	10.6475	10.8846	11.4188	14.1669	13.4883	10.1413	13.4879	13.6444	10.7876	12.9347	13.1138	13.1962	12.3941	13.0772	12.5481	13.6119	13.2581	14.0673	13.3803	15.0154	13.6779	14.2678	13.7784	11.6653	14.248	12.6978	12.4656	10.295	13.4836
ENSP00000455706;ENSP00000315476;ENSP00000457414;ENSP00000432661	EXOSC4	12.1141	15.0789	10.8161	10.8306	14.7623	14.8887	15.5663	11.5521	10.5789	14.3221	10.9489	11.0645	14.967	15.3233	14.5118	11.5997	14.4921	15.2352	15.7689	14.3892	11.272	15.6466	15.5339	10.698	15.2648	14.693	15.0294	15.1432	14.7931	14.1718	14.7875	15.2023	11.4981	14.2223	14.8568	15.1261
ENSP00000372133;ENSP00000341459;ENSP00000454516;ENSP00000315650;ENSP00000457613;ENSP00000338718;ENSP00000378917;ENSP00000456752	ATXN2L	14.0287	13.96	14.4557	15.4987	10.6669	10.8277	11.0679	10.9557	9.78366	11.6578	10.4661	12.2153	15.1679	14.8715	15.1409	14.8039	15.4804	15.4402	13.024	14.949	14.8353	15.5113	14.9829	14.956	14.3614	11.9433	13.8488	13.251	11.8404	11.1383	12.0359	10.4744	13.6965	10.8416	13.3056	11.7607
ENSP00000315791	CSTF3	11.4724	12.0093	13.0274	13.6685	10.4914	13.4279	10.6754	11.0047	9.86496	9.95404	11.2582	11.3875	15.831	16.8567	16.8659	17.9472	13.0362	12.542	14.8127	13.5902	10.9064	11.8097	14.0117	13.3691	13.2316	13.5544	10.7037	11.8506	16.1176	16.5848	15.6668	17.598	11.9007	12.3116	12.563	11.4026				+		+
ENSP00000363016;ENSP00000350949;ENSP00000340760;ENSP00000315925;ENSP00000363027;ENSP00000396750	GMPPA	13.4594	14.631	14.0774	14.5512	14.2691	14.647	12.0241	12.6663	12.0596	10.5683	11.6098	10.473	14.8987	15.4378	15.0881	14.1268	15.6587	15.377	15.823	15.6518	16.4638	16.8247	15.9315	16.2511	13.492	14.1849	14.5989	14.5573	14.1022	14.4168	14.4948	12.1398	14.8819	14.1613	14.3888	13.5118
ENSP00000442981;ENSP00000316029	TLN1	12.0308	11.5616	12.1981	11.481	11.4162	10.649	9.54735	10.8209	10.3304	10.4492	9.66537	11.3414	12.0552	10.6781	11.4448	10.856	10.4462	11.577	11.6569	11.0152	11.2798	11.5171	11.0605	10.3379	10.8304	10.4236	11.7609	11.7549	10.7888	10.6332	10.3024	10.8989	10.9274	10.7936	11.3518	10.4839
ENSP00000413146;ENSP00000347404;ENSP00000316032;ENSP00000352091	NUP98	10.9285	10.9144	10.8435	10.1546	11.9962	10.7642	12.0261	11.748	11.0711	11.4285	11.044	11.2862	13.0951	12.4244	13.0171	12.3679	10.024	10.2463	14.1968	14.0959	15.1551	15.145	15.1649	14.446	9.76517	12.283	11.2552	11.4647	10.9755	10.915	12.2553	12.4197	12.73	13.0003	13.2531	13.0198
ENSP00000316042	HNRNPA0	21.4839	21.2168	21.9189	22.0476	22.6145	22.1741	22.1529	22.4911	22.6086	22.2649	22.2766	23.7842	20.6	21.5095	21.3537	21.6247	21.6671	21.238	21.0914	21.623	21.4412	20.58	21.139	21.5269	22.6523	23.5714	22.0739	23.241	21.2432	22.5376	22.4502	23.6592	21.6337	21.6556	22.2345	22.3264
ENSP00000316176;ENSP00000447009;ENSP00000450260;ENSP00000448352;ENSP00000449352;ENSP00000359525	UBE2N	16.2144	16.2453	16.8093	16.1701	12.2188	15.978	16.3027	16.9769	16.1346	16.5602	15.1936	14.0661	16.2385	15.6127	15.9144	15.2048	15.0603	16.1807	16.1164	16.2156	16.1173	16.0069	15.7637	15.6046	15.645	16.2579	16.1011	16.2618	15.3226	16.2526	16.2038	15.1024	16.4209	16.7283	16.9538	15.919
ENSP00000316291;ENSP00000317872;ENSP00000370427	RBBP6	13.988	14.7987	14.7933	14.3045	15.6205	16.2168	15.7886	16.4799	15.6079	15.6688	14.9149	14.1344	14.9882	14.6768	14.4294	14.8644	14.7506	14.2879	14.1777	13.7579	13.7252	14.5645	14.9269	13.7047	14.5937	15.159	15.5992	16.0687	15.6893	15.4258	15.6137	15.3182	15.9462	15.8735	16.6483	16.0354
ENSP00000367558;ENSP00000316357;ENSP00000342812	USP9X;USP9Y	12.5974	12.2676	13.9477	11.184	11.8424	10.5773	10.3438	12.5198	11.7339	12.4387	11.0885	10.5648	16.952	15.3573	15.8748	14.6382	14.3805	13.3291	13.5893	13.6161	15.1339	15.0451	15.073	14.5531	13.5699	13.6823	13.881	13.6977	14.0332	12.4897	12.1501	13.1016	12.929	12.8163	14.0716	10.9751
ENSP00000404754;ENSP00000411826;ENSP00000317600;ENSP00000399858;ENSP00000376320;ENSP00000407682;ENSP00000391935;ENSP00000395974;ENSP00000323737;ENSP00000316879;ENSP00000343450;ENSP00000416255;ENSP00000371767;ENSP00000338020;ENSP00000392908;ENSP00000398145;ENSP00000391412;ENSP00000413159;ENSP00000403269	EIF4G1	13.5585	13.7381	13.8265	13.4696	10.4594	11.2931	10.9927	10.8875	13.7712	10.2266	10.449	10.477	13.8077	12.2662	13.1681	14.2605	11.46	13.4121	13.6682	12.8386	13.1653	12.3778	13.5276	12.1111	11.5775	11.5338	11.8889	12.246	11.2479	10.7793	11.2545	11.2816	10.5365	11.9076	12.048	11.1428
ENSP00000316905;ENSP00000421467	SFXN1	12.5343	12.7192	11.7061	15.7988	14.0843	11.6648	11.6746	12.1311	11.8056	12.5428	12.6713	12.5456	13.1549	16.3872	11.9553	16.6253	15.7088	17.4692	17.008	18.2009	18.4957	18.1758	18.2063	18.4174	14.2374	14.7343	12.9583	13.7096	13.8198	14.1437	10.5972	16.7804	11.9611	15.3773	15.7944	16.3289
ENSP00000470262;ENSP00000399025;ENSP00000316990;ENSP00000470703	TRAPPC5	12.7531	11.1365	12.7605	10.3299	10.9017	11.5031	8.95933	12.6414	12.689	10.8723	10.9515	11.0253	13.66	12.0145	12.9747	11.8054	20.7139	20.4729	20.5083	19.4715	20.0288	20.0765	14.6258	18.5317	11.6558	11.7215	10.884	12.1899	12.2233	12.28	12.1384	12.6636	12.167	10.6542	12.456	11.8621
ENSP00000317123	SNRNP200	18.6325	18.433	18.8484	18.3882	17.831	17.649	17.5573	17.6593	16.7663	17.243	16.9575	17.0155	18.1466	18.6504	18.4656	18.6594	18.5059	18.6996	18.6759	18.3931	18.8686	18.8573	19.0052	18.3959	18.621	18.5539	18.5803	18.7581	18.2945	18.1448	18.0559	18.4926	18.0547	17.593	17.906	17.5427
ENSP00000473104;ENSP00000471489;ENSP00000470405;ENSP00000359104;ENSP00000359103;ENSP00000317331;ENSP00000468888;ENSP00000359102	SSR4	16.6858	17.6441	17.3365	17.0996	11.1926	9.99956	13.4352	12.6105	10.6201	12.2729	10.348	12.1157	19.0883	18.2209	18.2798	17.9092	19.269	19.3242	19.6338	18.6296	20.9521	20.68	21.0507	20.5493	17.35	17.3536	13.8057	14.9493	11.2121	17.0181	15.0853	16.8214	18.9435	19.1292	20.046	17.1429
ENSP00000317334;ENSP00000376008;ENSP00000390159;ENSP00000439447	TCP1	18.8253	19.2659	19.0668	18.9085	19.4966	19.6862	19.0099	18.2263	17.5061	17.968	17.273	17.0302	19.5628	18.9571	18.9407	18.8741	19.7392	20.0627	20.2563	19.9191	20.8778	20.8066	21.2461	20.1924	18.5158	19.2014	18.5236	18.8346	18.5823	18.149	18.3843	18.6725	19.806	19.2866	19.5376	18.9269
ENSP00000432429;ENSP00000435697;ENSP00000431763;ENSP00000436507;ENSP00000434872;ENSP00000388261;ENSP00000378551;ENSP00000317399;ENSP00000435015;ENSP00000435117;ENSP00000433611;ENSP00000410059;ENSP00000391944;ENSP00000434070	EEF1D	18.4701	18.1593	18.8874	18.2891	17.3122	17.5394	16.6652	16.964	16.2389	17.3143	16.3219	11.184	18.4906	18.3864	17.9428	18.6461	17.4648	17.8059	17.6991	17.1095	17.5855	17.6841	17.4848	17.1398	18.0297	17.8553	17.6259	17.2815	17.9526	17.0388	10.3954	17.4841	18.2074	18.0619	18.3022	17.1184
ENSP00000365440;ENSP00000353552;ENSP00000317788;ENSP00000365458;ENSP00000365439	HNRNPK	22.0518	22.0507	22.3308	22.0773	20.886	20.9333	20.1929	21.1755	20.6669	20.8441	20.9896	21.1982	22.2931	22.7353	22.1775	21.9674	23.2205	23.561	23.6823	23.3708	23.6746	23.8041	23.4742	23.2485	22.9771	23.3896	22.8793	23.754	21.1359	21.7748	21.5521	22.5355	20.6004	20.0558	20.2908	20.7521	+	+
ENSP00000317992	NOC2L	14.5127	12.0446	12.029	10.8203	13.6578	13.8176	14.4074	13.1274	14.1292	14.9192	16.0055	14.531	11.6881	12.2205	13.2576	13.719	14.0637	14.3575	14.6498	14.7578	16.0994	15.1093	16.3327	15.3158	13.8436	13.3984	12.8525	13.6709	12.4578	15.0953	13.2213	12.8465	11.4667	12.5127	13.7962	15.456
ENSP00000475531;ENSP00000318115;ENSP00000445806;ENSP00000471142;ENSP00000472524;ENSP00000470896	TIMM50	16.0754	16.3997	16.3686	16.0889	15.1074	11.2545	13.9998	11.8798	14.726	14.7053	14.4922	15.4016	19.0003	18.3943	18.1548	17.6898	19.2881	18.8045	18.9454	19.2159	21.0835	21.0816	21.1402	20.4599	16.6805	16.9938	16.8151	16.8783	16.5865	16.5572	15.8589	16.7867	17.6043	17.6208	18.7321	18.0246
ENSP00000318176;ENSP00000430604;ENSP00000393883;ENSP00000408029	PRKRA	11.4258	13.4921	13.7318	13.8348	10.7989	10.1571	12.7348	12.1101	17.2165	16.143	15.0684	15.5487	10.9983	9.58089	13.5254	10.1974	11.3948	14.3748	11.3247	9.47381	12.9853	12.3095	14.7439	13.7017	22.9931	24.0362	22.1587	23.5388	21.6171	21.9949	22.1737	23.2087	14.2339	11.8474	14.5612	11.607	+	+		+	+
ENSP00000318177	FUBP3	17.5239	17.6487	18.1025	17.7254	14.8032	16.5891	13.9774	16.4031	15.494	15.8629	14.9349	15.7221	17.7018	18.1402	17.3664	18.1404	17.3997	17.4815	17.8874	17.2425	18.0238	17.2331	18.3246	17.9469	17.8122	18.8547	18.0111	18.7444	16.4042	16.6604	16.8681	18.5656	13.2227	14.3768	14.6732	15.7142	+		+
ENSP00000318195;ENSP00000349410	NCL	19.1612	19.4258	19.1962	19.0834	19.8151	19.8779	19.6874	20.1463	25.0179	24.1415	22.4087	21.9244	19.0564	19.173	19.0697	18.881	19.1366	19.7467	18.3647	19.544	19.1274	18.9151	18.7694	20.9992	20.351	19.9711	19.2531	19.4968	19.2555	20.1877	19.7651	20.1154	18.9249	19.5379	18.5548	19.6217
ENSP00000318297;ENSP00000393755;ENSP00000420738	RUVBL1	24.1486	24.2866	24.1078	23.7468	17.2028	16.8076	16.5725	16.9767	17.3785	17.6371	15.8401	17.7297	21.8184	20.9657	20.0214	20.0094	22.8109	23.0814	23.1565	22.7311	20.8385	20.9429	20.6439	20.0221	24.8303	25.1879	25.4587	25.3288	19.5473	18.3724	18.7623	17.9791	19.0663	18.8376	19.172	18.7471	+		+
ENSP00000440147;ENSP00000380496;ENSP00000385177;ENSP00000318476;ENSP00000413937;ENSP00000461105;ENSP00000413259	INPP5K	16.2583	16.6907	17.2534	16.4737	13.5109	14.3811	13.6719	11.1631	11.5036	12.0995	10.7884	10.6282	17.2752	16.5627	16.2956	16.0093	15.7803	16.1227	16.8992	15.766	16.3105	16.2542	16.5022	13.9124	14.2494	11.4864	12.4689	12.3664	12.1844	11.7428	14.2014	13.3498	14.0109	11.7499	13.7853	8.80855
ENSP00000458528;ENSP00000458115;ENSP00000457000;ENSP00000318646;ENSP00000460618;ENSP00000459554;ENSP00000459373;ENSP00000454746	RPS15A;AC138811.2	20.4981	20.5587	20.8267	20.5447	18.8024	19.0724	18.968	17.0655	22.4022	20.7793	20.8295	20.8188	20.8612	20.7646	20.8076	20.5489	20.9758	20.8828	20.9914	21.0302	21.6457	22.3534	21.5557	21.5281	20.305	20.7718	20.6424	20.5906	20.3514	20.2805	20.0786	20.7571	19.8385	19.5355	19.9514	19.4343
ENSP00000369768;ENSP00000369769;ENSP00000318687;ENSP00000396090;ENSP00000388778	HSPH1	19.0881	19.4	19.3454	18.622	12.5835	12.7205	11.8595	13.2498	10.3844	14.0001	12.7735	10.6706	21.8857	21.1797	21.2113	21.4493	20.2363	20.4347	20.6373	20.2036	21.5374	21.4207	21.2494	20.6177	18.5361	18.5032	18.8023	18.4112	16.3092	15.8856	14.8037	15.1858	15.9883	16.4024	15.4605	15.4209	+		+
ENSP00000318697;ENSP00000468777	TUBB6	11.0932	13.2599	14.3381	10.9689	10.8718	12.6236	11.5274	11.7082	11.3012	10.6341	10.2615	10.8918	15.6185	14.8476	14.2525	14.6588	15.8571	15.862	15.9345	18.526	18.2839	18.1835	18.3268	18.5204	14.9284	14.3317	14.8325	16.9054	11.6143	11.7349	12.0041	14.0268	13.863	14.593	13.6579	16.1659
ENSP00000318861;ENSP00000432655	SF3B2	15.7235	14.9025	15.7994	14.7763	13.8814	14.2538	14.8992	13.4174	15.0365	15.0614	15.5747	15.7101	16.265	16.6988	15.5705	16.2547	16.4511	15.7686	16.2299	16.2972	16.4331	16.2001	16.661	16.2466	16.8081	17.0029	16.5537	17.0963	15.5669	15.9167	15.6761	16.4984	15.6895	15.7842	16.1066	15.9061
ENSP00000389559;ENSP00000398401;ENSP00000441389;ENSP00000362169;ENSP00000348067;ENSP00000318974;ENSP00000402843;ENSP00000389783	FAM133B;FAM133A	22.4306	22.9604	22.5209	22.6675	22.486	22.9837	22.2385	23.2813	22.0463	22.0573	22.1479	21.4451	22.3083	22.095	22.374	21.9539	22.0204	21.8333	22.206	21.8356	22.1099	22.0977	21.8367	21.0334	21.7204	21.9002	22.235	22.2006	22.2494	21.3781	22.1108	21.6677	22.5116	22.5181	21.8849	21.5737
ENSP00000380583;ENSP00000319169;ENSP00000380582;ENSP00000216350;ENSP00000452555;ENSP00000452411;ENSP00000452218;ENSP00000450737;ENSP00000409482;ENSP00000452409;ENSP00000444915	PRMT5	15.5909	16.1757	16.0735	15.0316	14.1103	12.7633	14.4576	11.6337	10.6299	13.9875	12.4966	12.2204	17.1281	16.7137	16.3331	17.041	15.9321	16.2357	16.4743	16.4807	16.2211	16.4933	16.498	15.8904	15.244	15.2927	15.3912	13.6969	14.6364	13.8359	14.3551	14.8559	15.3795	14.6941	16.323	14.9513
ENSP00000360525;ENSP00000319240;ENSP00000437512;ENSP00000437462;ENSP00000360521;ENSP00000371305	MAGOH;MAGOHB	18.5004	19.1111	19.3915	19.745	19.162	18.4035	18.2498	19.2036	19.0807	17.6806	17.5792	19.5215	18.672	19.6591	19.3604	20.6778	19.1949	18.7245	19.6101	18.8227	18.6412	18.3047	18.4209	18.4255	19.053	19.4152	19.0261	18.8947	16.8566	20.563	18.4345	20.53	18.2462	18.8823	17.2627	18.6707
ENSP00000319361;ENSP00000400065;ENSP00000387612;ENSP00000386071;ENSP00000348297;ENSP00000384194;ENSP00000350199;ENSP00000400022	AP1B1	12.3608	12.403	12.8961	11.9281	10.7794	10.5616	13.1933	9.95446	12.5446	11.0984	11.0655	11.038	10.0244	11.2066	9.54752	11.7616	13.199	13.4541	11.973	12.6159	13.5634	13.3714	13.7047	12.5913	11.0916	12.1518	12.7317	13.2693	11.0933	11.3084	11.8468	12.6833	12.8675	11.6292	13.5157	12.055
ENSP00000406044;ENSP00000402160;ENSP00000319393;ENSP00000408289;ENSP00000398064	AC006059.2;HIGD1A	10.5016	15.8012	11.8144	15.0349	10.5633	11.3967	10.8236	11.323	10.0578	10.5081	11.2269	12.1518	11.494	11.0889	16.0349	11.1012	16.321	16.2389	14.7394	16.4624	17.3054	17.0131	17.1957	18.324	9.52424	10.7347	13.3365	12.018	9.70897	10.2724	12.7064	11.4953	10.2764	10.8596	9.86977	10.8972
ENSP00000426560;ENSP00000422909;ENSP00000421757;ENSP00000319501	UGDH	10.5406	10.9807	9.30305	14.0975	10.9634	11.3351	11.3944	11.7073	12.5731	12.3724	10.7407	11.712	15.1891	14.8539	14.715	14.1262	13.4019	14.3287	14.2935	14.3881	14.4704	14.922	15.1197	14.2445	11.1504	13.1643	9.96743	12.8266	10.3913	10.7918	11.4953	11.762	11.6326	11.103	11.0698	10.3162
ENSP00000319664;ENSP00000400981;ENSP00000404020	NUDC	16.492	17.3922	17.319	17.0025	16.7212	16.4834	15.3335	15.5782	13.8859	13.1991	13.938	15.9428	17.3359	17.3913	17.0963	17.7878	17.5815	17.6245	17.5376	17.2154	17.9914	17.6343	17.7992	17.8089	16.9982	17.1634	16.0203	16.5822	17.0153	16.6753	15.5206	17.4937	17.4457	16.7286	17.8778	16.7132
ENSP00000378349;ENSP00000319739;ENSP00000378347;ENSP00000453052	RCN2	11.768	15.9843	15.7157	14.364	16.1703	15.874	14.3944	11.6273	15.2817	15.7306	15.2685	17.1795	17.1574	18.3764	17.8065	17.6651	19.0296	19.0471	18.4407	18.3374	20.8184	20.8827	20.4646	20.0091	17.9903	17.0806	17.014	16.5718	16.8651	17.0699	17.8257	17.0787	18.4777	17.7674	18.5412	18.0039
ENSP00000463677;ENSP00000320184	MRPS23	13.6103	14.6854	14.523	14.8646	12.0516	10.825	15.4698	10.7943	11.1944	11.6231	11.4897	9.61486	15.5916	10.7658	13.5526	14.2618	14.8531	9.99266	10.0967	11.4209	15.2583	12.2414	12.1106	14.215	16.694	16.6115	16.6688	13.5994	11.2982	14.332	11.9329	15.2382	11.6581	10.7579	15.833	11.6648	+	+
ENSP00000320204;ENSP00000371634;ENSP00000410242;ENSP00000413787	IGF2BP2	11.3433	10.3383	12.4551	11.691	14.9005	10.9451	12.9991	11.9481	9.69286	10.7519	11.598	12.7478	11.8476	13.6245	11.7255	12.5945	13.6399	13.8491	11.7213	12.9118	11.0667	11.3385	13.0752	13.9992	17.8916	18.8727	18.426	18.8189	15.7982	16.8066	16.7454	17.9158	12.3007	11.1059	12.9093	13.2014	+	+		+	+
ENSP00000320295;ENSP00000451560;ENSP00000451617;ENSP00000302777	TUBB3;AC092143.1	10.607	14.3033	14.6168	10.8737	12.486	14.1534	13.2503	14.5204	13.8373	13.197	10.748	12.1597	15.9823	15.1343	14.0653	14.5476	16.2154	16.0142	15.5421	16.2725	17.307	18.0266	17.9172	16.9223	15.4647	15.1591	13.3312	12.501	11.1903	13.8881	12.4288	14.1846	11.322	13.9094	14.175	13.556
ENSP00000320309;ENSP00000468051;ENSP00000396548;ENSP00000468068;ENSP00000467384	FARSA	17.6829	17.3471	17.7394	18.2374	13.418	13.4659	13.6024	11.7908	10.7501	15.0376	10.9965	14.2832	18.034	18.0687	17.9079	17.6673	19.6361	20.0255	19.8792	19.1853	21.5135	21.5034	21.3217	20.93	17.3784	17.2557	16.7506	17.4256	16.6495	16.4384	16.5335	16.7551	16.2764	16.6806	17.6109	15.8818
ENSP00000433287;ENSP00000320324;ENSP00000442461;ENSP00000455092;ENSP00000428330;ENSP00000454389;ENSP00000428261;ENSP00000476819;ENSP00000308540	NPEPPS	10.8516	11.9078	12.8538	11.0446	10.6163	10.8868	11.6706	11.04	12.2502	10.8175	9.97528	10.6817	12.8703	13.5887	12.6925	12.1355	11.9545	12.5035	11.4608	12.6413	15.6092	15.2286	15.027	14.9373	10.4949	10.3939	12.1487	10.7241	11.9911	11.2638	12.4206	12.5432	10.1615	12.0775	11.5126	12.2146
ENSP00000387636;ENSP00000320485;ENSP00000363267	ARID1A	14.8675	15.5598	14.7691	15.474	13.3069	13.2946	11.4193	11.5222	11.6815	12.3993	12.7871	14.4118	14.9297	15.3018	15.267	14.8164	15.5146	15.0577	14.9916	15.0902	14.7601	14.8465	14.1924	14.271	14.7886	14.8529	14.7035	10.9126	13.4025	13.5861	12.8228	12.2752	14.0595	13.8918	14.178	14.203
ENSP00000465105;ENSP00000320866;ENSP00000465918	CALR	18.9808	18.9553	18.9997	17.159	16.1498	15.9742	17.3254	17.2132	18.1969	18.9211	17.1564	17.7482	18.316	18.3454	18.0144	18.6138	18.1522	18.4578	18.6549	17.9034	18.4545	18.903	18.3228	17.8174	18.7764	18.6962	18.998	19.6156	19.1891	18.3585	19.1266	18.8731	19.0314	17.9008	19.0454	18.0398
ENSP00000415968;ENSP00000321347;ENSP00000354271	STRBP	10.6638	11.0447	11.1332	12.2671	13.7922	13.0589	10.5701	8.75704	9.40714	9.33093	13.1287	15.1138	12.3348	12.9286	13.3	14.3961	14.4993	13.6486	11.6503	12.8508	11.3328	12.1358	14.0751	15.671	19.2907	20.3454	17.9867	19.8238	16.0867	18.1917	17.9281	19.4765	12.1681	10.4186	12.2902	13.2439	+	+		+	+
ENSP00000393525;ENSP00000321584;ENSP00000403502	IMPDH2	17.2327	17.4806	17.2832	17.548	17.7702	17.5673	17.135	17.5489	16.8013	16.8986	16.8508	16.6105	18.2153	17.6742	17.7783	17.5283	16.9644	17.348	17.2968	16.9852	17.2597	17.2365	17.1222	16.5998	17.3656	16.5523	17.6641	17.6031	17.3248	16.6609	16.8171	16.7929	17.7454	18.2288	18.6144	17.6654
ENSP00000402913;ENSP00000343405;ENSP00000321845;ENSP00000437000	SEC24C	20.5219	20.317	20.3342	19.7681	13.2315	13.885	14.1805	15.1893	13.281	13.6433	14.4615	12.3167	19.6631	19.0352	19.4413	18.7107	18.6057	18.5507	18.5864	18.3395	17.763	18.3152	18.2891	17.7015	16.1597	16.5526	16.4892	16.8015	16.1854	15.6859	15.7477	15.8674	16.0177	16.0121	16.7235	15.2291
ENSP00000321971;ENSP00000456855;ENSP00000459564	RHOT2	10.6043	12.0259	12.5358	12.6454	11.6776	11.247	12.2471	10.9612	11.279	11.2306	11.8859	11.1038	13.1557	11.626	12.6494	13.1263	13.4028	13.7295	11.738	13.3186	14.0458	14.4005	14.6072	13.597	12.4646	11.5877	11.6091	11.4256	9.5881	10.3536	11.9952	11.4537	10.1941	10.3268	13.3395	11.7357
ENSP00000437236;ENSP00000322020;ENSP00000431829;ENSP00000435862	SLC25A22	13.6053	12.7382	13.7055	13.1449	9.07189	11.5515	14.0207	10.2038	9.90955	12.7814	12.5147	13.1122	15.5922	15.7432	15.5359	16.0876	17.2623	17.0167	17.142	17.2884	20.171	19.6312	19.5819	18.9548	15.1347	14.5984	14.0515	13.157	13.536	13.4164	12.9737	14.1473	16.8821	16.4776	13.3381	10.3422
ENSP00000456228;ENSP00000434863;ENSP00000456244;ENSP00000432610;ENSP00000458108;ENSP00000436131;ENSP00000456170;ENSP00000322036;ENSP00000454452;ENSP00000434359;ENSP00000455375;ENSP00000437309;ENSP00000454822;ENSP00000322016;ENSP00000456640;ENSP00000431960;ENSP00000454436;ENSP00000402953;ENSP00000455879;ENSP00000395417;ENSP00000455003;ENSP00000433403	PUF60	16.9928	15.4977	15.9743	15.4852	15.3873	14.95	15.1966	10.8998	14.0558	15.7661	12.2973	14.8498	16.8102	16.0959	16.0769	16.1011	16.2831	15.4541	16.6743	16.4055	15.0099	16.0776	15.3153	15.9431	17.0088	16.606	16.6236	17.8012	17.4263	16.7188	16.4271	16.4835	16.1902	17.7467	16.6055	16.7822
ENSP00000322273;ENSP00000376977;ENSP00000358564	OLFML3	17.7452	18.1148	16.9387	17.7125	17.5924	17.4176	17.3098	17.644	16.9978	14.956	15.9265	16.1056	18.052	17.4775	17.661	17.3521	16.6626	16.6598	15.6881	16.6928	16.8484	16.2864	16.1806	15.4141	16.3945	17.6516	17.2801	17.1487	17.5413	16.9297	17.3072	16.73	17.526	17.9007	17.8218	16.5003
ENSP00000322396	RRS1	12.3748	13.1278	11.2491	12.0825	15.5733	15.5817	15.8878	15.3233	17.5482	13.1152	16.5009	17.8066	10.4569	13.2376	9.68862	15.0633	10.4342	12.8743	12.2501	13.7577	11.6664	10.825	13.0496	13.9643	10.9869	14.4747	12.0739	10.8034	13.0263	16.1325	12.9757	15.0595	13.3144	15.545	11.9657	15.8658
ENSP00000431240;ENSP00000322419	RPLP2	20.8853	21.4988	21.0227	21.0232	19.6398	19.4872	19.288	19.521	24.6408	22.7849	22.3565	21.8074	21.082	21.2524	21.462	20.8756	21.2856	21.2362	21.0896	21.0105	21.3388	20.963	21.3131	21.3947	20.678	20.5027	20.6711	20.2957	20.3287	20.8879	20.2043	20.7051	20.7667	20.5593	20.4137	21.0415
ENSP00000322439	TUFM	20.7653	20.7505	20.8824	20.4831	18.5813	19.8436	18.6534	18.9029	17.5368	19.2456	18.947	18.6615	21.5543	21.2502	20.746	20.8803	21.3463	21.7235	21.7202	21.2156	23.0339	23.1423	22.8393	22.3934	19.9974	19.7809	19.5636	18.8621	18.9409	19.318	19.4419	19.3428	20.8994	20.6874	21.2183	20.7108
ENSP00000322524	DCTPP1	17.9511	18.5161	18.6654	17.8823	10.0818	10.5817	12.2549	11.4338	11.5635	11.4446	11.8425	11.2925	18.5592	19.2555	17.8398	17.6509	17.697	17.5235	17.5607	17.1612	17.0343	17.7222	17.7082	16.9072	15.266	15.4937	13.9071	15.3911	13.3642	11.4238	11.1836	14.8851	14.0852	9.87891	14.3376	9.57983	+		+
ENSP00000387651;ENSP00000322599;ENSP00000322671;ENSP00000460070;ENSP00000322542	GTF2I	16.4645	16.3971	15.7524	16.3608	14.8101	14.8343	17.9439	11.0148	13.0245	14.8091	14.3376	14.9743	17.2414	17.2116	17.0278	17.5743	17.7913	17.9185	17.9303	18.2192	18.0423	17.6932	18.0482	18.2371	16.0763	16.1915	14.4263	15.9485	13.3038	15.0934	14.5961	16.118	15.7327	16.5456	16.2464	16.277
ENSP00000471583;ENSP00000323421	SMC1A	13.3862	12.1465	12.9897	14.8221	14.5937	14.2323	13.6019	12.0176	14.8083	15.2583	15.6531	15.2006	14.2882	14.2794	14.939	15.3617	16.3348	16.5235	16.0351	16.3206	17.8461	17.4823	17.737	17.9804	16.2702	16.1835	15.2884	15.2227	16.2193	15.449	17.2558	15.7709	15.7683	15.9042	16.4981	16.2395
ENSP00000353604;ENSP00000345425;ENSP00000323443;ENSP00000360922;ENSP00000360857	STAU1	16.3695	16.4857	16.1165	15.9283	15.4677	10.7204	15.7851	14.5311	17.6578	16.4907	15.592	17.0641	16.3216	16.2725	15.9697	16.0657	16.0035	15.2971	15.5215	14.9141	15.55	15.2339	15.3681	16.3021	21.2101	22.0317	20.128	21.4786	18.9266	19.662	19.8861	20.9246	15.6495	15.3252	15.478	15.7086	+	+		+	+
ENSP00000454242;ENSP00000381756;ENSP00000455773;ENSP00000347044;ENSP00000456732;ENSP00000348702;ENSP00000456105;ENSP00000454566;ENSP00000346602;ENSP00000344848;ENSP00000457504;ENSP00000350277;ENSP00000454559;ENSP00000434583;ENSP00000455881;ENSP00000388180;ENSP00000455828;ENSP00000323856	PLEC	11.6257	10.0777	10.0447	11.7044	9.82804	13.8249	12.5111	12.9241	10.8597	11.2569	10.0988	10.91	11.692	9.92195	9.01373	10.7888	8.95715	10.2842	11.1507	9.3872	11.4547	10.4593	10.8129	10.4121	10.9857	10.7913	11.9864	11.1376	11.8184	12.0887	10.39	8.29424	10.0547	8.64443	10.4922	10.3616
ENSP00000448873;ENSP00000448972;ENSP00000447433;ENSP00000323867;ENSP00000378599;ENSP00000446987;ENSP00000449637;ENSP00000449121	PRKAG1	11.5316	13.5815	12.741	15.2875	10.4069	10.3626	10.0406	10.1056	11.6842	11.6613	11.9467	12.0356	16.6962	16.4379	16.2867	15.457	16.2974	15.7149	15.6999	16.2851	17.0819	17.305	17.6728	16.3949	11.0796	11.0497	10.236	11.4499	10.0695	8.93307	10.4774	11.5723	10.2587	11.5124	10.9195	12.2566
ENSP00000445961;ENSP00000323889	TRIM25	11.3574	11.9337	12.05	11.4888	10.521	10.8066	10.9374	10.5025	11.3414	11.0822	10.8982	10.9495	13.349	13.0135	13.2411	13.644	14.6769	14.4524	14.1888	14.2156	15.531	15.7602	16.2758	15.4463	14.3065	15.0709	13.0709	14.8233	9.39163	11.9047	11.2924	13.2519	13.1731	9.51793	10.9044	10.926	+	+
ENSP00000432807;ENSP00000324124	POLR2L	18.0618	19.4129	18.3115	19.3469	15.9962	9.57991	16.1707	11.4427	11.4813	12.4582	12.1639	11.3131	21.5555	21.2346	21.5541	20.7387	18.6719	18.3705	18.3082	17.9601	20.4895	20.5631	20.5922	20.1643	16.316	16.8561	16.7607	16.2808	16.8517	16.5782	10.7118	16.5958	16.6366	16.3961	17.3927	16.4752
ENSP00000324173	HSPA5	23.1368	22.9126	23.1378	22.6034	22.1127	22.3796	21.646	22.7652	21.8209	21.8786	21.6291	20.7896	22.9097	22.616	22.8027	22.2807	22.4567	22.639	22.5061	22.3371	22.2761	22.9108	22.789	21.8261	22.4518	22.1823	22.6571	22.5756	22.6578	21.8575	22.3969	21.8443	23.4285	23.558	23.7993	22.9568
ENSP00000324463;ENSP00000449860;ENSP00000238571;ENSP00000447921	YLPM1	13.829	15.1598	14.6405	14.9582	15.4805	15.1585	16.5598	13.0121	14.8225	14.6588	16.5374	16.4126	13.3234	13.6528	15.4199	13.9163	15.071	14.6624	14.6382	14.709	14.3766	14.3834	14.3039	11.4615	15.3412	16.1628	15.6272	15.8521	15.2704	15.5913	15.0062	15.8332	13.6101	14.8626	14.9593	15.1582
ENSP00000454199;ENSP00000324549;ENSP00000444645;ENSP00000430904;ENSP00000366799;ENSP00000313567;ENSP00000325817;ENSP00000405956	CYFIP2	14.4691	13.3179	13.7962	12.3378	11.1542	10.9942	12.5509	10.8444	10.906	10.2728	12.0082	11.3998	14.4567	14.5483	14.8556	14.4138	14.061	14.7509	14.0132	13.703	14.9284	15.3359	14.7968	14.389	13.7165	13.7476	13.2136	13.0015	12.3307	12.1894	13.8721	12.5302	12.1476	11.6135	13.2545	11.5625
ENSP00000415067;ENSP00000324804;ENSP00000470504;ENSP00000391905	PPP2R1A	19.6975	19.6411	19.8553	18.985	16.8492	17.2901	16.4453	16.2159	16.1553	16.3884	14.7234	14.6302	22.59	21.9188	22.1025	21.2675	18.3098	18.5518	18.6853	18.4755	18.6082	18.8002	19.2178	18.3545	17.9009	17.7456	17.7564	18.0727	17.4461	16.9389	17.2582	17.3255	18.7088	18.3695	18.6965	18.1836
ENSP00000324827;ENSP00000435479;ENSP00000370660	AKAP17A	10.4542	11.8765	12.2227	13.0568	10.8699	11.005	13.0306	11.8926	12.8743	10.587	14.4882	10.5662	10.7577	12.1758	10.9559	13.0498	11.506	12.9486	10.4651	12.1783	11.9042	11.6501	12.8625	11.6302	13.0457	13.1925	10.5732	14.0583	11.8221	14.0248	12.4193	13.8421	12.03	11.6014	9.89214	11.7304
ENSP00000455893;ENSP00000457064;ENSP00000385009;ENSP00000384568;ENSP00000380650;ENSP00000380649;ENSP00000348056;ENSP00000324897;ENSP00000384361;ENSP00000455252	UBE2I	16.927	17.1753	16.8399	17.5094	16.4792	16.401	15.8767	10.4915	11.132	11.0357	11.2727	11.2744	16.8661	16.2388	17.8937	15.7757	17.9119	11.0799	16.6558	16.5115	18.2087	16.8701	18.154	18.1474	17.2741	15.8873	16.1928	16.4753	16.0976	15.3103	16.6711	15.3703	10.7016	16.7885	11.8133	17.1312
ENSP00000325002	COPG1	12.887	14.334	16.1652	13.4413	13.7896	10.412	11.7657	13.8186	11.4878	12.434	11.4019	12.6158	11.5667	14.7636	12.8736	14.0114	13.2462	14.6264	15.4018	15.0079	15.4853	15.3923	15.6768	16.1505	14.3047	14.229	14.2076	14.4147	14.8402	14.2789	14.0521	14.1873	13.1529	15.2184	14.3056	14.0688
ENSP00000370113;ENSP00000325074;ENSP00000469896;ENSP00000399970	PPP2R2A;PPP2R2D	18.4437	17.9011	18.3079	17.9599	14.6149	14.9702	14.5605	16.0165	17.5667	17.4569	10.8392	16.66	20.5177	19.949	20.0726	19.5499	16.8771	16.1782	16.3508	16.8814	16.3284	16.9908	16.9357	15.6844	16.2052	16.3553	16.6009	15.9914	16.6698	16.3121	17.1457	16.2496	16.1374	17.39	17.2255	16.5736
ENSP00000325223;ENSP00000409944;ENSP00000421655;ENSP00000367028;ENSP00000400939;ENSP00000390717;ENSP00000406888;ENSP00000427484;ENSP00000377811	TCOF1	13.7021	14.6209	14.7285	14.1118	14.5784	13.7893	19.756	16.15	13.8303	13.4608	14.9423	14.8342	14.8364	14.7362	14.6697	14.7603	15.7248	16.0067	16.3826	15.9823	16.4439	15.9752	16.0515	16.5159	15.6905	14.6953	15.1189	15.9288	14.9436	14.8421	13.9686	14.3162	14.4481	14.1883	14.3615	14.1825
ENSP00000473070;ENSP00000471216;ENSP00000469692;ENSP00000364927;ENSP00000364874;ENSP00000325333;ENSP00000472440;ENSP00000364847	MAGED1	11.6505	12.0773	10.8605	12.0463	12.357	10.603	11.2631	9.7936	10.3033	11.7536	12.0707	10.5859	11.7117	10.7627	12.8249	12.2939	12.5802	14.2471	15.7841	10.6101	16.7644	17.3969	16.775	16.4435	11.3628	14.3512	11.3394	11.9278	12.0939	11.8038	12.7475	13.455	13.5763	13.8485	15.5814	13.6931
ENSP00000325377	WDR33	14.3511	15.1172	14.8452	14.4038	12.773	10.5464	13.9331	10.6494	12.0524	12.6307	12.8847	12.6347	20.9707	20.4251	21.0774	20.5707	11.0655	13.7473	13.1441	15.2538	13.7229	14.7973	15.0628	15.5519	16.7678	17.5697	17.1172	16.9126	21.1214	20.821	21.3898	20.5659	15.9361	12.9588	10.65	13.8872	+	+		+		+
ENSP00000340934;ENSP00000325690;ENSP00000467746	CARM1	20.2598	20.1519	20.3969	19.7715	18.0285	18.159	16.4592	16.5591	14.043	16.505	10.2783	9.81034	20.4847	20.2259	20.8174	20.3947	19.3335	19.3239	19.3725	19.1999	19.761	19.5063	19.5159	19.3331	18.0078	18.0409	18.4252	18.2303	18.2527	17.5219	17.8803	17.739	17.93	17.8333	18.2506	17.7222
ENSP00000325732;ENSP00000325376	HNRNPM	19.2705	19.1817	19.702	19.5674	20.3057	19.5984	19.5732	19.696	22.6785	21.2365	21.8905	21.3689	19.2625	19.624	19.0286	19.9243	20.1746	20.3872	20.6313	20.5194	20.8726	20.2788	21.0795	20.8267	21.568	22.1043	20.8353	22.0122	19.4154	20.8099	20.0092	21.7572	18.885	19.5484	19.1066	20.1643
ENSP00000326094;ENSP00000376933;ENSP00000325863;ENSP00000385614;ENSP00000440986	MRE11	11.0619	11.5823	13.8903	12.1206	12.6153	12.2184	13.5062	11.835	11.3729	16.3436	10.9616	17.5186	11.4725	13.2864	13.4922	12.8871	11.6598	13.4289	13.2804	13.3775	13.4121	13.7136	13.8079	13.1375	10.9006	12.037	11.0209	11.2852	11.1838	15.0699	13.813	10.7343	13.6329	14.4834	13.9409	13.8985
ENSP00000360709;ENSP00000360609;ENSP00000325875	HSP90AB1	23.1911	23.081	23.2781	23.0694	21.6395	21.9106	21.6274	22.2925	23.4825	21.4543	24.2306	20.272	22.8142	22.8028	22.6373	22.5523	22.6164	22.8295	22.9013	22.6852	23.0153	23.2369	23.0064	22.6611	22.6395	22.5731	22.7153	22.7171	23.0652	22.3848	23.0687	22.5081	23.2086	23.4299	22.5569	22.1647
ENSP00000402544;ENSP00000398159;ENSP00000416516;ENSP00000400246;ENSP00000402264;ENSP00000386806;ENSP00000325905	SRSF7	19.0058	19.2553	18.6614	19.2669	19.8207	19.1962	19.1304	19.2239	19.1045	19.4262	19.3905	20.1521	19.0796	20.258	19.8056	21.3451	18.8964	18.6173	17.9136	19.4959	18.6159	19.0569	18.5341	18.6903	19.7576	20.9258	19.061	20.0911	19.4903	20.6723	19.7981	20.9507	19.1377	18.8549	19.268	19.7979
ENSP00000325958;ENSP00000325882	PTPMT1	12.2624	11.5556	11.0185	13.0314	10.815	11.3161	12.0868	11.0792	11.3958	12.2239	11.8937	11.9536	10.9515	11.7089	10.1038	10.3864	12.8426	14.7558	13.0972	14.4363	15.8655	16.3333	16.2695	15.8121	11.8346	11.1286	11.7828	11.7883	11.6579	10.9388	11.3222	10.1342	11.2288	11.8613	12.3323	10.4389
ENSP00000471084;ENSP00000326261;ENSP00000363510;ENSP00000391430	SRRM1	17.3293	16.8285	17.3083	17.86	17.234	17.8301	17.0486	17.9772	16.4754	16.469	15.9424	13.4156	18.6654	17.323	17.1689	17.4341	17.6068	17.4507	17.765	17.5631	17.8782	17.5717	17.918	16.5939	17.3768	16.9844	16.6881	17.3214	17.8779	17.2153	17.4096	16.9811	17.2971	17.5926	18.3217	17.3673
ENSP00000402898;ENSP00000408429;ENSP00000456460;ENSP00000396314;ENSP00000379006;ENSP00000326379;ENSP00000457624	INTS14	10.9928	11.0429	11.5983	10.9035	12.1306	10.5389	10.9773	11.585	11.8386	11.0377	11.8431	11.4462	10.7259	11.6088	12.3878	11.3986	13.0339	12.6187	13.1835	11.9544	14.3633	14.7331	15.1605	12.5256	13.1455	13.0764	13.4377	13.3503	11.431	10.2593	10.3753	10.7917	11.5461	11.2985	12.0727	11.1076
ENSP00000326900;ENSP00000379144;ENSP00000404278	TNRC6A	18.1157	18.1292	18.4346	17.9445	14.724	14.9207	15.0093	15.6513	13.6861	14.1206	13.3904	12.9731	18.6698	18.0787	18.509	17.9468	17.4249	17.5189	17.4444	17.3392	17.4753	17.846	17.3802	16.9894	16.7436	16.7236	16.7911	16.7296	16.5788	15.8158	16.6549	16.1129	15.3435	15.0913	15.7981	14.8836
ENSP00000472739;ENSP00000326948;ENSP00000471096;ENSP00000380103;ENSP00000471790;ENSP00000470732;ENSP00000415457;ENSP00000019019	FTSJ1	11.378	12.3822	12.3116	9.1966	10.5784	10.3102	12.4212	8.64803	12.0221	11.3357	11.2484	13.0282	11.4963	14.1689	14.623	13.5867	12.9851	13.9993	10.9499	13.6014	15.8129	15.6701	11.7121	15.4685	14.8308	16.9413	16.8846	17.2696	16.7637	17.282	17.7705	17.7926	11.3986	12.6626	10.8288	12.0322	+	+		+	+
ENSP00000397797;ENSP00000377082;ENSP00000349168;ENSP00000327539;ENSP00000426275;ENSP00000424087;ENSP00000427388;ENSP00000428620	HNRNPH1	23.7211	23.5125	23.5061	23.3595	21.5442	21.5018	21.6745	21.7653	21.0377	20.9548	20.5387	20.5237	23.1099	22.9156	23.0727	23.1777	22.828	22.8986	23.0464	22.936	23.0262	23.0217	22.8888	22.889	22.37	22.9935	22.7369	22.9407	21.6433	21.5976	21.6041	22.9187	22.2094	22.1186	22.1038	22.0947
ENSP00000431630;ENSP00000413234;ENSP00000327694;ENSP00000346246;ENSP00000351926;ENSP00000472492;ENSP00000436059	AP2A2;AP2A1	12.6248	13.0223	13.4218	12.3256	11.7424	12.0432	11.6503	12.5796	12.0976	10.0688	9.81022	13.0551	10.7131	12.2807	12.7778	11.4039	12.1036	11.1596	12.2509	12.4908	10.6024	11.8172	13.0754	12.2363	12.398	12.6834	13.1437	13.0552	12.1244	12.4971	12.1486	12.7552	12.5964	11.5316	10.7193	10.6135
ENSP00000388374;ENSP00000327801;ENSP00000460285;ENSP00000388117;ENSP00000461362	P4HB	17.5817	17.0208	16.9688	16.9037	17.6808	17.7467	17.1207	18.1252	16.5854	16.2405	15.7607	15.0221	18.1151	17.0119	17.1667	16.7614	17.063	16.8629	17.7295	16.7671	17.3208	17.8086	16.8851	17.6868	17.6214	17.1061	17.7064	17.904	18.407	17.6485	17.4128	17.127	18.0151	18.1784	18.2724	17.628
ENSP00000327821	XPOT	10.7849	12.3198	12.7203	11.0779	12.0673	11.2352	11.7622	10.7982	11.1986	10.8987	11.3883	12.7443	12.5084	12.4685	12.7371	12.47	13.4726	14.1206	14.1944	13.543	14.9659	15.1642	15.8203	14.2384	12.3958	12.2403	12.6067	13.3992	10.6049	10.6758	13.3963	12.5924	11.3951	13.6327	13.8163	13.2371
ENSP00000435508;ENSP00000328023	SRPRA	11.759	11.9047	11.9908	12.3532	12.3968	11.3913	10.6523	12.252	12.4204	11.6634	11.1476	11.2408	13.2017	13.9025	13.1751	13.2298	13.309	14.1781	11.1368	13.6129	15.1021	13.8659	14.0075	14.7555	13.6676	9.91505	10.8486	10.7131	12.3097	10.3903	10.3457	11.8994	14.8403	14.3551	13.6806	13.8854
ENSP00000452145;ENSP00000328690;ENSP00000440623	DDX24	9.94074	13.7556	11.5293	11.4208	13.7909	12.1489	12.7386	10.148	17.0413	13.1104	15.8582	15.3175	11.0242	13.1497	13.5627	12.2073	12.1614	13.9336	11.9122	11.2195	12.478	12.4265	12.4313	14.3329	13.5379	13.1252	11.5738	11.8769	9.73318	13.2311	11.7856	11.1609	12.3472	10.414	12.2273	12.497
ENSP00000463343;ENSP00000386002;ENSP00000336579;ENSP00000328858;ENSP00000384949;ENSP00000462892;ENSP00000463225;ENSP00000464440;ENSP00000463601;ENSP00000463342;ENSP00000463352;ENSP00000385483	PYCR1	16.4298	16.9589	16.1236	16.1256	15.7196	9.25841	10.1822	11.2549	14.2312	11.8401	10.7004	9.77918	15.725	16.6925	16.113	16.001	17.189	17.6827	16.9642	17.0636	18.3665	17.2188	18.3934	17.9029	15.8704	15.6833	15.596	16.4041	16.4584	15.4163	16.3144	16.2101	16.9071	17.2414	17.5442	17.9348
ENSP00000411448;ENSP00000329002;ENSP00000435088;ENSP00000433951;ENSP00000394920	HAX1	14.9489	15.3264	14.4419	14.0092	11.9168	10.8804	11.2303	10.3826	11.3401	12.7376	12.3785	10.845	17.1754	16.8644	9.99329	16.5549	18.5571	18.5891	19.0416	18.6938	20.4433	20.4574	20.1076	19.6561	16.1061	15.7023	15.8034	16.3865	14.5572	12.4323	14.9967	13.7918	13.8596	13.6719	14.3117	13.3431
ENSP00000329124;ENSP00000422185	SORCS2	18.9873	18.1709	17.943	18.2746	20.9259	13.2794	20.4131	22.67	11.6142	10.4556	11.0319	11.7436	10.9243	11.7863	9.61227	11.2947	10.5314	11.0419	11.5628	10.5859	10.7592	18.3372	13.3808	9.8184	9.9079	11.8909	11.8286	18.2019	17.8104	11.7353	18.3941	17.6688	19.8157	18.8065	18.7375	18.1773
ENSP00000422295;ENSP00000329419	COPB2	13.5412	13.5997	15.1156	13.9775	12.8331	11.8028	11.5664	11.4428	11.4041	12.5109	11.5442	10.8223	14.4285	14.5805	14.8942	14.5179	14.0314	14.9843	15.1958	14.201	15.5177	15.0989	15.3066	15.4389	13.5052	13.7815	13.8135	13.9828	9.58455	12.2319	12.68	13.0222	13.2974	13.0846	13.4605	13.1622
ENSP00000329662	H1FX	15.3039	17.0999	16.897	17.1388	19.9174	19.005	20.5279	18.5108	19.2206	19.3372	20.0735	21.6567	16.7144	15.2552	17.4299	17.3548	15.1905	15.6101	18.8101	18.5217	18.1747	18.4286	17.7591	18.5215	15.8964	16.2396	16.4047	18.3985	16.1337	16.7699	18.2517	18.3402	18.2637	17.5445	17.1148	19.6371
ENSP00000329715	DRG1	14.9808	14.7862	14.2928	15.3464	13.9159	9.1314	19.0206	11.1801	10.4027	12.9437	11.769	10.0282	13.3443	14.5862	15.1543	14.7054	13.4222	10.946	14.7327	13.7729	14.6552	11.1226	14.8323	13.9985	14.5766	14.2442	15.0302	14.8802	14.2968	11.5339	12.7361	14.6097	14.9842	14.715	15.0365	14.7219
ENSP00000339063;ENSP00000339053;ENSP00000330054;ENSP00000298049;ENSP00000217182	EEF1A1;EEF1A2	24.9992	24.62	25.3063	24.8083	24.1415	24.5883	23.621	24.6892	23.4118	23.4883	23.2312	22.9222	24.891	24.8781	24.9739	24.6665	24.6761	24.833	24.9558	24.6364	25.0551	25.1996	24.9503	24.4079	23.9614	24.0067	24.3123	24.1818	24.0607	23.4637	24.159	23.7661	24.7534	24.8623	24.922	24.3795
ENSP00000331699;ENSP00000330516;ENSP00000385726;ENSP00000381031;ENSP00000400142;ENSP00000353204;ENSP00000330896	EWSR1	20.6133	21.2014	21.2031	21.4732	20.6111	21.727	20.8413	18.9238	19.6119	19.229	18.8495	20.3434	21.9016	21.3325	20.9458	20.6389	21.5262	20.0293	20.864	20.8139	20.9529	19.049	21.0086	20.6772	19.9137	21.0614	20.4885	19.5072	20.4777	20.9373	19.043	19.9488	20.0069	20.3849	20.3257	20.201
ENSP00000331019;ENSP00000402423;ENSP00000453764	RPS27L	21.2112	21.2204	21.0204	21.1896	20.6987	20.7237	20.4331	20.9769	19.6851	20.4959	19.9735	20.1298	21.3979	21.3255	20.3487	21.2556	21.4292	21.5841	21.6047	21.5547	22.2275	21.9081	21.779	21.0917	20.296	20.1674	20.4041	19.8397	21.0228	20.1213	20.9091	20.4707	21.843	20.8045	21.8322	21.1986
ENSP00000446199;ENSP00000331487;ENSP00000363879	NPLOC4	13.6207	10.9251	13.9367	13.2565	13.5344	9.68401	12.2967	10.9478	13.1464	11.3612	13.3442	10.9542	13.556	13.8325	12.98	13.1659	16.4038	15.7895	14.0044	15.4437	16.295	16.5396	16.0734	15.9574	14.1558	14.1904	14.3872	14.0567	12.4454	11.7724	12.2622	14.0128	14.2012	14.4509	14.9431	13.92
ENSP00000472125;ENSP00000471522;ENSP00000470446;ENSP00000470102;ENSP00000469093;ENSP00000461672;ENSP00000459124;ENSP00000458435;ENSP00000458162;ENSP00000349960;ENSP00000331514;ENSP00000472294;ENSP00000470575;ENSP00000460464;ENSP00000459119;ENSP00000470489;ENSP00000461407	ACTG1	23.1105	23.078	23.0749	22.31	23.2583	23.0112	22.441	23.906	22.1641	23.1706	22.6504	23.4748	23.0873	22.8196	22.594	22.9187	22.9668	23.1547	22.5565	22.5087	23.4085	22.6685	23.11	22.3559	22.7951	22.6569	22.5431	22.8372	23.193	22.1527	22.7664	22.0388	23.5796	23.6452	24.1783	23.2867
ENSP00000331791;ENSP00000352483;ENSP00000331176	TBX1	21.1609	21.6063	21.0899	20.8989	10.4275	12.496	10.7656	11.0274	12.282	11.2347	11.0616	10.6414	23.0197	22.5014	22.8592	22.6395	15.269	11.2295	18.435	12.6402	12.8447	13.9331	14.5881	13.1495	17.7047	17.6934	17.584	17.6101	15.0497	15.5557	15.3245	14.8926	12.141	9.5518	12.0626	11.3498	+		+	+		+
ENSP00000331817;ENSP00000421592	ALYREF	11.158	11.5649	12.4495	16.148	14.0986	13.4061	22.1424	15.044	18.951	16.0491	19.5898	17.9266	16.037	15.6429	11.5164	17.2063	15.7109	16.4806	15.6441	16.7202	15.5679	14.1275	14.931	18.2073	17.1141	14.3151	17.5578	15.916	10.5606	17.5271	15.6543	17.0438	11.4985	16.518	15.446	16.4899
ENSP00000397766;ENSP00000331879	PRMT3	17.304	16.9969	17.7669	16.815	9.74955	11.4697	12.3017	11.5859	12.3274	12.2886	12.5146	12.2591	17.4563	17.1623	16.6737	16.654	15.6581	15.978	15.9198	15.5269	15.8247	16.0711	16.2181	15.5067	13.3736	14.0407	12.1178	13.5859	11.0234	9.77483	11.0589	11.379	12.1423	11.1133	10.7795	10.7878
ENSP00000446147;ENSP00000331897;ENSP00000438457;ENSP00000453016	IDH2	15.8263	16.1458	16.6891	14.3887	15.9379	16.2592	16.2155	16.8863	15.2887	15.0691	11.0884	13.0315	16.3319	16.3418	15.6421	15.9759	16.6718	17.2331	17.35	16.4115	17.2955	17.1149	17.1926	16.8837	16.3141	16.2605	16.732	16.5241	16.2939	16.0533	14.8267	16.1204	16.8387	16.3008	17.0096	16.0756
ENSP00000331901;ENSP00000367258	EEF1G	19.5338	19.0777	18.8798	18.5362	18.6538	18.696	17.9954	18.2433	18.3149	18.058	17.5368	16.6386	19.2176	18.7474	18.911	18.7025	19.2513	19.2665	19.6881	18.8161	19.301	19.7618	18.86	18.9596	18.903	18.5905	18.7595	19.0437	18.7944	18.6082	18.495	18.28	19.0166	18.8434	18.8153	18.2297
ENSP00000332198;ENSP00000453475	NOP10	12.4607	10.7737	12.8984	12.0134	11.8714	10.706	17.4745	10.6362	19.6818	18.6267	20.1882	19.7282	12.1561	16.014	13.429	16.225	15.4876	13.0384	16.6137	15.5331	14.7704	12.2821	10.9741	14.0106	16.9704	16.5956	15.9255	16.322	16.0284	17.5264	16.6339	17.3922	10.477	11.8282	13.3633	16.7488
ENSP00000332265;ENSP00000453434;ENSP00000427151;ENSP00000351416;ENSP00000453294	ANKRD17	13.1049	13.5729	13.5474	13.4846	8.93816	11.7232	9.34984	11.3557	11.0696	11.3489	10.7046	12.3253	13.1764	13.0918	13.0013	13.3617	11.0657	9.36704	9.49345	11.0921	11.5573	11.8017	11.1737	11.0627	12.0805	10.5921	11.5894	11.4187	12.035	12.4962	12.0697	11.0427	11.9918	10.9299	10.8618	11.8282
ENSP00000332373;ENSP00000470915;ENSP00000472286;ENSP00000389380;ENSP00000337926;ENSP00000473187;ENSP00000472914;ENSP00000409603	SUGP2	10.8719	11.6872	14.4565	12.023	13.7262	13.4363	13.3737	13.2359	12.5463	13.2118	13.5903	14.5523	10.6112	14.7017	11.0591	9.86472	13.4295	13.6987	12.9243	13.2099	14.187	12.6731	14.1504	13.9869	16.4003	16.8566	16.1522	16.6529	13.3998	15.2143	15.0755	16.4178	10.9566	11.363	10.8303	13.0001	+	+
ENSP00000460119;ENSP00000460025;ENSP00000438483;ENSP00000332455;ENSP00000464196;ENSP00000463602;ENSP00000462331;ENSP00000462234	KPNA2	15.9364	16.6054	16.0655	16.1641	15.8319	15.5808	17.5973	11.1861	13.5136	15.7336	15.8856	17.3482	16.7958	16.819	15.8858	15.6674	17.0502	17.5981	18.0733	17.3388	17.2989	17.7255	17.7167	18.1955	16.7342	18.0842	16.4575	16.7101	16.412	17.0649	16.2512	16.4079	16.4352	17.0195	17.8192	17.1786
ENSP00000456416;ENSP00000457963;ENSP00000457418;ENSP00000378953;ENSP00000332604;ENSP00000381917;ENSP00000381916;ENSP00000370258	EIF3C;EIF3CL	14.386	13.7911	15.1419	13.9174	14.6286	14.569	14.3944	11.1025	14.4344	14.2874	13.6153	14.1881	15.2965	14.9569	15.1005	14.8271	14.7226	15.2007	15.5037	15.1813	15.2841	14.6344	14.7197	15.0147	14.9141	14.752	15.1272	14.7184	14.9632	14.3776	14.1627	14.5396	14.5774	14.6075	15.1673	14.835
ENSP00000332706	PURA	15.1101	15.3686	11.4651	15.5019	10.4314	15.9584	10.6502	10.8377	10.2786	11.7079	11.6225	14.8807	14.8892	16.0387	15.0668	16.7239	14.8085	16.6024	15.6051	14.9264	15.6223	16.1335	15.4778	14.9446	16.2736	16.0659	16.0645	16.305	12.4343	15.5571	11.9614	15.6999	15.6684	16.2216	16.7546	15.7205
ENSP00000462774;ENSP00000332790	HIST2H2AB	16.5746	14.7851	15.8901	10.9731	14.4352	18.9918	15.7546	11.4055	16.6368	20.4555	19.3101	21.7902	15.6429	15.9061	14.6157	15.6123	10.8407	15.639	12.0383	16.0517	15.7729	12.442	10.0008	16.2046	16.2879	17.5244	13.8161	15.8224	10.1802	19.8102	15.7257	10.917	18.0608	19.0828	15.6878	16.1948
ENSP00000358313;ENSP00000463058;ENSP00000333001	RBM8A	18.9019	9.72964	10.8025	16.7194	18.4332	18.1672	10.7936	11.8733	19.3789	19.5144	19.595	19.4668	17.4292	18.2663	17.7287	19.5979	17.5108	17.7547	17.5734	18.2316	17.3158	17.8252	17.4174	17.1406	18.8619	18.9325	18.4622	18.711	17.8496	20.1181	18.8178	19.8095	18.1673	19.005	18.2183	19.4413
ENSP00000447260;ENSP00000333504;ENSP00000449913;ENSP00000448617;ENSP00000341826;ENSP00000447782;ENSP00000381119;ENSP00000350090;ENSP00000341285;ENSP00000448117;ENSP00000446486;ENSP00000448917	HNRNPA1;HNRNPA1L2	19.7173	19.6398	19.2794	20.8121	21.1541	21.3877	21.8048	21.126	23.2475	22.3321	22.503	22.8618	19.1234	20.7677	20.2435	20.7711	20.6278	20.6949	19.6155	20.3729	19.936	19.3443	20.2336	21.4771	22.7706	23.4983	21.4186	22.824	20.1282	21.9796	21.5647	23.478	20.1881	20.8499	21.1256	21.7001
ENSP00000452419;ENSP00000413770;ENSP00000406881;ENSP00000452315;ENSP00000333667;ENSP00000450490;ENSP00000377413	SHMT2	20.1958	19.8791	20.9658	20.2323	19.906	19.5653	18.9271	20.0722	18.4255	18.5899	17.8414	17.6535	20.1856	19.5869	20.096	19.1953	19.4271	19.2608	19.4979	19.772	19.2802	19.2485	19.2662	19.3846	19.7001	19.3995	19.6163	19.8532	20.0496	18.5466	19.2195	19.3123	19.9598	19.3067	19.5611	19.0951
ENSP00000334156;ENSP00000349259	SPTBN1	11.5499	11.6492	11.155	11.0855	14.0649	13.5078	14.1018	14.035	13.0167	12.9835	13.8711	14.7303	11.8303	11.3393	11.1758	12.0733	16.0341	16.0402	16.126	15.5095	15.7148	16.2288	15.626	15.1838	13.4053	12.4881	11.0796	12.3684	12.1275	12.3223	11.7065	11.2082	13.1299	11.278	11.6339	12.9667
ENSP00000334983;ENSP00000403365;ENSP00000456970;ENSP00000455901;ENSP00000455736;ENSP00000373745;ENSP00000320171;ENSP00000457253;ENSP00000456100;ENSP00000455584	PKM	23.5348	23.5764	23.3931	23.6787	21.8816	22.485	21.8495	22.4089	22.6026	23.1778	22.6033	21.8087	23.0096	22.8889	23.2078	22.9036	22.8425	23.5473	22.6127	23.3375	22.7953	23.1482	22.5569	21.9709	22.7946	22.6945	23.6781	22.9838	22.8372	22.6464	22.8128	22.6682	23.2566	23.3469	24.1187	22.6337
ENSP00000388357;ENSP00000397307;ENSP00000415650;ENSP00000335044	ARID2	16.9892	10.6317	16.8525	17.4548	14.8109	14.7599	15.3136	16.1969	11.7422	14.8485	11.4904	14.9009	15.6731	16.6131	16.2117	17.3627	15.7931	15.2208	16.9541	17.0218	16.4778	15.9041	15.6025	16.7927	12.0128	14.6082	13.4796	14.7183	14.1112	10.4282	14.9491	15.3153	14.8664	15.5205	16.5587	15.0136
ENSP00000448981;ENSP00000335084;ENSP00000341779;ENSP00000448437;ENSP00000447122	PPP1CC	15.5136	15.8756	14.9805	16.0855	15.0693	14.3807	15.5701	9.98602	14.2746	15.3984	14.0029	16.4963	15.8431	15.6548	15.611	15.7185	16.5217	16.364	16.848	15.4012	15.7461	15.6916	16.2227	16.3786	15.815	16.5577	16.0811	16.0417	15.7796	15.5227	13.497	15.9333	14.7736	15.334	15.0756	14.952
ENSP00000335321	SF3B1	13.8669	14.0437	14.0197	14.7551	14.7644	11.6212	14.3083	9.83469	14.5432	14.221	13.9761	12.4789	14.6468	15.0983	15.021	15.1505	15.0008	15.577	15.8142	14.8037	16.3831	15.9799	16.0893	15.4242	15.1025	15.7525	15.1815	15.2464	13.4237	14.5154	14.6139	15.1081	14.7786	14.4273	14.6697	14.3855
ENSP00000368597;ENSP00000336580;ENSP00000368605;ENSP00000420490	ACOT9	11.5096	10.7776	9.37146	13.1616	12.2251	12.9114	12.4057	10.0953	12.7269	9.54989	11.3345	10.9184	14.4634	13.9463	14.6756	15.2305	15.1106	14.1843	14.3832	14.1074	15.9002	16.5077	16.0991	14.7798	12.8022	13.3169	12.2807	12.5039	12.3028	11.8136	11.4723	12.5697	11.9573	13.4079	14.2463	11.026
ENSP00000379670;ENSP00000336687;ENSP00000473748	CBX3	18.6318	17.8801	18.1905	12.1873	11.1462	10.7889	17.8896	18.3002	15.3605	20.6719	18.5768	21.6322	20.0523	18.7106	20.0374	19.2083	14.8012	10.9682	16.9544	17.5881	18.3451	18.7309	18.3236	18.0192	16.3451	16.8073	11.1438	16.9051	12.1955	19.754	16.1386	15.752	16.1293	10.5933	16.2276	17.1825
ENSP00000428899;ENSP00000398524;ENSP00000425118;ENSP00000336712	TNPO1	11.8723	13.2842	13.3613	12.5473	11.3408	12.2515	11.8542	9.63759	12.5334	11.2221	10.839	11.6918	13.1446	13.1324	13.1725	13.3069	12.4409	13.624	14.6289	12.8512	15.2462	15.1579	15.3098	13.1119	11.7435	12.5763	13.7708	13.6976	13.1408	12.4671	11.3849	13.1207	14.636	13.7377	14.5614	13.4094
ENSP00000336721	LARP1	15.8131	16.136	15.3385	14.9244	14.9966	15.2587	14.104	15.5766	15.6087	14.5654	15.42	15.7291	16.4403	16.6033	17.335	17.8634	16.5892	16.6106	16.0219	15.738	16.7904	16.4822	16.048	16.6979	18.1661	17.9688	17.9705	18.2879	16.5981	17.2304	16.5272	17.3331	15.8538	15.1793	14.5445	15.7804	+	+
ENSP00000336741	DHX15	20.5945	20.8394	21.1641	20.0359	18.8193	18.6879	18.4539	19.1572	19.6781	19.1421	18.1973	19.0479	20.9213	20.5547	20.5687	20.4574	19.8779	19.5632	19.4001	19.166	19.7246	19.5502	20.0965	19.5322	21.13	21.3393	21.1487	21.1356	19.8733	19.7061	20.2078	20.3119	20.0797	19.5591	20.0718	18.8239
ENSP00000336752;ENSP00000351383;ENSP00000425456;ENSP00000423325	FIP1L1;AC058822.1	15.8886	15.6429	15.6979	15.5877	13.6188	10.6475	14.4384	11.4377	12.2421	13.2632	11.5057	13.1841	21.6772	22.0733	21.713	23.197	16.255	14.5389	15.0603	14.6821	14.0967	15.0046	14.6498	14.6586	17.8615	18.2816	18.6973	18.2255	22.0276	21.9223	22.3188	22.6484	14.4502	14.2695	15.4624	13.8436	+	+		+		+
ENSP00000455455;ENSP00000455857;ENSP00000455917;ENSP00000455800;ENSP00000455724;ENSP00000455700;ENSP00000400452;ENSP00000336927;ENSP00000378661;ENSP00000457468;ENSP00000378669;ENSP00000457643;ENSP00000456020;ENSP00000454499	ALDOA;AC093512.2	19.706	19.5285	19.7118	19.4412	19.2103	19.2135	18.9794	19.5152	18.9801	18.513	18.1781	17.0769	20.1163	19.4682	19.4916	18.9798	18.6763	19.3582	19.6096	19.2654	19.5474	19.853	19.3339	18.1025	19.0544	18.6462	18.9617	19.3989	19.3632	18.7835	19.3426	19.0245	20.0327	20.0439	20.277	19.5932
ENSP00000426848;ENSP00000423663;ENSP00000337159	ZFYVE16	14.605	14.9241	12.0789	14.2149	9.92137	12.8902	11.2734	10.839	13.6687	14.0759	10.5965	13.2999	14.4399	11.266	14.1845	10.9618	13.5244	14.076	14.6992	14.294	13.8004	14.209	11.7264	11.9031	14.0931	13.5879	14.6063	10.2142	14.5712	11.9081	10.5327	11.6181	13.6931	14.0686	13.8825	13.1425
ENSP00000439331;ENSP00000433547;ENSP00000337194;ENSP00000433714	PRPF4B	12.8794	11.1035	10.6759	13.8591	12.0778	12.9928	12.7068	11.5506	10.4168	12.1501	13.2381	12.3916	12.0488	14.5144	12.0158	14.8826	13.677	14.0614	13.8855	14.246	13.1578	13.422	11.6573	13.3383	11.9131	14.2996	13.9453	13.126	11.589	13.9551	13.5827	14.463	13.1254	11.9397	14.5504	13.6073
ENSP00000452021;ENSP00000450548;ENSP00000338095;ENSP00000451708;ENSP00000451176;ENSP00000450725;ENSP00000450544;ENSP00000442816;ENSP00000404559;ENSP00000450790;ENSP00000452276;ENSP00000451291;ENSP00000404848;ENSP00000319690;ENSP00000452214;ENSP00000451187;ENSP00000450629;ENSP00000450601;ENSP00000451652;ENSP00000450467;ENSP00000452185;ENSP00000452213	HNRNPC	21.5635	21.1148	20.7789	22.014	22.217	22.4364	21.9969	21.8611	22.1855	22.345	22.2254	23.2584	21.024	21.707	21.2744	22.5806	21.2339	21.4925	21.4092	21.5588	21.6868	20.9504	20.9862	21.9952	25.3446	25.6286	24.1446	25.6078	23.2557	24.1999	24.1726	25.6085	20.9042	21.0405	21.6286	21.8605	+	+
ENSP00000369919;ENSP00000369912;ENSP00000369901;ENSP00000369896;ENSP00000369891;ENSP00000338358	SERPINB6	16.2352	15.5826	15.9067	14.5707	10.174	9.76081	12.3729	9.88669	9.4553	11.8351	12.0075	10.9821	16.4126	14.9324	15.1566	15.8733	15.1844	15.339	15.583	14.969	14.3659	15.6799	15.5687	14.6885	10.5532	10.8344	12.0003	10.5384	10.338	12.3863	12.2812	11.1085	14.2552	13.3216	11.9343	11.3579
ENSP00000338371;ENSP00000401946;ENSP00000409429;ENSP00000384795;ENSP00000306759	TNRC6B	20.4322	20.2686	20.4956	20.0148	17.562	18.5005	18.201	18.0349	17.0968	17.6199	16.0717	16.8159	20.1868	20.0361	20.1701	19.548	19.5281	19.5265	19.8497	19.4411	19.1823	19.5788	19.3527	19.2073	19.1906	19.1996	19.4524	19.4075	19.434	18.6463	19.4927	18.7026	19.3057	18.8638	19.4469	18.6842
ENSP00000338388;ENSP00000417258;ENSP00000419697;ENSP00000380747	TMEM209	14.4386	15.3953	11.9754	13.4513	10.7643	11.3013	12.2893	11.2097	11.0703	11.2771	10.5919	11.0515	13.4861	13.4438	14.3732	14.4713	14.8732	13.8364	14.4691	12.3415	15.8395	16.0575	15.2774	11.0742	12.1919	12.3287	11.7213	11.5031	12.1479	11.0672	10.951	12.2162	9.94099	12.1212	13.4128	12.5775
ENSP00000474757;ENSP00000474569;ENSP00000366568;ENSP00000338413;ENSP00000475067;ENSP00000366481	UBA1	17.3776	17.2165	17.1986	17.16	15.5312	16.5139	15.219	16.0108	14.3266	14.7793	14.6316	14.483	17.4693	16.674	16.9338	16.7636	16.7973	16.7537	17.3878	16.874	17.2376	17.314	17.2488	16.6115	16.5543	15.1842	16.1632	16.516	15.4844	15.3277	15.7398	15.296	16.6334	16.0943	15.9828	15.9904
ENSP00000438061;ENSP00000400433;ENSP00000349573;ENSP00000348345;ENSP00000338477	HNRNPF	23.0729	23.0901	24.0755	22.2715	20.4029	19.6392	20.4952	19.2239	20.6577	19.7404	18.6591	20.1816	22.4476	22.3068	23.009	21.6824	21.9938	21.9224	22.1553	21.6829	22.0406	22.4372	21.6956	21.3935	21.9126	21.8931	21.6243	22.0236	20.9898	20.6968	21.3015	21.3202	21.1096	20.5325	21.2224	20.4138
ENSP00000437565;ENSP00000338568;ENSP00000349142	ATP5F1C	16.6803	16.4645	16.6782	16.8209	16.4909	17.3578	16.7075	16.4421	16.5158	16.3471	17.3181	16.3605	17.7237	17.4237	17.5353	16.888	18.7672	19.2796	18.2859	19.5305	20.2945	20.171	19.6553	19.5135	17.1358	17.7617	17.0467	16.7504	16.9624	17.2441	16.393	17.8686	16.573	17.1295	18.2716	17.4953
ENSP00000354091;ENSP00000338573	GNL3L	10.7044	11.8132	12.3453	13.0875	11.1404	10.2427	14.2182	12.4902	10.6735	11.3325	13.9661	9.98892	14.4998	14.852	14.0346	13.4887	12.6378	13.0428	13.0102	13.5077	15.3094	15.1517	14.1944	15.7315	11.8526	14.4098	14.1559	13.8838	12.1792	11.9421	12.6032	13.7757	13.2756	10.4254	12.0578	10.1274
ENSP00000338862	BRIX1	16.805	15.7803	17.5564	16.3717	16.7285	15.4686	17.1371	17.4508	20.759	18.9233	19.3552	19.3874	16.7188	17.6398	16.7571	17.2255	17.8398	16.665	16.4978	17.7546	16.4848	16.8984	16.9772	18.0006	16.3632	17.7044	16.3646	16.344	15.2188	17.7714	16.104	17.1938	14.7626	16.4831	14.5978	16.0523
ENSP00000413589;ENSP00000409249;ENSP00000403868;ENSP00000401546;ENSP00000400108;ENSP00000399280;ENSP00000383378;ENSP00000379672;ENSP00000449827;ENSP00000448958;ENSP00000448889;ENSP00000448502;ENSP00000448087;ENSP00000447729;ENSP00000447684;ENSP00000410829;ENSP00000410071;ENSP00000406811;ENSP00000401317;ENSP00000400663;ENSP00000399155;ENSP00000373058;ENSP00000339001;ENSP00000416480;ENSP00000414479…	TUBB	23.5749	23.4203	23.8991	23.1875	21.1498	20.9387	21.2539	20.5484	21.29	21.5432	20.1285	20.9284	24.4812	23.9131	24.3422	23.6962	24.491	24.6922	24.8042	24.382	25.9462	26.3135	25.8717	25.1824	22.6655	22.9922	22.9302	23.1546	22.505	21.3068	21.3811	22.7527	23.1564	22.6141	23.774	22.4537
ENSP00000376347;ENSP00000376345;ENSP00000339007;ENSP00000376346;ENSP00000317360;ENSP00000462785	GRB2	19.0981	18.9645	19.2617	19.1507	12.016	16.1778	10.1664	15.8862	12.649	10.4775	11.3682	10.9706	18.7387	19.1465	18.256	18.2952	19.5787	19.4615	19.986	19.5918	19.9576	19.8429	19.0197	18.8568	17.6657	17.7633	16.8304	18.0147	18.5379	15.4735	18.0599	18.4391	17.1145	17.774	16.6262	17.2829
ENSP00000449328;ENSP00000376299;ENSP00000339027;ENSP00000366471;ENSP00000449205;ENSP00000449854;ENSP00000448046;ENSP00000450121;ENSP00000450019;ENSP00000447311;ENSP00000450222;ENSP00000448639;ENSP00000449765;ENSP00000448223	RPLP0	21.2309	20.1842	20.4988	20.4287	20.3715	20.7434	20.3141	20.3304	24.4191	22.792	22.9453	21.5324	20.4012	20.971	20.618	20.6036	20.7085	20.9029	20.9921	20.8389	20.9339	21.2098	20.9099	21.0005	20.4421	20.6634	20.2718	20.2664	20.3941	20.3207	20.2066	21.0021	21.0067	20.9377	21.3245	20.4994
ENSP00000437872;ENSP00000437394;ENSP00000339057	GPRASP2	10.7494	12.1898	12.9347	11.3016	11.618	11.1911	11.9516	9.79025	11.0443	12.3333	10.6067	11.4667	13.6084	12.0395	12.9003	12.2651	13.6632	13.3142	14.3049	12.3671	14.0549	13.6521	13.934	13.3542	11.965	11.4637	12.6648	11.2729	11.6261	12.1329	10.7175	12.4859	12.2508	11.7222	10.571	10.0831
ENSP00000412393;ENSP00000416429;ENSP00000388674;ENSP00000380158;ENSP00000380156;ENSP00000339064	RPL32	20.6726	20.7356	21.4622	20.8914	21.2131	21.0618	21.3239	21.0554	23.1904	22.3239	22.5367	22.535	20.5523	20.7321	20.8645	20.9179	21.1485	21.0824	19.9805	21.1947	20.8579	21.1311	20.7143	22.0398	20.7793	20.9165	20.7578	20.222	20.9829	20.3555	20.7423	21.4868	21.0048	20.8933	20.5526	21.0517
ENSP00000460336;ENSP00000459320;ENSP00000402208;ENSP00000339076;ENSP00000461093;ENSP00000376767;ENSP00000459058;ENSP00000436169;ENSP00000459323;ENSP00000435169;ENSP00000460769;ENSP00000432188;ENSP00000461078;ENSP00000434054;ENSP00000458626;ENSP00000435408	NKAPD1	14.7885	14.1568	15.2706	14.8254	16.2414	17.0185	16.2179	16.6305	16.464	16.8993	16.4874	16.1762	15.6655	13.9919	12.0356	11.7598	14.5509	14.6196	14.6142	14.392	13.2163	14.0831	10.7458	10.3902	15.6405	16.0381	15.8952	17.4265	17.7272	17.1345	16.4209	17.1219	17.2014	15.9775	18.8085	16.1286
ENSP00000385286;ENSP00000385018;ENSP00000339095;ENSP00000385729	RPS7	18.7634	18.0602	18.8931	17.9988	18.3858	18.4622	23.0533	18.7927	21.9978	19.949	19.1341	20.612	18.3075	18.508	18.1297	15.7933	19.2747	19.0057	18.6174	19.0526	19.1087	17.0936	19.3105	19.8878	19.3029	18.378	18.6189	18.3523	18.6056	18.8608	18.2524	18.9631	18.4901	18.4522	17.1698	18.2557
ENSP00000339145	RRP1B	15.5394	16.1439	13.565	16.1236	16.3558	16.5361	18.752	17.2267	17.1707	17.5484	19.3439	17.3581	15.4993	15.5814	15.7313	16.4568	16.3428	15.9916	15.7937	16.8128	16.511	14.2442	16.4507	16.8882	16.493	16.9596	16.3118	16.8238	16.5605	17.0915	17.5269	17.3412	16.4606	16.9098	15.3899	16.469
ENSP00000451887;ENSP00000351481;ENSP00000339485;ENSP00000451460;ENSP00000376620;ENSP00000347495	WARS	16.2837	15.714	17.0277	16.2097	11.5397	12.0334	12.1055	10.5084	12.3986	11.0669	11.1273	12.6751	16.4441	16.4523	15.8766	16.5108	16.4382	17.0308	16.4466	16.9843	17.4778	17.3745	17.8258	16.7863	15.477	13.9419	15.1012	14.0243	13.1058	13.4328	13.1099	14.9492	15.7501	14.2952	14.0337	15.0637
ENSP00000385787;ENSP00000339529	POP1	12.233	13.6575	12.6257	11.0838	10.2804	11.9588	12.5249	10.2198	11.8994	11.5461	12.0193	12.6512	14.0057	13.8418	13.9471	14.3783	12.2415	12.7137	13.0748	13.0343	13.4914	13.5878	13.7987	13.9439	12.735	13.6388	13.4979	12.1509	12.0554	12.0535	10.5317	10.4111	12.1691	11.3906	11.2076	12.2228
ENSP00000339566	HIST1H1C	23.6191	22.3121	22.8096	22.9136	25.9895	25.7646	26.098	25.8307	23.6099	27.2544	25.1776	28.1123	23.0085	22.7901	22.3508	22.7673	21.8102	21.9184	23.5006	23.1986	23.3798	24.0071	21.645	23.9124	23.7359	24.0593	23.1047	23.8189	23.6796	26.0298	24.252	22.8919	23.5496	25.4744	23.8409	25.1743
ENSP00000339720	NDUFA4	16.4435	16.8577	16.0453	16.0255	14.9752	15.052	15.5045	11.5363	10.2233	14.9211	10.3528	10.7428	11.7902	16.3581	11.6696	16.046	17.3932	17.3962	17.6405	16.8443	18.666	18.801	18.5059	18.3948	15.972	16.1133	10.7475	15.8458	12.2044	15.0135	15.3075	15.0183	17.7945	18.0167	17.911	17.5025
ENSP00000339723;ENSP00000355034	CIR1	21.4843	21.6072	21.9271	21.1438	21.3515	21.3131	20.7076	21.1936	21.1966	21.3194	20.0091	20.5467	19.7165	21.2552	20.7617	20.4721	21.5477	21.2365	21.0962	21.0551	21.2349	20.6774	21.2224	20.2975	20.8968	20.4828	21.5925	20.821	21.3614	20.4404	21.4339	20.3555	21.5774	20.3057	19.3408	19.2499
ENSP00000339795;ENSP00000379731;ENSP00000379730;ENSP00000379729	RPL7	19.8218	20.1621	19.9806	20.1486	19.8157	18.1965	18.913	18.3538	21.1614	20.1615	21.685	20.6434	19.906	20.0815	19.8173	19.8094	20.3148	19.9693	20.2097	20.2653	20.333	20.0864	20.2287	20.4337	19.9655	19.4883	19.6065	19.4727	19.9791	19.4652	20.2825	20.0709	19.5039	19.5678	19.9362	20.0161
ENSP00000373620;ENSP00000340019	HSPD1	22.4305	22.4498	22.3245	22.0973	19.6435	20.2004	19.3565	20.3971	18.2649	18.4815	18.3558	17.8541	22.3862	22.0964	22.1575	21.9845	21.0432	21.1615	20.8611	21.0881	21.9048	21.9122	21.7173	21.2802	19.637	19.9201	19.8011	20.2017	19.2848	19.2304	19.0936	19.7515	20.1857	20.3184	20.3898	20.3351
ENSP00000462284;ENSP00000344913;ENSP00000378168;ENSP00000464366;ENSP00000378165;ENSP00000340029;ENSP00000322777	ZNF207	17.6608	17.9465	18.2872	18.216	12.671	10.8204	13.8544	11.5625	9.98255	10.6103	11.1426	14.6008	18.0822	18.366	18.3941	18.1857	17.9406	17.8346	18.1179	17.943	18.8765	18.4414	18.5075	17.3877	16.853	16.8798	17.1373	17.3262	16.2786	14.1085	12.1877	14.2477	11.0104	15.198	10.4636	13.6335	+		+
ENSP00000466242;ENSP00000465404;ENSP00000418770;ENSP00000366711;ENSP00000366708;ENSP00000340278	PARK7	19.6752	19.0539	17.7018	19.1897	18.7053	10.4949	18.9033	20.4952	18.6819	18.8526	17.9508	16.9897	18.3249	18.3978	17.7653	19.1581	19.5984	19.3602	19.6115	19.6756	19.6202	20.3449	19.8971	19.6261	18.4712	18.0661	18.1224	18.2866	19.5604	18.1359	10.6155	18.8945	16.855	12.2486	15.548	15.3527
ENSP00000431581;ENSP00000434204;ENSP00000374296;ENSP00000434150;ENSP00000340329;ENSP00000431373	CAPRIN1	14.3694	14.4706	14.2822	15.6325	15.8064	15.83	16.3336	14.3446	15.7823	15.6416	14.7922	15.5132	14.1895	15.432	15.2763	16.565	16.1297	15.7109	15.6431	16.5811	15.7663	15.9478	15.8036	15.3494	16.2392	15.1337	15.8562	14.3977	15.8064	16.6612	16.1376	16.3138	13.8481	13.6404	14.4978	15.5312
ENSP00000349053;ENSP00000340466;ENSP00000442962;ENSP00000435306	GANAB	17.5373	17.2895	17.5656	17.2134	18.0452	17.8452	16.8835	16.2365	16.0025	16.8479	11.7744	15.2362	17.9989	17.5897	17.7451	17.3368	17.7682	18.6509	18.7912	17.6061	18.6981	18.9289	19.0185	18.7014	18.4018	17.8904	18.587	18.1865	17.5411	16.7711	17.7217	17.5161	18.0059	18.0526	18.3174	17.6768
ENSP00000434586;ENSP00000352154;ENSP00000340554;ENSP00000343764;ENSP00000465570;ENSP00000467141	TTN	9.15973	9.72658	11.0496	11.3128	10.9917	7.70596	10.96	12.991	11.1418	11.3337	10.5914	10.1878	10.9833	11.2537	10.9271	9.80809	12.5344	14.8056	12.391	12.5831	13.2648	10.2668	9.99674	12.108	6.57289	6.5567	7.68097	7.41403	11.5165	6.3103	12.3906	11.1624	11.4439	11.3096	13.388	10.847
ENSP00000340796	ZNF326	16.5002	15.3829	16.2548	16.4941	15.4327	15.7389	15.4902	16.815	16.6705	17.2741	17.0939	17.9278	15.4276	15.9685	15.2914	15.873	15.923	16.5026	16.1288	16.4249	16.2151	14.555	15.4805	15.4181	18.654	19.659	18.4463	19.0071	17.4582	18.3457	17.7012	19.1512	15.1853	15.4233	12.6669	14.4509
ENSP00000340815;ENSP00000367121;ENSP00000444236;ENSP00000367122;ENSP00000367123;ENSP00000367124;ENSP00000440001;ENSP00000438032	SLC3A2	10.6901	11.1051	10.1115	11.7155	10.1205	13.1951	12.8303	13.417	12.2161	12.0775	9.64632	11.8972	13.2529	13.9778	14.3313	14.1395	16.2409	15.9916	16.378	15.4577	18.0714	18.2607	17.7674	17.5165	12.9522	14.1828	13.6085	14.6524	12.3322	11.9896	12.6165	14.7427	16.4393	15.0232	16.3957	16.5033
ENSP00000341082	MRPL20	11.5541	11.5439	13.3332	9.13293	11.8354	12.5715	10.7104	11.5538	12.61	11.1231	10.4831	8.12277	11.3862	13.3227	10.3775	10.8512	11.3897	12.9886	10.3367	11.5181	13.7456	13.7872	13.6231	16.497	17.3876	17.0442	17.3481	17.3924	13.0813	14.1464	13.1542	12.7359	10.8625	10.5546	10.4313	12.6793	+	+
ENSP00000470900;ENSP00000341247;ENSP00000408399;ENSP00000398131;ENSP00000456057;ENSP00000454351;ENSP00000399539	GSPT2;GSPT1	16.176	15.2604	16.4535	14.8006	10.6705	10.3895	14.0741	10.9042	10.4738	14.6274	10.3909	10.3472	16.2215	15.6977	15.8608	16.0069	16.0193	15.6166	15.9357	16.4499	16.6315	16.7933	16.8546	16.4362	14.4371	14.8483	14.831	14.9647	15.3844	14.3988	15.1797	14.9258	14.1431	10.1681	10.8468	9.70994	+		+	+		+
ENSP00000341289	TUBB4B	19.669	19.9666	21.0186	19.7857	16.4755	17.5517	16.8563	15.1779	15.5699	10.4716	14.8948	16.4865	21.0201	20.6405	21.202	20.28	20.8356	21.0239	20.8501	21.0321	22.5811	22.6848	22.6977	21.924	19.2959	18.792	18.6963	19.0922	18.0269	16.9142	17.849	18.5643	19.0607	18.878	19.6182	18.8738
ENSP00000420734;ENSP00000353225;ENSP00000417964;ENSP00000349961;ENSP00000341382	SMC4	14.0006	15.0242	16.2358	14.0831	11.8293	12.6774	12.2269	10.9093	11.566	12.2032	10.0368	12.1659	14.9765	14.3884	15.5537	14.6314	14.9114	15.8841	15.5537	15.7619	16.6621	16.8613	16.9943	16.6371	14.3586	14.0649	13.1855	16.7859	12.9845	12.9679	14.8267	14.2876	14.3291	14.1426	14.2869	14.5531
ENSP00000341408;ENSP00000365725;ENSP00000460249	ABHD12	10.8804	10.9017	12.2697	10.5504	11.7493	9.78735	11.4726	10.9111	11.4002	12.2392	10.3713	11.9171	11.36	12.2065	12.9464	11.7833	11.9048	13.0272	13.6772	12.6306	13.9439	14.5772	14.3907	13.0344	11.7051	11.7063	13.1481	10.9465	11.2133	12.7452	12.4299	10.5333	15.3789	10.1579	14.1872	14.9522
ENSP00000476592;ENSP00000445003;ENSP00000412605;ENSP00000357320;ENSP00000341692;ENSP00000477265;ENSP00000477453;ENSP00000476558;ENSP00000476840;ENSP00000476899	DAP3	15.9738	16.0256	15.7748	15.5392	12.7947	13.3238	13.3346	10.3921	11.5044	12.2518	10.836	11.991	16.5785	16.5144	13.2674	16.0754	16.6838	16.226	15.8662	15.7969	15.9609	15.7461	16.1887	16.5331	17.3751	17.1825	17.2364	17.1182	16.2619	16.4491	16.4393	16.7426	15.4919	11.7135	14.0501	16.1098	+	+		+	+
ENSP00000341885;ENSP00000436227;ENSP00000433034;ENSP00000436356;ENSP00000436865;ENSP00000460860	RPS2	23.3922	23.2782	23.5268	23.3567	20.537	20.6948	20.1217	20.7678	22.2505	21.805	21.455	20.484	22.4722	22.09	22.3844	22.5031	22.0338	21.8324	21.0875	22.0835	22.1658	22.1563	21.5775	21.8758	21.2027	21.1131	21.1637	21.0031	20.7209	20.5476	21.0751	20.3683	20.2182	20.3835	20.9277	20.4157
ENSP00000342026	PRDX6	15.5755	13.0161	15.2001	15.4466	10.0485	11.5351	11.4635	12.4801	11.4955	10.185	11.6008	12.2465	16.6399	15.6254	14.8736	16.6225	15.5788	16.5904	16.5735	16.8994	16.3811	16.8983	16.9376	16.8641	13.5219	15.4634	15.1968	14.0598	13.8494	13.2893	15.086	14.8703	16.1035	15.9831	15.4194	14.746
ENSP00000446779;ENSP00000440543;ENSP00000342056;ENSP00000448166;ENSP00000447346;ENSP00000449753;ENSP00000448409;ENSP00000449427;ENSP00000450101;ENSP00000450312;ENSP00000449025;ENSP00000447986;ENSP00000447442;ENSP00000448172;ENSP00000446492	CS	24.0907	24.2965	23.948	23.9157	23.5555	24.9511	23.9529	10.4522	23.2955	23.939	10.551	22.2058	23.6438	23.3344	23.6383	14.2281	23.7149	23.3734	14.0225	23.0142	13.9542	14.5417	22.7068	22.1482	14.3448	23.1444	23.601	23.4988	14.3062	22.8665	13.1693	13.9478	14.0524	24.7049	24.478	23.9155
ENSP00000435105;ENSP00000434217;ENSP00000433215;ENSP00000432244;ENSP00000415889;ENSP00000409917;ENSP00000345672;ENSP00000342070;ENSP00000473301	CTSB	14.6707	12.8511	13.2787	12.3708	10.1718	11.5123	12.0022	10.2291	11.9372	12.3193	11.7721	10.9303	13.0492	14.5234	13.0599	12.3726	13.5617	13.7693	13.7915	12.6117	16.1656	16.2792	15.9686	15.9026	13.8292	10.4645	10.8611	12.0026	11.4656	11.6733	12.4263	12.7363	12.7193	10.8484	13.4858	11.988
ENSP00000465216;ENSP00000342374;ENSP00000468247;ENSP00000466152;ENSP00000465952;ENSP00000375798	SNRPD2	20.6422	21.1288	20.114	20.8518	20.7394	20.9028	21.5336	20.509	20.8905	19.7883	19.9418	20.1177	19.4069	21.0189	21.8861	21.2774	21.5781	21.1666	21.3033	20.4407	21.139	20.0722	20.2314	20.1519	20.8176	21.0325	20.7109	20.2992	19.8121	21.7445	20.2933	20.6207	19.619	20.5435	20.5774	20.8916
ENSP00000404156;ENSP00000402375;ENSP00000408002;ENSP00000342381;ENSP00000400006;ENSP00000404961;ENSP00000398323	VRK2	10.8984	10.736	11.7196	11.584	11.7755	12.0672	11.236	12.25	10.4094	9.34741	10.5548	13.2411	13.756	11.4129	12.3106	10.8346	13.8918	11.2915	13.6122	14.4115	14.0243	14.3571	14.8876	14.7643	11.4221	11.9276	10.6193	11.6884	11.6481	12.2005	10.6266	12.4791	12.1725	12.923	12.0345	12.7007
ENSP00000461849;ENSP00000460410;ENSP00000385442;ENSP00000342434	BAZ1B	12.8401	11.3758	11.3586	11.0758	13.5973	12.8258	13.2484	11.1466	10.3943	16.4982	12.2903	17.5975	13.4449	12.9358	10.8335	10.9758	10.4859	11.0745	10.5482	12.0773	11.6897	11.8831	10.3152	10.7467	9.46692	12.0336	11.41	12.0721	11.9788	15.9246	11.5573	11.5134	11.1857	14.4157	11.1742	14.2762
ENSP00000342502	PYCR2	11.6556	12.305	10.8665	13.5581	12.3942	9.99495	12.4973	12.0561	11.2535	11.2769	12.3611	11.2365	13.9171	13.3588	13.6151	14.1609	13.9568	15.3034	15.0487	14.648	17.1148	17.3205	17.1536	16.828	9.59989	11.9578	12.27	10.6122	11.9457	10.4818	11.8627	12.2447	10.7165	13.8932	14.8842	15.2382
ENSP00000453319;ENSP00000342787;ENSP00000453029;ENSP00000452909;ENSP00000401450;ENSP00000452763;ENSP00000391665;ENSP00000400596;ENSP00000453584;ENSP00000453285	RPL28	19.7686	18.4901	19.053	19.5851	20.2243	20.1713	21.2953	20.9093	21.4498	19.9926	20.8819	21.5177	19.8867	19.8929	20.4962	17.9549	17.5106	20.4944	19.8658	19.8867	20.8515	15.5405	16.7781	20.523	18.4712	17.1065	16.6549	19.7329	17.7795	18.6081	20.1732	15.087	19.872	20.3469	20.5487	19.8924
ENSP00000342847;ENSP00000358590	ZNF292	14.8555	14.868	14.7954	14.5335	14.3059	14.8743	14.4847	12.3267	11.8197	10.2688	11.0379	10.4772	14.8663	15.0143	15.2604	15.2216	14.8153	10.9161	11.1983	12.2393	10.9186	15.2488	14.6205	14.9566	14.3706	14.241	14.3401	14.3734	15.0451	14.197	13.806	14.1566	13.3421	14.3251	13.9694	11.7365
ENSP00000419813;ENSP00000412759;ENSP00000363577;ENSP00000363581;ENSP00000363576;ENSP00000388991;ENSP00000342913;ENSP00000344149;ENSP00000420195;ENSP00000363573	SRSF10	17.5952	17.7145	17.997	18.7543	16.3273	16.9351	15.492	11.6272	18.5768	19.0565	18.8575	19.4173	17.266	19.5582	18.5216	20.4822	17.6711	17.2952	17.4357	17.0156	17.4108	17.5968	17.5111	17.569	18.9467	19.8158	18.7422	19.689	18.0372	19.6823	18.8372	20.7729	16.6189	14.3285	16.9606	18.6119
ENSP00000446865;ENSP00000447706;ENSP00000415899;ENSP00000343081	PUS7L	13.5657	14.6205	14.4494	13.8949	10.3298	12.3048	11.6069	11.9656	11.3901	11.4557	9.96181	10.0258	15.2029	14.5323	15.0874	15.0688	13.7621	13.9648	14.0853	13.6726	14.2001	14.2767	14.5307	13.1902	9.41648	11.4925	12.2328	11.2652	10.8608	10.5933	12.534	9.98334	11.0964	11.3971	11.7725	10.4274
ENSP00000343362;ENSP00000459775;ENSP00000459943;ENSP00000416005	ANKFY1	15.3984	14.8096	14.7905	15.3529	17.8963	17.735	17.349	17.6902	17.4518	16.2228	17.3726	15.5082	15.0555	15.5724	13.2875	15.7083	13.547	15.6028	15.7033	14.8312	15.494	15.487	15.1731	15.4653	15.3332	16.455	15.6	15.9253	15.6296	16.4182	15.8805	19.3435	14.4931	14.9595	15.3689	15.5519
ENSP00000454795;ENSP00000443646;ENSP00000371310;ENSP00000343535;ENSP00000439272	USP7	13.3714	15.3618	14.8932	15.1349	9.70405	10.9853	12.5521	9.93754	11.0107	11.6281	11.7572	8.76394	15.5104	15.0568	14.5491	14.5521	14.3955	12.2	13.6337	14.7199	11.5955	14.4882	14.9819	12.9509	10.656	11.7522	12.7382	12.5293	12.7972	12.7508	10.479	9.23865	12.6675	12.0616	12.9423	11.1531
ENSP00000343552	ICMT	12.4526	10.6681	10.5277	13.3594	11.6727	12.2804	11.4508	11.2414	10.4471	10.8644	12.2246	11.6265	14.4389	13.4066	14.4988	13.6634	15.6449	15.8858	16.2841	14.5542	17.9541	18.1033	18.1757	16.6508	13.1266	10.9372	11.6742	13.8577	13.8002	12.3499	14.0812	12.0468	14.2387	14.0704	15.1244	14.0577
ENSP00000444742;ENSP00000362819;ENSP00000343557;ENSP00000391336	ZCCHC17	19.9139	19.265	19.3276	19.1653	19.2778	19.3821	19.2478	19.3993	16.7042	17.8808	18.3271	17.2961	19.673	19.0948	18.9275	19.037	18.5003	18.7882	19.1036	18.802	18.6147	19.1065	18.3596	17.7557	18.7394	18.6397	19.1173	19.5373	18.7199	18.5322	19.1511	18.8224	19.3076	19.7918	20.1433	19.2239
ENSP00000460647;ENSP00000343657;ENSP00000327308	MCCC2	17.1363	16.5463	17.386	16.8878	15.1425	14.9096	13.6438	10.4421	11.4106	11.1929	12.8839	12.8523	18.0218	16.8407	17.3948	16.9441	15.4161	16.3067	16.327	16.0801	17.3656	16.9483	17.1215	16.4915	14.9312	15.1667	12.606	14.2594	13.3716	12.2211	15.3871	13.7197	15.0285	13.7401	14.4777	15.9681
ENSP00000343701;ENSP00000376302;ENSP00000444930;ENSP00000362728;ENSP00000357552;ENSP00000348704;ENSP00000440609	KPNA1;KPNA6;KPNA5	16.9471	15.8657	17.2155	16.1189	12.463	10.3551	9.52346	11.5902	12.913	11.765	10.0486	12.4413	16.4746	16.1431	16.5312	15.1651	16.988	16.3511	15.8215	14.9175	15.5831	14.1778	14.9709	16.4678	11.4528	15.7684	15.5279	12.8801	10.2964	13.7748	11.1973	14.6419	11.1067	12.2256	11.134	15.0164
ENSP00000437256;ENSP00000435681;ENSP00000376783;ENSP00000343745;ENSP00000444719	DICER1	10.5712	10.5347	10.4605	10.2857	11.1141	11.831	10.6465	10.4785	12.1618	10.8936	10.9618	11.8409	11.1352	12.0364	14.404	12.2596	11.9765	9.51318	11.7578	11.6297	13.1351	12.7321	13.1606	12.762	16.7543	17.1712	16.6685	16.9662	15.1689	15.4759	16.0393	16.5253	10.313	10.5499	12.5176	11.5221	+	+		+	+
ENSP00000392837;ENSP00000466963;ENSP00000464778;ENSP00000397783;ENSP00000445036;ENSP00000414727;ENSP00000395654;ENSP00000343896;ENSP00000350720;ENSP00000371629;ENSP00000349788;ENSP00000371638;ENSP00000265773	SMARCA4;SMARCA2	17.1673	17.4581	17.2635	16.7823	15.9139	15.3467	15.5725	14.0157	13.4718	14.6634	9.85178	16.0748	16.8343	16.9312	17.1711	16.6076	17.1798	16.431	16.7477	16.7753	17.0932	16.0514	16.5283	15.7138	16.5839	16.9463	16.5582	16.4385	15.9815	16.0383	15.4589	15.2106	15.9247	14.8499	15.5984	15.2928
ENSP00000393069;ENSP00000436038;ENSP00000435921;ENSP00000343966	PSPC1	14.2922	15.4347	11.6342	10.5391	16.1007	13.8445	15.6638	10.6417	13.5305	12.1693	10.501	14.2172	14.499	15.2356	17.0434	15.4449	19.0745	15.3309	16.0122	17.4941	16.3225	14.8254	18.0122	17.5375	13.5723	12.116	19.6256	16.6545	16.0357	15.6181	15.275	16.3667	11.6798	15.4246	14.4408	14.7068
ENSP00000445931;ENSP00000344259;ENSP00000400906	UBE2L3	15.8475	18.8912	18.5589	15.8786	17.7901	17.857	16.8645	17.819	16.2166	16.5524	16.8168	11.6681	18.4786	18.0956	17.7558	17.6192	18.1038	17.8837	18.0567	17.9629	17.8874	18.5785	18.0237	17.5177	15.0264	17.4266	17.2707	15.2315	17.2869	16.7829	17.2049	16.9672	17.6225	17.6205	17.7094	17.7428
ENSP00000381231;ENSP00000381225;ENSP00000352643;ENSP00000344460;ENSP00000381234;ENSP00000439332	CBS;CBSL	19.4325	19.5309	19.4662	19.4033	15.0243	15.6313	14.6234	10.9042	11.0782	12.0442	10.5709	12.7531	19.7864	19.4779	19.1601	19.2612	17.7495	17.9181	17.8649	17.5286	17.7633	18.2139	17.9497	17.2655	15.6677	15.2506	14.8189	14.6651	14.1797	12.7114	13.9107	15.0503	15.9889	16.2773	16.4099	16.134
ENSP00000344504	H1F0	12.6031	10.4125	11.8305	15.2085	20.5596	21.0887	21.0556	21.0417	18.8383	22.2389	20.2902	23.8866	16.9976	10.8834	12.5561	12.0644	12.4172	12.048	15.8907	17.4875	16.8814	18.8364	15.5034	18.3	18.5852	18.0622	18.1098	18.1753	18.514	20.7742	17.8678	17.4603	18.3084	20.4306	17.5786	20.0009
ENSP00000436036;ENSP00000344762;ENSP00000362820	SRSF3	18.1956	19.0471	17.2272	19.2314	16.4313	18.7385	18.747	18.9997	19.0131	17.9809	18.8663	19.5733	18.7145	18.8078	18.4021	19.7702	17.084	19.1022	18.2459	18.994	18.6633	18.4782	18.6507	18.5899	18.9085	19.2375	19.1562	19.4966	18.3378	19.6933	19.1056	20.0572	16.8763	18.4831	17.7832	19.1236
ENSP00000344829;ENSP00000385391;ENSP00000441606	QPCT	17.7431	18.2153	18.6687	17.6964	14.4048	11.6574	15.7014	10.1493	10.995	12.528	12.9746	11.777	17.8453	17.7989	17.2252	15.8486	17.2743	16.4308	16.2381	16.0975	17.7412	16.9002	17.6604	16.0159	16.4904	16.8335	17.3819	16.743	14.9602	15.1728	16.1227	15.0104	17.42	17.4918	17.5917	17.7819
ENSP00000344847;ENSP00000422554	ADAMTS12	17.8965	18.67	17.3932	18.3191	17.7952	18.6578	18.2861	19.2613	19.1337	19.2674	18.628	17.8431	16.8805	17.5648	17.2793	17.0606	17.1762	19.9045	18.6246	18.6401	17.5987	17.2139	17.9017	17.0688	18.6645	19.9816	19.9536	20.098	20.4144	18.3124	19.5613	19.1768	19.2832	18.8657	20.2536	18.9529
ENSP00000444501;ENSP00000387913;ENSP00000438395;ENSP00000381993;ENSP00000344868;ENSP00000381992;ENSP00000413507;ENSP00000373627	SEPTIN7;SEPTIN14	14.1174	15.6746	15.9238	15.553	15.6427	15.7997	15.4154	16.4412	14.7843	15.3547	14.5672	13.9338	16.2454	16.1077	15.254	15.347	15.5503	15.6671	15.763	15.2583	15.1855	10.664	15.6983	15.9377	15.6717	15.2534	16.0441	16.1316	15.8528	15.3632	15.2639	15.1156	16.0111	16.5393	15.6995	15.6936
ENSP00000391446;ENSP00000379506;ENSP00000345156	RPL14	21.0297	21.3783	21.8799	21.9183	21.2325	21.3388	21.2052	20.5131	23.744	22.7028	20.6967	22.696	21.4633	21.7055	21.6228	21.4936	20.0316	22.4341	20.8657	21.0544	21.5092	21.3699	22.0821	22.7701	21.3616	21.3663	21.0554	20.939	20.8439	21.6644	21.332	21.426	21.1048	21.0483	21.2476	21.5787
ENSP00000403313;ENSP00000378363;ENSP00000345575;ENSP00000476941	DNAJB12	11.814	10.8863	11.1906	10.4061	12.3141	10.9919	11.0081	9.71301	11.96	11.0699	10.8328	12.48	12.1404	11.0614	12.4101	11.6042	13.9136	14.4945	14.457	14.4094	16.2955	16.1266	14.8415	12.8666	11.4429	11.4561	12.6582	11.5042	10.819	12.0328	10.903	13.5766	10.5362	12.345	13.5894	13.6051
ENSP00000382880;ENSP00000345656	VAPA	13.8293	14.4961	13.8088	13.5352	13.7306	10.1096	15.1612	11.2105	12.1603	15.975	13.1932	14.1375	15.4683	14.7519	13.6803	16.4131	16.3274	14.6278	14.7551	15.4283	17.0507	17.2759	15.4401	16.0383	13.0556	16.6108	15.879	15.1211	15.0981	16.1508	10.8427	14.3647	14.6642	14.9373	14.55	13.9441
ENSP00000345739;ENSP00000440457;ENSP00000352516;ENSP00000465223;ENSP00000467125	DNMT1	11.0478	10.8856	11.4895	11.1106	13.6409	10.7029	13.5925	15.5383	11.4714	13.3295	13.7398	13.9037	12.4148	11.403	11.5607	11.6735	11.3991	11.6181	11.2175	12.2354	11.4698	11.7997	11.7607	11.1195	10.9886	11.3164	11.0974	11.3121	10.9168	11.1852	10.3066	11.0021	10.9495	11.3905	11.5081	10.303
ENSP00000397367;ENSP00000345917	LYAR	14.5209	15.0461	13.6168	14.1661	14.7857	16.3459	18.3642	10.9132	20.5196	17.5127	18.8968	18.0221	11.0911	11.0761	14.5158	15.2555	14.6367	8.94885	16.8034	15.0094	14.9713	14.7674	14.1777	17.114	15.6588	14.8901	10.0686	14.3402	15.155	15.674	14.5837	14.9561	11.7527	15.8146	11.9199	15.7571
ENSP00000388332;ENSP00000345957;ENSP00000359593;ENSP00000359624	RPS21	17.1251	16.893	16.8217	17.6727	15.5382	16.3443	15.9023	11.4484	15.2558	12.5435	10.9189	15.4864	17.0992	16.9496	16.9726	17.098	17.0664	17.403	16.9689	17.2652	17.3613	17.7604	17.3888	16.9303	13.803	16.6736	16.3335	16.4154	12.3462	16.2953	15.8112	15.6705	16.4687	15.8088	16.8167	15.6616
ENSP00000346001;ENSP00000386101;ENSP00000415198;ENSP00000412713	RPL3	20.8455	19.9908	20.3496	20.2463	20.0466	20.1789	20.8078	20.4384	22.5468	21.9536	22.9601	21.8939	19.9383	20.4513	20.5453	21.1975	20.7476	20.5498	20.2956	19.9021	20.9455	20.4583	20.4088	21.643	20.8362	20.5001	20.4353	20.3903	20.512	20.9792	20.8994	21.1388	20.4543	20.4376	20.5874	20.5979
ENSP00000433259;ENSP00000346015;ENSP00000433766;ENSP00000432671;ENSP00000431849;ENSP00000431565	RPL27A	20.6301	20.7817	20.0103	20.6533	21.5831	21.6849	21.6532	22.1394	23.3879	22.0672	23.5347	22.4064	20.8206	20.8023	20.8959	20.9691	21.0063	21.0203	21.2991	20.6027	21.5057	21.4562	21.2906	21.9286	21.3653	21.1527	21.2984	21.3007	22.0157	22.0854	21.9133	22.1551	21.5911	22.4568	21.7361	22.1515
ENSP00000421872;ENSP00000400467;ENSP00000346022;ENSP00000425250;ENSP00000422191	RPL9	17.7087	17.2315	16.6338	17.5686	18.7245	18.9091	20.1506	17.14	22.8548	21.5655	24.4011	23.3451	17.3134	16.7159	16.8056	18.6669	17.4731	19.2795	19.353	17.6258	18.8909	19.1027	18.8719	17.2792	18.7018	18.5808	18.7196	19.0419	18.6485	18.4896	18.5958	18.6093	18.4728	18.6325	18.5902	18.6368
ENSP00000370574;ENSP00000370569;ENSP00000351021;ENSP00000346027;ENSP00000471695	RPL21	20.0848	20.625	20.6348	20.7562	20.0101	20.6384	20.0498	19.5275	22.8778	22.5335	23.3461	22.0293	19.7473	21.0586	20.369	20.7708	20.8748	21.34	20.3919	20.7774	20.4241	20.6577	20.9287	22.0638	20.7048	20.2048	20.4277	19.8515	20.7764	21.0826	21.3129	21.4005	20.1802	21.0118	17.7811	19.9664
ENSP00000346046;ENSP00000346045;ENSP00000453910;ENSP00000453564;ENSP00000452889;ENSP00000452655	RPS17	21.4255	21.6266	21.0534	21.3502	20.6274	19.9572	20.9781	20.2348	20.8142	21.0245	19.716	20.0912	21.4281	21.2945	21.317	21.1399	21.6862	20.9652	21.8309	20.703	21.7366	21.4761	21.7829	22.0949	21.7875	21.6017	20.3473	20.3348	21.0262	21.1506	20.9683	20.7515	20.5282	20.1122	20.0012	19.5361
ENSP00000346050;ENSP00000426282;ENSP00000421770;ENSP00000444951;ENSP00000423953;ENSP00000426466;ENSP00000421457;ENSP00000424547;ENSP00000425508;ENSP00000421776;ENSP00000422994	RPS3A	19.7629	19.5686	19.4322	19.4523	20.1487	20.1828	20.9513	20.7035	23.2329	21.839	21.7725	21.1421	19.6769	19.8925	19.7924	19.9325	19.873	19.5219	19.9341	19.7211	19.5252	18.9357	19.6905	21.0212	19.9023	19.6638	19.4229	20.2741	19.6931	19.8783	20.158	20.5363	18.8382	19.0105	19.2952	19.2273
ENSP00000418221;ENSP00000346063;ENSP00000473356;ENSP00000445293	RPL7L1	14.5595	12.261	15.1718	15.4713	15.1639	12.4806	17.5525	9.68531	17.0536	16.7383	16.8502	17.4782	14.3938	14.0721	13.5681	15.1962	16.3492	15.7077	14.3995	16.3036	15.4066	15.7397	15.4766	16.0775	16.0513	16.481	15.5212	15.2832	15.7553	16.3396	15.3815	15.4691	15.0653	15.4824	15.4799	16.3978
ENSP00000410848;ENSP00000346067;ENSP00000389351;ENSP00000417240;ENSP00000346598	RPSA	19.8274	20.0405	19.9268	19.7798	18.8385	18.5672	18.3171	17.8199	17.7168	18.4052	16.8352	17.7832	19.9093	19.9403	20.1654	19.8265	19.8017	19.9186	19.8607	19.9862	20.0241	19.8642	20.2519	20.2936	19.1644	19.41	19.5051	19.2376	19.4822	19.1965	18.9715	19.5237	19.5178	18.8574	19.8908	19.4158
ENSP00000466013;ENSP00000466502;ENSP00000468274;ENSP00000346088;ENSP00000465313;ENSP00000467247;ENSP00000465763	RPL22;AL031847.2	18.4499	19.1099	18.5666	19.0785	18.8112	18.0121	22.9578	20.0205	20.6434	20.2221	21.1113	20.7861	19.0247	17.0719	18.5968	18.629	18.5417	18.3545	21.0207	18.4543	18.0093	18.3062	18.432	20.1968	19.4518	19.3724	19.2971	19.3259	18.6426	18.839	17.9683	19.8602	18.1363	18.6425	18.0953	18.7685
ENSP00000346120	DDX21	19.131	19.2673	18.6816	19.055	19.8768	19.9807	20.6828	19.3024	21.5047	22.4245	22.1697	22.1156	19.2962	19.449	19.3804	19.7025	19.3918	19.3701	19.2149	19.4924	19.719	19.3693	19.7412	20.0767	20.3808	20.7781	19.9856	20.4076	18.9806	20.5541	20.0572	20.6429	19.0688	19.702	19.5254	19.8776
ENSP00000346236;ENSP00000416534;ENSP00000425073;ENSP00000427290	DDX46	10.3557	10.1247	11.7508	14.2439	11.1474	14.9422	14.4307	11.1663	12.947	10.9776	13.8434	13.1957	10.8502	14.0779	11.5332	14.6279	13.9907	13.9583	14.2591	15.1264	14.1029	13.946	14.3178	10.197	13.0503	14.1148	14.0507	14.8882	14.1659	14.0017	15.0187	14.4031	10.8942	14.2012	10.7339	14.8016
ENSP00000396646;ENSP00000346300	CRKL	20.0707	20.1566	19.7909	19.6404	14.3336	14.5544	13.5975	11.475	11.1594	14.4797	11.6637	10.264	19.941	19.5565	19.5351	18.6151	17.1242	16.9681	17.2336	17.2482	16.7166	16.9486	17.0301	15.784	16.6	17.2153	16.8411	16.3404	14.6315	15.5851	13.2317	16.4008	14.9456	15.3887	14.9804	15.3405
ENSP00000433825;ENSP00000346634	THRAP3	16.2283	15.6443	17.0676	16.7861	16.5404	16.5725	16.6563	16.4951	18.7515	18.1358	19.1097	18.2057	16.5483	18.687	17.2709	19.9928	15.1717	16.0387	14.7949	16.1042	16.46	15.5574	15.5595	15.3046	16.5499	16.6529	16.3031	17.0779	16.578	18.8092	17.8502	19.4976	15.9174	16.9824	15.3824	17.4582
ENSP00000354021;ENSP00000346694;ENSP00000349101	HNRNPA2B1	21.1683	21.4623	20.638	21.908	22.229	22.1751	22.7081	22.0332	23.072	22.8038	22.4512	23.3528	20.4864	21.7015	21.3605	21.7184	21.9127	21.6141	21.0258	21.5308	21.419	20.6281	21.0671	21.7502	23.0716	24.1192	22.4676	23.5934	21.6171	22.9672	22.1677	23.9868	21.4435	21.7326	22.1662	22.1662
ENSP00000384252;ENSP00000346725;ENSP00000334612;ENSP00000385654;ENSP00000384366	PES1	11.4631	12.9722	14.54	11.5995	14.5358	14.7863	19.9531	13.5321	16.3059	15.4562	16.655	16.566	11.3224	10.942	12.0455	11.6716	13.5623	15.1434	15.3316	13.2838	13.3172	13.4123	14.1489	14.9773	15.3858	14.4999	12.8773	13.9822	11.3139	15.931	13.463	14.5856	12.7225	11.9091	14.6829	13.1378
ENSP00000377868;ENSP00000346755;ENSP00000377867;ENSP00000418753;ENSP00000395104;ENSP00000417020;ENSP00000403607;ENSP00000399212;ENSP00000365737;ENSP00000404469;ENSP00000446008;ENSP00000444886;ENSP00000385541;ENSP00000384444;ENSP00000419702;ENSP00000402764;ENSP00000442539;ENSP00000385687;ENSP00000384162;ENSP00000325748;ENSP00000380651;ENSP00000365730	STK26;STK25;STK24	17.0657	16.8539	16.5319	16.412	15.2916	16.2632	15.3833	17.1703	16.7569	16.6776	17.6376	15.9064	17.2589	16.1849	15.7971	16.5804	16.5802	15.9256	16.6959	15.6481	15.37	16.788	16.8576	14.9716	15.6705	15.8468	16.4884	16.1406	16.1018	15.2263	15.7717	14.8998	15.6053	16.726	15.9963	15.9395
ENSP00000346762	SND1	14.6565	14.8473	15.5059	15.1558	15.6012	16.8224	16.9056	16.4514	15.3053	14.6292	12.1853	14.2408	15.9713	15.0953	14.8477	15.93	15.6197	16.0371	15.319	16.3301	16.2614	15.9347	16.4678	16.7829	15.1554	15.634	15.073	15.298	15.6567	14.926	15.7533	15.8211	15.3315	15.3385	16.1319	15.9171
ENSP00000346827;ENSP00000440026	ALDH9A1	15.9373	16.4787	16.1367	15.8203	15.6528	14.6946	14.3418	15.4645	15.1446	14.1223	14.3508	13.1115	16.14	15.8534	16.3272	15.3786	15.7718	15.1699	15.8436	14.6648	15.1361	15.5528	14.832	14.3771	15.5368	15.2794	16.0492	16.023	16.3305	14.4862	15.4129	15.0567	15.9839	15.7516	16.2292	15.6275
ENSP00000346874;ENSP00000437111	FAR1	10.4482	11.5106	11.8346	12.215	12.4038	12.0683	11.7068	10.1192	11.4695	11.6914	9.70924	10.6497	12.1279	14.4276	13.8868	12.7532	15.0766	15.0335	15.5233	15.7434	18.0357	17.2576	17.6534	17.8244	12.5442	13.6678	12.0783	11.8304	11.6326	11.6976	11.2579	13.5321	11.877	12.4272	14.8953	12.3377
ENSP00000347005;ENSP00000441604;ENSP00000263545;ENSP00000440222	LUC7L2;FMC1-LUC7L2	18.085	17.3615	16.8966	16.7488	17.1274	16.806	16.5246	15.0871	14.5295	16.7308	11.4064	14.3982	17.2764	17.2405	17.2789	16.9565	16.9731	16.6202	16.8322	16.9672	17.1139	16.8958	16.8733	16.1501	16.4993	16.4017	17.1049	16.8161	17.3774	16.6145	15.2209	16.2852	18.311	17.7587	18.5026	17.2017
ENSP00000347271;ENSP00000363169;ENSP00000475027	RPS10;RPS10-NUDT3	19.6258	19.607	19.3334	19.2915	18.7123	19.379	11.6033	11.6332	20.0472	18.9603	20.8879	21.0496	19.3844	19.1597	19.0628	19.1254	19.8261	19.564	19.1122	19.6281	18.9991	16.3145	19.5997	18.9885	19.2015	18.2348	18.1614	17.9109	18.0013	17.0151	19.0191	19.3887	17.4212	14.6156	14.6428	17.8874
ENSP00000468400;ENSP00000459752;ENSP00000444349;ENSP00000418101;ENSP00000461611;ENSP00000420776;ENSP00000458417;ENSP00000347581	AGK	14.8988	13.8152	15.6396	13.0598	11.2064	12.5551	12.7945	10.819	11.7167	9.52729	10.4273	10.6184	16.0736	16.0119	16.1741	15.3693	16.1831	16.0159	16.6157	16.5716	18.1777	17.8068	18.1258	17.3845	13.2498	15.8174	13.7548	13.2858	10.7685	11.3321	13.4446	15.1362	16.0435	10.5046	16.238	14.7515
ENSP00000384739;ENSP00000347717;ENSP00000435668;ENSP00000435047;ENSP00000436007;ENSP00000432589;ENSP00000435707	DHCR7	11.3846	10.0479	14.0251	13.062	13.1327	11.2092	10.6478	11.4245	10.9499	11.1911	10.932	10.4755	15.327	14.9008	14.2485	15.0684	15.0572	11.9373	14.7603	15.1146	17.3977	17.9062	17.4991	17.1225	13.0136	11.3494	11.9429	12.3434	10.7407	13.0814	13.104	12.5891	16.8047	16.4748	16.2217	16.2201
ENSP00000434192;ENSP00000347900;ENSP00000377532;ENSP00000377530;ENSP00000377527	PC	11.7042	12.145	12.3369	11.5195	9.3971	11.2132	10.4	10.5789	11.9718	12.1966	10.3607	10.5036	12.7726	9.51695	11.5226	10.6444	13.6732	13.6362	13.9786	13.3684	15.3179	15.3076	15.3856	14.9291	11.9298	10.603	12.2387	10.4107	11.2812	11.579	11.7342	11.8849	9.12017	10.5077	12.7102	10.3763
ENSP00000347924;ENSP00000333200	SFXN4	10.3223	10.4756	13.0577	11.0681	10.4207	11.961	10.4046	9.67655	12.9077	11.5543	10.4505	11.6343	15.843	14.8119	14.7242	13.6056	16.5342	15.9179	14.8963	16.6322	18.7823	18.7467	18.1617	18.0057	11.3431	13.2985	11.1641	12.4749	9.83181	11.4794	13.8231	10.9634	11.4729	11.5885	13.454	14.3108
ENSP00000389103;ENSP00000347969;ENSP00000465342;ENSP00000468402;ENSP00000378396;ENSP00000468172;ENSP00000466425	RPL23A	21.0558	21.3633	21.3803	21.5953	20.5161	21.1847	25.2415	21.5718	23.9556	23.1129	24.2653	21.9247	21.5271	21.3209	20.56	21.6872	21.5509	22.056	21.9196	22.0192	21.6943	21.8479	21.6369	23.1739	22.3629	21.4342	22.2909	22.2411	22.1652	22.6638	21.8795	22.688	22.2998	22.1384	21.4077	22.1529
ENSP00000368072;ENSP00000417142;ENSP00000347988;ENSP00000417331;ENSP00000418633	NDUFA5	16.2636	15.119	16.1227	14.9399	11.6407	12.2908	10.647	9.83849	9.72346	11.7462	11.3295	10.6956	13.0613	16.1239	11.433	16.6943	17.6773	17.4513	16.8948	17.1273	19.059	19.0588	18.9855	18.4226	15.2286	15.2608	14.8846	14.7943	14.5861	15.8154	15.6324	16.2293	15.9365	17.1068	17.605	16.3051
ENSP00000348010	PRPF39	19.589	19.1768	20.0114	19.358	14.4481	11.1322	12.5405	10.0908	10.6921	12.0376	11.5051	10.5742	20.3787	19.9775	20.5205	19.3444	19.5363	18.9281	18.8954	18.162	18.884	19.7851	18.9985	18.2696	15.7405	15.8101	14.5203	15.255	15.0455	12.6983	14.0816	15.4033	13.4085	13.336	13.743	13.9932
ENSP00000423495;ENSP00000427110;ENSP00000427465;ENSP00000348093;ENSP00000422501;ENSP00000425031;ENSP00000351108	HNRNPAB	18.6695	17.5092	17.8636	18.5024	17.934	18.6773	19.1212	18.789	19.791	19.6486	18.9274	20.3735	17.9136	18.0916	17.7665	18.4796	17.8475	17.9482	17.5675	18.1567	17.8737	17.1052	17.7411	18.4506	21.3738	22.8835	20.9097	22.307	18.3586	20.9426	20.2654	22.4429	18.141	18.8595	17.1434	19.0403	+	+
ENSP00000348442;ENSP00000349667	PSMD12	11.5394	11.7896	9.01797	10.6758	11.5416	10.9536	10.8297	12.4014	10.4557	10.925	11.7147	12.1945	9.89504	11.4428	13.6895	12.0546	13.3028	13.519	13.2578	14.7029	13.8989	15.4118	14.6169	14.3777	10.2845	12.3096	12.6077	10.5948	11.9078	10.6918	10.3754	9.81198	12.7341	9.252	13.9269	13.5023
ENSP00000455417;ENSP00000348510	GTF3C1	11.4606	9.48464	10.0205	11.3868	10.6832	10.5957	11.0269	12.2889	11.838	10.5895	10.3489	12.2551	10.2514	12.351	11.7065	9.63605	12.4552	12.659	12.9872	12.7312	12.7521	12.7428	12.5463	13.3995	11.961	12.6546	13.5304	12.251	9.53968	10.7379	11.2732	12.1374	9.85323	9.71679	12.1656	12.1887
ENSP00000377681;ENSP00000348578;ENSP00000429250	G3BP1	15.9867	15.5909	16.3116	16.3251	10.566	11.5585	10.5234	9.78056	14.8257	15.53	15.8788	15.0166	16.6079	16.6335	16.5755	16.3821	16.2254	16.8782	16.6765	16.6341	16.8373	16.8201	17.0345	16.9133	15.801	15.6517	15.4408	15.0051	14.3929	14.4302	14.4816	15.4534	14.7133	14.6956	15.9312	14.4749
ENSP00000464073;ENSP00000358164;ENSP00000348706;ENSP00000462132;ENSP00000445831;ENSP00000463319;ENSP00000407461	HIST2H2BF	24.5802	23.3547	23.9418	23.6988	26.2064	27.0285	25.8298	25.6818	24.6356	26.5883	24.602	27.9092	24.2033	22.0164	23.5549	23.4526	22.201	23.4382	22.7257	23.5614	22.1562	21.8751	23.004	23.4245	23.4719	24.3375	23.8922	24.6222	21.4138	25.6445	24.6576	22.2135	23.2705	26.2677	22.3292	25.8069
ENSP00000450339;ENSP00000348849;ENSP00000471337;ENSP00000447677	RPS26	19.3391	18.8881	19.9795	19.7631	19.8001	20.6868	21.8191	19.8696	25.1872	22.026	20.9335	20.0361	19.4737	19.9088	19.1221	20.1662	20.0097	19.3186	19.7692	19.6416	19.7254	19.6351	19.3272	20.9494	19.6836	19.9085	19.7037	19.7082	19.858	20.1102	20.1029	20.0237	19.8207	17.5308	20.0364	20.0126
ENSP00000395743;ENSP00000348886;ENSP00000434531	STOML2	11.0496	11.4478	12.8062	8.45255	11.4141	11.8383	10.1684	10.2806	10.7411	11.2962	11.8771	11.6963	12.8696	13.3404	12.691	12.4803	14.1461	14.2275	14.1737	14.4595	16.1842	16.0143	16.0443	15.9617	11.7882	12.5936	12.0606	11.4628	12.8878	9.98187	11.4434	10.2765	14.0138	10.6698	13.8635	13.0962
ENSP00000348965	DYNC1H1	13.4577	13.9852	14.1519	13.7578	12.347	13.2046	12.1376	11.6488	11.4108	11.0098	10.5821	11.8501	14.104	14.6703	14.7147	14.6411	15.1813	15.3709	15.2122	15.4553	16.5527	16.6534	16.6089	16.5499	13.9722	14.0597	13.5103	13.8691	12.3414	12.6444	13.3262	14.3609	13.8039	14.1613	14.8553	14.2265
ENSP00000348984;ENSP00000399783;ENSP00000290239;ENSP00000300278;ENSP00000400985;ENSP00000371095	SON	13.8774	13.6707	13.5358	13.832	14.6831	12.8624	11.3811	14.4832	14.4614	13.3627	14.7062	13.8615	14.1321	14.8958	12.1345	15.6544	15.0379	14.9289	15.4737	15.1822	15.1713	14.9611	14.8197	15.4081	15.6946	16.6084	14.7994	16.1277	14.1432	15.2949	15.275	16.0624	13.8914	12.3416	13.3932	13.7551
ENSP00000349205	PIK3R4	12.1933	10.4438	10.4224	11.4737	12.1049	9.54355	11.5007	12.1974	11.7764	12.1532	10.1424	11.0774	11.3368	10.9044	10.6594	11.3649	11.2812	10.8021	11.3602	11.002	11.6921	11.7916	11.7701	11.4725	12.6899	12.4502	12.7253	12.7091	12.1692	11.8407	11.4924	12.0835	12.9259	12.176	13.1788	9.86003
ENSP00000446933;ENSP00000447705;ENSP00000450383;ENSP00000447133;ENSP00000448039;ENSP00000447821;ENSP00000446801;ENSP00000377469;ENSP00000349212;ENSP00000448035;ENSP00000403817;ENSP00000447764	NACA	17.0145	16.5796	16.7625	16.7278	11.6773	12.4596	17.6463	12.2194	10.5091	11.3551	10.8155	10.6987	17.2783	16.6066	17.1634	16.3341	10.9126	11.0115	11.7153	16.0364	12.41	16.4992	9.76214	15.1799	16.0263	11.8965	16.3109	16.2006	16.24	12.487	12.1496	11.4596	12.5867	12.6024	16.4976	15.5022
ENSP00000441980;ENSP00000349696	CEPT1	13.8393	14.5909	14.1038	14.0633	12.7039	11.3212	10.9007	11.7234	12.5846	11.9633	13.0443	10.4498	15.4957	14.773	14.4901	14.3848	15.8107	15.412	14.9638	15.3537	17.7872	17.7968	17.6784	16.8555	14.3322	14.7336	14.2998	14.0949	13.7196	13.7162	13.828	14.0842	14.7024	14.7505	15.8718	14.8358
ENSP00000349748	SFPQ	18.5516	18.5396	18.0213	18.14	21.285	19.007	22.5242	18.6697	19.0124	18.3776	20.1344	20.3878	18.5551	18.6479	20.1525	18.7167	21.86	18.7908	19.2893	20.8257	18.6564	18.6384	21.3142	20.916	20.0039	19.692	21.9172	19.32	20.9502	19.9686	17.6608	19.9957	17.949	20.5712	20.2639	19.0325
ENSP00000354347;ENSP00000349860	GFPT1	15.2578	16.4459	15.6135	14.0718	13.485	11.2502	13.9251	10.458	10.4718	14.6903	12.8412	12.9931	16.6879	16.7019	16.2874	16.5759	17.0574	16.8556	17.4592	16.6456	19.3017	18.9431	18.9207	18.0308	14.3738	15.0062	13.9626	14.9344	14.5673	13.8824	15.213	15.2164	15.1082	15.8032	15.8657	15.8414
ENSP00000443120;ENSP00000349878;ENSP00000416752;ENSP00000357192;ENSP00000357189	HDGF	16.5746	16.5827	15.9745	14.6756	9.71252	11.0036	10.81	10.254	11.0624	11.8385	11.101	12.8724	16.4915	16.2906	15.9187	15.9043	16.2228	15.7468	15.3094	15.107	16.3952	15.7552	14.8498	14.6553	13.3846	14.3652	13.2067	14.0408	10.8997	10.4727	12.6995	9.88582	12.4494	10.655	11.4861	11.4885	+		+
ENSP00000444596;ENSP00000349892;ENSP00000384288	MYCBP2	11.1819	9.57439	7.79784	12.0286	10.6052	11.7359	12.213	11.1259	11.4549	9.9818	10.4241	11.2772	8.8972	9.17101	11.1131	9.6437	9.9648	10.1462	10.5942	9.59775	11.6013	11.9409	12.4794	11.9439	8.54983	11.6745	11.3004	8.51921	12.0942	11.3094	12.1675	11.1728	11.9978	11.1279	11.4848	10.6438
ENSP00000380288;ENSP00000380286;ENSP00000350011;ENSP00000420130;ENSP00000396542;ENSP00000407380	C7orf50	13.2993	11.9403	11.5245	12.3869	11.814	11.9976	10.337	11.205	17.3957	16.375	17.1603	16.194	9.83569	14.141	9.99076	11.6487	14.2995	14.4029	15.4477	10.9685	14.7138	14.6575	14.6874	15.4244	11.3328	12.0992	10.6767	11.6662	14.2129	10.8627	14.5388	14.5046	12.6504	14.4284	10.1776	14.4626
ENSP00000399797;ENSP00000358659;ENSP00000350028;ENSP00000358658	MOV10	12.8048	13.14	12.0961	13.0766	10.4148	10.8147	11.7825	12.1409	11.7451	11.6895	11.8642	12.2984	13.6547	14.7035	14.2712	15.1943	12.8536	13.4818	11.9045	12.9638	13.1916	12.0905	13.6835	14.3105	15.2265	15.3927	16.0722	16.1285	13.698	15.4501	15.0169	15.9823	11.2802	11.5589	12.5265	12.0173	+	+		+		+
ENSP00000350512	COPS5	9.74227	13.9298	12.8264	11.2528	15.1009	15.7703	14.5936	9.96504	13.5348	13.7683	12.7492	12.7766	13.7874	11.8259	13.5849	13.7653	15.5807	15.9858	16.0985	16.406	15.6845	15.5558	15.9548	13.8927	14.7772	14.8766	15.4284	14.1788	15.3566	13.9916	14.973	14.5821	14.8929	15.3357	15.8308	15.2253
ENSP00000350518;ENSP00000379069;ENSP00000352738;ENSP00000422748;ENSP00000424522	G3BP2	15.9964	16.3318	16.9091	16.9437	15.1667	15.2851	15.3497	11.6291	15.3896	15.9324	14.8979	15.959	16.5253	17.2011	16.9318	16.9382	17.5417	17.0203	16.3297	16.8131	16.752	17.0755	17.0738	17.3501	16.5363	16.5682	16.4684	15.8689	16.149	16.6908	15.899	16.7315	14.4944	16.6394	16.5346	17.184
ENSP00000405248;ENSP00000350699;ENSP00000378191;ENSP00000423681	AIMP1	15.436	15.529	15.6825	15.4588	13.8181	14.1496	11.7367	12.1459	9.89897	10.3132	11.4149	10.8391	15.4807	15.8507	15.0191	14.7784	15.7571	15.0554	16.1039	16.3153	16.4688	16.7083	17.1498	17.3	15.2616	15.0121	14.8202	15.34	14.9321	14.4619	14.6075	14.9278	16.0823	15.4123	15.7006	12.6457
ENSP00000361816;ENSP00000361824;ENSP00000350882	SPTAN1	10.2541	11.3624	10.5264	9.64656	12.5141	12.0923	9.58684	10.2853	11.4033	13.7545	11.15	14.0295	11.5332	10.0921	11.3603	11.9565	11.1817	12.8099	11.082	11.1359	12.5226	11.069	11.7345	11.9516	11.7539	11.8256	10.3761	11.6263	11.0622	11.2086	11.7909	11.2264	10.3672	10.8194	12.3439	10.4454
ENSP00000434657;ENSP00000434412;ENSP00000350894;ENSP00000433532;ENSP00000436305;ENSP00000436040	SERPINH1	17.6381	17.1452	17.5007	17.3574	12.6839	14.3965	12.6499	11.2753	11.0572	12.7463	11.4069	10.4491	19.0912	18.507	18.5142	18.013	17.3877	17.4739	17.9164	17.5587	19.2076	19.059	18.8778	18.1299	15.7023	15.71	15.0175	16.1004	14.9104	13.4547	12.3079	15.9022	15.6927	15.9898	16.4588	15.8982
ENSP00000423775;ENSP00000351035	HSD17B11	10.558	11.1426	13.8318	11.9201	11.7848	10.384	10.0507	12.1737	10.7324	10.6014	10.2137	12.7077	11.1997	11.2052	9.64728	11.9698	11.2302	12.4936	11.8874	11.9699	17.2658	16.0907	17.6573	16.2524	13.9416	12.4676	13.0374	11.2812	12.1983	11.5918	10.8513	10.2445	15.023	13.6128	15.1923	14.9387
ENSP00000438225;ENSP00000351137	XAB2	16.3588	16.0097	17.5595	16.5707	16.5302	13.8343	15.5338	15.9405	14.5654	15.8333	14.5415	14.0543	16.2953	16.0403	16.0145	15.9722	16.5527	16.5967	16.8365	15.6387	16.2327	16.4148	15.5424	14.6554	16.8153	16.5598	15.876	16.3868	17.1856	15.7159	17.0919	17.5971	16.5723	16.0118	15.6837	14.8231
ENSP00000351380;ENSP00000425347;ENSP00000423375;ENSP00000426933;ENSP00000423901	TMA16	11.8228	14.0728	12.8925	13.7657	15.6207	10.0801	20.9419	15.9184	15.0738	16.1472	11.4669	16.6612	14.7463	15.8874	12.9488	15.0138	12.499	12.2675	13.7431	11.4788	10.4553	15.2692	11.1061	15.2663	15.1094	15.6118	15.345	14.5196	10.9564	15.3408	14.906	15.4946	15.2433	11.9557	13.0916	13.5543
ENSP00000433158;ENSP00000434672;ENSP00000437051;ENSP00000432623;ENSP00000434900;ENSP00000437156;ENSP00000434017;ENSP00000432075;ENSP00000409930;ENSP00000435266;ENSP00000434949;ENSP00000437327;ENSP00000403518;ENSP00000436323;ENSP00000435789;ENSP00000435379;ENSP00000432243;ENSP00000436744;ENSP00000435494;ENSP00000433334;ENSP00000433276;ENSP00000432041;ENSP00000436543;ENSP00000413586;ENSP00000354907…	CTNND1	14.1862	15.3473	15.1544	14.9811	12.6608	12.3864	12.7781	11.3374	12.2423	10.0455	10.8888	12.3043	15.3852	16.2658	16.3862	15.6924	15.2627	16.0701	16.3711	16.2753	16.1184	16.7674	16.1878	15.7277	14.0136	13.6896	13.1064	14.0766	13.2713	13.3728	13.6861	14.1601	13.7823	13.7315	13.9053	15.2078
ENSP00000351596	TTC37	11.1608	10.6552	10.2246	10.394	11.4629	11.4804	11.278	11.5513	11.0927	11.1873	12.4994	9.33552	12.9289	10.9051	12.362	11.4832	10.6947	11.2978	11.5549	11.1386	15.0975	15.528	15.6581	14.6894	11.6312	9.98722	10.234	10.2613	10.9109	11.8191	12.2328	10.7414	12.5545	11.0867	11.3435	10.2554
ENSP00000351777	VCP	23.5131	23.315	23.8755	23.3634	22.7151	22.6433	22.2601	23.1285	21.7941	22.2413	21.7702	21.8529	23.3173	22.7443	23.2632	23.0006	23.2187	23.1632	23.064	23.2364	23.3544	23.0675	23.1042	22.5784	22.6317	22.7925	22.9108	23.0736	23.2912	22.5177	22.8987	22.4451	23.3741	23.4057	23.6277	23.2533
ENSP00000351811	EDC4	12.0255	12.299	12.5329	12.0827	13.1274	12.1837	12.448	10.1238	11.6245	12.212	9.92611	11.5803	12.9914	12.3695	12.4453	12.1173	12.1756	13.4442	12.1441	11.9978	14.4632	15.742	14.814	14.0323	13.5265	13.7102	13.8651	11.0588	11.1378	11.8951	13.1293	10.5203	12.6769	12.4226	12.4833	9.92932
ENSP00000351851;ENSP00000377298	NUMA1	12.582	9.41421	13.0479	12.1545	15.9538	15.941	15.2348	14.096	12.7263	18.3013	15.9074	19.6753	11.1785	11.9901	12.2925	12.6254	12.094	13.0447	11.7066	12.7773	12.4323	11.2289	11.8818	12.7516	12.327	12.6925	11.3616	11.2172	11.1948	17.3887	13.9287	13.1772	11.8176	16.6117	12.2834	15.4615
ENSP00000401264;ENSP00000369590;ENSP00000352222	CTPS2	10.606	9.90464	10.8656	12.4938	13.2609	12.2628	11.5508	11.0616	10.0238	11.3715	10.3279	12.374	14.4141	12.4303	10.6481	12.1517	13.6396	12.8433	12.4916	13.0769	16.0176	16.1886	16.3981	15.6879	10.7858	11.5287	12.4059	11.951	10.8316	12.5445	12.0078	11.9617	12.4158	13.4583	12.2425	12.4879
ENSP00000384257;ENSP00000353192;ENSP00000352257;ENSP00000384082;ENSP00000384941;ENSP00000403679	XRCC6	15.2184	14.8779	15.9164	15.2753	18.5517	18.9031	18.2529	17.9766	16.1454	21.324	17.1596	22.3444	15.7869	17.147	15.7345	15.9897	16.9863	17.3046	16.9957	16.8458	16.862	17.218	17.1302	17.3233	16.4179	15.888	15.695	15.3623	13.9386	20.8396	16.741	16.723	15.0513	19.7697	15.8721	19.155
ENSP00000448927;ENSP00000448762;ENSP00000475032;ENSP00000408949;ENSP00000352438;ENSP00000352228;ENSP00000449062;ENSP00000394116;ENSP00000446130;ENSP00000390304;ENSP00000388008;ENSP00000449070;ENSP00000446601;ENSP00000447068	PCBP2	21.6332	21.3451	21.7709	21.0663	19.4149	19.7802	19.318	19.7336	18.7688	17.5761	18.1147	17.6318	21.6867	21.2184	21.4521	21.2366	21.1743	21.6102	21.4425	21.4193	21.7798	22.1391	21.7579	21.1674	20.1082	20.094	19.9024	19.9315	19.6151	18.0379	19.0648	19.9332	19.901	20.1738	19.6985	19.19
ENSP00000361484;ENSP00000387885;ENSP00000391764;ENSP00000416343;ENSP00000408952;ENSP00000398822;ENSP00000361490;ENSP00000361491;ENSP00000353030	PTPRF	10.9729	10.433	12.6412	12.5837	11.1963	10.3746	9.68765	10.8011	10.7297	10.9465	8.71194	12.0903	11.6982	11.0422	11.7035	10.4864	11.2195	13.5268	12.8229	13.9216	14.7149	14.2933	13.2288	14.9579	11.8493	11.5153	9.99023	9.98282	10.9418	10.7238	10.3869	9.4054	10.9812	10.924	10.6786	10.8927
ENSP00000353094;ENSP00000263741;ENSP00000444451;ENSP00000435962;ENSP00000384207	SDF4	11.1272	11.0488	11.3197	9.69696	10.9814	12.6373	10.2181	12.131	11.2224	11.4398	12.7369	10.4843	13.4159	11.8296	13.8224	12.64	16.153	15.9713	16.2986	16.0671	18.3563	18.4722	18.1646	17.7741	12.5291	11.7721	11.7655	10.0593	11.6652	11.0392	9.74903	13.1603	12.9032	12.8392	14.1399	10.359
ENSP00000358073;ENSP00000353098	MCMBP	15.1875	14.0777	14.5958	14.0013	9.9732	11.9839	11.938	11.6405	9.38628	10.6889	11.5189	11.8132	16.0022	15.7153	15.3048	15.5674	15.4121	16.1179	16.1924	15.1719	17.0917	16.8078	16.4941	15.0949	13.4838	13.1181	12.0484	12.4316	12.0234	12.2355	11.511	11.2215	12.5335	9.6809	11.9667	8.97795
ENSP00000390133;ENSP00000376197;ENSP00000353224;ENSP00000437753	TFRC	16.2648	16.7105	16.7902	15.9394	16.3128	14.6084	15.0418	15.6841	14.0463	14.7495	13.5758	12.8366	16.5809	16.545	16.3828	16.0679	15.9442	16.271	16.4952	16.2552	16.4624	16.7679	16.0841	15.8963	16.1139	16.3332	15.9166	16.9615	16.5636	15.9608	16.0044	16.226	16.7094	17.1016	17.0436	16.509
ENSP00000379083;ENSP00000353375;ENSP00000407602;ENSP00000373243;ENSP00000264724;ENSP00000415130;ENSP00000334770;ENSP00000416743;ENSP00000409731	MAP4	15.8977	16.3138	15.5656	13.8129	11.2618	11.7095	16.3004	11.2171	12.096	13.5486	11.5197	11.931	16.1096	15.817	16.4671	16.3665	14.5216	11.8108	14.3981	15.1102	14.7105	16.1143	14.9886	13.1872	14.986	14.4993	14.9868	14.7353	15.3596	12.6783	13.8023	13.4519	11.7309	10.7037	10.3983	10.8077	+		+
ENSP00000471051;ENSP00000358863;ENSP00000471999;ENSP00000469433;ENSP00000416926;ENSP00000353467;ENSP00000472325;ENSP00000358866	FLNA	15.2293	15.307	13.96	15.4018	12.4671	12.3833	12.3767	12.6264	11.3504	12.1656	12.4329	11.4106	15.2918	15.3692	14.8539	14.896	13.3102	13.5471	13.9871	15.0898	14.577	14.5693	13.648	14.7577	13.6031	13.5043	12.5878	13.859	13.235	11.941	13.5217	14.2345	13.5603	13.5791	13.027	13.048
ENSP00000421288;ENSP00000422203;ENSP00000353741	ETF1	15.9669	15.5619	16.0476	15.9609	16.1478	16.2152	15.688	14.5076	14.924	14.8534	14.3935	13.3192	15.8495	15.535	15.6124	15.1856	15.6298	15.5408	16.0524	15.7347	15.3788	15.6212	15.724	15.4539	15.0876	15.7518	16.2346	16.1209	16.4887	15.4179	15.855	15.6206	15.9922	15.7108	16.6008	15.5154
ENSP00000441897;ENSP00000435381;ENSP00000353920;ENSP00000436367;ENSP00000015877;ENSP00000374513;ENSP00000374511	ADARB1	10.016	10.4642	11.587	10.1478	11.734	11.8782	12.1881	11.1081	12.0693	12.3723	9.82431	11.2845	9.88212	10.2911	10.5169	10.9312	9.92753	11.0668	11.1694	12.1971	10.1814	10.0085	11.3867	10.7708	17.6407	18.937	16.5719	18.4481	16.1143	16.9884	16.7155	18.5358	10.5739	11.4175	13.0538	10.5206	+	+		+	+
ENSP00000404436;ENSP00000416932;ENSP00000368540;ENSP00000354039;ENSP00000368527;ENSP00000414800;ENSP00000368541;ENSP00000439329	UBAP2	15.7063	16.171	16.321	15.6844	13.0441	12.7443	10.6071	12.0463	12.1823	10.6997	10.2616	9.79739	15.8125	16.0849	16.0667	15.4963	15.1158	12.988	15.1918	15.1915	15.1136	13.5362	14.947	13.7344	10.873	11.7361	10.1837	11.9625	12.3442	12.0393	10.9429	12.4335	10.4297	10.6455	10.7498	11.4789
ENSP00000354040;ENSP00000445473;ENSP00000444277	GTPBP4	13.2686	14.6504	12.9446	13.1497	14.9302	14.1443	14.8107	13.8531	19.2743	15.9081	21.156	22.031	13.3952	14.0669	13.4197	14.3351	14.5083	14.025	21.2104	14.3461	21.6968	21.7523	21.7402	20.8656	22.2281	15.2847	22.839	22.4047	22.5381	21.7404	22.6119	21.0797	21.9217	21.2177	21.5623	14.6981
ENSP00000354074;ENSP00000415549;ENSP00000361435;ENSP00000414321	RPS24	19.2752	19.5983	19.5484	19.5244	19.7974	19.0558	20.5304	20.1844	22.0108	21.661	20.0843	19.6675	19.8962	19.8451	19.5073	19.6493	19.6768	19.7955	19.4442	19.8355	19.588	19.5441	19.4689	20.4967	19.3618	18.7287	19.1902	19.2599	19.0273	19.5852	18.9524	19.2292	19.3906	20.2711	19.2416	19.2603
ENSP00000380206;ENSP00000354125;ENSP00000407785	EIF3B	17.6709	16.5547	17.187	17.5185	16.3093	14.3723	13.877	15.3327	15.8767	12.5988	15.2371	13.9788	17.061	17.1777	16.7466	17.752	17.6883	17.9526	17.6263	17.8786	17.1892	17.5369	17.6628	17.3287	16.8161	17.1621	17.1101	17.3445	16.9412	16.4492	16.8047	17.6052	17.1174	16.7392	17.3401	17.1118
ENSP00000423533;ENSP00000378284;ENSP00000354346;ENSP00000426743;ENSP00000422319;ENSP00000378279;ENSP00000423290	MATR3	18.5567	18.0261	17.8427	18.7256	18.0031	17.5145	18.3919	17.9436	18.6909	19.4493	19.6051	20.5665	18.0283	18.8502	18.301	18.8885	19.0574	19.7452	19.7596	19.7835	19.8492	19.5198	20.0082	19.8721	21.7037	22.2319	20.7453	22.1515	19.6372	21.0961	20.5472	21.9667	18.185	18.596	19.1864	19.0728	+	+
ENSP00000376233;ENSP00000354429;ENSP00000355311;ENSP00000354681;ENSP00000355324;ENSP00000354781	OPA1	12.0407	13.0261	12.1638	11.4218	11.1675	11.8879	11.7569	10.9895	11.9409	9.03341	10.9686	11.7896	12.9509	12.1598	12.4849	11.7316	12.228	13.0467	13.4357	12.7364	14.94	15.1357	13.3053	12.1865	12.1045	11.9768	12.1854	13.3612	13.1213	11.599	13.8941	12.8666	13.4501	13.0525	13.921	13.8705
ENSP00000354522	TOP1	11.0158	13.9559	12.3453	11.4594	17.0986	16.8451	19.0959	17.1091	18.3853	18.9062	18.4734	20.7315	13.8517	11.9603	12.4074	14.2644	13.0921	15.3202	17.1828	13.7699	12.7773	18.3607	13.4883	16.5924	15.0892	15.9371	15.2832	15.6544	19.0658	18.4152	16.1457	16.5729	14.3947	17.2431	13.5544	16.2686
ENSP00000354720	SMC3	14.5639	14.258	11.2355	13.8653	13.2924	12.9938	13.682	13.5288	10.528	13.3092	10.4181	15.0516	15.0511	14.5537	14.7758	14.8406	15.5632	16.4411	16.124	16.4468	17.1486	16.9396	17.3985	16.8964	14.8868	15.4512	14.177	15.308	14.071	14.5664	13.6534	14.6931	14.32	13.4044	14.0632	14.1916
ENSP00000354739	RPL12	20.7227	20.7334	20.7722	20.3275	21.0329	21.2764	20.3654	21.4822	24.8426	23.6549	23.4165	21.9354	20.4583	20.5977	20.6693	20.1108	20.4227	20.5164	20.6615	20.4267	20.3549	20.4324	20.5307	20.5085	20.1578	20.1202	20.191	20.2547	20.4858	20.2729	20.5743	20.5594	20.3266	20.5796	20.4252	20.2842
ENSP00000387270;ENSP00000384844;ENSP00000386406;ENSP00000386843;ENSP00000387327;ENSP00000377571;ENSP00000354791	DCTN1	15.4681	18.3062	17.9413	15.3087	17.686	18.3408	11.4362	17.7254	16.8724	16.3312	16.2686	9.83007	18.4174	12.4222	17.5686	13.4539	15.0201	16.3329	15.375	15.4223	18.1188	18.7587	17.4243	14.5027	15.7951	17.2439	17.4768	10.9291	15.8863	17.2412	12.0971	12.8518	18.2382	18.2152	18.1995	16.017
ENSP00000354876	MT-CO2	10.3692	9.83889	12.1105	10.3377	11.3089	10.4022	11.3832	11.0099	10.7722	10.7115	12.4391	10.2163	9.57116	12.1036	11.4007	11.5435	13.8928	13.5236	14.1776	13.3808	16.1747	15.7983	16.2155	16.0139	9.47853	13.0595	10.5665	10.4363	11.6294	10.3725	12.0036	11.2729	11.6127	10.2828	10.3279	10.858
ENSP00000355011	ILF2	18.6581	17.2731	18.7679	18.9764	16.72	18.2708	18.6362	18.2158	20.7373	19.5341	19.2304	19.303	18.5043	18.9646	18.5684	19.0211	19.1217	18.6597	18.5899	18.8608	18.1599	18.5656	18.9775	19.2932	22.87	23.7624	22.3336	23.4372	20.6981	21.7312	20.5666	23.2038	18.6105	18.6488	18.1374	18.9386	+	+
ENSP00000355114;ENSP00000415833;ENSP00000380187	DCAF12	16.3201	18.2368	18.1456	18.4446	11.7827	9.97253	11.4324	11.4146	12.0377	10.1184	10.2712	10.6667	18.9629	18.9888	18.6231	18.2558	17.9354	17.9612	18.0017	17.6426	18.0866	18.0555	18.1556	17.4264	15.9999	16.3869	16.5265	16.2293	11.4951	12.431	9.91989	14.3203	10.8903	12.9697	13.007	11.9112	+		+
ENSP00000375705;ENSP00000355465;ENSP00000355464	AHCTF1	10.9266	12.235	11.7025	11.032	13.4931	11.3862	12.4684	12.6355	11.2593	14.296	12.1885	15.3573	9.55941	11.3975	11.3076	10.3711	11.4109	12.2555	12.0713	11.364	12.6113	11.8606	13.0939	13.6145	10.8933	11.6375	10.1669	11.4636	12.2106	14.59	10.0861	12.7888	9.69183	13.0023	11.0947	12.1173
ENSP00000355471	TFB2M	13.204	13.6869	13.7947	10.9136	11.7702	10.7909	9.94612	10.6172	10.4706	12.1048	11.2817	12.4705	15.7553	14.6958	14.7878	13.5235	15.5473	16.1645	16.4366	15.6041	17.3796	17.658	17.4609	17.0219	13.0559	13.5128	13.4362	13.709	12.4815	12.1578	13.3424	13.3229	11.4818	12.8686	14.4605	13.767
ENSP00000355493	ADSS	13.5404	14.7747	13.191	14.1725	11.3623	11.051	10.1084	11.9937	11.1765	11.6121	11.6034	12.3205	14.8882	14.3225	13.7773	12.8459	14.1536	12.8412	12.7698	13.884	14.5866	11.3544	14.401	13.6339	12.2288	11.2413	11.8455	12.5557	12.1035	10.972	13.0848	13.0973	10.7312	10.6353	12.5775	10.1376
ENSP00000355540;ENSP00000355541	HEATR1	10.8681	11.7098	10.6104	9.85245	12.2475	11.7294	10.8965	9.04515	10.5453	10.3722	12.8576	11.3022	11.808	8.59125	8.47047	9.16449	10.2569	9.40631	11.2131	10.3832	13.2503	12.4167	12.7674	12.0981	10.7565	11.0123	12.2198	8.99764	10.5903	8.91627	11.5826	8.84688	8.40998	10.2857	12.138	10.031
ENSP00000355587;ENSP00000355586	NTPCR	18.1941	17.6171	18.7144	16.5895	11.4563	10.6536	14.5784	12.3232	11.8957	15.3837	15.4667	15.3155	18.2144	17.4223	18.567	18.8032	18.7396	19.0623	19.0325	18.6726	20.1158	19.9444	19.9203	19.4677	16.2809	17.2724	17.3617	16.5372	16.5186	16.5489	16.4828	14.3405	15.8125	15.9115	18.0577	14.3823
ENSP00000355740;ENSP00000355741;ENSP00000355739;ENSP00000403704	COQ8A	10.5405	11.9723	9.67208	11.4406	12.1229	12.9855	10.5072	9.9893	11.1019	13.6806	11.5152	10.2302	9.77035	11.7403	12.5278	11.6223	15.061	13.3173	14.4723	15.7164	16.519	16.3833	16.4784	15.0098	12.0429	12.3187	11.5346	9.99227	12.0761	11.3159	11.3917	11.029	13.6934	16.0777	14.4733	10.3151
ENSP00000355759	PARP1	16.8427	15.8601	16.5813	16.4345	22.2592	21.85	21.7873	22.2746	19.3296	24.2137	22.127	24.9135	16.6789	17.8848	15.7549	17.1504	16.1548	17.6512	17.3191	17.6156	16.3275	16.5552	16.4112	17.8546	17.1886	17.2649	16.2435	16.4613	15.8112	23.1704	19.8312	19.0812	18.6233	23.0574	17.6901	21.7807
ENSP00000355777	ACBD3	17.1238	17.633	16.2107	15.8604	11.4089	11.7977	13.8603	10.8606	10.6341	10.9759	10.2957	11.0234	16.1977	16.373	15.4417	16.2691	16.6923	17.0338	17.1016	16.9236	17.1327	16.968	16.9869	15.8311	12.6631	14.7735	13.8986	14.8455	14.1284	12.7798	13.5327	14.0752	12.9521	11.951	13.3687	9.79742	+		+
ENSP00000355890;ENSP00000477245	EPRS	17.0674	17.5344	17.0476	16.9255	15.6816	15.767	14.1094	16.2647	14.4015	13.6724	14.4076	13.1686	17.9612	17.3877	17.16	17.7443	17.2379	17.4876	17.5211	17.9342	18.1578	18.1344	18.3155	18.4324	17.244	17.151	16.9487	17.0379	16.0923	15.4029	16.2468	16.3355	16.5277	16.7439	16.5061	16.2854
ENSP00000355894;ENSP00000355895	LYPLAL1	10.4889	11.5881	11.758	12.5535	11.7208	10.3002	11.4832	11.2986	9.91006	10.1421	11.3646	11.307	10.3877	10.404	10.7564	12.6962	14.9334	14.5621	15.2073	14.0439	17.0199	17.019	17.0816	16.5359	14.173	10.4084	10.9302	10.6426	12.1819	11.7977	10.6713	10.2093	10.6869	9.89993	10.1999	15.194
ENSP00000355899	RRP15	14.7171	13.6991	11.1509	14.9256	17.0373	16.8954	17.4458	12.1949	17.5246	17.1026	18.2489	17.8703	13.8966	14.7482	13.0323	14.5356	14.5861	15.2679	14.6202	13.2852	15.4241	14.9783	14.9629	16.0348	15.5636	16.1528	15.5618	13.4588	13.0547	15.6759	15.7465	16.1898	11.7383	15.65	14.6878	14.1582
ENSP00000356134	TFB1M	12.8106	12.11	11.5338	12.4209	12.2561	10.8463	17.2713	12.9744	13.5535	10.0593	11.3308	13.2959	12.6642	11.9973	11.1759	13.2146	12.3125	13.1917	12.706	12.7581	13.9663	12.3431	12.9308	12.774	13.3652	13.8856	11.0315	10.6583	10.061	12.9882	10.2543	12.4035	11.5122	11.7628	12.5378	11.393
ENSP00000400561;ENSP00000356155	PIK3C2B	11.9225	9.91556	12.1509	9.36186	18.9575	19.3691	18.6261	18.7927	17.9778	17.9606	17.3976	16.9428	11.1118	11.8307	19.1513	19.1656	18.9992	18.7661	18.9125	12.6172	11.8548	10.3457	10.2944	12.6912	11.516	18.7121	18.9728	18.9298	18.9808	18.2834	18.4147	18.8936	18.7809	19.5957	19.2428	18.9269
ENSP00000356290	MTHFD1L	15.9866	16.7532	16.1376	16.3707	13.5234	13.821	10.8847	11.2508	11.6802	12.9226	12.9548	11.0524	16.8048	16.6437	16.4848	16.4272	16.8266	17.0282	16.3128	16.5615	17.5081	17.8697	17.0265	16.6649	14.1458	13.9405	14.0009	14.9186	13.6938	13.6618	13.879	14.1527	15.4427	15.4029	16.132	15.4598
ENSP00000356350;ENSP00000420813;ENSP00000356348;ENSP00000356354;ENSP00000438247	PCMT1	23.3768	23.6719	23.5486	22.7616	22.8259	22.5469	21.5599	22.8186	21.3668	22.0022	19.8128	21.4277	23.0572	22.9835	22.6245	22.42	22.4853	22.7303	22.5705	22.353	22.3598	22.8192	22.7503	22.5847	23.2268	23.3318	23.3953	23.3565	21.9751	22.4708	23.1209	22.7397	23.0588	23.2143	23.114	22.8744
ENSP00000356405	CDC73	12.2965	11.3835	10.7136	12.6734	11.3447	11.8408	10.7326	9.89571	11.2279	11.3083	10.3438	12.0317	11.0592	12.8747	11.3859	11.824	12.7013	13.0412	13.1783	13.0642	12.854	12.5392	13.4149	12.7443	11.5211	12.0307	12.1373	11.0302	10.5443	11.2949	10.1787	12.3494	11.5499	11.9601	11.916	11.6073
ENSP00000356413;ENSP00000356414;ENSP00000356415;ENSP00000383752;ENSP00000356416;ENSP00000356411	RO60	11.1269	9.93775	10.8386	11.9953	12.593	10.1821	9.25251	10.6353	10.465	11.2535	13.4924	10.856	13.4141	12.9482	10.2609	12.7173	11.6525	13.8716	13.3899	13.1435	14.9148	12.6865	13.2269	14.6246	11.1567	12.0099	11.5226	12.105	10.1567	12.4638	11.5351	11.1261	11.9816	11.3184	11.4067	12.438
ENSP00000356520	DHX9	19.9099	20.0534	19.9595	20.2089	20.1303	19.7845	20.1763	20.1211	21.5314	20.6017	20.8516	20.8756	19.7738	20.2818	20.2468	20.3431	20.3157	20.1344	19.9481	19.9094	20.2402	19.7851	19.9521	20.1395	23.7541	24.7577	22.9598	24.0338	21.6823	22.365	22.5121	24.1242	19.5996	19.657	19.8414	20.2277	+	+
ENSP00000477486;ENSP00000356584	TOR1AIP2	10.5912	12.4774	11.6435	12.658	10.1308	10.4538	11.6902	12.0512	11.6992	11.7119	11.3984	11.7504	11.8336	11.7716	10.3601	11.2943	13.0049	14.7247	11.3549	10.7929	16.5319	16.437	16.2088	13.7124	10.2555	12.8198	10.755	11.8565	9.6893	11.763	11.8166	12.0321	13.5978	12.435	12.9199	14.0573
ENSP00000356652;ENSP00000385771;ENSP00000356654	CACYBP	17.1948	16.3583	17.2508	16.5798	14.7787	15.9469	15.259	11.984	14.7425	10.9687	10.503	10.3196	16.9814	16.64	16.892	16.7577	17.2068	16.7123	17.3762	17.1269	16.7245	17.3093	17.4686	17.2318	16.3115	16.6486	16.2507	16.4817	15.907	15.4715	15.1637	16.867	15.1939	15.8534	17.2085	15.8329
ENSP00000356853;ENSP00000476692;ENSP00000476327;ENSP00000361284;ENSP00000361289;ENSP00000361285	UCK2;UCK1	17.2201	17.1485	17.2889	17.1894	10.4694	11.788	11.0024	10.6225	11.6738	9.47795	12.6066	11.3241	17.7796	17.6826	17.9923	16.9912	16.8354	17.1121	17.2043	17.0673	17.5615	16.8587	17.4321	17.1205	13.8388	14.3318	14.6327	13.7631	13.1983	11.8184	11.2454	13.5478	12.2318	12.4747	12.2208	12.4352
ENSP00000376018;ENSP00000356972	NDUFS2	14.0857	13.3529	14.0988	12.797	12.1536	10.5291	11.255	11.0513	14.0218	12.8293	13.097	9.9824	15.6469	14.9892	15.6033	15.4326	16.2044	16.2635	16.3332	15.5017	17.5399	17.6052	17.4207	17.6122	13.39	14.4281	13.1718	13.3113	11.1603	12.88	10.3874	14.2215	14.7061	14.4894	15.3686	15.1851
ENSP00000356989	PFDN2	18.8925	19.2611	18.3933	19.0954	10.8677	11.2853	11.8446	11.6959	12.1274	9.33817	9.98716	10.6923	19.9004	20.1786	19.9367	19.6678	16.3357	16.6418	16.8551	18.7141	18.6175	18.0742	18.8009	16.7933	15.9656	16.3671	16.9007	16.288	14.1328	12.6168	14.523	16.1163	15.4627	13.9701	15.5353	13.182
ENSP00000357215;ENSP00000396441;ENSP00000412620	GPATCH4	11.2309	13.7135	13.1673	13.1376	13.6583	11.2717	17.118	11.227	15.6819	13.8671	14.4496	15.664	12.6143	12.8504	12.9152	12.2338	12.0157	11.8388	11.5001	12.3489	11.904	11.238	10.7007	13.2913	13.6482	14.2524	12.4614	13.5461	11.783	14.2307	12.3959	13.8972	12.5929	13.2909	12.4095	13.5565
ENSP00000357459;ENSP00000292205;ENSP00000357456	ADAR	16.9472	17.135	17.4368	17.4141	16.307	16.3741	15.7348	16.3336	15.6091	16.06	16.5192	17.3042	16.8724	17.7774	16.7053	17.5733	17.3057	17.2295	17.8209	17.3977	18.0722	17.162	17.9321	17.6697	21.6694	22.9881	21.0196	22.6345	20.0591	21.14	20.8119	22.9504	14.1561	14.3676	16.058	15.9472	+	+		+	+
ENSP00000430008;ENSP00000357621;ENSP00000430432;ENSP00000381331	HDAC2	18.1169	16.9645	15.8288	17.2289	12.7553	14.2153	12.1094	12.8148	11.7842	13.2807	13.1481	17.1209	16.4488	17.7544	16.7531	17.7434	18.4359	17.8511	19.2108	18.0774	19.1212	19.2853	19.4355	18.7921	17.181	17.3616	15.8375	17.3759	15.9259	16.1665	15.9317	17.0511	16.6779	15.9109	15.345	13.1074
ENSP00000357643;ENSP00000357642	MKI67	11.7155	11.3098	10.5778	10.6792	13.5557	13.7401	14.5241	14.0914	11.533	16.8337	13.8797	17.7732	11.2938	11.5145	9.70131	11.2857	10.497	8.9451	10.5094	9.99038	8.72366	11.2077	10.7676	10.8439	11.0631	12.1932	9.89058	10.8152	9.93873	15.7802	12.3289	11.2224	11.3624	15.3496	9.12397	13.4394
ENSP00000385228;ENSP00000357679;ENSP00000357676;ENSP00000357683	CHTOP	16.0438	15.9143	15.2744	16.7652	15.71	16.5564	18.0144	17.5832	17.3858	17.4703	18.8594	18.2477	16.1062	11.0035	16.965	17.9676	16.0273	16.4152	15.8076	16.2393	12.5334	14.7089	11.7178	16.6067	18.2419	18.229	16.2582	17.7269	15.0739	18.4003	17.4618	19.1853	14.8693	16.0087	14.1834	16.45
ENSP00000357836;ENSP00000400333;ENSP00000357831	SNX27	17.0114	16.3975	16.4111	16.1617	11.6727	13.0977	10.6237	10.9753	12.4865	11.9082	11.7866	11.9125	15.658	16.1276	16.361	16.5357	16.6187	16.615	16.4932	16.9962	17.0196	17.2673	16.353	16.1343	13.1962	13.5315	14.0407	12.4191	10.4755	8.97766	10.7398	11.4114	12.5694	11.5659	10.9415	11.5359
ENSP00000357838;ENSP00000439042	OAT	14.9902	13.9295	14.3754	15.09	12.837	10.4682	11.7957	10.7374	11.7096	11.7781	10.7755	11.8221	15.3164	14.3945	15.2278	15.0268	14.2965	14.8906	15.7766	15.1374	15.5789	16.7655	16.8897	16.0457	14.5638	12.5976	12.3713	14.5541	13.0829	12.1027	12.5867	12.4043	13.8335	14.025	14.1918	12.864
ENSP00000383941;ENSP00000357851;ENSP00000357858;ENSP00000444354	BUB3	18.4264	18.9345	19.0038	19.1469	15.3105	14.9383	14.3069	10.7657	13.6859	13.4807	13.0377	12.293	19.2703	19.2977	18.0651	19.229	17.8803	19.1484	18.8274	18.9599	19.06	19.0565	19.2744	18.6504	16.7283	16.656	16.9243	17.0036	15.1762	14.9611	15.3567	15.4399	16.0473	15.9402	15.7393	16.626
ENSP00000357879;ENSP00000357876;ENSP00000388089;ENSP00000414499	PSMD4	13.182	13.7609	12.8028	14.6879	11.0818	11.9564	11.0847	10.6911	11.3384	11.9445	10.7848	11.8101	14.71	14.7254	11.0864	13.2234	15.5875	16.0439	15.275	15.9266	16.8109	16.4405	16.2955	16.0212	10.6337	12.7855	12.4139	12.0682	10.9316	10.4309	12.4431	12.7616	14.3628	15.271	15.7689	14.2675
ENSP00000358060;ENSP00000475847;ENSP00000358050	TARS2	11.7521	11.9991	12.1852	12.4873	11.1672	12.1779	11.1344	12.2293	12.2537	12.5562	11.4112	9.73251	14.8604	13.9949	14.3403	13.9979	15.381	14.2864	15.209	14.5752	16.6758	16.8585	15.9669	16.4309	10.4764	11.5867	13.4363	11.7287	10.658	10.4059	12.0485	12.5347	13.7222	12.4218	13.5516	12.7828
ENSP00000438178;ENSP00000358140	EIF3A	15.9365	15.4482	15.4145	14.8648	13.6728	14.9299	15.1461	15.6021	13.3279	13.5962	10.5512	12.262	15.338	14.1007	15.5292	15.3361	15.4222	14.6934	14.3927	14.3264	15.4434	14.1788	14.547	14.8755	14.7381	15.7726	15.3424	15.8111	15.7352	14.6301	15.7544	15.153	15.1818	15.49	15.842	14.1698
ENSP00000387997;ENSP00000358242	PNISR	13.6621	14.2338	14.09	12.2075	14.5882	14.4073	14.6739	11.868	13.9251	13.643	14.7813	13.1961	16.0083	13.5027	11.0859	13.9145	12.0504	12.9831	13.6091	13.1113	11.44	13.4143	12.8667	11.1806	13.3072	13.5557	15.5308	14.0375	13.3373	13.4995	13.3995	10.4694	13.9046	16.2721	14.3251	16.5208
ENSP00000358272	NDUFAF4	14.6469	11.2185	11.1632	10.5693	11.564	11.4834	10.8859	10.8253	11.7782	10.474	11.2635	9.4027	14.8917	15.1067	14.5668	14.5926	14.0028	9.67042	15.264	15.451	16.0618	15.5634	16.8386	15.7127	11.795	11.0801	11.4665	11.3693	9.47758	12.3645	9.15118	12.8038	11.1549	11.7169	11.092	8.9875
ENSP00000413970;ENSP00000358400;ENSP00000409664	MDN1	10.6966	11.5975	8.98594	10.932	11.6188	11.292	12.1196	12.303	10.8247	12.2374	12.427	10.2856	10.7299	10.3877	9.91556	9.41586	10.5079	9.94299	10.5075	8.9996	11.4793	11.8762	12.5851	11.553	9.7306	9.20467	12.4355	11.8425	10.1705	8.2547	11.1313	8.85233	9.78235	10.03	13.6551	13.0562
ENSP00000358417;ENSP00000358415	PHGDH	20.8315	20.7043	20.9569	20.2937	19.5125	19.8016	19.0504	20.2145	19.2866	19.4917	19.0698	18.7572	20.5172	20.2262	20.4654	20.4748	20.9673	21.209	21.3002	20.7488	21.7776	21.5846	21.405	21.2915	19.9244	20.0407	20.1854	19.7499	20.3457	19.324	19.6256	19.843	19.7933	19.9767	20.2026	19.6838
ENSP00000358478	TTF2	11.1392	10.9352	11.486	11.111	11.2454	12.1042	11.1558	9.5985	11.6359	9.83539	10.7392	11.924	11.5063	10.7079	11.0943	11.0318	12.78	12.5603	12.8602	13.0684	13.7192	13.5994	13.386	12.9276	10.738	11.1051	10.445	10.8322	11.389	9.75926	10.6303	11.0984	10.847	10.8904	11.4231	11.6196
ENSP00000358487;ENSP00000358497;ENSP00000442609;ENSP00000265607	RNGTT	13.6261	12.7748	13.2107	13.1661	9.76585	12.0909	15.163	12.0918	11.1947	10.5407	12.2544	11.8437	14.8066	12.8433	14.9686	14.8864	14.1315	12.5887	14.4453	14.4926	14.7313	14.1029	14.1789	13.3165	10.555	12.9266	12.6032	13.5819	12.3178	11.5399	11.6709	10.4292	15.7959	12.1938	12.5917	11.7291
ENSP00000472560;ENSP00000400155;ENSP00000471445;ENSP00000358547;ENSP00000469316;ENSP00000377163;ENSP00000470051;ENSP00000377165;ENSP00000468986;ENSP00000391701	MPP1	17.2247	16.9691	17.4655	16.8483	10.189	10.6271	12.0241	12.554	11.1878	11.0052	11.7356	13.1817	17.5165	16.9264	16.8999	17.0246	14.7029	15.5496	14.9371	14.8771	14.9145	15.14	15.3757	15.0342	12.1624	13.5001	13.0596	13.4508	10.9047	11.6647	11.3249	10.6921	11.5704	10.8628	11.2759	10.2622
ENSP00000358554	BCAS2	17.6374	17.1121	17.7311	17.2324	11.7718	13.9384	14.8974	10.8111	11.1822	16.1549	15.8589	14.2171	16.9764	17.5151	18.0896	17.9078	17.7195	17.1872	16.286	16.9892	17.5076	17.275	17.6694	17.8976	17.811	17.6519	17.5564	16.8764	16.9153	16.7163	16.2068	16.8112	16.1475	16.1181	16.9814	14.0078
ENSP00000472996;ENSP00000358563;ENSP00000475762;ENSP00000400542;ENSP00000475562;ENSP00000395693	DKC1	14.8743	13.4634	14.5515	11.9345	17.0379	13.5853	17.3527	16.5856	18.2233	17.6874	19.6225	19.0704	13.6329	14.0149	13.6335	13.9052	13.2117	12.4615	13.0151	12.9164	14.3299	13.2362	14.9422	13.7299	15.7287	16.2215	14.7381	15.2517	14.9155	16.4483	15.7527	15.5416	15.7848	15.0595	14.9137	16.3908
ENSP00000358635;ENSP00000347380	SYNCRIP	15.9417	15.7197	15.3858	16.258	15.6504	15.3412	17.3297	14.5464	18.5628	17.3826	16.8494	18.0392	16.1947	16.9713	16.7388	16.9794	16.2279	16.1528	16.3523	16.7636	16.3756	15.9977	16.9712	17.4979	20.5143	21.2224	20.1108	21.5072	18.1862	19.4786	19.1961	20.7351	16.1321	15.897	16.6249	15.6811	+	+
ENSP00000441065;ENSP00000358640;ENSP00000399104;ENSP00000445061;ENSP00000416167	SLC16A1	17.0795	16.6695	15.0974	10.696	17.2016	9.75616	15.4292	16.7347	16.0485	17.087	9.47844	16.8558	17.2499	17.7735	15.9156	18.0105	18.6379	18.8108	18.3872	18.9579	20.4266	20.0423	20.1699	19.9203	18.0062	17.4772	16.557	15.9648	15.5682	16.3154	15.9216	17.0671	18.2331	17.267	17.7148	17.8114
ENSP00000469636;ENSP00000358674;ENSP00000470385;ENSP00000358667	UBL4A	14.3859	10.3124	11.044	10.9723	10.698	9.88809	14.2422	11.8282	12.0244	10.6342	11.8914	12.9809	10.9939	10.6984	12.0072	11.0226	18.2755	18.2913	17.282	17.8869	20.3254	20.5061	20.2093	19.3307	10.8574	12.9021	11.1821	11.0746	14.0686	9.00998	14.2828	11.737	9.86954	15.4692	15.5868	15.1671
ENSP00000358716	DDX20	13.2205	12.8002	14.8316	13.6707	11.1691	9.88094	11.7121	10.8015	12.1491	12.1087	10.4951	10.6788	15.7843	13.3668	14.9882	15.292	15.2766	15.7539	15.0409	15.8979	16.7951	16.5076	16.4357	16.4114	14.2735	14.4894	14.3501	10.9414	11.3823	11.2672	9.76806	13.4635	12.1535	11.891	11.5143	12.507
ENSP00000473638;ENSP00000473552;ENSP00000358799	RBM15	12.7163	10.7052	10.7845	10.0164	13.0091	12.147	10.6666	11.0735	12.5834	13.8799	14.6292	14.0855	11.411	12.8449	11.4739	15.0831	13.9885	9.73546	11.4194	13.5313	10.8531	12.9778	14.3215	14.0807	13.5741	14.727	13.5725	13.8984	12.4525	13.5916	13.7874	14.8027	9.9568	12.8296	10.2565	13.2052
ENSP00000358812	PDCD11	12.0743	9.44137	11.5917	10.7091	13.7136	12.7441	12.4279	11.9288	15.1946	14.5227	15.5707	16.6238	13.5459	12.6972	13.532	13.3244	13.3135	12.719	13.5648	13.9224	14.0945	13.1527	15.1131	15.6313	14.2012	14.7775	11.8807	13.6237	11.242	15.1717	13.3238	14.0986	13.433	13.2537	13.4894	12.9207
ENSP00000468971;ENSP00000358857;ENSP00000469363;ENSP00000358850	EMD	18.0273	16.854	17.0789	17.4984	20.5591	20.8368	20.1072	21.1126	17.7865	22.1348	20.8981	23.0852	17.9021	17.6377	17.7053	18.6484	19.5029	19.7158	20.0298	19.6049	21.1188	20.5763	20.5862	20.3835	17.1309	18.8776	17.248	17.6536	17.7165	21.0841	19.132	19.5637	18.5159	20.3976	17.5439	20.7603
ENSP00000358909	SFXN2	12.3784	11.0468	11.0859	12.714	10.9802	12.2337	11.821	9.91996	11.921	11.0024	11.5477	10.6384	11.8403	12.0481	12.5716	11.0234	12.0712	14.7799	14.1503	14.0135	17.009	17.3469	16.7705	16.18	11.4562	10.5772	11.5421	12.3538	11.1275	11.1752	10.6817	10.8312	11.514	9.9881	12.9986	12.7157
ENSP00000358921;ENSP00000438890;ENSP00000406028;ENSP00000473334	ACTR1A	17.3648	17.704	17.8341	17.3646	16.7838	17.0413	16.4212	17.266	16.4994	16.514	15.896	15.1023	18.2356	18.1938	17.9028	17.7045	18.5255	18.3216	18.0242	18.2555	18.4863	18.662	18.5193	18.5945	16.7799	17.2033	16.9193	17.0612	17.063	16.5068	16.5628	16.4018	17.0827	16.8967	17.0621	16.3845
ENSP00000475209;ENSP00000403730;ENSP00000470203;ENSP00000358997;ENSP00000475726;ENSP00000358991;ENSP00000475277;ENSP00000377291;ENSP00000476227;ENSP00000377287;ENSP00000476192;ENSP00000392662;ENSP00000475872;ENSP00000406249	IRAK1	10.5015	11.5366	12.0916	12.0422	12.1284	11.2763	11.564	12.6871	9.62795	12.5453	13.0889	10.5369	12.5315	11.5381	12.8125	14.5424	14.7643	15.5339	14.252	14.4048	16.7838	17.3611	15.8746	16.0922	9.4945	10.502	11.4111	12.005	10.5841	9.89007	9.63918	12.3077	12.2951	11.4837	11.9868	12.2719
ENSP00000359000	GBF1	12.1022	11.179	11.0861	13.0939	12.1064	12.0875	11.2368	12.3584	12.1176	12.1477	12.4821	12.7174	10.5028	10.808	11.4826	9.81288	11.9521	11.0418	11.9537	10.9831	11.9205	13.1564	12.7402	11.0151	11.7162	11.5141	11.9848	11.1883	10.5558	11.3999	11.0854	12.2348	11.8588	11.6721	12.2322	12.0825
ENSP00000474710;ENSP00000475080;ENSP00000359024;ENSP00000385410;ENSP00000473835	NOLC1	13.7639	12.9694	13.0542	12.8525	15.6953	16.073	19.6664	17.121	17.6808	15.8332	19.2816	18.1105	14.0417	13.5386	12.5706	13.5764	15.1804	14.2928	15.1653	11.8692	13.4071	15.0107	14.2453	14.2735	14.2285	13.9859	14.8608	14.8273	13.1359	15.5577	14.3565	16.0819	14.5408	15.7049	16.5373	16.2075
ENSP00000469041;ENSP00000359026;ENSP00000469576;ENSP00000417763;ENSP00000471233;ENSP00000359032;ENSP00000470868;ENSP00000377315	NAA10	11.2739	15.7527	15.6388	15.5785	11.8269	10.398	11.6232	9.61943	12.2701	10.9659	11.3478	11.3281	15.6118	15.723	15.9019	15.2887	15.7503	15.749	15.814	16.0348	16.269	15.9563	15.8264	15.5138	14.5734	15.9478	14.6372	14.4436	13.6514	13.2749	13.7157	14.0709	9.05001	14.2005	14.8902	11.1432	+	+
ENSP00000359039;ENSP00000359042;ENSP00000359038	PRPF38B	18.2146	18.2952	18.5391	17.5217	16.4721	16.2742	16.0815	11.2544	10.6697	10.1141	11.2422	12.5179	18.3059	17.7555	17.9808	18.1838	17.235	16.7331	17.5151	16.9201	17.4913	17.4869	17.0868	16.1475	16.5821	16.7315	16.7449	16.872	16.5586	15.4174	16.529	16.0127	17.0118	12.1301	16.1195	16.3046
ENSP00000377752;ENSP00000437665;ENSP00000359225;ENSP00000440081	CNN3	19.7417	20.3316	20.6423	19.8533	8.89327	12.0963	9.80381	10.9164	10.7176	12.1452	13.337	11.5192	19.8422	19.5318	19.3662	18.3339	18.1273	17.7796	18.4672	18.0209	18.2126	18.4021	17.7028	17.3661	10.8204	14.9778	16.1487	14.2751	12.7827	14.2361	11.6354	14.254	14.6608	15.0129	15.3617	16.7161
ENSP00000440692;ENSP00000359233;ENSP00000403357;ENSP00000377780	ABCD3	14.0804	11.8123	14.1503	12.179	11.9876	11.5611	12.4253	9.44131	11.2871	9.8478	9.75015	11.975	15.1114	14.3893	13.8702	14.0806	14.3441	15.5836	15.855	15.0915	17.5337	17.6724	17.6937	16.9408	13.4648	12.8616	12.3587	11.5732	9.37598	10.5911	9.44349	11.9402	13.2309	11.7966	13.4531	9.71038
ENSP00000359345	RPL5	19.4829	19.0321	18.8275	19.2674	20.0876	19.5818	18.9445	17.5595	22.7539	21.5276	22.7976	21.7045	19.9281	20.1516	19.1219	19.6135	19.4855	19.6081	18.9452	19.9635	19.4358	19.1935	19.4274	20.1784	20.1363	20.3807	20.2435	19.9512	19.944	20.0333	19.5115	20.8051	20.2358	20.6612	19.5634	20.5417
ENSP00000359380	SCD	10.5348	12.1083	10.3425	10.6147	10.8116	11.0351	12.0243	10.7006	11.4061	12.2901	9.8857	11.1308	10.9102	13.4956	13.3899	12.8345	12.6287	14.7781	14.794	15.2813	16.9925	16.9788	16.6448	16.1884	11.2176	10.9131	9.68469	13.9177	10.5019	12.6813	13.3646	10.7826	12.617	12.4885	12.2388	12.7971
ENSP00000359436;ENSP00000410964;ENSP00000384900;ENSP00000429229;ENSP00000429621;ENSP00000428112;ENSP00000276461	ERLIN1;ERLIN2	11.6661	13.2579	11.4942	10.2441	15.4071	10.7022	12.1553	11.4217	12.2244	11.0218	14.2866	11.28	12.9415	12.4495	10.8375	10.9883	10.4639	13.4787	14.8708	15.0187	16.4294	16.3818	16.8968	16.4996	14.4777	14.0902	13.0669	13.3383	11.4794	13.4959	10.1443	9.09766	14.5256	14.8565	15.4157	15.4824
ENSP00000468988;ENSP00000359508;ENSP00000471441;ENSP00000395923;ENSP00000472650;ENSP00000359501;ENSP00000471641;ENSP00000218200;ENSP00000472931;ENSP00000359506;ENSP00000472320;ENSP00000359502;ENSP00000471598;ENSP00000413764	FMR1	14.9266	14.8331	15.112	13.2087	15.0337	14.8197	14.5209	9.16626	15.9016	15.7165	15.0651	16.3813	13.7486	13.6338	16.2581	16.4233	15.0024	14.9719	15.3462	15.8854	14.1292	14.7902	15.0939	16.0532	13.9594	12.6066	12.2232	14.7014	13.8494	14.3631	11.5228	15.0952	11.267	12.8384	10.6921	14.0272
ENSP00000359645;ENSP00000457051;ENSP00000405117;ENSP00000454674;ENSP00000457866	RBMX	18.9458	18.8888	18.8643	19.4925	20.9631	21.0962	21.0226	21.3185	21.1819	22.1789	21.7685	22.8164	18.7767	20.5675	19.8888	20.4489	18.9608	19.2248	18.502	19.838	19.1801	18.6352	18.8474	20.3334	21.9888	22.7506	21.455	22.2457	19.8548	22.0501	21.1569	22.4296	19.3102	20.6598	19.7559	20.9913
ENSP00000359727;ENSP00000441795	BAG2	16.2637	17.4957	16.8034	16.6857	13.1207	11.9201	11.3116	10.2268	11.6957	11.7727	11.3808	10.944	17.7919	17.0114	18.3731	18.6317	19.083	19.3519	19.2759	19.5485	20.3378	20.5809	20.1366	19.8743	18.0357	17.746	18.1818	18.2952	15.9699	15.2224	15.8391	12.2336	18.5139	18.3133	18.6135	17.8408
ENSP00000442324;ENSP00000359878;ENSP00000409612;ENSP00000359871;ENSP00000446176	ACADM	11.7959	10.8904	10.6406	10.0457	11.2653	11.174	10.7862	11.8798	11.0601	10.7616	11.8433	11.2856	11.7286	11.5219	11.8288	12.1062	14.0841	11.3458	12.4862	11.4261	14.3607	15.9716	15.8829	16.2051	11.7778	11.0581	10.9187	13.1492	11.0477	11.9109	11.3988	9.65328	10.5917	11.5547	13.6439	13.2593
ENSP00000359898;ENSP00000359910;ENSP00000397047;ENSP00000345584;ENSP00000409284;ENSP00000311121	PSMA7;PSMA8	14.8182	14.6473	11.4669	14.5939	15.7669	16.6104	15.2957	15.8209	10.6808	14.793	14.3465	11.1655	15.2115	14.3524	14.8367	13.6574	14.1392	14.5229	14.5841	14.4284	14.9756	15.4091	14.6789	17.0337	14.4168	13.4641	13.8002	13.5116	14.0678	16.1886	14.535	15.9982	16.3369	16.3091	15.9612	15.9509
ENSP00000359939;ENSP00000473660;ENSP00000473303;ENSP00000359921;ENSP00000359922;ENSP00000359923	EXOSC1	15.9504	15.0783	15.2161	15.5992	15.2323	11.0759	15.6814	12.1824	16.2431	15.7614	16.3768	14.956	15.6643	15.99	14.9934	14.9494	14.4498	15.1833	16.174	15.3333	15.9384	15.4343	15.5315	15.2997	14.5779	15.3646	14.9886	14.5068	15.6618	14.6606	14.7192	14.8713	14.6252	15.3837	15.3459	14.8603
ENSP00000360031;ENSP00000324315;ENSP00000414863;ENSP00000446184	RRP12	11.5579	12.5781	12.9413	12.8163	12.0138	13.5571	16.7919	11.5821	14.0672	13.9107	13.0674	15.8754	12.4527	11.4762	13.079	11.0135	12.3649	11.172	11.295	11.5015	12.7204	11.5076	12.2442	14.7496	13.0423	12.8802	12.6492	12.8566	10.7705	14.0359	12.0549	13.7087	13.8111	13.2339	13.6037	13.2486
ENSP00000360034;ENSP00000360029	SERBP1	19.7083	19.9622	20.1513	20.1264	17.2655	18.3534	21.2519	17.4054	17.1367	17.6907	18.7379	18.6243	20.2228	19.5345	19.7894	20.1621	20.0809	19.8297	19.7449	19.8089	20.4355	19.8985	19.9597	19.8349	17.6849	19.0017	18.6678	18.7995	18.1137	18.4169	18.1581	17.8412	17.6889	17.3124	17.6556	18.049
ENSP00000360265;ENSP00000360268	ALDH18A1	17.7572	17.704	17.7213	16.8093	11.5203	13.4321	15.0651	12.3123	14.293	10.7574	13.4392	12.1873	18.1004	17.6052	17.7694	17.3532	17.1698	16.9697	17.4177	17.3093	17.2476	17.9139	17.4247	17.0365	15.2918	15.5325	14.6243	15.7398	13.1623	13.9495	13.1473	15.1238	16.1352	16.0516	16.269	16.1048
ENSP00000379182;ENSP00000379181;ENSP00000360286;ENSP00000432609	RAE1	15.6895	12.6788	10.6875	16.261	14.4577	14.1157	15.2589	12.702	10.4384	14.9589	12.5208	15.0014	15.8569	16.1023	15.0505	15.5882	16.7213	17.1269	17.0748	16.6441	17.6781	17.6521	17.4797	16.831	14.8295	14.7256	15.6711	11.5796	14.2785	11.7585	9.78939	12.2967	16.258	15.4156	11.0906	14.8515
ENSP00000360329	TTC4	12.461	11.5871	14.4493	13.914	12.4022	10.7843	11.4291	10.9957	10.4406	12.9025	12.8416	10.2896	12.2473	13.1284	10.6786	15.7412	16.547	16.5047	15.9955	16.633	16.0172	16.1329	15.9386	15.777	12.7498	12.8561	13.0679	12.197	11.3787	12.1654	12.0299	12.9439	14.7328	14.5519	15.5621	14.4042
ENSP00000360412;ENSP00000360401;ENSP00000437838	NOC3L	12.6667	11.5466	10.5086	12.8708	14.0038	12.1065	16.1331	14.8815	18.6352	16.8407	16.5096	16.2	10.735	11.7806	13.4656	12.467	9.65039	12.6759	11.1567	13.8313	14.304	12.3285	11.6969	14.9163	14.6891	15.3107	13.5507	13.6115	10.629	15.8447	15.1715	15.5262	14.3807	15.1488	15.6496	15.5558
ENSP00000360464	NKAP	23.2478	22.8811	23.393	22.6512	22.6161	23.1502	22.405	23.431	21.9231	22.9542	21.9539	21.6482	22.8391	22.5393	22.8265	22.4764	22.659	22.5524	22.7273	22.0008	22.6735	22.6295	22.1573	21.6403	22.8561	22.4662	22.618	22.9861	22.9424	22.587	22.5384	22.4088	23.0734	22.7074	22.9866	22.4849
ENSP00000360532	CDC5L	17.9137	17.9711	18.2327	17.852	19.0335	18.7035	19.8948	18.9983	18.7923	18.7438	18.8771	18.6197	17.5344	18.2078	18.0243	18.1978	17.8687	18.3609	18.1267	17.8348	17.957	18.0078	18.2331	18.0465	18.8385	18.7864	19.0209	18.9674	18.5545	18.7954	18.8673	18.5251	18.4848	17.7392	17.5879	17.3324
ENSP00000360644;ENSP00000360638;ENSP00000360640;ENSP00000360639	DPM1	16.2215	15.0592	14.6787	15.1154	11.6483	10.3405	13.3462	10.8493	15.3301	11.9622	12.0366	16.0332	16.9508	15.7089	16.6396	16.5292	18.0235	17.9796	18.4711	18.1546	20.5177	20.6579	20.2957	19.8058	16.1028	15.9899	15.5771	15.7937	16.1565	15.5861	15.1951	15.1161	14.7346	14.3697	13.3508	15.7421
ENSP00000360671	SLC25A5	19.407	19.5422	19.2516	19.2868	12.8441	16.9998	17.0272	15.9886	18.7155	17.1289	10.2668	16.9262	20.8726	20.6517	20.5712	20.6944	21.8119	21.5917	21.9273	21.7527	23.4763	23.6537	23.4139	22.4137	20.5177	20.1598	19.5294	19.4976	19.6449	18.9559	19.3485	19.2367	19.8762	19.8585	20.3479	19.6834
ENSP00000360683;ENSP00000437732	PTPN1	11.1377	11.6252	12.364	13.6904	12.7967	13.7395	11.8189	10.91	11.6137	11.0501	11.9839	11.992	13.0505	12.2646	12.9381	15.1003	13.961	15.2107	13.966	12.5026	15.4334	15.2107	15.0984	14.6567	13.2455	11.9364	13.9056	14.3794	13.0709	11.2712	12.6638	11.3793	15.0307	13.6894	15.1035	12.4494
ENSP00000360768;ENSP00000389182;ENSP00000277882;ENSP00000407972	RPP30	15.8917	16.6969	15.7523	16.5156	8.64178	12.7996	12.0282	10.5768	10.6308	10.5066	10.5422	11.7609	16.929	16.8464	17.1967	17.2303	14.9652	17.2047	17.1405	16.9091	18.4371	18.5578	18.7661	17.6315	16.0723	16.4587	15.7869	16.5423	15.2592	14.9611	15.5777	13.6472	15.5571	15.667	16.3736	14.8406
ENSP00000360828	DDX27	13.1946	13.1838	13.3019	10.9625	14.1006	12.4891	14.4706	11.4238	15.5646	11.6791	15.8412	15.8368	12.5831	13.368	12.2452	12.8926	11.3857	11.1126	10.8831	10.8083	11.7872	11.3651	11.2073	13.4873	12.7077	12.8484	11.338	9.8002	12.9513	13.7243	11.5538	12.6719	11.1567	13.5495	12.0028	12.0167
ENSP00000429013;ENSP00000361027;ENSP00000361030;ENSP00000361026;ENSP00000305557	AMOT	18.9347	19.5073	19.2607	18.8843	17.0592	16.0507	16.3149	15.6151	15.5211	16.6045	15.1437	16.3139	19.4442	19.1451	19.0737	19.2034	18.2066	18.3519	17.8106	18.4705	19.3389	18.8091	18.8913	18.5096	17.5921	17.8365	17.8909	17.4432	16.2337	16.9369	16.0844	16.487	16.758	17.113	16.9735	16.8997
ENSP00000455188;ENSP00000361076;ENSP00000456270;ENSP00000416638	RPL7A	19.6754	20.0654	19.7836	19.6325	21.1853	20.87	20.3584	20.4507	22.2248	21.4339	22.5311	21.9566	19.4998	19.9019	19.8687	19.2669	19.7771	20.2101	18.8354	20.2325	20.1265	20.207	20.1947	21.7193	20.1593	19.9814	20.193	20.0151	20.0732	20.2112	20.6031	20.6787	20.4519	20.5829	20.1309	20.5301
ENSP00000457813;ENSP00000361092	SURF6	10.8026	13.5852	12.4631	12.8602	16.3024	14.4533	16.3981	15.8294	17.2998	15.6623	17.2232	17.9752	11.0866	13.9199	13.5325	14.3481	13.9365	14.061	13.7	10.7617	10.0538	10.6689	14.1998	14.2089	14.8674	14.0587	11.0652	14.5553	14.1108	15.9596	15.7571	15.7651	14.7114	10.7986	13.5079	16.1684
ENSP00000361167;ENSP00000361171;ENSP00000361169;ENSP00000361180;ENSP00000393207;ENSP00000339530;ENSP00000397961	GTF3C5	14.4877	13.8594	12.4483	13.9347	10.4366	13.3629	10.3159	10.9729	10.5214	11.5553	11.7279	12.6399	14.4992	14.2399	14.473	14.4445	14.454	13.5443	14.8794	14.7698	15.632	15.1329	14.8432	14.7914	14.7691	14.9972	15.9378	15.0997	13.3045	14.2834	12.161	14.3176	11.3623	10.5347	10.2032	12.9617	+		+
ENSP00000361202	IRS4	16.2153	16.2955	16.4998	15.8576	15.9294	15.2427	15.6677	15.8611	13.5611	16.378	15.1496	17.0264	17.8703	18.3559	18.0376	18.3847	18.8446	18.6111	18.2467	18.269	19.5994	19.8045	19.4444	19.4015	20.304	20.7293	20.4413	21.4295	20.3955	20.8848	21.308	21.5795	17.3187	17.1425	16.5734	17.6645	+	+		+	+
ENSP00000361219	GTF3C4	12.112	13.0378	11.565	12.9339	11.46	11.7884	11.1125	12.1958	10.3594	11.6117	10.4664	11.1161	13.7065	14.4408	13.0345	13.6478	13.0372	12.8375	13.5631	13.0993	13.4001	13.1831	13.8677	13.6683	12.3192	13.8537	11.4624	12.6303	10.5098	9.73039	12.9091	11.3141	10.325	11.3215	10.0153	11.4827
ENSP00000361283;ENSP00000379888	RPS8	18.891	19.4864	19.7308	19.3709	20.6162	20.0825	20.2414	20.5706	21.5368	20.6109	21.3366	20.9448	19.8821	19.2797	19.4107	19.5008	19.6615	19.1625	19.768	19.8333	20.3651	19.5803	19.3718	20.7205	19.1817	19.8221	19.9247	19.1933	19.6519	19.4638	20.0443	19.9674	19.9817	20.3177	19.9003	19.9683
ENSP00000361433;ENSP00000361427;ENSP00000444917;ENSP00000361426;ENSP00000361425;ENSP00000418463	EXOSC2	12.6573	14.1666	10.8066	13.2586	13.6804	14.097	14.5217	11.907	17.9456	15.9957	15.7755	13.7948	12.9583	13.2358	12.7492	12.8009	12.4977	12.9248	13.327	13.2212	12.9816	14.6861	13.7256	14.0337	13.7453	15.1232	12.9768	14.515	14.0932	14.7341	13.2852	13.3093	12.8415	14.5984	14.6505	14.5553
ENSP00000443185;ENSP00000361512;ENSP00000361495;ENSP00000361505;ENSP00000370043;ENSP00000424595;ENSP00000381504	PRPS1;PRPS2;PRPS1L1	19.0878	19.3455	19.6976	19.4096	17.3321	18.1266	16.621	14.0197	16.7002	16.2579	13.9472	15.8718	20.0669	19.6477	19.6398	19.7846	19.2306	19.3774	19.6363	19.3988	20.2084	20.4404	20.5009	19.0207	18.7438	18.814	18.9585	18.7736	18.3826	17.9768	17.4867	18.3527	18.5954	18.3595	19.2619	18.3457
ENSP00000361626;ENSP00000389639;ENSP00000405937	YBX1	19.1874	19.1104	18.6644	19.2626	17.8665	19.0159	19.5651	19.0712	19.7052	19.0571	19.6304	19.8575	18.6357	19.4664	18.9781	19.9288	19.4246	19.6678	18.9241	19.8976	18.8397	18.7825	17.9967	20.1862	21.2269	21.9184	20.9282	21.5335	20.2039	20.318	20.9173	21.4553	19.7036	18.9532	18.9042	19.923
ENSP00000361628;ENSP00000405866;ENSP00000361623	RADX	11.7858	11.2791	12.2443	10.723	12.7593	11.1962	10.4582	12.2072	11.0161	11.6987	11.7015	12.2666	12.4748	10.5891	10.0032	12.2852	13.2353	13.7378	13.3908	12.9809	14.6649	14.9137	14.5806	13.9464	10.8173	11.3313	11.1504	11.1991	10.2409	12.0262	10.543	11.5452	11.0839	10.7867	12.6728	10.9264
ENSP00000361658	NUP188	12.587	12.7867	12.2727	13.2307	12.4907	11.7409	12.241	12.4493	11.5618	11.5585	9.99253	12.9156	14.6207	13.2571	13.2687	13.5054	13.5767	14.9505	13.6012	12.5652	16.3042	16.135	15.5267	16.0065	10.9741	8.71097	10.4845	11.5146	9.79459	10.1305	10.029	9.80254	12.0608	11.6115	13.3198	12.1441
ENSP00000361704;ENSP00000361699;ENSP00000442646	CTPS1	17.765	17.5813	17.7774	17.0812	16.0199	16.028	15.8165	10.7574	14.3349	12.9708	12.3518	13.4841	18.6298	18.4997	18.4234	18.2513	18.6264	18.8087	19.1267	18.6995	20.4078	20.6494	20.5677	20.4772	17.3817	17.2422	16.9422	16.6718	15.9914	16.1194	15.3115	17.1832	18.3422	17.7306	18.4477	18.4163
ENSP00000468882;ENSP00000361927	HNRNPH2	15.3258	15.4565	14.9976	15.852	15.7161	15.4314	14.7377	11.867	11.4894	11.4835	10.8949	11.6939	15.3213	14.7247	16.1923	14.0832	15.3194	15.2221	16.148	15.3315	16.0579	15.6027	15.9376	15.5677	16.2135	16.0302	16.2206	15.3832	10.8597	14.3573	12.4643	14.8535	14.7736	13.5269	14.4528	11.5098
ENSP00000361953;ENSP00000361947;ENSP00000361948;ENSP00000361949;ENSP00000398267	PABPC4	17.0423	17.3679	16.7714	17.15	17.0885	17.1622	17.0901	15.9929	16.9404	16.6562	16.9368	17.4887	17.1618	17.8532	17.5923	17.9422	17.3441	16.8477	17.456	16.9886	17.4578	17.4755	17.2231	17.5615	19.0947	19.1902	18.9503	19.3693	18.2124	17.9097	18.5044	19.0203	17.4713	17.0463	17.2096	17.9348
ENSP00000392027;ENSP00000362110	SF3A3	16.0936	14.7879	9.31888	11.1959	13.7601	14.6379	15.4462	12.3774	13.389	14.5496	14.4635	13.9137	12.9718	15.0537	14.7777	14.7774	15.5983	15.3172	14.9575	16.3919	15.0393	14.5491	15.2539	13.2301	15.5551	14.9295	14.7717	16.3243	15.2327	15.4189	14.4315	14.8338	15.3549	13.5917	13.9331	13.4731
ENSP00000362208	MRPS15	15.814	14.9568	15.1687	15.4184	9.99898	10.63	11.5701	12.452	11.5393	11.5385	13.2961	13.0892	15.2801	15.1474	15.4471	15.0323	10.4244	12.295	10.9527	11.7063	11.3218	11.1553	11.2391	14.5933	14.8557	15.0756	15.0056	14.7996	13.779	14.3426	10.6358	14.3096	9.517	12.4186	13.5919	11.4279	+		+
ENSP00000362243;ENSP00000362244;ENSP00000320228	MAP7D1	11.187	11.3752	12.7314	11.1442	12.2119	13.1388	14.6731	11.5052	11.0703	10.8896	13.6058	14.457	12.3394	10.8424	10.3899	10.5274	11.2306	12.871	11.8549	11.9165	12.5781	12.4737	12.5471	13.0804	12.8185	13.7597	13.423	11.0705	11.8997	13.7979	12.4739	12.7216	16.3722	16.7768	16.3349	17.3037
ENSP00000362287;ENSP00000246314	AGO3	15.9627	16.1456	16.8826	16.161	12.7337	12.4124	11.4683	11.6867	12.4573	15.1007	13.3626	14.168	16.2687	16.3334	16.1734	16.1524	16.1389	15.8316	16.2511	15.6403	15.7569	15.7265	15.0223	15.3721	14.7475	14.5365	14.7135	14.0798	11.8282	14.6481	11.7809	9.97879	14.1152	12.7556	12.971	14.9149
ENSP00000362298	SGPL1	11.2336	10.8155	12.7121	12.51	12.7749	9.93549	15.7597	11.1049	11.3178	11.7403	12.5289	11.0127	11.808	10.7992	12.5081	9.80844	11.7924	11.6792	12.9966	11.7397	13.1156	12.8129	12.1524	12.2341	11.3194	10.8309	10.6801	12.7484	9.85995	11.304	9.93185	12.6251	11.2721	10.3457	11.6911	9.96185
ENSP00000399698;ENSP00000362339;ENSP00000362338;ENSP00000362335;ENSP00000398165;ENSP00000437979;ENSP00000404997;ENSP00000385432	SAR1A;SAR1B	15.4786	15.1536	15.6228	15.9649	15.0125	16.2506	14.1808	16.6789	10.7302	10.4567	11.9765	15.9795	14.8166	15.3919	14.9402	15.588	15.0156	14.8304	15.9746	15.2908	16.1872	16.6538	16.3865	14.793	16.8201	16.3044	16.5751	17.1324	17.3629	16.4687	15.3483	16.4694	17.4326	16.5412	17.3567	16.8625
ENSP00000362352	H2AFY2	9.01872	11.9921	11.3355	11.9257	18.111	17.7744	16.6302	17.4379	15.3776	18.7278	17.3776	20.3699	12.5541	11.8702	9.95181	11.5929	11.3796	11.2954	10.9438	11.4803	14.2268	11.5111	13.9855	12.3594	14.55	15.4931	13.7205	13.5221	11.8724	17.6979	13.9337	13.7245	13.3701	17.645	13.7997	16.3673
ENSP00000470986;ENSP00000444708;ENSP00000472461;ENSP00000362413;ENSP00000472834;ENSP00000405452	PGK1	16.4431	13.8848	15.073	13.9353	16.0468	16.0383	15.7525	10.4398	15.2595	15.7867	13.2625	14.5888	14.7383	15.5074	15.7617	15.8523	15.3393	15.8675	15.9643	15.9648	15.3494	15.4475	15.8049	14.8143	15.6382	15.2767	16.1512	15.7042	16.589	15.4107	15.8143	15.8163	16.0828	16.133	16.1337	14.6488
ENSP00000362576	YARS	15.1161	14.682	15.2506	15.1578	13.1017	13.945	13.5633	14.128	10.2876	11.5094	11.8814	11.3025	14.57	14.1031	10.3297	14.2937	15.1078	15.222	15.756	15.2828	15.6523	16.1781	15.359	15.1087	13.9889	14.6532	14.5791	12.9653	13.6891	11.413	14.1871	14.2731	13.8403	14.3846	11.1134	11.0883
ENSP00000362584;ENSP00000362592;ENSP00000436986;ENSP00000396057;ENSP00000398242;ENSP00000436565;ENSP00000442384;ENSP00000432298;ENSP00000433805	RBBP4	18.0165	17.5221	18.1175	15.695	14.6385	15.355	15.8338	15.201	12.517	17.0972	14.3245	17.8014	18.0878	17.4506	17.6119	17.5477	17.9475	18.6426	18.1202	17.8837	18.4707	18.2296	18.4202	17.9174	16.8742	17.2776	15.462	16.3567	15.243	17.6487	16.3514	15.6461	15.9913	17.7035	17.1591	17.5181
ENSP00000362638	MARCKSL1	16.8613	15.3856	16.0704	16.6281	10.285	13.0771	12.0993	11.5559	12.142	11.9393	10.6369	11.5464	15.7972	16.9645	16.5086	17.1434	17.4109	17.212	17.1251	16.6753	17.6335	17.1451	17.3569	16.3803	11.9311	10.4993	13.9501	13.3871	11.3194	10.1675	10.059	13.8007	13.0961	10.7162	12.3839	12.5102
ENSP00000411744;ENSP00000362648;ENSP00000392147	PPP6C	19.6751	19.2408	18.8624	19.4554	10.4551	10.5987	13.4643	13.0159	10.9952	13.004	9.59454	10.5833	17.995	16.8944	17.1787	16.6221	20.6022	19.9338	20.1621	19.7849	17.6034	17.812	16.5815	16.5472	14.4814	13.7273	14.4484	15.9946	14.7314	13.2183	11.3949	14.7377	14.5938	15.0081	15.1569	15.8411
ENSP00000362687	DDX50	13.6816	13.2751	11.075	14.898	10.9017	11.8035	15.7232	11.6353	15.0625	12.0035	14.7866	17.2287	12.818	15.2943	14.3694	15.6758	14.3637	14.8591	13.4933	14.057	14.8903	13.4245	14.3072	16.2841	15.1639	15.5485	15.3982	15.9326	13.625	15.1809	13.6024	17.1712	13.8382	13.1204	13.662	13.88
ENSP00000362688	EIF3I	18.7691	18.5463	18.0492	18.5558	14.829	15.5175	14.9805	14.9466	16.2112	15.4269	16.685	15.4894	19.1589	19.1418	18.833	19.3719	19.7313	19.6536	19.5536	19.5488	19.7014	19.9028	19.6076	19.6571	17.7709	18.0885	17.5397	18.1493	17.2365	17.1988	16.805	18.1252	16.9167	16.4592	17.8549	16.1719
ENSP00000362712;ENSP00000362711	TXLNA	14.3532	15.957	15.4142	13.9057	10.6472	11.5203	12.2265	11.7776	10.9352	9.57312	11.5616	11.6314	15.6073	15.3375	15.8785	14.2349	12.1293	13.4686	14.1324	14.2865	14.7475	14.5983	10.0593	11.64	13.0985	9.54701	13.5722	13.038	11.4407	12.2172	12.0541	10.8222	11.0228	11.0946	11.987	13.3542
ENSP00000362744;ENSP00000288666	RPS4X	21.9154	21.9963	21.9303	21.8143	21.939	21.7603	22.3441	23.0437	22.5837	21.8647	22.0332	22.5659	21.9191	21.8675	21.8012	21.6624	21.9311	21.9963	22.1896	22.0984	21.9952	22.0488	21.9671	22.4416	22.1753	21.9689	21.7971	21.5568	22.5646	21.6763	21.6987	21.6427	22.4354	21.8954	22.5192	21.9173
ENSP00000362803	PPIL1	17.8898	17.9109	18.0654	17.9061	17.9861	10.4972	15.3725	11.4321	10.1537	9.7898	12.3791	12.433	17.2653	17.0314	17.7814	18.034	16.6365	16.5232	16.8342	16.6733	17.5013	17.8721	17.948	17.228	18.546	16.7221	16.9032	17.372	17.3984	16.8599	10.2869	15.789	16.4666	16.793	11.554	12.6396
ENSP00000362807	PEF1	22.3026	23.1298	21.4223	22.9281	15.7614	16.8708	16.4682	16.4413	15.3859	12.7632	11.6273	14.5336	20.12	22.3189	21.6744	21.7544	16.6464	16.456	16.7962	16.437	15.3763	16.801	16.9576	16.4269	17.9914	18.0235	18.3032	18.4641	17.1581	16.7956	16.9676	17.5151	17.5382	16.5475	17.7351	16.6403
ENSP00000442247;ENSP00000362873	NDUFA8	10.6868	13.5911	14.0496	10.0605	12.0607	11.0846	10.9619	12.4093	11.1083	10.9893	10.0283	12.5556	12.3191	15.9053	14.0087	15.0657	15.6561	15.6559	15.9985	14.4664	17.0991	17.4395	17.803	14.5867	12.4356	13.906	14.561	12.2056	11.8659	11.8577	11.8244	14.6873	15.2711	11.3234	15.756	13.3729
ENSP00000444660;ENSP00000362918;ENSP00000439394	YTHDF2	16.9736	17.2731	17.6551	17.529	11.7503	11.8383	12.2405	10.8857	12.9276	14.3208	13.9538	13.8087	17.3978	16.7898	16.8429	17.0786	17.3168	17.1425	17.2007	17.4998	18.3707	18.547	18.5915	17.9863	16.5574	16.5298	16.1464	16.0488	10.6963	13.8874	11.0652	16.2506	12.1965	15.2786	13.8479	13.9574	+		+
ENSP00000362931;ENSP00000391069;ENSP00000354674;ENSP00000362928	SRPK1	10.2256	13.6836	10.881	10.2856	11.7372	13.6857	16.1263	11.4362	14.7349	13.7615	12.528	12.4622	13.6854	10.4006	13.9358	13.8415	12.4272	12.5906	10.3881	13.0767	13.6443	12.6642	11.5943	14.0961	14.795	14.6516	13.0271	14.7379	13.4291	14.5336	14.0295	14.7798	12.7497	13.6517	10.4855	13.7203
ENSP00000362936	TRNAU1AP	19.103	19.2068	19.7056	18.7932	11.7924	12.7061	12.0374	11.8798	13.5411	12.1969	12.617	12.255	19.629	19.0676	19.2203	19.3508	18.8971	18.5352	19.4327	18.5304	18.9919	19.347	18.2484	17.6336	15.2036	13.2298	14.1316	14.0689	11.8819	11.628	13.7244	13.8324	8.92214	11.5056	9.24573	11.4501
ENSP00000363018	RPL10A	21.8588	21.8209	21.8973	21.6408	21.7963	21.8516	21.4832	22.3685	23.6491	22.3666	23.2083	22.5488	21.9887	21.7285	21.6207	21.377	21.653	21.8249	21.6301	21.7942	21.7677	21.9251	21.9925	21.385	21.6675	21.7213	21.916	21.7448	21.8942	21.8787	21.8374	21.9061	21.7332	22.1716	22.3982	21.9881
ENSP00000363041	CISD1	12.6958	15.2368	11.4363	11.7894	12.4316	12.2221	8.91469	10.3428	10.5096	12.0438	11.2519	12.4595	11.1127	12.0839	15.2503	15.0224	16.9229	16.6168	15.7426	17.0359	18.5111	18.3293	17.6512	17.5177	10.1172	10.6545	10.9969	10.3786	13.0815	12.0723	11.355	10.825	11.0077	14.6872	10.6893	11.0575
ENSP00000380570;ENSP00000363198;ENSP00000363205;ENSP00000392871;ENSP00000440897;ENSP00000438594	NFS1	19.4406	19.2087	18.9092	18.8735	11.2785	10.4037	13.3382	12.8732	11.841	12.8202	12.788	11.4828	19.7966	19.4724	19.2559	19.2781	17.8697	17.8947	17.6961	17.4537	18.1562	17.9019	18.1433	16.6401	16.0697	13.4647	15.0865	10.7778	12.0381	12.3344	9.36294	12.6083	11.456	10.9368	11.5222	10.8503
ENSP00000363315;ENSP00000363313	PRPF4	11.6977	12.8991	12.3242	10.1245	12.242	9.94457	11.7253	9.52312	10.8558	12.41	9.87664	12.4933	12.1688	12.4856	10.7113	12.3481	13.506	14.0766	13.5123	13.2942	13.9442	11.7243	14.4545	14.2402	11.9497	12.8949	10.9464	9.789	12.3358	13.8142	12.8773	13.2117	12.6212	12.7706	14.2436	13.2428
ENSP00000363641;ENSP00000363639	TXN	23.613	23.2308	23.9504	23.5698	21.5433	21.901	21.207	21.2387	20.6078	20.8787	18.6732	20.0708	24.4141	23.7577	23.6636	23.8777	22.9672	23.2264	23.3597	23.1307	23.5638	24.309	23.8373	22.7406	21.808	21.8798	21.8989	22.1523	22.1676	21.6925	22.1168	21.8243	22.34	21.911	22.1692	21.3319
ENSP00000363642	BMS1	10.2411	11.3117	11.4487	11.2058	10.4334	12.1514	15.2933	11.4821	13.7944	12.5704	11.4272	15.6051	10.2374	10.6981	11.6971	10.9742	10.9901	11.3523	11.3241	10.4583	10.9145	11.1924	11.5052	11.2189	11.9972	16.6397	11.378	11.2363	10.4301	14.6993	13.0627	13.6042	10.7563	11.7576	11.3386	12.6374
ENSP00000363676;ENSP00000398888;ENSP00000390839	RPL11	19.1899	18.931	19.5828	19.0375	20.0448	20.5185	20.306	20.3012	23.0937	21.0311	21.875	21.6231	19.3215	19.6715	19.4232	19.4349	19.5563	19.8283	19.269	19.6995	20.022	19.9155	19.8239	20.2092	19.8335	19.5569	19.5668	19.6656	20.111	19.47	19.8401	19.8686	19.5401	20.0227	19.491	19.9324
ENSP00000363745;ENSP00000474437	HNRNPR	11.8741	11.1212	11.3168	11.9704	9.69741	10.4884	10.1362	10.4595	11.0291	11.7143	12.431	11.2529	12.2786	11.1992	11.1885	9.24751	12.8393	9.89774	12.6471	12.1411	9.48417	11.5502	9.89868	12.4293	14.3153	16.253	16.3064	16.4391	12.5246	12.9087	12.4358	16.0658	11.4788	10.9053	10.2009	11.937	+	+
ENSP00000439367;ENSP00000363779	ELP1	11.0874	11.8665	12.5041	11.5289	11.0407	10.8681	11.4769	10.9343	12.3623	9.688	12.4773	10.757	13.4947	13.6621	13.3899	13.7586	12.2712	12.7434	12.9769	12.5612	13.9777	14.3936	14.5205	12.9828	12.2653	11.5164	11.0291	9.68285	10.4744	10.6011	12.834	12.6241	12.1843	11.2412	11.2213	11.168
ENSP00000363940;ENSP00000363944;ENSP00000473471;ENSP00000308649;ENSP00000363937	LAS1L	11.7165	10.4699	10.7913	12.3655	12.3998	12.4936	12.5634	10.0437	10.586	11.3603	10.0831	11.6914	12.856	11.0161	11.8514	12.1655	13.5161	12.9223	13.5254	14.4612	15.8733	14.6275	15.8483	14.6621	12.3648	10.6816	11.3989	12.9662	10.3868	11.8754	10.9009	12.9945	11.1392	11.853	10.5828	10.8212
ENSP00000364119	EIF2S2	14.4249	13.9601	14.0427	13.4512	14.9209	16.1529	20.3978	15.2576	13.4416	15.9483	14.9156	10.7902	13.8479	12.4717	12.9911	10.707	12.8378	10.7535	10.6416	11.6673	12.3015	10.3975	11.9459	14.8128	15.2161	13.5918	15.0962	15.4592	13.8621	15.2748	14.0206	14.4536	14.5661	14.9332	14.9206	15.7361
ENSP00000475634;ENSP00000473655;ENSP00000364188;ENSP00000399457	DDOST	9.94703	11.1039	12.8472	13.2632	12.1734	10.9009	11.7647	10.2938	11.1754	12.5456	11.913	11.4449	13.5344	13.6281	14.2033	13.4872	16.3589	15.6507	16.3772	15.8656	17.0055	16.5157	17.3884	17.4108	14.6953	12.9364	13.584	10.8558	12.5938	12.3468	11.8702	13.688	12.8524	13.8939	16.4294	15.1058
ENSP00000364289	NCBP1	15.5982	15.2386	15.5173	15.3005	14.1842	13.2759	14.6055	14.9291	13.2094	14.3037	11.8561	14.0698	14.7517	14.4356	15.8267	15.0637	13.3962	14.8944	13.6055	13.396	15.7603	15.5399	15.1338	13.3657	15.8789	16.1142	15.8676	14.6102	14.7003	14.9587	13.4799	15.4297	14.6872	12.9603	12.8758	11.7465
ENSP00000364320	MRTO4	15.0861	14.0603	16.0806	15.6296	14.9689	10.8706	12.8458	11.2916	15.8645	11.6086	15.2821	14.7027	11.3971	15.8965	10.2768	15.203	15.0536	15.4707	15.7679	15.4587	15.4553	15.0745	14.8543	16.7694	14.0565	13.1206	14.7929	12.6527	11.4582	14.8524	11.669	12.8381	13.2221	14.7505	13.8326	16.0881
ENSP00000442645;ENSP00000412310;ENSP00000400626;ENSP00000399530;ENSP00000394400;ENSP00000372827;ENSP00000364543;ENSP00000420332	SKIV2L	14.4674	14.1639	15.263	10.3944	15.4388	11.0938	10.5218	12.3293	11.7962	13.2396	10.9487	12.6756	12.8068	13.4406	15.1677	11.2179	12.7591	13.9786	13.1749	12.7487	15.7714	16.058	15.9231	15.4361	11.01	11.5763	11.5117	11.0327	12.3323	11.886	10.6864	12.1382	12.1705	12.3676	14.8561	11.6045
ENSP00000364585;ENSP00000364582	RCC2	19.5157	19.6023	20.0215	19.3941	15.8715	15.7593	17.9631	16.3002	16.6149	14.8094	11.3865	15.8169	19.3615	19.4627	18.6664	18.904	19.4225	19.3502	19.5304	19.6673	19.2356	19.5726	19.2856	19.1381	17.4592	16.8927	17.946	17.2204	15.9942	15.6075	16.4827	16.0579	17.1597	16.8884	17.1933	16.9859
ENSP00000364649	SDHB	19.7586	19.416	19.7462	19.5046	18.6804	19.0288	17.9642	15.4161	16.3466	17.3788	15.5748	16.0065	20.2054	19.8222	19.72	19.7597	19.099	18.685	18.7892	19.2762	19.8749	19.849	19.8891	18.7606	18.2128	18.0728	17.8545	18.245	18.6509	18.3547	17.7462	17.9833	18.6046	18.2571	18.5891	18.0285
ENSP00000406448;ENSP00000364794;ENSP00000415020	IARS	17.0064	17.1322	17.44	16.8573	15.6086	16.0279	14.9815	15.6932	15.7591	16.2757	14.7951	14.4703	17.7814	17.799	17.8231	17.9952	17.5428	18.2283	17.9144	18.0685	18.9903	19.0343	18.7904	18.7898	17.137	17.2297	16.8598	16.9886	16.657	16.0739	16.5776	16.8149	17.5674	16.3322	16.9833	17.241
ENSP00000408907;ENSP00000406359;ENSP00000404524;ENSP00000403530;ENSP00000393087;ENSP00000375399;ENSP00000375391;ENSP00000364802;ENSP00000364801;ENSP00000382915;ENSP00000442789;ENSP00000402651;ENSP00000477378;ENSP00000415927;ENSP00000410693;ENSP00000393259;ENSP00000372880	HSPA1A;HSPA1B	22.6512	22.6954	22.635	22.5308	18.2772	18.7175	18.6071	18.485	19.1667	18.2963	17.1425	19.112	23.6807	23.4188	23.1752	22.9425	23.9445	24.0431	24.0653	24.0745	24.7894	24.7116	24.5212	24.1531	25.318	24.8083	25.2084	25.2922	22.6235	21.7897	22.552	21.6047	21.1741	21.3001	21.2811	21.0932	+	+
ENSP00000415303;ENSP00000415237;ENSP00000413469;ENSP00000412520;ENSP00000411322;ENSP00000410802;ENSP00000409510;ENSP00000407379;ENSP00000407018;ENSP00000400188;ENSP00000395275;ENSP00000394855;ENSP00000393756;ENSP00000391038;ENSP00000390900;ENSP00000382980;ENSP00000372925;ENSP00000372919;ENSP00000365042;ENSP00000365026;ENSP00000365025;ENSP00000415615;ENSP00000413092;ENSP00000410942;ENSP00000396772…	CSNK2B;CR753842.1;CR354443.1;AL662899.2	12.9153	13.9765	16.8075	13.8156	12.6094	11.0737	11.5405	12.9919	11.0395	15.5436	12.7777	16.2027	13.7922	13.2067	10.5684	14.3945	14.3901	15.1974	14.4103	14.0213	17.1713	14.2654	15.1147	16.4269	16.236	16.5405	11.3269	10.7886	11.7571	15.7291	16.359	11.2281	13.0831	9.68856	11.0032	11.0227
ENSP00000450259;ENSP00000450039;ENSP00000449937;ENSP00000448376;ENSP00000448360;ENSP00000447152;ENSP00000450344;ENSP00000450013;ENSP00000448902;ENSP00000448892;ENSP00000448677;ENSP00000447789;ENSP00000415363;ENSP00000415182;ENSP00000413977;ENSP00000409444;ENSP00000408226;ENSP00000404619;ENSP00000400540;ENSP00000396812;ENSP00000387910;ENSP00000387477;ENSP00000372956;ENSP00000372947;ENSP00000365201…	PRRC2A	11.8318	12.3919	12.8274	11.3216	12.3217	10.531	10.2609	11.9167	10.6991	10.745	11.3623	10.2858	13.0651	12.7278	12.2412	12.5627	11.4373	11.8979	11.9152	11.5722	11.9945	11.9248	12.3975	12.7186	11.885	11.7359	11.9365	11.4031	10.5521	11.2579	11.3549	11.0981	10.559	11.1364	12.4049	10.9445
ENSP00000365233;ENSP00000365220	TPP2	15.4286	14.9322	14.463	13.2244	15.4592	13.8177	14.8541	14.527	14.3978	14.4619	13.6984	13.8376	15.3838	14.7605	14.9863	14.5582	14.846	14.5803	13.9114	13.9961	14.6347	13.807	14.6033	13.937	14.9205	14.9716	15.037	15.218	15.504	14.6211	15.423	14.7423	15.7239	15.349	15.104	14.3729
ENSP00000366135;ENSP00000307307;ENSP00000439473	EXOSC10	11.1581	11.4317	11.0491	12.5549	12.2033	11.5664	14.8179	11.2486	18.9879	15.6997	16.3964	14.8923	12.3724	9.71773	11.9102	10.3664	9.57286	12.8822	11.8928	11.9308	12.3761	11.8481	13.9636	14.8988	13.2961	14.0074	10.5455	11.7959	12.4885	13.715	13.6194	14.7365	12.133	12.1763	10.1305	13.7783
ENSP00000366156	SRM	17.9316	18.3624	18.1074	18.3656	17.2656	17.5379	16.6994	17.6672	15.6801	14.7152	10.8683	14.3087	18.8479	18.4712	18.6124	18.3979	18.0172	18.2082	18.4831	17.9293	18.9722	18.7293	19.1985	18.5385	17.2477	16.5948	17.4055	16.9695	16.9624	16.2033	15.3496	16.5903	17.1337	17.1452	17.6378	17.413
ENSP00000366244	ARAF	13.1375	12.2612	12.237	11.5095	12.6193	12.534	11.0335	11.1644	10.0255	11.658	11.8917	11.2127	11.0393	10.8469	10.4922	10.6586	14.0649	10.1331	14.1838	8.94152	13.3417	16.1336	16.0845	15.5043	13.628	13.2242	10.912	13.6997	13.1214	12.8817	12.3875	12.4203	12.8224	13.145	14.421	12.8392
ENSP00000413548;ENSP00000441113;ENSP00000366396	XRN2	20.1635	20.0759	20.5053	19.1927	18.0836	18.1152	18.873	18.5094	18.1162	18.4124	16.6514	18.4556	19.9407	19.3725	19.5729	18.937	18.9914	19.4243	18.7903	18.5589	18.546	19.0352	19.5578	18.2337	20.3451	20.6654	21.2823	21.3381	20.1883	19.7333	20.1894	19.5319	19.5855	18.9614	19.3168	18.0222
ENSP00000440733;ENSP00000366544;ENSP00000366557	CRNKL1	16.0819	16.4362	15.9865	16.0253	17.1275	16.9398	16.0135	15.814	16.0454	16.9163	16.163	16.0765	15.432	16.2804	16.0769	15.7214	15.4012	15.9836	14.955	15.9379	16.165	16.2272	15.3739	15.3	16.5024	16.4014	16.2656	16.8762	16.4377	15.9423	16.453	16.4742	16.151	15.8334	15.7372	15.387
ENSP00000403430;ENSP00000366748	AUP1	13.3126	13.9787	14.4624	14.1528	10.8402	11.1739	10.119	12.8355	10.0318	11.944	11.8987	10.1527	15.5329	15.4441	14.8666	14.5023	15.4205	15.9892	11.4612	15.1187	17.1958	17.5411	17.6535	16.9741	13.6449	14.082	14.2841	11.3567	10.2447	9.58871	10.5785	13.6365	13.3343	13.7937	13.3799	12.756
ENSP00000366852;ENSP00000395986;ENSP00000366863;ENSP00000396932	TBC1D4	13.1265	12.6607	13.6519	12.4217	11.413	11.3974	11.035	11.6574	11.0497	11.6607	12.2639	11.8374	14.6526	13.9681	15.1771	14.9624	13.4759	13.7542	13.1778	13.346	14.9427	15.1752	14.8306	14.7166	10.2893	11.0851	11.4019	11.5944	10.6	11.17	11.4515	9.81119	11.1101	10.008	11.1034	12.009
ENSP00000366927	ALDH1B1	17.2144	17.1945	17.0327	16.5917	14.9851	14.5071	13.2154	15.1628	10.5832	12.9173	9.68448	12.575	18.1449	17.6478	18.2554	17.0055	19.4425	19.0481	19.4412	18.6637	21.0597	20.9014	20.9609	20.1376	16.1334	16.1778	15.8334	15.2865	14.8802	15.749	15.5017	14.1408	17.9984	15.6144	17.6257	16.4632
ENSP00000366934	NOL9	11.5671	13.0162	12.9723	12.7899	13.1919	13.0653	13.9246	10.7206	13.8611	14.2251	10.7696	11.685	13.6835	13.8002	12.7427	14.1256	14.6627	15.0298	14.1213	14.807	15.5598	15.5313	15.6462	15.2707	13.7172	14.4267	13.211	13.4304	12.658	14.1014	13.7861	13.5823	13.9511	13.9665	15.0312	13.2705
ENSP00000366997;ENSP00000367011;ENSP00000440058;ENSP00000436350	DIS3	14.7951	14.364	15.5701	15.6154	14.0919	10.3542	12.1404	11.7893	11.7778	13.3559	11.8321	11.6691	15.0322	15.8317	16.1468	15.7319	15.8761	16.2688	16.3133	16.4717	17.3646	16.718	17.3491	16.9553	14.2846	14.6269	14.7893	14.354	13.7811	13.4747	12.8247	14.8173	14.6258	15.3571	15.6169	14.8824
ENSP00000445117;ENSP00000414760;ENSP00000437765;ENSP00000439155;ENSP00000367134;ENSP00000379839	GNE	11.4002	12.7152	9.01182	12.079	12.3836	11.0134	10.5298	11.2615	11.689	10.9607	10.3208	11.9282	13.4748	13.6772	13.6907	12.2924	12.7168	10.7939	12.924	11.4003	14.2948	13.9795	14.9426	13.839	11.5629	12.8714	13.0428	12.7596	12.1303	11.9745	11.1515	11.6106	12.5328	11.6241	10.8299	13.0004
ENSP00000367498	LRRC47	15.3046	14.6516	15.475	14.1287	10.8834	9.86832	10.7283	11.3383	11.0591	12.811	10.798	13.2214	15.537	15.0791	14.8881	15.1488	13.7535	15.358	15.3117	14.8879	14.5954	15.1423	15.0116	14.287	11.0454	14.7466	14.128	13.7786	10.9477	11.9461	13.0335	14.6468	13.9777	14.316	13.1366	13.5766
ENSP00000397007;ENSP00000455692;ENSP00000367615;ENSP00000455749;ENSP00000456012	APRT	18.0311	17.3701	17.8873	17.3242	18.1023	18.0298	15.4399	15.5727	16.8937	17.8101	16.5102	14.0087	17.6625	16.8358	17.0377	16.4707	17.6819	17.0209	17.6744	16.9806	16.0146	17.2251	16.4555	16.2221	16.2841	17.1479	17.6502	17.6781	17.4509	16.8249	17.4031	16.867	17.2969	17.0636	17.7088	17.0884
ENSP00000433590;ENSP00000367721;ENSP00000432367	NUP160	12.276	12.3606	12.4514	12.3488	9.74127	11.8152	10.6052	11.4819	11.3171	11.4881	12.2127	11.2785	13.6891	13.7914	13.6967	13.0682	13.6343	14.7858	14.2072	14.476	15.7583	15.5747	15.7769	15.2362	12.2575	12.4804	12.558	11.9104	10.7152	11.7673	10.6922	12.7055	12.5401	13.0612	13.6716	13.0369
ENSP00000421433;ENSP00000367727;ENSP00000425932	PANK4	13.2293	14.8796	15.0978	11.5519	9.09008	12.3059	12.9341	12.3776	10.3751	11.5563	10.2135	9.81641	15.0987	14.8496	15.1821	14.27	14.6419	12.5059	15.3913	13.696	16.4388	16.6941	16.2932	15.0855	12.1945	11.6509	10.241	11.9087	12.6187	10.7213	13.2525	11.8858	12.4977	10.8994	11.2717	13.1875
ENSP00000367787;ENSP00000262327;ENSP00000468479	LIG3	10.4183	12.4533	12.2946	12.6854	17.8223	18.1106	17.5813	17.6446	13.6389	19.8329	17.7212	21.045	12.4049	12.5441	11.5735	9.81185	11.9298	10.466	11.3363	13.2573	12.2172	12.5952	11.9629	10.7504	13.6954	10.4209	11.5136	10.3259	10.2892	18.3853	14.9662	13.5086	11.179	17.1318	12.3173	16.2106
ENSP00000416651;ENSP00000399741;ENSP00000392765;ENSP00000367872;ENSP00000420606;ENSP00000413219;ENSP00000472379;ENSP00000471816;ENSP00000442002;ENSP00000439753;ENSP00000390077;ENSP00000399904;ENSP00000470230;ENSP00000445967;ENSP00000401873;ENSP00000389391;ENSP00000471381;ENSP00000414734;ENSP00000470228;ENSP00000419693;ENSP00000377503;ENSP00000377501;ENSP00000305260;ENSP00000232564;ENSP00000229264	GNB1;GNB4;GNB2;GNB3	16.0194	16.3215	15.6626	15.77	12.044	10.894	15.3074	10.135	15.0914	17.6934	15.9762	17.824	16.094	16.3965	16.3488	16.1476	16.6331	16.8699	16.8005	16.7943	17.7765	17.8986	17.7565	17.7756	16.1568	10.5524	15.2123	16.2598	14.9558	15.6226	11.4805	16.4706	17.0214	17.2935	16.9867	17.5333
ENSP00000441056;ENSP00000438182;ENSP00000367923;ENSP00000392771;ENSP00000443412;ENSP00000415091	SUCLA2	13.1118	13.4755	13.6021	13.2195	13.6218	10.2555	10.8166	10.1123	10.5791	9.89272	10.627	10.4881	15.3678	15.2633	14.8447	13.2185	17.1369	16.4482	16.8358	17.2567	18.9439	19.0362	18.6349	18.0044	12.9725	14.2057	13.473	13.5318	11.7344	11.6381	12.1592	14.0811	14.332	14.0669	14.4481	13.0793
ENSP00000368031;ENSP00000368030;ENSP00000339421;ENSP00000439290	ATAD3A	19.1387	19.0093	19.6014	19.3508	18.7341	18.1761	18.3205	19.2325	16.5684	18.5884	17.7669	19.0407	20.5792	19.97	19.7596	20.0131	20.0221	20.1525	20.4424	20.1926	21.4456	21.6582	21.6815	20.6798	19.2033	19.5396	19.1507	19.2681	18.9135	19.2598	19.0099	18.5591	20.3503	20.9687	20.895	20.7633
ENSP00000368458;ENSP00000368438	PCNA	18.352	19.1267	18.989	18.8505	18.3221	17.8936	17.5109	18.2325	17.2061	17.7235	16.0764	14.9286	19.1902	18.4144	19.6471	18.6647	18.0106	19.8804	19.7946	19.8299	21.2997	19.714	20.5361	19.9893	18.0859	18.4389	18.7049	18.8032	18.4183	17.9045	18.453	18.1608	18.9875	18.2176	19.4049	18.5276
ENSP00000368460;ENSP00000387536	PDK3	15.8382	14.7401	14.9688	15.5366	12.7201	11.0246	11.3961	10.3184	11.0582	12.8792	12.3516	10.86	16.3492	15.4305	15.5211	16.1466	15.9596	16.2095	16.3103	16.4445	17.3968	17.2747	16.8368	16.4682	13.994	14.2366	14.1075	14.6224	13.5811	13.137	14.19	13.8662	13.6502	14.8723	15.6212	14.7563
ENSP00000413736;ENSP00000368646	PRDX4	19.9942	20.1578	19.8278	20.4588	18.8177	18.4416	18.0243	18.4731	16.8013	17.2058	16.612	9.74157	20.2903	19.9639	20.1795	19.3476	19.4877	19.8777	19.911	19.7703	19.2709	19.5594	19.8929	19.1414	19.1026	19.1772	19.1313	19.635	19.0629	15.9197	18.1772	18.8455	19.0284	19.2576	19.8069	18.8738
ENSP00000406172;ENSP00000445331;ENSP00000395337;ENSP00000368722;ENSP00000445175	LDHA	16.6171	10.6711	15.302	15.4563	15.2072	9.70456	16.2257	16.8931	15.3279	11.7073	12.7768	14.3938	16.6155	16.0959	15.6448	16.9927	16.5655	17.5475	17.0783	16.9862	17.9749	18.0084	17.6159	18.5591	18.3747	15.7658	16.0727	15.8666	15.2194	14.9741	15.6027	16.2442	17.0693	18.0594	17.6018	17.4245
ENSP00000369038;ENSP00000414363;ENSP00000424222;ENSP00000380597;ENSP00000427572	EEF1E1;EEF1E1-BLOC1S5	13.1915	14.9747	14.9227	13.2998	14.7602	14.9525	13.7005	10.393	11.24	12.1261	11.3934	12.1491	15.3708	16.3054	14.3215	15.5232	14.7697	15.6249	15.9099	15.5691	16.6347	16.4778	16.3622	16.9921	14.7342	14.2511	14.7017	14.3662	14.7748	13.2779	14.3166	13.3784	15.4799	15.633	15.5042	15.2852
ENSP00000369127;ENSP00000439010	DNAJA1	17.4471	17.9777	18.4268	18.0426	11.6914	16.2438	14.697	11.2859	12.7223	12.8583	11.6472	14.5776	19.9261	18.6795	18.8557	19.3935	18.6512	20.3348	19.2828	20.5273	21.8089	21.1051	22.175	21.1371	16.6759	18.2674	17.3924	17.1627	15.0565	15.936	17.0145	17.0405	18.4766	18.3418	18.6886	18.3995
ENSP00000396591;ENSP00000369129	DSP	16.3824	15.5699	15.6423	14.8686	13.7066	11.3038	11.3088	11.489	11.0625	12.3644	15.5865	13.2909	16.0536	16.3336	16.0248	15.7691	15.371	15.4749	15.2587	15.119	16.8615	17.197	16.5214	15.8267	14.326	14.223	13.4272	13.3329	12.802	14.316	12.3672	12.43	14.2265	13.9305	14.887	14.6296
ENSP00000440761;ENSP00000394382;ENSP00000438550;ENSP00000369134;ENSP00000369132	PDHA1	18.2799	18.3307	18.7494	17.9657	15.2786	15.3566	14.629	15.8913	14.0932	14.8353	14.416	13.7619	18.5964	18.2871	18.0387	18.086	18.442	18.6155	18.5127	18.5165	19.3035	19.7675	19.4607	18.8042	16.5685	16.3532	16.832	15.7182	15.5916	14.1819	16.2132	16.1184	17.5129	16.8563	17.5139	16.9859
ENSP00000388638;ENSP00000369218;ENSP00000402303;ENSP00000408214;ENSP00000406024;ENSP00000395448	RBM17	16.6005	16.2298	16.54	14.7597	15.9151	15.5998	15.7586	11.3419	13.5526	14.9188	12.3632	14.9124	16.8839	15.951	16.6447	16.4815	16.8791	15.6533	15.4565	15.9881	16.5183	15.6076	16.3814	16.2092	16.0685	16.7999	17.048	16.7586	15.9775	16.5896	16.3769	14.9612	14.4658	14.9591	11.866	13.5399	+	+
ENSP00000386068;ENSP00000369427;ENSP00000369424	RBBP7	16.567	15.4805	17.2924	14.6196	10.2977	12.1082	12.0574	12.9069	11.4192	11.8546	11.3963	10.8822	16.7854	16.4778	16.8452	15.4342	17.1694	17.0065	17.728	17.5183	17.6165	17.3439	17.8647	17.3607	15.1224	13.763	15.6345	16.3327	12.2204	14.9951	11.4016	10.6683	14.3715	13.1194	17.1091	15.7611
ENSP00000369456;ENSP00000382732	ITPA	17.0545	17.0426	17.6044	16.0433	14.7341	10.8146	10.5646	10.2804	12.7809	14.1367	11.6065	11.6087	17.1687	16.7384	15.5339	15.2899	17.9162	17.3692	17.3259	17.2331	18.3393	18.4376	18.5725	18.508	15.784	15.7072	16.0174	14.5494	15.9487	14.4648	15.7922	14.5679	15.5785	15.1353	15.491	15.0913
ENSP00000369618	FASTKD5	13.9576	10.344	11.9089	10.5088	10.0176	10.1888	11.2187	10.5966	11.2969	11.6563	11.2028	10.4977	10.5107	11.9028	11.1476	11.7702	12.7895	11.9056	13.6181	13.6502	16.2395	16.8098	16.3253	16.1111	11.6226	10.885	11.9482	12.3852	10.9907	11.6802	11.3833	10.8973	11.1685	9.74061	12.1421	12.1514
ENSP00000369682	MRPS26	14.2765	15.7977	16.9685	10.5137	15.9989	16.3064	10.9571	10.8334	15.3596	11.8412	18.9431	15.4145	12.2867	15.8223	15.479	9.96582	15.1374	10.4992	15.1133	14.5776	14.4418	16.5633	13.8271	15.9058	16.1628	16.0778	14.8387	15.6469	11.7176	15.1384	11.3664	14.7364	11.5094	13.949	12.441	14.9007
ENSP00000369757;ENSP00000369745;ENSP00000369743	RPS6	20.3744	21.3167	22.2943	21.3116	20.7344	18.7709	22.5531	19.2405	22.3299	21.96	23.2507	22.9132	20.3193	20.5487	22.1453	21.6768	21.5873	19.8721	21.4701	20.4137	21.4922	21.9216	21.3237	22.4437	21.2642	20.874	21.4383	21.2346	21.4389	21.4765	21.7624	21.6716	21.9249	21.9384	21.5419	21.4142
ENSP00000456527;ENSP00000369777	ZNF768	12.3428	12.4253	11.4731	11.1018	10.1825	10.4583	11.452	11.6305	16.9383	15.4444	16.3113	14.7353	12.9081	12.7283	12.5652	12.9963	14.3579	10.3375	10.1795	10.248	12.1058	10.804	12.8036	12.8577	13.6583	14.4107	14.4909	14.5462	11.4018	13.9339	14.0616	14.8388	10.6511	13.4788	14.5825	13.2302
ENSP00000369887;ENSP00000453662;ENSP00000452945;ENSP00000453065;ENSP00000249736;ENSP00000411534;ENSP00000439271	SLTM	11.6068	10.6753	11.2029	10.4891	13.5901	14.326	13.5836	13.21	12.4871	12.3132	12.518	12.4627	11.3653	10.8023	11.6108	13.6209	10.0482	10.234	11.5733	14.3494	11.7798	13.1315	10.1386	11.4701	12.5429	10.1637	10.1967	9.40912	14.1522	11.5336	13.6654	13.6222	10.4343	17.9047	12.2432	16.4152
ENSP00000370023	HADHA	14.5748	15.0532	14.3918	12.4585	16.7828	16.1337	16.3721	17.0162	12.4733	16.6244	17.7846	17.9999	13.2812	15.5579	15.0172	16.1799	14.5149	14.1164	12.7187	13.5595	15.557	15.8702	15.4288	16.1769	15.6996	16.5168	14.9839	16.9419	10.9055	16.6568	17.3934	17.5503	15.3646	14.7417	14.6236	13.702
ENSP00000370148;ENSP00000370150;ENSP00000370141;ENSP00000370146	WRNIP1	13.6177	13.2747	11.9072	11.7071	14.1984	13.9495	12.2103	12.4952	14.7403	11.2447	15.4588	14.5527	14.4435	13.9396	14.431	13.9676	14.7168	14.2737	15.0237	14.5145	15.2837	14.8223	14.9092	11.8981	13.6882	13.5405	13.3162	14.1372	12.4345	13.9942	13.1321	13.7286	11.024	12.856	11.9373	10.0545
ENSP00000436726;ENSP00000370194	GMDS	16.1459	16.446	16.4702	16.2711	12.9757	12.9313	14.4577	14.462	11.976	12.4646	9.68063	10.666	16.6431	16.624	16.1382	15.3174	16.3072	15.776	16.4474	16.0222	17.0771	17.649	16.9099	16.1759	15.1164	14.7383	15.1767	15.406	14.3815	13.5043	14.291	14.2152	15.2811	12.4702	14.4519	12.7614
ENSP00000370232;ENSP00000370223	IDH3B	17.7546	17.386	16.5794	15.2227	9.5883	14.5947	14.3365	11.714	12.6654	13.7151	13.3962	11.0544	17.703	17.2408	16.3151	16.4335	16.8941	16.3976	17.0101	14.8849	16.7354	17.4868	17.5524	16.3748	15.5342	14.747	14.8668	14.2502	11.4753	15.0628	14.9475	14.6936	15.9898	15.8713	15.3586	14.6537
ENSP00000453667;ENSP00000454041;ENSP00000405160;ENSP00000454183;ENSP00000452749;ENSP00000452814;ENSP00000370376;ENSP00000453717	DUT	20.3092	20.4427	19.8603	18.1251	15.0158	15.0033	14.6444	11.4983	9.85231	11.5098	12.1831	10.1213	20.0123	19.6466	20.6301	19.5644	19.2441	19.787	19.3264	19.418	18.5749	18.7775	18.8907	19.8407	10.8603	15.3947	15.5923	16.4155	14.8853	14.3061	15.2346	15.4359	15.5986	11.2112	15.888	12.2129
ENSP00000370517;ENSP00000370465	PFKP	12.0094	11.153	10.3009	11.5794	11.4964	12.0399	11.1594	11.1579	11.6326	10.8873	11.0574	10.6899	13.6295	12.0145	12.6804	12.152	13.1298	13.1788	10.4769	11.8067	16.6161	13.7895	14.1482	13.4437	12.0347	12.3016	12.0338	10.1132	11.3036	11.7777	12.3994	12.2947	14.4156	12.1661	14.7603	14.0791
ENSP00000370589	NOP56	16.8086	15.3459	16.1063	16.5105	17.0749	15.3951	18.77	17.2735	18.6768	18.4005	20.3038	20.0843	16.037	16.4394	16.4587	16.5618	17.1714	15.9957	17.2554	17.0081	17.6897	17.1208	17.1672	17.4589	17.6495	17.8046	15.2047	15.4866	14.0986	18.138	16.0304	17.0795	16.5777	17.2869	17.1157	17.8049
ENSP00000370737	GLDC	14.703	14.478	11.9202	14.4614	11.2132	11.5287	12.4119	10.0538	11.5085	12.4757	12.3695	11.681	16.4111	15.679	15.4251	15.3862	12.8832	13.6864	14.1855	13.0486	14.009	13.9319	14.0779	12.2295	11.1325	11.2054	12.3191	12.4386	10.7212	10.9434	11.3087	10.7003	13.4523	10.0546	14.0601	11.4839
ENSP00000370808	SLC25A6	21.6861	21.0752	21.2378	21.4718	21.1054	21.965	20.2294	21.6032	20.0897	21.0778	20.8993	19.516	22.5264	22.4378	22.1259	22.8324	22.7602	23.3836	23.4987	23.0317	25.0614	25.1487	24.6646	23.6975	22.0018	22.1869	21.5466	22.3637	21.7358	21.5633	21.7624	21.7149	22.5985	22.6829	23.0306	22.39
ENSP00000371099;ENSP00000416892;ENSP00000410576;ENSP00000390271;ENSP00000393822;ENSP00000384634	EIF3L	17.8568	17.5627	17.7162	17.687	16.624	17.0236	15.9054	15.1146	15.5941	13.9232	12.3499	13.3221	17.6393	17.4188	17.6571	17.3249	17.6189	17.2935	17.8021	17.2148	16.5187	17.5915	17.3542	16.4308	16.059	17.2243	16.7398	17.514	17.2053	15.8695	16.7779	16.1819	16.9195	16.1381	16.6584	15.4254
ENSP00000461700;ENSP00000459532;ENSP00000459391;ENSP00000371261;ENSP00000371253;ENSP00000371236;ENSP00000443579	GART	15.3547	16.2303	15.5116	15.6801	12.4369	12.1562	10.6821	12.5099	10.2726	12.9475	13.3642	12.7029	16.5074	15.6211	15.6816	15.5351	17.0988	15.6436	16.4444	17.1561	17.1424	17.0635	17.586	17.3007	14.7807	14.8422	15.1366	15.0419	14.5288	14.3371	14.2784	14.2518	14.8031	16.0927	15.7332	15.7282
ENSP00000421029;ENSP00000371362	NADK2	14.8405	15.4277	15.1669	15	11.3412	12.7255	11.4838	12.673	11.5837	11.7434	9.45304	11.7139	14.821	13.7954	15.0534	14.682	15.3886	15.5515	13.8987	14.3382	14.6684	11.5721	14.3129	13.0256	11.0031	12.303	10.2148	12.6682	11.2801	12.9938	11.3152	10.7416	10.4385	12.3914	12.402	10.8554
ENSP00000371626;ENSP00000416959;ENSP00000259043;ENSP00000406561	TRA2B	18.8659	18.3175	14.7017	19.696	19.3707	19.2827	19.1256	19.9258	20.5622	20.5931	17.7005	15.8571	18.6066	20.9721	19.6706	21.9543	19.2599	19.1968	17.9451	18.5498	18.7675	18.0659	18.4571	19.2556	19.4375	20.0306	19.4331	19.6199	19.1428	20.8415	19.444	21.5072	18.8541	18.9405	19.5566	20.7287
ENSP00000475925;ENSP00000371973;ENSP00000391846	SAP18	16.518	16.6134	17.6219	17.4744	16.5879	17.5949	16.9219	18.1178	17.3189	17.0126	17.5454	17.3428	16.9051	17.3162	16.6454	18.5048	16.6792	17.3163	16.7796	17.578	16.8307	16.5965	16.7656	16.2194	16.7793	16.9639	16.4076	17.1532	16.4626	18.0327	16.6196	17.5876	16.4773	17.1407	17.0705	17.8444
ENSP00000372199	URB1	10.4191	10.1576	10.8513	10.3319	11.1612	10.2491	11.525	11.6946	11.3306	11.9833	12.0169	9.81857	10.3998	11.2696	10.3958	10.9322	10.9407	11.4964	11.5024	10.7272	12.3878	10.5279	10.3846	8.18424	15.1882	15.1584	15.8716	15.4676	13.7727	10.9471	13.3815	12.5438	8.82473	12.4662	13.5578	12.1719	+	+
ENSP00000395282;ENSP00000409952;ENSP00000406988;ENSP00000404016;ENSP00000391197;ENSP00000390831;ENSP00000372697;ENSP00000435031;ENSP00000398367	VPS52	14.4698	13.9609	14.4855	13.904	15.5364	15.3041	14.717	16.0191	14.285	14.0001	9.9157	11.4163	13.7572	13.6419	14.2746	14.2175	14.037	14.4724	14.6412	14.1767	14.6591	14.637	14.4952	14.2175	13.5899	13.9847	14.3871	14.6129	14.5729	13.4506	14.4666	13.8886	14.6182	14.4995	15.0736	14.62
ENSP00000411472;ENSP00000373485;ENSP00000457241;ENSP00000464527;ENSP00000397147	TSNAXIP1	16.6005	16.3581	16.705	15.8041	11.3593	11.0169	11.854	10.8429	11.2028	9.65007	11.6336	11.447	15.8139	15.6722	15.6966	15.4735	15.375	15.4856	15.5777	15.2061	15.1928	15.6684	15.4908	14.3384	14.1924	15.0903	14.3677	14.1046	10.7766	11.6837	11.6082	12.4582	12.2466	10.3771	12.1175	9.95148	+		+
ENSP00000373918	GARS	15.5579	15.2548	16.5516	15.5711	10.7649	11.0093	12.8342	10.5519	11.4715	11.0672	15.2113	14.4292	16.0022	14.3184	16.0717	16.7308	15.7459	15.2805	16.3295	16.2275	17.1211	17.2828	16.5876	16.1695	13.9528	14.411	13.8052	13.6929	13.6072	13.4991	10.9412	14.3304	15.2052	11.9238	12.7036	11.9565
ENSP00000396505;ENSP00000474363;ENSP00000474941;ENSP00000475006;ENSP00000474904;ENSP00000474241;ENSP00000474231;ENSP00000474228;ENSP00000473913;ENSP00000394447;ENSP00000375033;ENSP00000375016;ENSP00000375015;ENSP00000375010;ENSP00000375007;ENSP00000375009	IGHV3OR16-9;IGHV3OR16-10;IGHV3-74;IGHV3-48;IGHV3-21;IGHV3-20;IGHV3-11;IGHV3-7	22.9722	22.8581	23.9749	22.9672	23.2642	23.0358	22.5046	23.4189	22.3235	25.4089	26.126	20.3152	22.3377	22.4308	23.3346	22.5632	21.3085	22.844	21.3936	22.789	22.7216	22.8568	22.1808	22.2866	20.1694	20.6956	21.3004	20.7477	21.8299	21.539	24.8471	23.793	22.9178	22.71	24.3427	22.2083
ENSP00000433556;ENSP00000375724;ENSP00000406162;ENSP00000432538;ENSP00000431957;ENSP00000432788;ENSP00000432349;ENSP00000433480	PRMT1	19.9413	20.2391	20.3975	19.3517	17.6672	16.8774	16.7199	17.4838	15.4632	15.0654	15.0568	14.7654	20.431	19.5998	19.6831	19.8342	19.6255	19.233	20.0493	19.9264	19.6765	19.2383	19.8189	18.8907	19.6775	20.1267	19.32	20.0081	18.3201	18.1647	18.6805	19.3455	17.6449	17.9616	17.7097	16.8797	+		+
ENSP00000375730;ENSP00000470037	RPL13A	21.5226	21.5326	21.5096	21.4745	20.1856	20.8365	20.8682	20.6616	24.8907	23.2812	23.4188	22.4055	21.5526	21.4458	21.3189	21.3848	21.1975	21.814	21.3548	21.999	21.9576	21.0041	21.6249	22.4584	21.6246	20.8815	21.5051	21.6521	21.6496	21.9348	20.7164	21.9281	21.6936	21.8895	21.4892	21.4213
ENSP00000470687;ENSP00000375863;ENSP00000367460	HNRNPUL1	26.48	26.4964	26.7779	25.7341	25.1394	25.0311	25.1967	25.5177	24.4679	25.0106	23.2914	24.2573	26.0095	25.4738	25.6363	24.9757	24.8925	25.0244	24.7166	24.4233	25.1162	25.448	25.0479	23.8853	25.7559	25.2954	26.0338	25.9321	25.7638	24.5008	25.7386	24.0287	25.8072	25.4944	25.0571	24.5281
ENSP00000375978;ENSP00000375977	XRCC5	14.421	14.2444	14.736	15.4049	18.274	18.6925	18.1522	17.6107	14.3724	20.5906	16.8411	21.828	14.8201	16.4905	15.072	16.552	16.7701	17.2519	17.0294	17.3918	17.296	16.8443	17.9443	17.9437	15.4305	16.2074	14.4416	14.6355	13.8074	19.8705	16.1212	16.988	16.7294	20.1608	17.1863	18.9789
ENSP00000376024	SNX9	18.4784	18.8568	18.7004	18.7264	15.424	16.0769	12.6414	12.2817	10.9928	14.9276	11.5874	9.78366	18.6448	17.9945	18.1541	17.8988	18.5735	18.3344	18.2848	18.0766	18.2069	18.1571	18.3639	17.3021	15.8329	15.8731	16.5826	16.099	15.6428	15.5276	15.5442	15.4261	15.7444	15.6977	15.9586	14.7455
ENSP00000446215;ENSP00000376176;ENSP00000376174;ENSP00000396127;ENSP00000444042	RAN	21.8539	21.8099	21.8797	20.4865	21.2975	21.3025	21.0162	21.6153	21.3667	20.1893	21.5485	19.7705	21.3078	21.2638	21.29	21.1641	20.9995	21.0688	20.6739	20.1812	20.6806	20.4356	20.4005	19.882	21.4825	21.2627	21.6322	21.7811	21.752	20.9828	21.1833	21.1049	19.9882	20.0541	20.2046	20.3531
ENSP00000416340;ENSP00000376309;ENSP00000408487	HNRNPA3	20.1678	20.2734	20.0701	20.8413	20.0407	21.3111	21.1123	21.2479	22.2475	21.5352	21.391	22.2317	19.6957	20.8409	20.8297	21.2345	20.0222	20.6326	19.9961	20.6618	20.1712	19.563	20.2872	20.9549	22.4072	23.5812	22.1991	23.1255	21.0252	22.1263	21.5384	23.033	20.0039	19.8115	20.6978	21.0263
ENSP00000394014;ENSP00000376430;ENSP00000397552;ENSP00000160382	ACTL6A;ACTL6B	17.5658	16.8819	16.3404	17.5551	16.356	16.1216	16.1718	15.8779	13.0621	15.4639	12.0512	16.7363	17.3957	17.4942	17.9617	16.6399	17.4241	16.6879	17.5799	16.674	17.1384	17.0875	17.456	16.9171	16.552	17.3422	16.7549	16.5086	15.2826	16.0856	15.5513	14.8325	16.2668	16.2469	16.1802	15.3296
ENSP00000376894;ENSP00000376889;ENSP00000477284;ENSP00000451932;ENSP00000426976;ENSP00000426901;ENSP00000425581;ENSP00000421064;ENSP00000376886;ENSP00000365572;ENSP00000429318;ENSP00000376892;ENSP00000337060;ENSP00000013034	NME1-NME2;NME2;NME1	19.1405	19.0352	19.2337	18.9622	19.318	17.7026	17.7065	18.6656	16.4826	18.0206	17.3557	17.3617	19.3067	18.8645	19.1599	18.661	19.2356	19.3033	19.4868	19.4305	19.4581	19.6697	19.5406	18.8618	18.5904	18.477	18.8944	18.6004	19.0131	17.2852	18.9774	18.5321	20.3988	19.7644	20.7171	19.8676
ENSP00000403768;ENSP00000377040;ENSP00000351834	AASS	11.2688	11.7624	11.3845	10.9528	10.2121	11.783	9.41765	11.5048	11.5882	10.8443	11.0251	11.3372	10.0853	11.7633	11.6172	11.2554	14.2689	14.6775	14.0494	14.9954	17.2682	16.5578	16.8113	16.1391	12.121	12.8176	11.679	11.2253	10.8089	11.2432	10.7967	11.6126	10.771	10.6466	11.0672	12.0322
ENSP00000377428;ENSP00000419269;ENSP00000295868;ENSP00000417371	CFAP44	14.6111	14.8312	15.2789	14.8667	12.954	10.5638	12.3477	10.8718	13.2584	13.1768	9.81666	11.0761	14.91	14.6532	13.6967	14.2923	16.1728	15.5984	15.7336	15.4666	16.1535	16.8144	16.4967	16.0435	11.9371	13.9995	14.9299	14.4833	14.1666	13.5468	14.3602	13.9218	15.1998	14.7346	16.2462	11.3872
ENSP00000377446	SUCLG1	16.839	16.0377	14.0863	11.9467	10.7575	15.7318	9.95254	12.0579	10.6017	14.6279	14.5628	11.2871	15.6324	15.1552	15.4811	14.4913	15.7003	15.796	15.8533	16.3131	17.885	18.8263	17.8453	17.3087	15.4007	14.8035	14.5783	15.1059	14.7711	14.3206	15.0856	15.1796	17.4397	15.984	18.0613	17.2631
ENSP00000454542;ENSP00000377466;ENSP00000457200;ENSP00000377470;ENSP00000465758	CNP	14.8066	15.3751	14.2392	15.0249	12.1361	12.0074	11.1357	10.898	12.7378	13.157	12.0522	14.2973	16.413	16.5336	15.4805	16.0251	16.9323	16.5232	17.4878	16.5914	18.4753	18.53	18.1207	18.2591	14.9988	15.4339	14.1623	14.4604	13.3074	13.9024	14.2751	15.6591	15.2125	14.6978	16.3006	15.6294
ENSP00000424417;ENSP00000377483;ENSP00000423454;ENSP00000303191;ENSP00000424616	PLRG1	17.7134	17.5115	18.2593	17.4058	16.404	16.7804	16.6172	16.5855	17.8159	17.4056	16.7611	16.9237	16.9889	17.4786	17.1012	17.626	17.4471	17.3062	17.8548	17.1771	17.8987	17.6441	17.3914	17.3414	17.5699	17.7021	17.4325	17.6185	17.6598	17.3888	17.4807	17.3276	17.5648	16.2319	17.5051	17.0634
ENSP00000377617;ENSP00000386536;ENSP00000377614	MTHFD2	17.6016	18.0655	17.6636	17.0865	11.8044	15.8721	15.0563	14.4703	13.0661	10.3344	14.0879	12.6681	18.6278	18.657	18.4101	17.3772	18.898	18.8173	18.972	18.799	19.9134	19.8992	19.6333	19.3032	16.8165	16.9622	17.6262	17.624	16.7034	15.7599	15.5604	15.4556	17.0994	14.769	17.8422	16.4397
ENSP00000419179;ENSP00000420380;ENSP00000377640	RPL24	17.9506	18.4911	19.3447	16.992	18.0238	18.75	19.55	18.1667	20.5413	18.5194	18.7592	18.8223	19.1389	18.6653	18.7764	18.7421	19.0701	19.3473	18.547	19.0729	18.957	18.6062	19.175	19.397	19.0368	18.3234	18.0658	17.0178	17.8582	19.382	16.9314	18.3884	19.2129	19.2416	18.7764	18.6601
ENSP00000420311;ENSP00000377865;ENSP00000462773;ENSP00000367336;ENSP00000463014;ENSP00000377866	RPL23	21.742	21.2449	20.9826	20.6973	21.5252	21.6897	21.9923	22.6194	22.2774	21.673	22.0614	21.698	22.1075	21.4349	21.8669	21.3968	21.4107	21.8062	21.6001	21.7212	22.0489	22.0983	22.2109	22.0707	21.008	21.3089	21.5555	21.5637	21.5987	21.3372	21.9064	21.2806	21.301	21.8173	21.4534	21.5439
ENSP00000452123;ENSP00000451088;ENSP00000377892;ENSP00000451391;ENSP00000452090;ENSP00000474409;ENSP00000452449;ENSP00000450918;ENSP00000402734	SRSF5	18.4983	18.0058	17.8756	18.7834	19.905	19.1413	19.2233	11.5089	19.8408	19.2743	19.3986	19.292	17.4826	19.0888	18.5075	19.0195	15.2884	17.5897	17.9146	17.9191	17.585	17.407	17.213	17.2707	19.3489	18.7195	18.748	19.698	18.3738	19.5531	18.8338	20.1221	18.0181	18.3551	18.2883	19.1029
ENSP00000377934	KIF7	10.227	10.172	10.9794	11.3088	11.8427	10.5858	10.5064	11.0688	10.459	11.1152	10.5945	11.987	14.7365	14.3036	14.8239	14.0977	11.2211	11.2499	11.9274	12.9083	12.188	13.334	13.8741	11.7872	10.2461	10.8325	11.5806	10.3677	11.4828	12.81	11.4774	13.1366	12.3761	10.862	11.8427	11.9231
ENSP00000388669;ENSP00000377944;ENSP00000360090;ENSP00000360081	UTP14A	10.9296	11.4916	10.8136	11.436	12.4736	12.0634	14.9654	11.5962	13.927	12.1922	14.0029	15.4953	11.226	10.633	10.9995	9.92649	11.0331	10.4101	10.7769	11.603	10.4987	10.8474	10.904	12.4776	13.4404	13.8528	13.3095	13.2402	10.0472	14.0568	11.3144	13.183	10.577	10.1149	12.2223	10.4628
ENSP00000377958;ENSP00000442174;ENSP00000443061;ENSP00000443451	CCT4	19.7914	19.8371	19.8425	19.2941	19.1276	18.6162	18.2144	18.8911	18.2678	17.9502	17.7214	17.478	19.7393	19.0124	19.8151	19.1698	19.5557	19.4049	20.0412	19.4733	19.7349	19.6552	19.4964	19.2753	18.4955	18.6344	19.2108	18.9674	19.407	18.5178	18.5885	18.9057	19.6759	19.3068	19.7567	18.7211
ENSP00000378278;ENSP00000395772	GNL3	12.859	13.8699	15.5974	15.5868	15.9396	15.4659	16.5616	14.0464	17.3189	16.1138	17.6204	17.1287	14.2095	14.5337	14.258	13.8573	14.841	16.1902	14.8689	15.4148	16.606	16.4972	17.093	16.9942	15.2233	15.1457	15.193	15.6216	14.5399	16.3146	15.8507	15.2399	14.9561	15.0866	14.9554	14.5356
ENSP00000397973;ENSP00000378699;ENSP00000430665;ENSP00000362915;ENSP00000325970;ENSP00000466237;ENSP00000393605;ENSP00000243067;ENSP00000266970;ENSP00000410561;ENSP00000400088;ENSP00000452514	CDK1;CDK3;CDK2	14.5538	14.7159	13.9447	13.6748	9.67621	11.5104	12.8951	10.1863	9.68304	11.2135	11.7352	14.2626	14.3919	12.778	14.4194	14.3591	16.0517	16.2649	16.3995	16.1336	17.1868	17.0716	16.6192	17.2612	14.0099	14.6819	13.6754	14.2447	14.2454	13.4123	11.7923	13.5568	11.552	14.9288	11.1446	11.5604
ENSP00000413432;ENSP00000477389;ENSP00000378857	WDR6	11.2876	12.9553	13.3761	12.9117	12.3319	10.108	12.3986	10.3989	11.2613	11.933	11.9284	13.0939	15.1352	15.852	15.4314	15.144	15.2796	15.4951	14.9215	14.7656	16.0453	16.2083	16.2545	15.7673	17.5865	18.5916	18.2107	18.5571	17.8831	18.6515	18.1012	19.0199	13.7602	12.4887	14.7468	14.6861	+	+		+	+
ENSP00000380336;ENSP00000443639	SMU1	11.2899	13.7504	14.715	15.6518	11.2047	12.3005	11.7382	13.0111	15.7834	16.0429	15.2116	14.5023	16.6408	16.7727	16.4861	16.2638	15.2701	15.7958	16.1976	15.2738	16.8469	16.6367	17.1834	16.178	16.9552	16.8165	17.1185	17.2161	17.2642	17.4476	16.9207	17.2264	14.7441	16.3799	15.4617	16.3201
ENSP00000470952;ENSP00000380557;ENSP00000477434	AKAP8L	16.2783	16.2835	16.2372	15.2467	9.63595	10.9668	12.4454	11.4313	10.0045	9.29532	12.0755	10.5873	17.0919	16.6624	16.4125	16.5897	16.279	16.5071	16.6657	16.8499	18.6907	18.1188	17.7931	17.3575	16.213	16.9767	16.3806	16.4175	14.6494	11.3717	15.4654	16.0248	16.6649	16.535	16.6567	16.0802
ENSP00000380982	PUM3	10.3244	11.2292	10.996	11.184	13.3833	12.8671	12.8975	10.4746	15.204	15.1897	15.9838	15.6826	13.7297	13.3909	13.153	12.7086	11.3615	14.4448	13.8209	14.014	14.8019	13.2239	14.879	14.2762	14.464	15.6608	14.1994	15.6126	11.1451	14.6309	12.5492	16.0612	12.1952	11.6055	10.6606	12.6244
ENSP00000381036;ENSP00000356459;ENSP00000356460	ADGB	16.309	16.0318	15.3784	16.2192	12.3315	11.0314	10.0094	12.4895	15.6216	14.7909	14.9355	11.0526	15.7232	14.5501	15.0671	15.1885	15.3705	15.6393	15.7769	16.4505	14.8646	15.0971	14.7694	17.3541	16.0467	15.6199	16.4199	16.7775	15.9947	16.3282	16.1302	15.6793	14.4955	11.1489	15.6592	12.5129	+	+
ENSP00000381066;ENSP00000381068;ENSP00000381070;ENSP00000443946	MAP2K7	10.6386	11.3687	12.8037	10.6634	11.6663	10.3557	11.3456	12.2074	13.0635	10.196	10.7671	13.1946	12.6949	12.618	10.2928	11.8829	12.7872	11.3625	13.1036	13.4997	14.3435	13.1137	14.3056	13.726	10.7649	11.7164	10.9009	11.0872	10.6036	10.8318	11.7968	11.2141	11.3467	11.6312	13.7067	11.1903
ENSP00000381216;ENSP00000471262	KHSRP	21.2054	20.9263	21.0831	20.6178	18.6401	18.8967	18.4376	18.7995	17.7149	18.2422	17.4914	17.6817	21.1007	20.8866	20.9473	20.8295	20.4427	20.0972	20.4149	20.3322	20.2956	20.5006	20.0786	19.8268	19.5979	20.1313	19.7345	19.844	19.6798	19.2741	19.6582	19.8944	19.3977	18.963	19.8158	18.8787
ENSP00000381823;ENSP00000321749	SEC24A	15.4754	15.037	15.5244	15.1156	10.5408	9.87172	10.8459	11.4596	10.1624	12.7832	11.1896	11.1563	15.9384	15.2018	15.0682	15.5511	14.9066	14.5288	14.8842	13.4902	13.8701	14.0612	14.2649	12.9709	14.1661	13.8589	15.1728	14.5533	12.4616	13.382	12.4511	13.8541	14.6483	13.0854	13.9917	12.6844
ENSP00000382133;ENSP00000351185;ENSP00000450393;ENSP00000382132;ENSP00000389713	DNA2	11.0087	10.7089	12.3573	10.3042	10.9917	11.6094	11.8848	13.4204	11.2332	12.6804	11.4093	12.0218	10.3814	10.6559	10.7847	12.1465	9.38726	12.1464	11.8109	11.3882	13.5153	14.0973	12.6252	13.1063	12.1427	11.9825	9.08874	11.0371	13.2717	10.9514	13.2077	10.9459	13.4917	12.8689	13.5524	10.8509
[truncated: 79 more rows]
