# Supplementary material for: mRNA 3’UTR lengthening by alternative polyadenylation attenuates inflammatory responses and correlates with virulence of Influenza A virus
Source: Nat Commun. 2023 Aug 15;14:4906. doi: 10.1038/s41467-023-40469-6 (PMC10427651; doi:10.1038/s41467-023-40469-6)
Supplement: Supplementary file 7 — Supplementary data 5 [file 41467_2023_40469_MOESM7_ESM.xlsx]

## Sheet: Supp. Data 5
Supplementary data 5 | Results of proteome analysis of A549 cells, infected with different PR8-based IAV mutant viruses. Majority.protein.Ids, Gene.name - ensembl protein IDs and gene names, associated to individual protein groups, respectively; [sample name]_[number] - log2 LFQ values, where [sample name] is the identifier of the mutant virus and [number] is the replicate number; [strain], [stra…
Majority.protein.IDs	gene_names	RSIG_1	RSIG_2	RSIG_3	RSIG_4	RSIG_5	RSIG_6	RSIR_1	RSIR_2	RSIR_3	RSIR_4	RSIR_5	RSIR_6	RFMG_1	RFMG_2	RFMG_3	RFMG_4	RFMG_5	RFMG_6	RFMR_1	RFMR_2	RFMR_3	RFMR_4	RFMR_5	RFMR_6	AFMG_1	AFMG_2	AFMG_3	AFMG_4	AFMG_5	AFMG_6	AFMR_1	AFMR_2	AFMR_3	AFMR_4	AFMR_5	AFMR_6	MOCK_1	MOCK_2	MOCK_3	MOCK_4	MOCK_5	MOCK_6	MOCK	MOCK.p	MOCK.p.adj	RSIG	RSIG.p	RSIG.p.adj
ENSP00000000233.5;ENSP00000412701.1	ARF5	28.5438	27.6355	27.8834	27.8122	27.6326	28.1699	28.2964	28.2032	27.5465	27.9388	28.2786	27.8982	27.2948	28.2658	27.8567	28.3103	28.3609	28.2934	27.9063	28.4035	28.0002	28.2585	27.857	27.6947	28.1281	28.4805	28.3677	27.6812	28.1981	27.4362	28.0965	28.1483	27.8577	28.0975	28.2234	27.6299	27.8132	27.4531	27.7225	27.5883	27.7087	27.5508	27.6394	2.67349e-56	5.06573e-56	0.306778	0.0987059	0.22945
ENSP00000000412.3;ENSP00000440488.2;ENSP00000441030.1;ENSP00000440962.1;ENSP00000442100.1	M6PR	27.5194	26.9223	27.1827	27.8583	27.0071	28.0953	28.5678	27.4864	27.738	27.4937	27.2349	27.7248	27.9488	28.3968	28.5645	27.3981	27.2931	27.5989	27.8154	27.1549	27.6584	27.6091	27.771	27.5838	27.7749	28.5131	28.1707	28.0761	27.9246	27.905	27.5872	26.5068	27.4523	27.4999	27.5563	28.2407	27.9098	27.5832	27.4915	27.0866	27.6026	27.743	27.5695	7.44194e-52	1.17594e-51	-0.138609	0.570039	0.731738
ENSP00000001008.4	FKBP4	34.203	34.2451	34.223	34.139	34.26	34.2024	34.4935	34.4438	34.4167	34.5146	34.5078	34.5732	34.0237	33.9396	33.888	33.97	34.1394	34.0425	34.8342	34.5622	34.8651	34.7816	34.8221	34.8782	34.1478	34.0305	34.2838	34.2113	34.088	34.0922	34.3902	34.4644	34.3736	34.432	34.5269	34.6695	34.0739	34.0349	34.0103	33.9626	34.1045	34.1497	34.056	3.60595e-79	1.28372e-77	0.156097	0.00329165	0.0185831
ENSP00000002125.4;ENSP00000337431.6;ENSP00000394436.1;ENSP00000399207.1	NDUFAF7	27.3301	26.5217	26.5257	27.7389	26.8528	28.0031	27.2934	27.8	27.1393	27.4984	27.7245	26.4566	27.6488	27.8148	27.855	27.8168	27.9983	27.9736	26.5107	27.3179	27.4202	27.6055	27.3244	27.0733	27.9785	28.2715	27.5321	27.6493	27.5746	27.2542	26.4547	27.8068	27.2782	27.119	26.8984	27.3046	27.9102	27.558	27.382	27.7387	27.665	27.5467	27.6334	2.80991e-52	4.4917e-52	-0.471382	0.0532529	0.149484
ENSP00000002165.5;ENSP00000398119.1	FUCA2	25.8781	25.9288	25.9109	26.5217	25.9073	26.2115	26.1107	26.0941	26.4778	25.5393	25.797	24.2186	26.087	26.1796	26.0765	25.9571	25.9401	26.0637	25.7485	26.2577	25.6013	23.7001	25.7011	25.8918	26.0907	26.2794	26.2011	26.6438	26.5342	26.5145	26.1715	25.503	26.8618	25.6129	26.5475	26.1742	26.9294	26.6637	26.3878	26.4694	26.6718	26.431	26.5922	4.76013e-48	6.85097e-48	-0.532478	0.0842402	0.205822
ENSP00000003100.8;ENSP00000406757.1	CYP51A1	28.6841	28.7023	28.5557	28.0141	28.5111	26.4742	28.0854	28.7996	28.6139	29.0732	28.8333	28.8865	27.9316	27.6063	27.7612	28.2521	28.0698	28.719	29.0239	28.7389	28.9368	28.75	28.7246	28.746	28.0667	27.9906	27.9703	27.8926	27.6956	27.1525	28.0515	28.0319	27.8766	28.1101	28.1643	28.3493	28.3682	28.823	28.9084	29.1194	28.6924	28.9367	28.808	1.8719e-52	3.01056e-52	-0.651083	0.0111078	0.0480554
ENSP00000005226.7;ENSP00000432236.1;ENSP00000432944.1;ENSP00000436934.1;ENSP00000317018.4	USH1C	25.3945	24.8182	25.0792	23.7239	24.8606	24.9422	23.7004	24.9631	23.2738	24.8398	24.424	25.3368	23.4297	24.4025	23.0681	25.3459	25.3453	24.5838	24.8993	24.8018	25.2494	24.9759	25.0962	24.6669	24.6777	25.221	24.9162	25.201	25.4164	24.01	25.3468	24.8808	25.2264	25.5353	25.1023	23.9084	25.4858	25.5171	25.404	25.5666	25.7366	25.718	25.5713	2.81856e-45	3.74653e-45	-0.768236	0.0329388	0.106431
ENSP00000005257.2;ENSP00000413227.1	RALA	28.4566	28.3274	28.4672	28.0388	28.5675	28.2921	28.9535	28.6935	28.6457	28.9196	28.6584	29.0649	28.768	28.3143	29.0218	28.6126	28.8701	28.8487	28.7768	28.8099	29.1554	29.2526	28.8352	29.2213	28.187	28.0541	28.4562	27.9347	28.3484	28.1954	29.1952	28.9937	28.9247	29.2185	28.8393	28.7455	27.9103	28.118	28.6717	27.9374	27.7573	27.4167	27.9686	3.82109e-60	8.95632e-60	0.389687	0.00954084	0.0428856
ENSP00000005260.8	BAIAP2L1	30.2112	30.3893	30.3168	30.5849	30.2107	30.6032	30.5506	30.3712	30.6248	30.1261	30.323	30.3201	30.4695	30.5578	30.6535	30.3997	30.4604	30.5019	30.1789	30.2932	29.9427	30.0432	30.032	30.0874	30.4418	30.3933	30.3997	30.3785	30.3727	30.3423	30.033	30.2916	30.1585	30.4711	30.3712	30.355	30.4579	30.5838	30.2512	30.4072	30.6768	30.6421	30.5032	5.57687e-70	3.22669e-69	-0.117174	0.157503	0.32073
ENSP00000005386.3;ENSP00000370024.4;ENSP00000401823.3	RPAP3	29.5776	29.5557	29.7818	29.3638	29.7132	29.24	29.5116	29.6696	29.7982	29.5251	29.7407	29.7623	29.2191	29.5223	29.3513	29.3148	29.487	29.3461	29.8741	29.7063	29.6676	29.729	29.6808	29.7651	29.6695	29.8077	29.6465	29.7322	29.8145	29.4011	29.7737	29.309	29.875	29.7593	29.7141	29.8216	29.657	29.9548	30.1546	30.0351	29.5825	29.8336	29.8696	2.89699e-67	1.18624e-66	-0.330933	0.00134565	0.00932858
ENSP00000007390.2	TSR3	24.9646	24.9524	25.0278	25.1123	24.7749	22.3665	24.1524	25.6338	24.5224	24.8167	24.868	24.7843	24.9019	25.1345	23.7685	24.6955	25.1084	24.886	25.1248	25.1929	24.9866	24.7679	25.2285	24.8905	25.2412	24.7284	24.8496	23.7924	24.8312	25.7965	25.5935	24.8715	25.7043	25.865	26.0492	25.816	24.8571	25.6042	25.3088	25.3292	25.4725	25.6103	25.3637	1.17313e-45	1.57913e-45	-0.830599	0.0180019	0.0679307
ENSP00000011619.3	RANBP9	25.8235	25.3052	25.6155	24.1314	25.4809	23.7047	26.7296	25.6267	27.1466	26.0846	25.7542	26.0284	26.3774	26.1345	26.6235	25.7318	26.2045	26.0109	25.4236	23.7928	25.4547	26.0706	25.4659	25.8498	25.7565	26.4264	25.9809	25.9922	25.825	26.2144	24.5264	26.291	26.4118	24.9701	26.4035	26.2391	23.8806	25.3952	27.0178	26.7722	24.5171	26.1468	25.6216	1.85563e-41	2.15966e-41	-0.611391	0.179214	0.350437
ENSP00000013125.4	MAP4K5	27.9709	27.8576	27.7622	27.6141	27.9616	26.7598	27.4786	27.4629	27.7718	28.0151	27.9045	27.4915	27.6099	28.267	27.7186	27.8088	27.8717	27.7137	27.8455	27.0284	26.7257	28.0357	27.6579	27.7823	27.1814	27.0247	28.4411	27.2551	28.343	26.5624	26.9568	27.6505	26.9132	27.4284	27.1403	26.729	27.5134	27.8329	27.4766	28.0455	27.7083	27.929	27.7509	2.45482e-51	3.82901e-51	-0.0965683	0.703632	0.827191
ENSP00000014112.5;ENSP00000408096.1;ENSP00000349428.4;ENSP00000489604.1;ENSP00000342332.5;ENSP00000486218.1	PTBP1	34.4227	34.3848	34.5166	34.4775	34.2994	34.3355	34.4491	34.4315	34.342	34.3508	34.3941	34.3698	34.3461	34.4083	34.3896	34.5349	34.6376	34.5665	34.5301	34.3841	34.4911	34.55	34.5059	34.4302	34.6652	34.4425	34.4902	34.7202	34.5593	34.2678	34.4252	34.4489	34.3236	34.5125	34.4856	34.4688	34.4933	34.434	34.4481	34.4541	34.4243	34.6197	34.4789	6.93727e-78	1.93476e-76	-0.0727981	0.190312	0.363219
ENSP00000014914.5;ENSP00000439430.1;ENSP00000497831.1	GPRC5A	28.9187	28.828	28.8229	29.294	28.7298	28.4361	28.8554	29.2207	28.7842	29.5444	29.0247	29.5905	28.3994	28.6394	28.7959	29.2453	28.9478	28.8669	29.5703	28.972	29.167	29.3737	29.3937	29.2829	28.4344	28.5238	28.8511	28.8761	28.6317	28.5197	28.9532	28.631	28.6043	29.1377	29.3004	28.6131	29.2229	29.1139	28.9915	29.2678	28.9307	29.2698	29.1328	4.89682e-60	1.14115e-59	-0.2945	0.0560985	0.154872
ENSP00000014930.4;ENSP00000496930.1	HEBP1	28.9162	29.1868	29.3604	28.9266	29.373	29.1601	28.8534	29.3165	28.8439	29.2943	29.2204	29.1644	28.8179	28.9835	28.9076	29.2793	29.3641	29.5051	28.9883	28.939	29.2772	29.2841	29.3067	29.0088	29.5569	29.567	29.5522	29.527	29.5236	28.961	29.1621	29.2029	29.21	29.1073	29.0848	29.4908	29.0561	29.0575	29.0219	29.2217	29.2857	28.9339	29.0961	1.12096e-63	3.30286e-63	0.0577398	0.625181	0.771898
ENSP00000022615.4;ENSP00000428845.1	VDAC3	32.8555	32.8779	32.8755	32.5381	32.7226	32.6277	32.6734	32.8098	32.6917	32.8953	33.0063	32.709	32.5318	32.5356	32.5569	32.9064	33.1234	33.0727	33.1475	32.6542	33.0671	32.8695	33.0315	32.7636	32.8461	32.829	33.1734	33.1032	33.295	32.7118	32.2536	32.539	32.2778	32.4779	32.5399	32.3921	32.7037	32.5946	32.6921	32.7078	32.7254	32.7547	32.6964	2.4457e-67	1.01033e-66	0.0531934	0.610386	0.762762
ENSP00000037243.2;ENSP00000456773.1;ENSP00000455606.1	GABARAPL2	28.2832	28.053	28.3088	28.3832	28.3059	28.4744	28.6949	28.3298	28.8912	28.3514	28.3823	28.33	28.4177	28.2321	28.2995	27.7868	27.7432	27.968	28.3827	28.9385	28.3975	28.3602	28.5929	28.4408	27.3624	27.5361	27.4799	27.3583	27.2409	27.8939	27.9443	28.5362	28.0446	27.9871	28.0072	28.3042	27.3608	27.0812	23.2502	27.413	26.5565	27.3375	26.4999	1.30934e-44	1.70009e-44	1.80154	2.85508e-05	0.000397217
ENSP00000037869.3;ENSP00000397269.1;ENSP00000391468.1	FAM136A	29.9746	30.0291	29.8765	29.8776	30.1394	29.6566	29.9873	29.9706	30.0308	29.8604	29.7274	29.4657	29.7035	29.1115	29.8162	29.974	30.0028	29.9269	30.0402	29.9974	30.063	29.9251	29.9524	29.5389	29.9124	29.5387	29.7808	29.7106	29.6794	29.7054	29.9348	29.8758	29.8558	29.8753	29.9197	30.2089	29.846	29.6007	29.7189	29.6092	29.7505	29.5418	29.6779	1.54849e-64	4.90653e-64	0.24777	0.0349488	0.111556
ENSP00000038176.3;ENSP00000411012.2	NSMAF	26.252	25.9625	26.9109	25.8682	26.2252	25.3819	23.1012	25.698	26.0212	26.2484	25.8444	26.0753	25.1822	23.7806	24.3716	26.0907	26.3515	26.1443	25.9578	24.986	26.0939	22.759	25.8909	24.5691	24.1949	24.4591	26.5208	24.3035	26.4047	25.9733	26.1651	26.5645	26.2228	25.8959	26.4863	25.8741	26.5329	26.6395	26.2651	26.693	26.0005	26.5138	26.4408	1.78945e-39	1.96833e-39	-0.340671	0.520575	0.690601
ENSP00000040663.5	MRI1	29.044	29.0404	28.9507	29.357	28.8794	29.6241	29.2869	29.1608	29.0037	29.0153	29.2132	29.1957	29.3934	29.7438	29.2297	29.2814	29.2633	29.4474	29.0254	29.503	28.8824	28.8585	29.139	29.1027	28.9491	28.9286	28.9935	28.6239	29.1698	29.289	29.3831	29.2709	29.161	29.1177	29.0093	28.9282	29.3085	29.3086	28.9794	29.1573	29.2427	29.4396	29.2394	1.02989e-63	3.04341e-63	-0.0900942	0.448143	0.635464
ENSP00000040738.5	BOD1L1	28.1454	28.0922	27.8551	28.1654	27.9942	27.5694	28.5137	28.1595	28.6185	28.3158	28.3064	28.4243	27.9207	28.7047	27.8319	28.2982	28.057	28.3512	27.7537	27.7009	28.2258	28.429	28.3531	28.3014	28.0064	28.0589	28.228	27.5078	28.1528	27.8111	27.41	27.7987	27.5802	28.1755	28.2394	28.0003	28.3394	28.75	28.6752	28.7445	28.3184	28.7782	28.6009	4.13035e-59	9.17317e-59	-0.630653	0.000266229	0.00262414
ENSP00000042381.4;ENSP00000368614.3;ENSP00000389456.2;ENSP00000443568.3;ENSP00000400099.2	RIPOR1	23.6893	24.8351	23.6366	23.5951	24.3732	25.4774	24.8442	25.1413	28.4981	24.6001	26.7638	26.6893	24.0727	25.2753	26.8288	24.7323	23.3061	27.7937	23.0813	23.7613	23.1378	27.1077	27.1724	26.9648	22.4746	25.0144	25.1895	27.456	26.4105	23.5435	23.1978	22.9378	24.2219	24.723	23.7162	23.5386	27.6437	27.3669	24.1854	27.1366	27.9836	27.8267	27.0238	2.94323e-32	2.99067e-32	-2.75604	0.00309108	0.0177638
ENSP00000052569.6;ENSP00000357484.2;ENSP00000445690.2	GOPC	29.526	29.6453	29.7399	29.8218	29.8454	29.6721	29.8165	29.5692	29.2724	29.3086	29.5304	29.6737	29.6466	29.6891	29.5438	29.3489	29.603	29.2701	30.0245	29.5576	29.7558	29.6893	29.5583	29.8202	29.4761	29.5863	29.4804	29.2706	29.3699	29.4427	29.4753	29.7482	29.3122	29.5254	29.5128	29.3506	29.674	29.5246	29.455	29.3814	29.6534	29.8263	29.5858	1.69779e-67	7.15034e-67	0.122645	0.194155	0.369158
ENSP00000053468.3	MRPS10	29.3924	29.5225	29.7504	28.8843	29.4379	28.3911	28.8862	29.148	29.0299	29.3456	29.1481	29.5527	29.2204	29.451	29.3385	29.2034	29.6045	29.5099	28.897	28.5105	28.9484	28.8512	29.1504	28.2571	29.003	28.6985	29.2375	28.7251	29.1253	29.3121	29.0084	28.3503	28.8112	28.4893	28.811	28.7318	28.9805	28.6513	29.1301	28.695	28.8563	29.0468	28.8933	5.15722e-58	1.07441e-57	0.336445	0.0541868	0.151002
ENSP00000054666.6	VAMP3	29.4351	29.4532	29.7947	29.3826	29.4216	29.68	29.3694	29.5645	29.0684	29.6226	29.3642	29.8686	29.3843	29.534	29.6489	29.5683	29.6282	29.5645	29.727	29.2242	29.6364	29.5026	29.5985	29.6714	29.2942	29.6169	29.4611	29.6658	29.5546	29.1185	29.2722	28.961	29.1697	29.4996	29.5912	29.7226	29.2555	29.0714	29.2515	28.9216	29.3652	29.1243	29.1649	1.5363e-63	4.4679e-63	0.362939	0.00419669	0.0224169
ENSP00000054950.3;ENSP00000436422.1	AL035078.4;RCN1	32.5434	32.418	32.4378	31.9429	32.2785	31.784	31.75	32.0584	31.8229	32.4516	32.0625	32.2095	31.7798	31.6814	31.7957	32.2989	32.1858	32.2313	32.138	31.8518	32.3021	32.2768	32.1234	32.455	31.9903	31.9339	32.3866	32.2522	32.3399	31.8165	32.1963	32.1556	32.0407	32.1144	32.0818	32.0302	31.8279	31.7755	31.8556	31.5694	31.6212	31.7017	31.7252	1.42148e-63	4.14792e-63	0.508886	0.000353535	0.00327155
ENSP00000055077.3;ENSP00000275627.3;ENSP00000479768.1	RFC2	31.9828	31.8633	31.8215	31.6319	31.6834	31.495	31.384	30.9638	31.5138	31.7237	31.5366	31.6542	31.4489	31.5732	31.685	31.8605	31.7764	31.5187	31.568	31.1644	31.539	31.5241	31.3428	31.1261	31.6374	31.5279	31.5551	31.367	31.1568	30.7428	31.5016	31.5602	31.6238	31.6784	31.6353	31.7417	31.8924	31.8127	31.7509	31.7237	32.0773	31.8389	31.8493	1.19541e-64	3.81976e-64	-0.10298	0.397762	0.588859
ENSP00000055163.7;ENSP00000498155.1;ENSP00000490491.1;ENSP00000344546.5;ENSP00000490948.1;ENSP00000489636.1;ENSP00000489729.1;ENSP00000490550.1;ENSP00000412835.2;ENSP00000490385.1	ARID1B	26.9383	27.1372	26.9445	27.8078	26.6648	27.7391	27.3293	25.8693	26.882	26.8486	27.499	27.3713	26.0386	26.8102	25.5123	26.9231	24.6105	26.5044	26.1925	24.5843	25.9588	26.6562	25.5176	26.3313	27.3066	24.102	25.7312	26.9812	26.0872	27.3376	26.7407	26.7369	26.9222	26.707	26.8083	27.1495	26.3541	26.9108	27.5308	27.3922	26.7955	27.8167	27.1334	4.24487e-43	5.23217e-43	0.0719285	0.866218	0.928342
ENSP00000066544.3;ENSP00000434614.1	CDC27	24.9672	25.4014	26.0609	24.4884	24.9072	24.9697	24.8304	25.0283	24.9467	25.1886	24.8783	25.2227	24.9033	24.7728	24.3316	25.0897	25.2486	24.7958	24.0424	24.2905	24.816	24.4652	24.4464	24.8747	25.1629	25.5438	24.749	24.9426	25.4052	22.6688	25.5299	23.8232	26.1481	25.2596	25.3934	25.7071	23.3729	23.2078	23.8105	25.3163	24.0626	25.742	24.252	2.6849e-42	3.21762e-42	0.88048	0.0341648	0.109442
ENSP00000075120.7;ENSP00000443903.1;ENSP00000440492.1;ENSP00000407287.2;ENSP00000340450.5;ENSP00000482927.1;ENSP00000440480.1;ENSP00000379834.2;ENSP00000445929.1	SLC2A3;SLC2A14	25.0788	25.7039	25.5088	24.9828	24.997	23.2106	24.6014	25.4479	22.7847	26.5969	26.0592	25.6633	24.651	24.5329	22.159	24.1131	24.1086	23.7408	26.0551	25.7361	25.5011	25.2652	25.018	25.7347	24.0239	23.8261	25.3282	23.074	24.8068	23.8015	25.8198	25.8208	26.1065	26.1709	26.2012	25.9724	24.6349	24.5866	24.5048	24.323	24.6261	24.6751	24.5584	1.1562e-40	1.3111e-40	0.355201	0.435861	0.624635
ENSP00000078429.3;ENSP00000465935.1	GNA11	29.2346	29.1107	29.2134	28.7934	29.2955	29.523	29.2425	29.2824	29.0421	28.985	29.3899	29.0668	29.2347	29.2189	28.813	29.1157	28.9937	29.2105	29.0949	29.196	29.1202	29.0706	29.0758	29.1255	29.1089	29.2622	29.21	28.9382	29.2623	29.1858	28.9771	28.6912	29.0331	29.0755	29.184	29.2601	29.4443	29.3249	29.2411	29.3967	29.3316	29.5065	29.3742	1.4736e-67	6.26721e-67	-0.179087	0.0586275	0.158692
ENSP00000081029.3	MRPS35	29.6232	29.6042	29.7018	29.5017	29.6902	29.854	29.548	29.3498	30.0574	29.6347	29.2801	29.664	29.5493	29.6344	29.532	29.7434	29.5373	29.6992	28.854	29.9765	29.3077	29.2753	29.3354	29.904	28.9919	29.7646	29.5618	29.4051	29.6244	29.9184	29.6374	29.6884	29.5809	29.5109	29.254	29.3624	29.7917	29.8196	29.9959	29.3883	29.7348	29.4843	29.7024	2.09024e-60	4.9784e-60	-0.0399194	0.789389	0.880298
ENSP00000085079.6;ENSP00000270460.5;ENSP00000406209.1	EPN1	28.9967	28.9886	29.0173	28.8765	29.3468	29.1741	28.8312	29.1675	28.3988	29.3531	29.3448	29.3538	29.0076	28.8626	28.908	29.2863	29.3774	29.399	29.3759	29.2459	29.3732	29.4872	29.4599	27.8088	29.1713	29.1065	29.4435	29.2614	29.4277	28.6235	28.4486	28.9953	28.5789	29.5811	29.196	29.4947	28.914	29.1048	28.7811	29.0688	29.1437	29.0559	29.0114	2.78298e-54	4.8012e-54	0.0552563	0.800308	0.887864
ENSP00000155674.5;ENSP00000337358.4	HDHD5	29.0232	29.3186	29.3105	29.2124	29.2182	29.1983	29.2464	28.8342	29.0121	28.6502	29.046	29.0308	29.5513	29.4392	29.5552	28.8156	28.9038	28.8699	28.4907	29.4611	28.9112	28.596	28.6923	28.832	29.1916	28.9039	29.6078	29.1459	29.4092	29.2108	28.8279	28.8778	28.6276	28.7562	28.6797	29.4109	29.0827	28.8585	28.9435	28.6955	29.1084	28.989	28.9463	5.46921e-60	1.27209e-59	0.267267	0.0806485	0.199707
ENSP00000156109.5	GPKOW	29.7292	29.733	29.671	29.8021	29.5466	29.6245	29.8553	29.5117	29.6273	29.7262	29.5294	29.8457	29.9809	29.6784	29.9311	29.5932	29.6437	29.5635	29.106	29.7488	29.6927	29.6093	29.6138	29.6947	29.5363	29.2568	29.6028	29.3897	29.5979	29.4512	29.6606	29.3482	29.5996	29.8587	29.8689	29.7289	29.8126	29.7759	29.74	29.6828	29.9119	29.9952	29.8197	2.68192e-67	1.1019e-66	-0.135326	0.161471	0.326858
ENSP00000156471.5	AQR	29.1354	29.3784	29.2848	29.0678	29.1421	29.5426	29.1011	29.2313	29.5995	29.4491	29.3368	29.5311	28.4698	28.5235	28.9428	28.9766	28.9541	28.9016	29.3936	29.5599	29.2112	29.2029	29.2161	29.0138	28.9893	28.7736	28.9478	28.8948	28.6603	29.0375	29.1812	29.0728	29.1803	29.0597	29.0766	29.2466	29.5967	29.6697	29.751	29.6388	29.4335	29.6238	29.6189	6.00031e-67	2.37812e-66	-0.360397	0.000642889	0.00516382
ENSP00000156825.2;ENSP00000412302.2	MBD3	24.4282	24.2574	24.4052	24.8357	23.6101	23.8126	23.7561	22.7436	26.1058	24.1246	24.9506	24.4696	23.6573	24.9143	24.3546	23.9788	24.2656	22.8802	24.8406	24.2378	24.1017	24.0032	24.2792	24.4423	24.0414	25.171	24.4306	24.1005	25.0605	24.7023	23.0568	24.3158	24.6353	23.7332	24.6025	24.8419	25.3548	24.9384	24.8819	25.5299	25.3081	25.0794	25.1821	3.3701e-44	4.31567e-44	-0.957214	0.0130166	0.0535168
ENSP00000157600.3;ENSP00000411222.2;ENSP00000396515.1;ENSP00000400555.1;ENSP00000380542.3	LMCD1	29.9047	29.9067	30.1535	30.2123	30.0154	30.22	30.5694	30.3035	30.3564	30.3033	30.4273	30.4216	30.0878	30.1995	30.2542	30.026	30.0882	30.202	30.3063	30.678	30.2199	30.256	30.3339	30.3008	29.8882	30.0192	29.729	29.7832	29.8969	29.9166	30.4418	30.3813	30.2106	30.4205	30.361	30.5082	30.1995	29.8136	29.8724	29.8727	30.3879	30.0212	30.0279	9.59084e-70	5.36449e-69	0.0409	0.61721	0.766856
ENSP00000160298.3;ENSP00000416797.1	CAMSAP3	23.0807	26.5911	26.2195	26.0605	22.552	25.8076	26.247	24.0197	23.5918	26.0662	25.7108	25.2124	26.1321	26.1019	26.1239	24.4246	25.5833	25.5096	25.6491	26.4944	25.4643	25.5751	24.7801	25.1316	24.718	23.8815	25.2676	25.0342	24.5763	23.564	23.1845	24.9117	24.544	24.7441	24.6615	24.9737	25.6422	25.4467	24.5232	25.9955	25.9839	24.2093	25.3002	6.80452e-38	7.24124e-38	-0.248247	0.658985	0.795726
ENSP00000161863.4;ENSP00000423101.1	YTHDC2	28.1853	27.5199	28.1021	28.4356	28.1284	27.9536	28.0322	27.6732	27.9762	28.1978	28.2564	27.9902	28.4215	28.3167	27.7358	28.5427	28.7092	28.4462	28.3005	27.7922	28.1354	28.2938	27.9299	28.1538	28.2255	28.1806	28.3426	28.2338	28.1153	27.8549	28.7477	28.0147	28.6663	28.2955	27.5987	28.2062	28.6688	28.7932	28.7851	28.8568	28.4879	28.6196	28.7019	4.68773e-59	1.03844e-58	-0.647735	0.000210794	0.00215494
ENSP00000163416.2	GOLGA5	28.3035	28.5676	28.5729	28.3477	28.5059	28.5405	28.67	28.626	28.8783	28.7593	28.9256	29.0608	28.4981	28.4683	28.6729	28.5959	28.7996	27.9483	29.1018	28.837	28.6635	28.7565	28.7859	28.4398	28.4351	28.7653	28.303	28.451	28.0812	28.7828	28.6745	28.6348	28.4783	28.6048	28.8064	28.7513	28.5099	28.7869	28.8563	28.8963	28.6858	28.3927	28.688	4.04442e-63	1.14164e-62	-0.214958	0.081457	0.200887
ENSP00000166345.3	TRIP13	30.7738	30.8605	31.0426	30.9925	31.0181	30.8527	30.5949	30.5539	30.5157	30.6197	30.4512	30.8731	30.6498	30.9461	30.7991	31.1944	31.0519	31.1862	30.6494	30.7345	30.6696	30.4471	30.7665	30.6674	30.7441	30.635	30.785	30.7059	30.6764	30.7296	30.602	30.4792	30.8409	30.6666	30.7428	30.7729	31.0855	31.2165	30.959	31.2611	31.2529	31.2257	31.1668	5.99364e-71	4.00812e-70	-0.243377	0.00352092	0.0195492
ENSP00000167462.5;ENSP00000464397.1;ENSP00000376333.3	LLGL2	27.7768	28.054	27.9033	27.9843	27.9754	28.9099	28.0649	27.8382	28.3285	27.6242	27.9312	27.7899	28.1765	28.4901	28.5165	27.936	27.9975	27.9812	27.7839	28.1251	27.9869	28.0173	27.9445	28.0093	27.7483	27.917	28.2796	27.899	27.6585	27.8016	28.0255	27.6153	27.8209	27.9543	27.8059	27.9788	27.8284	27.7671	27.5177	27.3364	27.9373	27.9089	27.716	7.69079e-60	1.7711e-59	0.384647	0.0112081	0.0483818
ENSP00000168216.6;ENSP00000364453.5;ENSP00000364447.4	HSD17B10	32.8386	32.7147	32.8266	32.5767	32.6889	32.7386	32.4146	32.4929	32.6315	32.6762	32.6826	32.7798	32.5652	32.5382	32.6466	32.7985	33.0055	32.8151	33.004	32.6265	32.807	32.8308	32.6395	32.545	32.8529	32.8539	32.7997	32.8343	32.9297	32.4351	32.5856	32.4952	32.5278	32.5005	32.5322	32.3773	32.5614	32.5753	32.6357	32.5158	32.5399	32.4736	32.5503	1.28338e-71	9.32414e-71	0.180405	0.0262217	0.0899113
ENSP00000170564.1	GPATCH1	27.055	26.5682	26.8963	27.0487	26.7236	26.9593	26.9873	26.1026	27.0977	26.6776	26.8789	27.0276	27.1662	26.9474	26.4835	26.7459	26.848	26.6366	27.0587	26.8783	27.2531	27.309	26.9293	26.9224	27.1265	26.4019	26.984	27.1188	26.9225	27.017	26.5385	26.6894	26.8148	26.3847	26.4898	26.6303	27.0654	26.7986	27.1025	27.0184	26.9652	26.887	26.9729	1.54504e-60	3.7076e-60	-0.0976613	0.469395	0.653549
ENSP00000173527.5	ISOC1	29.3419	28.8985	29.1779	28.5492	28.9849	28.6996	29.1079	29.4343	29.2478	29.6223	29.7307	28.9639	28.4244	28.7728	28.9212	29.6145	29.6649	29.3249	29.6002	28.9458	29.7146	29.4911	29.5819	29.3022	29.3769	28.917	29.4539	29.5331	29.3061	28.8297	29.296	28.8127	29.4771	29.4376	29.6468	29.4146	28.9487	28.4883	28.53	28.5396	28.8322	28.8164	28.6925	1.10183e-56	2.14138e-56	0.249442	0.181664	0.353838
ENSP00000176763.5	STK10	27.0276	26.3764	26.7179	27.1546	26.6816	27.0633	26.3754	27.1595	27.0878	26.9271	26.8623	27.0922	26.7307	27.0031	26.8797	26.9926	26.3893	26.8902	26.886	27.341	26.8854	26.7851	26.6442	26.7358	26.3344	27.2584	26.8294	27.186	27.1571	27.5679	26.8727	27.7423	27.0553	27.507	27.1586	27.6832	26.3737	26.9006	26.217	26.7801	26.7579	27.6659	26.7825	3.21894e-54	5.53439e-54	0.0543885	0.788268	0.880022
ENSP00000179259.4	TIGAR	28.732	28.821	28.8079	29.2851	29.1611	29.1084	30.1042	29.4924	29.8839	29.5722	29.5674	29.7242	29.3458	29.4565	29.4009	29.096	29.2204	28.9532	30.0808	29.5126	29.4421	29.7256	29.689	29.9468	29.1273	29.3539	28.983	29.3453	28.7996	29.1064	29.0211	29.3735	29.3874	29.0347	28.8981	29.6207	29.1013	29.2253	29.4053	29.0284	29.1895	29.5749	29.2541	6.72412e-62	1.75483e-61	-0.268215	0.0504742	0.144294
ENSP00000184266.2;ENSP00000419578.1;ENSP00000419128.1;ENSP00000417755.1;ENSP00000417714.1	NDUFB4	30.6951	30.8157	30.742	30.4863	30.7818	30.7068	30.6768	30.8995	30.8886	31.0794	30.7072	30.7063	30.6651	30.7328	30.5982	30.8161	30.7345	30.8606	30.6995	30.7603	30.9597	30.8144	30.7291	30.8843	30.9124	30.8345	31.037	30.9725	31.125	30.8945	30.6229	30.6168	30.6631	30.4501	30.5667	30.7137	30.4645	30.1675	30.5051	30.3912	30.6268	30.5194	30.4458	2.55443e-72	2.08629e-71	0.258846	0.000678742	0.00534863
ENSP00000185942.6;ENSP00000351554.3;ENSP00000377492.4;ENSP00000402673.2	HMMR	27.277	27.273	27.2266	27.6527	27.4623	28.3964	27.7286	26.9379	28.0639	27.346	27.1276	28.0352	28.2994	28.4299	27.494	27.4517	27.6126	27.3578	27.1974	27.6885	27.68	27.1503	27.9264	27.3611	27.9951	27.5871	26.9755	27.5369	27.504	27.7569	27.5166	27.5116	26.965	27.866	27.153	27.4567	27.6499	28.0278	27.9756	27.7241	27.7956	27.7034	27.8127	9.86117e-54	1.66424e-53	-0.264728	0.227468	0.410292
ENSP00000193403.6;ENSP00000377941.4;ENSP00000414272.2;ENSP00000439828.2;ENSP00000366035.3	ACTN1	34.5764	34.4514	34.4335	34.1635	34.368	34.1873	34.146	34.4281	34.1139	34.4966	34.4835	34.4437	34.2442	34.2182	34.3147	34.5748	34.5561	34.5586	34.393	34.1106	34.5532	34.4297	34.4881	34.4713	34.5863	34.4803	34.7369	34.665	34.5883	34.3711	34.4962	34.4596	34.3603	34.5059	34.4877	34.4603	34.4244	34.4412	34.2725	34.3275	34.2469	34.3739	34.3477	5.94226e-72	4.55222e-71	0.0156205	0.84675	0.916005
ENSP00000194214.5	HSPB11	29.2084	29.1276	29.1845	28.8681	28.8131	28.9563	28.3546	28.8928	28.599	29.4611	29.1919	29.2995	28.8347	28.7638	28.6636	29.6612	29.6376	30.0976	29.1576	29.0404	29.5883	29.2295	29.6123	30.0165	29.3349	29.3095	30.0334	29.8605	29.738	30.0553	29.0245	28.991	28.9199	29.3835	29.0589	28.48	29.1194	29.5281	29.2394	28.8272	28.4772	28.3937	28.9308	1.93926e-53	3.24389e-53	0.0955013	0.678584	0.809699
ENSP00000196061.4	PLOD1	27.8453	28.1694	27.7594	28.6158	28.459	28.7828	28.282	28.3695	28.6208	28.1061	27.7896	27.8354	28.5031	28.6753	28.8952	27.7295	28.0258	27.3135	27.8299	27.7876	28.4191	27.7344	27.5724	27.3766	28.2134	28.6628	28.3798	28.4531	28.329	29.1375	28.7442	28.9902	28.86	28.827	28.5926	29.1251	29.1078	29.0563	28.7966	29.028	28.9187	28.8609	28.9614	1.02709e-54	1.80801e-54	-0.6894	0.00236922	0.0143242
ENSP00000199320.4;ENSP00000421754.1	DIMT1	29.4934	29.433	29.4399	29.3812	29.3905	29.0802	29.7524	29.6878	29.623	29.962	29.9181	29.6691	29.1812	29.3056	28.9157	29.5539	29.4953	29.6661	29.7445	29.4939	29.8121	29.646	29.6535	29.7015	29.497	29.5609	29.5383	29.7344	29.7012	29.2294	29.5072	29.6831	29.6488	29.3895	29.5772	29.2619	29.8207	29.9415	30.0638	29.9617	29.789	30.0148	29.9319	6.56349e-67	2.58608e-66	-0.562196	1.5488e-06	3.66187e-05
ENSP00000199448.4;ENSP00000409211.1	EPDR1	28.5757	28.5416	28.6018	28.6895	28.2415	28.5948	28.9839	28.5184	28.3909	28.3056	28.5664	28.5451	28.8532	28.6934	28.7855	28.4899	28.6989	28.7169	28.4805	28.3805	28.7098	28.6556	28.6808	28.4667	28.5748	28.4449	28.4485	28.7605	28.5159	28.4781	28.7618	28.4341	28.7976	28.8093	28.5561	28.1036	29.0021	28.8199	28.6763	28.7308	28.5448	29.4675	28.8736	5.58298e-63	1.5621e-62	-0.332775	0.00974664	0.0434684
ENSP00000199764.6	CEACAM6	31.1334	30.6544	31.041	30.8454	30.9279	30.6277	31.1734	30.4124	29.2207	30.621	30.4362	30.636	31.093	30.8732	31.1069	30.6803	30.5153	30.8281	29.6081	30.0363	30.9732	29.9195	30.3919	29.8976	29.9275	28.4047	29.6903	30.0324	29.7728	29.9208	30.1934	30.4753	30.3271	30.9156	30.399	29.7668	29.9328	29.7561	29.3945	29.809	29.9859	29.724	29.7671	1.42554e-52	2.30186e-52	1.10457	8.67035e-05	0.0010309
ENSP00000200135.3;ENSP00000440879.1	ZW10	29.4709	29.3441	29.6699	29.4422	29.315	29.4966	29.2361	29.3522	29.7181	29.3045	29.5115	29.0895	29.2718	29.4253	29.0813	29.3673	29.3705	29.4511	29.1635	29.4495	29.5138	29.2365	29.3022	29.3505	29.5834	29.2091	29.4379	29.4991	29.5283	29.5481	29.253	29.2105	29.3322	29.3482	29.3398	29.155	29.7309	29.5512	29.3676	29.5689	29.4533	29.5999	29.5453	2.26021e-69	1.20518e-68	-0.0888107	0.284903	0.477891
ENSP00000200457.4	TRIP6	27.7674	27.7852	27.8614	28.439	27.3891	28.1039	28.3626	28.5005	27.6094	28.4309	28.5372	28.6043	28.3113	28.4343	28.6122	28.161	28.0776	28.6847	28.2117	28.5494	28.6926	28.9039	28.4383	28.8804	27.8568	28.0518	28.5229	28.3946	28.3436	27.1311	27.9578	28.1341	27.9932	27.83	28.3103	28.2127	27.8399	28.2242	27.7612	28.2259	28.3637	27.5235	27.9897	2.12236e-55	3.83647e-55	-0.0987096	0.614656	0.765338
ENSP00000202017.4	PDRG1	27.9878	28.0397	28.3409	27.8983	28.3581	28.29	28.2005	28.6142	28.2801	28.162	28.1426	28.1707	28.5436	28.2184	27.8615	27.7346	28.4025	27.8513	27.6096	27.6716	28.3843	27.9711	27.4026	28.1016	26.7546	27.4963	27.3684	27.5368	27.5909	28.2267	27.8909	27.4641	27.6415	27.7792	27.7257	28.1473	28.3478	27.8856	27.4291	27.6303	27.972	27.8058	27.8451	2.12533e-56	4.05246e-56	0.307358	0.0983701	0.22924
ENSP00000202816.1;ENSP00000480783.1	ESF1	29.501	29.6463	29.8138	29.6093	29.5822	29.7164	29.9937	29.8106	29.7858	29.7272	29.9507	29.7885	29.6162	29.5452	29.394	29.4118	29.3433	29.5945	29.9525	29.8295	29.895	29.8746	29.9002	29.8737	29.8097	29.5012	29.9328	29.6577	30.1105	29.5604	30.1513	30.1448	30.1826	29.9591	30.1681	29.9913	30.0873	29.9879	29.9161	29.986	30.0849	30.217	30.0465	2.86665e-71	1.97822e-70	-0.4017	3.83516e-06	7.71652e-05
ENSP00000203001.2;ENSP00000392070.2	TRMT6	30.4573	30.5072	30.5163	30.5014	30.5747	30.4005	30.903	30.8421	30.9237	30.7021	30.817	30.7432	30.4592	30.5586	30.6306	30.4668	30.5171	30.5344	30.7306	30.932	30.7309	30.6474	30.877	30.6795	30.2156	30.3963	30.1141	30.1955	30.0765	30.2916	30.4811	30.4305	30.3221	30.2958	30.4286	30.281	30.2155	30.3432	30.3879	30.2869	30.5278	30.3418	30.3505	2.71313e-76	4.99083e-75	0.142399	0.0113507	0.0488233
ENSP00000203407.5	UQCRC1	32.226	32.2566	32.2466	32.1805	32.2303	32.2611	32.0868	32.2365	32.3336	31.991	32.106	32.1557	32.31	32.3866	32.3751	32.0885	32.2202	32.1491	32.1282	32.0941	32.3619	32.2965	32.1651	32.195	32.4009	32.1663	32.532	32.5673	32.4778	32.2777	32.1833	32.1699	32.1229	32.3255	32.1478	32.2525	32.3554	32.3867	32.254	32.247	32.2901	32.056	32.2649	1.37368e-74	1.66938e-73	-0.0313447	0.623907	0.771061
ENSP00000204961.4	EFNB1	24.0792	24.6382	22.467	24.5637	24.159	22.6097	23.8152	24.934	23.5236	24.0947	23.2736	22.7006	23.4494	22.9214	25.6148	22.7071	23.3974	23.8146	22.9433	23.7991	24.2275	23.776	23.9026	24.2915	23.6431	23.1529	23.7972	24.0066	23.1994	24.7083	24.6382	24.8509	23.8213	24.0566	24.3846	24.116	22.8599	23.4809	23.9327	23.9557	22.2682	22.7626	23.21	1.02773e-40	1.16826e-40	0.542798	0.209366	0.387487
ENSP00000205135.3;ENSP00000392906.2;ENSP00000408857.2	PLEKHG2	23.8476	23.2059	24.0424	22.7215	23.4822	23.2118	23.084	23.5194	23.6571	23.463	24.0525	23.4373	22.7444	23.1399	23.9384	23.0504	23.2005	23.4423	23.6512	24.1758	23.4031	23.9813	22.8214	23.7597	23.4854	24.5453	23.2242	24.4776	23.3022	24.3949	25.4777	22.7717	23.8952	21.5077	24.1332	23.5309	23.752	23.1434	23.3023	23.2917	23.6487	23.5065	23.4408	1.04469e-42	1.27059e-42	-0.0221818	0.953261	0.97468
ENSP00000205194.3;ENSP00000470543.1	NAT14	24.9215	25.3124	24.5822	24.0798	25.2936	24.0208	24.6416	24.1458	24.9382	24.8174	25.0331	25.0879	23.2754	24.7924	24.639	24.3263	24.3939	25.5607	24.8762	25.1729	24.747	25.0116	24.7213	25.3684	24.3617	25.1049	25.0195	24.2684	24.977	24.9203	24.724	24.774	24.5086	24.0041	24.4544	25.0504	23.9587	23.9302	24.3888	24.8404	24.8582	24.2157	24.3654	1.74168e-48	2.5393e-48	0.336357	0.215666	0.395879
ENSP00000206020.3;ENSP00000458405.1;ENSP00000461145.1	SPAG7	28.7786	28.7504	28.7649	28.7102	28.7809	28.7054	28.7967	28.7914	29.0699	28.7908	28.6287	29.1686	28.1956	28.6122	28.589	28.9275	28.7052	28.9673	29.3197	29.0102	28.7719	29.1458	29.0924	28.9678	28.7242	28.8881	28.9821	28.8237	28.897	28.7928	29.1958	29.0595	29.2829	29.4561	29.4305	29.3384	29.1382	29.0009	29.3575	29.0381	28.9569	28.8653	29.0595	6.46294e-66	2.30488e-65	-0.311087	0.00400409	0.0215978
ENSP00000206542.4	OSGEP	29.7854	29.5895	29.7608	29.3858	29.6646	29.0987	29.3591	29.6674	28.9301	29.7923	29.702	29.5399	29.2696	29.2533	29.3598	29.4128	29.6197	29.6075	29.6745	29.0665	29.7186	29.2714	29.6018	29.2202	29.3509	29.3649	29.5138	29.247	29.318	29.1544	28.875	29.2024	29.1443	29.0806	29.2543	29.1115	29.177	29.2402	29.3663	29.4087	29.2907	29.2682	29.2918	2.961e-63	8.43525e-63	0.255598	0.0422725	0.128818
ENSP00000207549.3;ENSP00000388093.1	UNC13D	27.3391	27.1013	27.2428	27.1806	27.6859	27.6285	26.2811	26.8483	26.3998	27.1173	26.4543	26.4489	27.4202	26.3611	26.9718	27.2537	27.3284	26.8716	26.2473	26.0791	26.8054	26.9261	26.3588	26.4507	27.8024	27.5614	26.6355	27.7533	26.5559	27.3543	27.0606	27.2805	27.4107	27.8321	26.2585	26.6007	28.5435	28.6947	28.2639	29.2341	28.8197	28.6725	28.7047	6.10867e-53	1.00053e-52	-1.34171	1.77307e-06	4.09566e-05
ENSP00000207870.3;ENSP00000496840.1	XYLB	25.9641	26.1205	25.8669	25.7068	26.0606	26.527	26.439	25.9475	25.9663	26.0673	25.953	26.1116	26.4111	26.3919	25.83	25.7727	26.0869	26.1614	25.8707	26.3607	26.1026	25.9704	25.7889	25.2107	26.642	26.2385	26.4734	24.7948	26.5952	26.6887	26.1096	25.7817	26.1705	25.9057	26.0213	25.7271	25.7413	25.33	25.9461	25.7032	26.265	25.8832	25.8115	1.72628e-52	2.77858e-52	0.229541	0.297511	0.490208
ENSP00000209873.4;ENSP00000446885.1;ENSP00000377908.3;ENSP00000457518.1	AAAS	28.6814	28.3426	28.8829	28.9265	28.7215	28.803	28.82	28.6676	28.9793	28.537	28.6513	28.4616	28.8731	28.9364	28.6228	28.6299	28.6245	28.7829	28.6862	28.6933	28.6093	28.6431	28.6086	28.4296	29.4577	29.081	28.7506	29.0678	29.2197	29.1056	27.9803	27.5189	28.0037	28.501	28.0005	28.4481	28.6451	29.1025	28.8675	29.1623	28.703	28.7931	28.8789	2.11448e-62	5.69254e-62	-0.152618	0.235573	0.420557
ENSP00000210060.6;ENSP00000221303.5;ENSP00000482709.1;ENSP00000472122.1;ENSP00000471886.1;ENSP00000472330.1;ENSP00000468889.1;ENSP00000498000.1;ENSP00000468993.1	DHPS;AC010422.8	26.3196	26.6277	26.6598	26.3224	25.7081	26.5585	26.4512	25.7497	26.1705	25.6776	25.6693	26.4093	27.6901	27.9359	26.5165	25.7825	25.8405	26.2676	26.2262	25.4969	25.9698	26.5896	26.4374	26.3883	26.0392	26.2701	26.5532	26.2201	26.3521	24.2564	27.6921	27.2108	27.0665	26.8511	26.3339	27.0925	26.8808	26.549	26.1101	26.6413	26.9538	27.6372	26.7954	3.59107e-46	4.91033e-46	-0.429325	0.217302	0.397916
ENSP00000210313.2;ENSP00000363011.5	PSMD5	31.5343	31.618	31.6996	31.3972	31.5694	31.5925	31.5968	31.6037	31.5832	31.7066	31.6895	31.4732	31.4961	31.4259	31.2347	31.4812	31.564	31.4856	31.7738	31.5724	31.6909	31.7099	31.7546	31.5879	31.8141	31.7516	31.6308	31.7396	31.6189	31.5196	31.5031	31.5161	31.5318	31.4298	31.3939	31.5291	31.4313	31.5696	31.7471	31.6689	31.5734	31.6383	31.6048	2.12832e-76	4.07613e-75	-0.0362824	0.514523	0.686333
ENSP00000210444.5	NANS	30.9494	30.7902	30.964	30.7417	31.0081	30.8462	30.8938	31.1167	31.1216	31.2833	31.2158	31.4089	31.0849	30.953	30.765	30.8956	30.845	31.1142	31.0118	31.0916	31.216	31.0734	31.2048	31.2455	31.0926	31.2456	31.1174	30.9284	31.1705	31.1689	30.7222	30.7697	30.7736	30.9657	30.7937	30.985	31.1854	30.8869	30.8037	30.7992	31.018	30.6725	30.8943	7.94492e-71	5.23206e-70	-0.0110227	0.888017	0.941864
ENSP00000212015.6;ENSP00000409208.1;ENSP00000384508.1;ENSP00000384063.1	SIRT1	25.6841	25.3461	25.6244	26.6565	25.6017	26.0791	26.2378	26.5074	23.6431	26.664	26.7532	22.6504	26.6388	26.1457	26.9007	26.468	26.8485	26.1273	26.1939	26.452	26.559	26.8789	26.6716	24.3178	26.1829	26.4228	26.4046	26.158	24.0057	26.9718	26.4966	25.7426	26.0996	27.1371	27.4309	26.235	26.6256	26.7734	26.4052	26.1496	26.4804	26.9563	26.5651	2.65695e-39	2.91144e-39	-0.733094	0.178073	0.34949
ENSP00000214869.1	TMED1	26.6907	26.5868	26.4969	26.3831	26.5606	26.8463	26.5727	27.1551	25.999	27.0592	26.8968	26.5453	26.792	26.6962	26.4036	26.5982	26.8673	26.9634	26.8938	26.9707	26.9534	26.6531	26.9497	26.6501	26.3464	25.8286	26.6955	26.2051	26.5986	27.1442	26.3651	27.3371	26.8598	27.272	27.0038	26.6053	27.2826	26.8135	26.6721	26.7797	26.601	26.6103	26.7932	7.01636e-56	1.30015e-55	-0.199151	0.276672	0.469419
ENSP00000215565.1	NDUFB7	26.7708	25.8551	25.6111	23.0395	26.5839	25.5386	25.975	26.4232	26.1734	26.4491	26.3531	26.5334	25.8219	25.8961	24.7421	26.3738	26.5214	26.5474	26.4005	24.7729	25.7208	26.2817	25.7614	25.9547	25.0765	24.4272	25.7544	25.535	25.7941	25.1929	26.0285	24.8717	24.8254	25.0684	25.6071	24.1987	25.3311	25.9873	22.9628	24.8677	25.4	25.0857	24.9391	1.14014e-40	1.29313e-40	0.627381	0.178934	0.350344
ENSP00000215567.4;ENSP00000472697.2;ENSP00000472957.1	TECR	31.279	31.0231	31.0146	30.7749	30.7778	30.2845	30.9966	31.0534	30.2579	30.84	31.178	30.9051	31.0868	31.0144	31.0822	31.4049	31.1612	31.2792	30.7855	30.1428	31.0627	31.1051	31.245	30.9484	30.7781	30.6983	31.1875	31.0336	31.3604	30.9763	30.3826	30.8215	30.6398	30.6041	30.9365	31.2424	30.7745	30.2455	30.4434	30.7171	30.6931	30.9279	30.6336	8.26547e-59	1.79679e-58	0.225423	0.193209	0.367936
ENSP00000215570.2	TIMM13	29.2171	29.4127	29.2846	29.4219	29.0112	28.9095	29.5419	29.6549	28.7381	29.1155	29.6445	29.5347	29.2093	29.4063	28.2174	28.881	29.0936	29.3268	29.7563	29.1726	29.1341	29.5994	29.7696	29.2876	29.2173	29.6557	29.4367	29.5098	29.5275	29.5714	29.3453	29.2895	29.3005	29.381	29.4266	29.6243	29.8266	29.8936	29.7845	29.7674	29.9331	29.6528	29.8097	7.72613e-60	1.77789e-59	-0.600154	0.000435949	0.00382371
ENSP00000215574.2	CDC34	27.3152	27.2954	27.754	27.1182	27.6903	27.1955	27.934	27.7255	27.9839	27.9867	27.9595	27.9182	27.4202	26.7489	27.4138	27.4728	27.2174	27.4933	27.7409	28.0279	28.1938	27.9278	27.9686	27.8521	26.5962	27.5724	26.9388	27.0744	27.2882	27.1811	27.3161	27.1484	27.347	27.4414	27.4713	27.87	26.813	27.3805	27.7272	27.3421	27.1836	27.5029	27.3249	2.26852e-59	5.09616e-59	0.0699024	0.635218	0.781156
ENSP00000215582.4	MISP	32.5141	32.5876	32.6654	32.5166	32.5017	32.222	32.302	32.4993	32.2336	32.4378	32.4116	32.4226	32.5534	32.6219	32.6632	32.7101	32.6969	32.6839	32.3983	32.1844	32.3332	32.3578	32.3174	32.3678	32.4138	32.3959	32.5125	32.6088	32.4415	32.5187	32.7953	32.5717	32.6058	32.7426	32.6301	32.6042	32.7343	32.5422	32.7687	32.4632	32.5481	32.5755	32.6053	3.56715e-76	6.42512e-75	-0.104114	0.0797182	0.198215
ENSP00000215730.6;ENSP00000411095.1	SNAP29	28.4437	27.4858	28.145	28.5168	28.6723	28.71	28.6053	28.3479	28.6106	28.5906	28.5329	28.2566	28.7848	28.5934	28.6663	28.6365	28.5227	28.7468	28.183	28.4149	28.4252	28.5924	28.4683	28.2703	28.4811	28.7846	28.507	28.8381	28.6391	28.5298	27.5092	27.6461	27.8081	28.6906	28.7277	28.6816	28.7716	28.6017	28.3146	28.621	28.7294	28.8696	28.6513	3.96787e-57	7.87588e-57	-0.322402	0.0779208	0.195108
ENSP00000215793.7	SF3A1	32.6038	32.4095	32.5614	32.1865	32.4554	32.2581	32.557	32.5783	32.4314	32.5498	32.4994	32.5265	32.2512	32.4217	32.3472	32.4966	32.4822	32.4401	32.5226	32.4379	32.5405	32.5488	32.5282	32.2041	32.437	32.512	32.3725	32.4147	32.4204	32.2144	32.449	32.5227	32.3729	32.3469	32.4191	32.4234	32.4174	32.3822	32.4779	32.4117	32.5547	32.5125	32.4594	1.24009e-75	1.91455e-74	-0.0469696	0.435273	0.624087
ENSP00000215794.7;ENSP00000292729.8;ENSP00000414922.3	USP41;USP18	26.2847	25.8226	25.6514	24.1667	25.4582	23.9707	22.5832	25.7143	25.5255	25.813	25.9908	25.689	24.9635	24.1828	23.3455	23.7662	23.0436	23.2663	25.4388	23.9585	25.6469	25.3972	25.4283	25.7864	24.6027	24.1184	24.7685	24.9419	23.9526	25.3776	25.3901	26.1834	25.4952	25.7032	25.1054	27.7066	23.639	23.4786	23.6907	25.1363	23.8922	27.4905	24.5546	8.50972e-37	8.93337e-37	0.671179	0.256775	0.446938
ENSP00000215862.4;ENSP00000380763.2	MORC2	26.6561	26.1353	27.4083	26.4578	25.9863	25.9674	26.264	25.9691	24.868	23.0471	25.9575	25.9708	26.2313	26.5067	25.8244	25.7731	25.8644	26.2139	26.0252	26.0508	25.6047	26.0854	25.812	26.2281	26.0681	26.7266	25.9994	26.0224	25.7114	25.8272	26.5125	25.9296	25.6989	25.6202	25.9238	26.1246	26.4648	26.5577	26.5556	27.1061	26.5726	26.6823	26.6565	7.59584e-47	1.05751e-46	-0.221326	0.500548	0.67804
ENSP00000215882.5;ENSP00000401480.1	SLC25A1	30.8092	30.872	30.8786	30.4777	30.835	30.3349	30.813	30.998	30.4394	30.6197	30.8056	31.021	30.6722	30.7897	30.6756	30.3984	30.4085	30.5815	30.527	30.393	30.6894	30.727	30.5067	30.5868	30.8568	30.7904	30.6985	30.9561	30.781	30.9427	30.4557	30.4096	30.2769	30.5656	30.6713	30.8105	30.2685	30.1802	29.8557	30.4463	30.5396	30.6057	30.316	7.56893e-65	2.45878e-64	0.38523	0.00165759	0.0108334
ENSP00000215904.6	PDXP	24.5582	25.1929	25.5929	25.1103	24.7933	25.4173	25.4718	23.2952	25.4989	24.6371	23.5568	23.6091	25.509	25.7478	25.9357	26.2031	25.0047	23.6549	25.9043	25.3373	25.2236	25.2989	25.8089	25.3429	25.3255	25.6974	24.0178	25.4619	24.3455	25.3091	25.851	25.4136	26.092	25.7153	25.79	24.0122	24.5803	25.156	26.0834	25.2554	25.4639	24.5847	25.1873	1.02004e-42	1.24111e-42	-0.0764648	0.850779	0.918496
ENSP00000215909.5	LGALS1	33.0652	32.9138	32.77	32.4519	32.951	32.5373	32.4199	33.1883	32.7022	32.9242	32.9681	32.9531	32.5342	32.9163	32.8559	33.292	33.3006	33.1432	33.2269	32.4535	33.0439	33.1549	33.074	33.0171	33.1256	32.9474	33.0704	32.975	32.8748	32.3765	32.8466	32.791	32.8265	32.8067	32.6502	32.9289	32.5679	32.6815	32.6726	32.5791	32.7043	32.5155	32.6201	2.61952e-63	7.50275e-63	0.161382	0.238468	0.423725
ENSP00000215957.6	MICALL1	25.6579	25.6027	24.2499	25.9562	22.298	24.4578	25.4578	24.6288	25.926	24.3376	23.6111	24.9785	23.6311	24.5997	23.5013	25.4774	25.3394	24.6101	26.0254	23.7604	25.1768	25.2502	25.6444	25.3185	23.5678	26.047	25.3822	25.708	25.6689	25.121	25.9549	25.9715	25.5463	25.7855	25.3763	25.5734	24.5325	25.4653	23.6335	23.3033	22.9989	22.8783	23.802	4.93047e-38	5.25894e-38	0.901786	0.0915953	0.218328
ENSP00000216027.3;ENSP00000416679.1;ENSP00000381914.2	HSCB	24.9628	25.5065	24.9978	25.3409	24.1665	25.4002	22.8706	25.0153	25.1297	24.7261	25.1829	24.6893	25.3535	25.8506	25.3893	25.0269	25.4391	24.9457	25.0008	24.5005	25.3382	24.5966	24.9072	24.7631	25.2914	25.3865	24.3095	24.937	24.5144	25.3736	24.6591	24.9927	30.5973	23.5232	24.1544	24.6244	23.7371	23.8302	24.8147	23.9018	23.6415	25.0316	24.1595	2.96419e-35	3.06549e-35	0.902959	0.163658	0.329384
ENSP00000216034.4	TOMM22	29.7154	29.9749	29.7849	28.7176	30.0496	28.9021	28.6958	29.3871	29.4793	29.7828	29.7581	29.9824	28.6746	28.9031	28.9406	29.4141	29.6739	29.659	29.6386	28.9839	29.5081	29.4253	29.4265	28.9825	28.8954	29.2323	29.5337	29.4075	29.4584	28.6833	29.8137	28.8652	29.9644	29.6316	29.7068	29.585	29.427	28.4706	29.1202	28.918	29.0693	29.3963	29.0669	5.71171e-53	9.3729e-53	0.457186	0.0616707	0.164782
ENSP00000216038.5	RTCB	32.9398	33.0025	33.1237	32.5812	32.9033	32.8458	32.697	32.972	32.5874	33.1693	32.9538	32.9256	32.6948	32.6965	32.534	32.8232	32.9134	32.8906	32.9606	32.7247	32.9468	32.9995	32.9339	32.9305	32.9753	32.9756	32.8255	32.9613	32.7628	32.6347	32.7444	32.8775	32.805	32.5526	32.7428	32.8533	32.5228	32.4771	32.48	32.4723	32.6333	32.4584	32.5073	1.36117e-70	8.62595e-70	0.392089	3.70469e-05	0.000497796
ENSP00000216044.5	GTPBP1	27.6093	27.679	27.5722	27.2433	27.2486	26.9351	27.3129	27.3077	27.2048	27.0476	26.9239	27.1017	27.1756	26.7486	26.4752	26.6094	26.9939	26.512	27.5622	27.4058	27.3782	27.2591	27.5141	27.3932	26.884	27.1866	27.3456	26.8616	26.754	27.2589	27.847	27.5639	28.2621	27.3692	27.7207	27.7598	27.3173	27.4995	27.5528	27.2578	27.5741	27.236	27.4063	7.26651e-61	1.78044e-60	-0.0250293	0.851567	0.918496
ENSP00000216106.5;ENSP00000415500.1;ENSP00000401658.1	HMGXB4	23.4165	23.7397	23.3698	24.554	23.4876	23.4877	23.7621	24.5136	26.0004	23.965	23.8621	24.9889	24.236	24.5019	23.8231	23.84	23.5498	24.408	25.098	23.4405	24.1509	24.0801	24.7374	23.4134	24.8311	24.2865	24.1594	24.5326	24.39	24.3475	23.9175	23.1487	24.7728	23.1644	23.8816	24.3827	23.5461	23.2517	24.8226	25.6568	25.1382	24.1318	24.4245	1.75972e-43	2.19992e-43	-0.748632	0.0519221	0.146672
ENSP00000216117.8;ENSP00000413316.1	HMOX1	31.4735	31.4955	31.464	31.164	31.4162	31.4084	32.0407	31.9801	31.9594	32.3245	32.1962	32.284	30.8463	30.945	30.9483	30.9232	31.0767	31.0101	32.5407	32.5113	32.6544	32.5458	32.6248	32.7391	31.0114	31.0122	31.0865	31.0441	31.1123	30.3953	33.6807	33.5002	33.7336	33.6933	33.9312	33.7602	32.2135	31.9883	32.1347	32.1803	32.17	31.9308	32.1029	1.21926e-69	6.72648e-69	-0.699325	1.99583e-09	1.15036e-07
ENSP00000216121.7;ENSP00000407851.1	NIPSNAP1	31.1429	30.9977	31.0292	30.7005	30.6785	30.7351	30.9102	30.7832	30.6563	30.8595	30.7394	30.823	30.7311	30.9837	30.8293	30.9088	31.209	30.9653	30.6968	30.5004	30.9058	30.8109	30.8211	30.9394	31.2317	30.9976	31.3795	30.9917	31.2155	31.5383	31.0536	30.8911	30.9635	31.5269	31.4199	31.1806	30.8331	30.7928	30.9846	30.7347	30.9091	30.8483	30.8504	1.11307e-66	4.29611e-66	0.0302306	0.768561	0.869245
ENSP00000216122.3;ENSP00000371441.5	MCM5	33.2298	33.1746	33.3461	33.0333	33.121	32.8284	32.8252	33.1723	32.8114	33.1682	33.1507	33.2503	33.0219	33.0181	33.0057	33.1757	33.2693	33.2172	32.9602	32.7738	33.0766	32.914	32.9951	33.0468	33.0755	33.1725	33.2422	33.1577	33.2447	33.1085	32.9781	33.0043	33.0607	32.9729	33.092	33.2054	33.1899	33.0313	33.108	33.056	33.2968	33.2044	33.1477	1.64845e-72	1.3953e-71	-0.02555	0.734159	0.848087
ENSP00000216129.6	TTLL12	29.4955	29.6275	29.4942	29.5221	29.4309	29.312	29.5226	29.6545	30.2253	29.6097	29.4558	29.4288	29.3326	29.6555	29.7282	29.4216	29.6297	29.6342	29.5517	29.1699	29.69	29.5534	29.481	29.6864	29.6578	29.6821	29.7921	29.7748	29.7533	29.5516	29.7528	29.64	29.5649	29.768	29.9208	29.6384	29.2943	29.6775	29.5615	29.5812	29.3428	29.7847	29.5403	5.23566e-66	1.88721e-65	-0.0599934	0.560299	0.72363
ENSP00000216160.6;ENSP00000333049.3	TAB1	26.636	26.2648	26.2436	27.1407	26.1389	26.7162	25.9118	26.4152	24.7797	26.3139	26.9226	25.7264	26.7684	25.8905	26.3482	26.9837	26.8571	26.873	26.0865	25.9061	26.1507	26.3282	26.3702	25.8325	26.5252	26.7941	26.3483	26.5306	27.007	27.0263	26.5214	26.409	26.4715	26.4433	26.9627	24.7206	26.4085	25.9257	26.4228	25.9775	26.758	26.2513	26.2906	1.03053e-48	1.50902e-48	0.232757	0.41725	0.607007
ENSP00000216181.5	MYH9	36.6696	36.606	36.6357	36.5805	36.5537	36.5638	36.4179	36.6086	36.5301	36.6703	36.6302	36.6604	36.6398	36.5805	36.6769	36.7672	36.7873	36.7905	36.6265	36.4375	36.6737	36.6557	36.652	36.6653	36.7026	36.6564	36.8107	36.7782	36.783	36.6157	36.6132	36.4922	36.5315	36.551	36.5213	36.4959	36.6384	36.6099	36.6236	36.4953	36.503	36.6098	36.58	2.64782e-82	3.02351e-80	0.0215429	0.621462	0.769203
ENSP00000216218.3;ENSP00000481328.1;ENSP00000392067.1;ENSP00000412049.1	ST13	32.7765	32.4653	32.5155	32.3233	32.3603	32.3001	32.2448	32.4069	32.2151	32.3488	32.4843	32.2781	32.3456	32.3988	32.3757	32.345	32.5011	32.5253	32.4665	32.2802	32.487	32.4965	32.4903	32.4179	32.5626	32.394	32.5948	32.4378	32.4104	32.2375	32.6476	32.8946	32.3013	32.0156	31.9663	32.2388	31.9488	32.1308	32.4097	32.0299	31.9706	32.3268	32.1361	1.47297e-66	5.62068e-66	0.320729	0.00499684	0.025869
ENSP00000216225.8	RBX1	29.0193	28.1405	28.187	28.1132	27.8753	27.7172	28.354	29.1174	27.9028	28.5478	29.0238	27.9603	27.4607	27.9734	27.9936	29.3292	29.2459	28.7953	29.0751	27.7705	28.6876	28.9331	29.4308	28.2766	28.8727	28.6902	28.8255	28.7912	28.8283	27.6536	28.5747	28.3337	28.3875	28.1669	28.0902	28.7591	28.9688	28.8488	29.2764	28.7863	28.8715	28.3951	28.8578	9.85004e-50	1.4741e-49	-0.682411	0.024819	0.0864237
ENSP00000216252.3	PHF5A	28.3793	28.0099	27.9468	28.4716	28.1452	28.4842	28.6247	28.6233	28.3252	28.1712	28.7188	28.05	29.023	28.9107	28.8735	28.5757	28.3013	28.6211	28.6516	28.1185	27.8864	28.4797	28.4501	28.5602	28.6361	29.0311	28.296	28.4297	28.5411	28.6093	28.442	27.9167	28.3404	28.6462	28.5346	28.7948	28.3084	28.4744	28.2201	28.5302	27.8642	27.8997	28.2162	1.13527e-58	2.44856e-58	0.0233382	0.883371	0.939901
ENSP00000216254.4;ENSP00000379769.3	ACO2	32.334	32.3758	32.4885	32.2595	32.2916	32.1214	32.2782	32.1944	32.2577	32.1871	32.2166	32.2731	32.2581	32.2787	32.3497	32.3943	32.3917	32.438	32.233	32.2226	32.2443	32.257	32.2072	32.0452	32.3731	32.3709	32.3784	32.4276	32.2941	32.3282	32.0566	32.1207	31.9956	32.1303	32.1989	32.0834	31.965	31.9112	31.9479	31.9559	32.0767	32.026	31.9805	1.94346e-80	1.02277e-78	0.331333	4.20169e-09	2.21118e-07
ENSP00000216297.2	SUPT16H	32.8884	32.9914	33.0006	32.6173	33.0205	32.6097	32.7363	32.9166	33.0086	32.9515	32.9103	33.1641	32.6461	32.783	32.8127	32.9099	32.9438	32.9873	32.9594	32.6307	33.0575	32.9953	32.9939	33.1548	32.9608	32.986	33.1775	33.0712	33.0803	33.0176	32.933	32.9543	32.9853	32.9557	32.9327	33.0471	33.0891	33.0556	33.016	33.0326	33.0001	33.0388	33.0387	9.86995e-73	8.64442e-72	-0.18405	0.0168263	0.064533
ENSP00000216468.7	TMED8	27.8339	27.5143	27.8108	26.9365	27.5167	27.1247	27.1266	26.8942	26.9665	26.8243	27.0436	27.0026	27.4442	27.4551	27.7568	27.3649	27.4184	27.048	27.3654	27.7506	27.447	23.0282	26.9116	27.1779	27.4611	27.2767	27.4427	27.2723	26.5884	23.362	26.7003	26.7001	26.658	27.2945	27.2132	27.6716	26.7217	27.0291	27.2347	26.5214	27.2843	26.76	26.9252	3.09542e-39	3.38699e-39	0.530965	0.33489	0.527388
ENSP00000216479.3;ENSP00000440108.2;ENSP00000451475.1;ENSP00000451569.1	AHSA1	33.595	33.5519	33.5772	32.9496	33.4623	32.8861	32.9438	33.5158	32.9832	33.72	33.6338	33.8407	32.5064	32.5015	32.4762	33.1021	33.2147	33.2505	33.7401	33.0898	33.5684	33.5957	33.613	33.5723	32.9649	33.0154	32.9285	32.9252	32.7554	32.9528	33.2379	33.1541	33.276	33.2519	33.2086	33.31	32.7524	32.6709	32.7364	32.7025	32.7082	32.9335	32.7507	1.02219e-61	2.63369e-61	0.586377	0.000406212	0.00365289
ENSP00000216484.2;ENSP00000452189.1	SPTLC2	28.0635	27.9918	27.9823	27.8908	28.0224	28.046	27.736	28.0252	28.028	27.9402	28.1305	27.9942	28.1367	27.7003	28.2793	27.3217	28.0421	27.9842	28.2234	28.0701	28.4665	28.4449	28.1686	27.6038	28.5532	28.5718	28.1996	28.6919	28.6631	27.9953	27.8967	27.6914	27.8271	27.4538	27.7183	27.9083	28.2895	28.3933	28.1098	28.5335	28.4501	26.9058	28.1137	3.45709e-56	6.50367e-56	-0.114213	0.54166	0.708478
ENSP00000216489.3;ENSP00000451886.1	ALKBH1	23.7376	23.2492	24.8745	24.547	24.4451	24.581	24.9228	24.652	25.0109	25.0629	24.919	24.6631	24.7792	24.0167	25.4036	25.3222	24.8629	25.346	24.5024	25.0414	25.2947	25.065	24.8102	25.2371	24.6168	23.9896	25.4734	25.433	23.7058	25.4056	24.8284	24.963	25.3751	22.3779	22.6763	24.0796	24.4828	24.0297	24.0899	24.1589	24.2244	24.8386	24.3041	5.32163e-43	6.53408e-43	-0.0650055	0.865895	0.928342
ENSP00000216605.8;ENSP00000438588.1	MTHFD1	34.4998	34.4097	34.5868	34.4829	34.4632	34.4232	34.4202	34.3513	34.3606	34.2506	34.356	34.3523	34.5121	34.6199	34.4847	34.4213	34.5517	34.568	34.3801	34.4186	34.3518	34.3882	34.4469	34.279	34.5318	34.5712	34.5885	34.5613	34.6728	34.4681	34.2853	34.2943	34.326	34.3583	34.3676	34.2698	34.3948	34.3173	34.3952	34.4623	34.4369	34.507	34.4189	1.34147e-84	3.6657e-82	0.0586884	0.102344	0.235508
ENSP00000216639.3;ENSP00000450820.1	VRK1	29.4203	29.3863	29.592	29.5158	29.4184	29.365	29.593	29.5363	29.2144	29.7131	29.8297	29.8914	29.6805	29.6749	29.9401	30.003	30.0345	30.059	29.5492	29.0199	29.5941	29.6673	29.542	29.2575	30.1211	30.1827	30.1382	30.2253	30.1379	29.3624	29.6764	29.5392	29.5767	29.373	29.5565	29.6335	29.9375	30.0368	30.1137	29.8597	29.8759	29.6287	29.9087	1.25021e-63	3.66759e-63	-0.459075	0.000553899	0.00455461
ENSP00000216832.4	PNN	32.0933	32.0048	31.9147	31.7091	31.9648	31.7421	32.2458	32.2478	32.2089	32.298	32.2066	32.2912	31.6321	31.7537	31.6211	31.7131	31.6808	31.8004	32.0872	32.0863	32.3162	32.3057	32.2033	32.304	31.7101	31.5848	31.7825	31.6846	31.8191	31.8548	32.3428	32.192	32.2531	32.2936	32.2514	32.4542	31.8647	31.7709	31.7066	31.64	31.666	31.8753	31.7539	7.85007e-76	1.27711e-74	0.150865	0.0127446	0.0527567
ENSP00000216862.3;ENSP00000379285.3;ENSP00000379284.3	CYP24A1	29.0395	28.6768	28.9795	28.4586	28.7641	28.5388	28.4303	28.7741	29.0684	28.5157	28.5866	28.7294	28.1481	27.8579	27.8201	27.8918	27.9963	28.351	28.1782	28.4642	28.1434	28.4141	28.418	28.8691	28.0528	27.7441	28.1231	28.2973	27.9526	27.1707	28.5289	28.7221	28.5852	28.1648	28.1232	28.5526	30.2675	30.3727	30.0859	30.4066	30.3328	30.512	30.3296	7.39968e-61	1.81087e-60	-1.5867	1.10957e-12	1.24354e-10
ENSP00000216879.4;ENSP00000418529.1;ENSP00000338643.2;ENSP00000434067.1	NSFL1C	33.0737	33.2299	33.2633	33.3994	33.2939	33.1487	33.4719	33.105	33.2982	33.2553	33.2196	33.2141	33.553	33.6228	33.5392	33.2047	33.1185	33.2383	33.0115	33.1949	33.2413	33.1066	33.0584	33.3195	33.0394	33.1665	33.1273	33.1027	33.0901	33.4983	33.1872	32.9226	33.124	33.1083	33.1723	33.2006	33.0055	32.9764	33.0118	33.0456	33.0305	33.225	33.0491	2.0261e-71	1.42747e-70	0.185724	0.0261101	0.0896305
ENSP00000216962.3	PYGB	34.03	33.9119	34.0438	33.5941	33.9114	33.503	33.4903	33.7398	33.5773	33.8267	33.7801	33.8895	33.5919	33.6994	33.611	33.87	33.9786	33.8825	33.7548	33.5222	33.652	33.6853	33.6204	33.5413	33.8616	33.7369	33.758	33.8321	33.7513	33.8422	33.6031	33.5292	33.5494	33.6683	33.6092	33.6523	33.6869	33.6673	33.7381	33.7005	33.6615	33.7152	33.6949	7.90523e-73	6.97412e-72	0.137464	0.0727306	0.184478
ENSP00000217109.4;ENSP00000409035.1;ENSP00000387968.1	CSTF1	29.8855	29.6738	29.7553	29.6713	29.5255	29.6621	29.7156	29.7982	29.6777	30.0752	30.1836	30.0501	29.4248	29.5997	29.5212	29.9399	30.1047	29.9886	30.1095	29.6371	30.0888	30.146	30.1764	30.1463	29.6139	29.6148	29.9964	29.6946	29.9138	29.4945	29.4391	29.6523	29.6495	29.7525	29.6877	29.5218	29.9743	30.0859	30.0002	29.8087	29.9856	29.951	29.9676	1.62579e-65	5.60642e-65	-0.272026	0.0155126	0.0611212
ENSP00000217131.5	CTSZ	27.9529	28.4176	28.5225	28.6867	28.1567	28.6427	28.6148	28.2611	28.7158	28.2744	28.4421	28.7892	29.0807	29.2246	28.5293	28.6064	28.259	28.6435	27.9996	29.0251	28.3468	28.3791	28.2651	28.1799	28.2395	26.8688	28.7275	28.5058	28.6863	29.0004	28.4512	28.535	28.5451	28.5788	28.296	28.2133	28.6009	28.6654	28.9585	28.8719	28.9801	29.1024	28.8632	6.84464e-54	1.16228e-53	-0.466696	0.0421901	0.128632
ENSP00000217182.3;ENSP00000298049.8;ENSP00000493767.1	EEF1A2	32.1134	32.0901	32.0092	31.4787	32.1622	31.4729	31.6086	31.8094	31.5572	32.3099	32.1289	31.9511	31.7775	31.3953	31.6474	32.1624	32.539	32.3175	31.9865	31.2761	31.982	31.9558	31.9774	31.9025	31.803	32.0824	32.0706	31.9336	31.8683	31.9017	31.7725	31.5887	31.7381	31.7007	31.5326	31.859	31.7067	31.3912	31.5223	31.706	31.7829	31.9875	31.6828	2.46881e-60	5.84555e-60	0.20499	0.205642	0.384119
ENSP00000217289.4	FERMT1	27.2998	26.7434	27.4717	27.3866	27.1637	26.6303	26.46	26.3499	26.7827	27.2783	26.6834	27.1886	26.8447	26.9123	26.304	26.0534	27.3666	26.8338	26.8711	26.5121	26.7349	26.7127	26.9038	26.8577	26.7065	26.9439	27.073	26.6122	26.9762	26.6577	26.6602	26.6381	26.8886	26.6174	26.3206	26.9009	26.8261	26.9282	26.9841	27.1633	27.2471	26.7914	26.99	1.0755e-56	2.09155e-56	0.125885	0.46927	0.653549
ENSP00000217315.5;ENSP00000381104.2	TM9SF4	28.9545	28.9261	29.0409	28.6457	28.9691	29.0798	28.9184	28.9268	28.9188	28.5319	28.2004	28.7451	28.9465	29.2446	29.1369	28.7134	28.6823	28.8212	28.3531	28.7715	28.5609	28.502	28.4683	28.3602	28.6865	28.8107	28.5743	28.5686	28.5368	28.8599	29.0861	28.815	29.2872	29.1963	29.0517	29.4312	28.9564	28.8338	28.6895	28.97	29.0605	28.8509	28.8935	3.49308e-64	1.06876e-63	0.0425034	0.707908	0.830251
ENSP00000217402.2	CHMP4B	31.1619	31.1606	31.2541	30.8559	31.2722	31.1936	31.3003	31.5841	31.3916	31.5752	31.4691	31.2713	30.8439	30.915	31.0133	31.0539	30.9248	31.0232	31.2736	31.622	31.5761	31.5789	31.5752	31.2681	31.2238	31.0806	31.2234	31.1507	31.3397	31.1783	31.4658	31.4461	31.7486	31.3847	31.4155	31.5888	30.9799	30.8733	30.7785	30.7968	30.8682	30.9371	30.8723	4.05578e-72	3.19604e-71	0.277437	0.000429024	0.0037871
ENSP00000217407.2	LBP	26.5224	26.26	26.489	25.6141	26.4668	26.0434	25.3792	26.4679	24.7447	26.5523	26.621	26.0792	25.7572	25.2999	25.4152	26.5423	26.2531	26.373	26.1208	24.7303	25.8224	26.1731	26.0608	26.2295	26.9914	26.6151	26.2319	24.9846	26.4983	25.5878	24.9345	26.467	24.594	24.0371	25.0397	25.7257	24.4171	23.7818	24.3644	24.5426	24.4144	24.3851	24.3176	4.07571e-44	5.20494e-44	1.91504	4.89245e-06	9.31104e-05
ENSP00000217426.2;ENSP00000442820.1	AHCY	34.9175	34.9071	34.9716	34.8456	34.9599	34.7694	34.8252	34.8733	34.7099	34.7355	34.9824	34.8101	34.7968	34.8234	34.7856	34.7382	34.8074	34.8041	34.7975	34.6878	34.8571	34.734	34.7096	34.6826	34.9613	34.8353	34.8625	34.8127	34.687	34.8152	34.6473	34.9714	34.7032	34.7491	34.915	34.6668	34.7791	34.8091	34.808	34.9192	34.8856	34.8374	34.8397	1.07668e-79	4.55668e-78	0.0554559	0.264449	0.455578
ENSP00000217456.2;ENSP00000395874.1	APMAP	32.4786	32.2699	32.453	32.2711	32.5362	32.0801	32.3523	32.5783	32.1436	32.4232	32.3563	32.2883	32.3617	32.3341	32.4157	32.4883	32.4304	32.4087	32.3613	32.0919	32.3682	32.3563	32.2412	32.3408	32.4319	32.4223	32.4468	32.3128	32.2552	32.3218	31.9212	32.1954	32.1958	32.069	31.9729	32.1985	32.2132	32.3196	32.2174	32.1152	32.173	32.3617	32.2334	1.15804e-73	1.16808e-72	0.114768	0.0968789	0.227582
ENSP00000217901.5;ENSP00000359110.3;ENSP00000401862.1;ENSP00000359111.1;ENSP00000482665.2;ENSP00000408529.2;ENSP00000402747.1	IDH3G	29.5617	29.0093	29.2563	28.0994	29.1997	27.6335	27.9	29.5681	28.2146	29.4322	29.4816	29.3399	28.2537	27.9221	28.4334	29.457	29.4829	29.1731	29.3571	27.6624	29.5182	29.5234	29.2497	29.182	28.8138	29.4467	29.787	29.3068	29.3003	28.4235	28.7058	28.6531	28.7831	28.7907	28.9155	28.7886	28.8653	28.9602	28.7653	28.8583	28.2899	29.071	28.8017	1.62752e-47	2.31051e-47	-0.00837198	0.980272	0.989262
ENSP00000217958.3;ENSP00000361369.1;ENSP00000345963.5;ENSP00000354906.5	PSMD10	30.2979	30.3733	30.4091	30.6372	30.6228	30.8385	30.4065	30.4448	30.5472	30.3674	30.7413	30.6692	30.0972	30.3308	30.4246	30.2425	30.6197	30.1848	30.5359	30.6089	30.6551	30.8728	30.7187	30.5172	30.5691	30.636	30.717	30.6098	30.9149	30.6042	30.7138	30.7615	30.6317	30.994	31.1253	30.8603	30.318	30.2617	30.3976	30.3527	30.3017	30.3164	30.3247	2.35403e-68	1.09758e-67	0.205123	0.02845	0.0954848
ENSP00000217971.7;ENSP00000442821.1	PGRMC1	32.0872	31.9962	31.924	32.2791	32.0116	32.1827	32.5697	32.4828	32.2619	32.1699	32.2911	32.2087	32.2206	32.2031	32.2022	32.019	31.8412	32.032	32.4811	32.765	32.487	32.3062	32.2132	32.1586	32.0264	32.0765	32.1402	32.1383	32.149	32.0476	32.6618	32.5471	32.5433	32.5265	32.4232	32.456	31.8658	31.7999	31.9782	31.9546	32.0879	31.8509	31.9229	8.39785e-71	5.49738e-70	0.157214	0.0586311	0.158692
ENSP00000218340.3	RP2	28.2588	27.9115	28.1321	28.4349	28.2733	28.3537	28.6662	27.9593	27.8617	28.0199	27.9474	28.1347	28.3129	27.9182	27.5207	27.2461	27.6174	27.4349	27.9234	28.4133	28.0605	28.2056	28.1686	28.4656	27.8326	27.909	27.755	27.5202	27.5026	27.916	28.536	28.1595	28.7254	27.8767	27.8361	28.2539	27.6159	27.5948	27.7764	27.7693	27.4333	27.975	27.6941	1.10811e-58	2.39253e-58	0.533267	0.0015105	0.010146
ENSP00000218516.3;ENSP00000498186.1	GLA	28.2497	28.5632	28.3416	27.4223	28.5267	27.9054	28.0659	28.1055	27.7991	28.5028	28.322	27.955	27.6204	28.455	27.3468	27.1868	27.9235	27.7406	28.0772	27.3903	28.066	28.35	28.3677	28.34	28.1569	28.0769	28.3208	28.0567	28.337	27.5838	28.4196	27.8558	28.3597	28.3719	28.5066	28.0846	28.5047	28.8594	28.6083	28.7017	28.5823	29.0337	28.715	5.28811e-56	9.85637e-56	-0.546875	0.0071982	0.0345468
ENSP00000219097.2;ENSP00000456981.1	ORC6	23.6652	24.5803	25.6231	26.0052	24.6941	24.1551	23.6113	23.0115	26.2778	24.0484	25.6192	24.7452	24.3546	24.4608	24.3022	25.4823	24.4317	23.8482	23.5469	25.7465	24.7528	23.6513	23.4132	22.8388	23.9835	24.5544	24.4127	26.0204	24.4861	25.4987	24.9698	25.1114	24.7828	24.9628	25.0501	24.8676	26.9847	26.0172	26.2205	27.4872	27.0172	26.8941	26.7702	2.4497e-41	2.84123e-41	-1.98298	0.000163968	0.00174094
ENSP00000219204.3;ENSP00000457465.1;ENSP00000454237.1	ARL2BP	27.4004	28.2319	27.9575	27.5825	28.0761	27.2885	27.9534	28.0881	28.051	28.3615	28.1543	28.1103	27.1302	27.507	27.5104	27.306	27.8503	27.8979	27.6197	27.7749	27.9548	27.6312	27.8413	27.9353	27.3324	27.128	28.061	27.8033	27.8921	28.4347	27.3788	27.5505	27.7379	27.479	27.3881	27.1102	27.6653	27.3417	27.0876	27.5514	27.2165	27.2522	27.3525	3.45168e-57	6.87383e-57	0.403687	0.0222857	0.0797629
ENSP00000219240.4;ENSP00000461848.1	DHODH	27.4455	27.6248	28.2184	28.8061	28.537	27.3656	27.2511	27.9282	28.3732	27.8507	28.0186	27.8831	29.3614	28.5439	28.7666	28.174	28.2141	27.9613	27.9072	26.6918	27.4457	27.664	27.3301	27.3131	27.8377	27.6894	27.5545	27.8995	27.5804	28.1081	27.9029	27.9155	28.0246	28.1598	28.1242	27.7203	28.1711	28.1207	27.8745	28.1118	27.6306	28.1615	28.0117	2.56272e-53	4.26088e-53	-0.0121438	0.95689	0.976358
ENSP00000219252.4	POLR2C	29.2585	29.2672	29.1043	29.2215	29.4317	29.4044	29.5401	29.4586	29.6136	29.5398	29.5026	29.5431	29.3393	29.5251	29.2123	29.1124	29.3663	29.2689	29.668	29.2027	29.5731	29.8926	29.5797	29.4196	28.686	29.5248	29.1821	29.3371	29.397	29.1797	29.2949	29.3512	29.4834	29.7574	29.8633	29.4512	29.8985	29.956	29.7414	29.8612	29.9131	29.5979	29.828	3.01523e-65	1.01718e-64	-0.546752	1.38686e-05	0.00021972
ENSP00000219302.3	NME3	28.8435	28.9321	28.9645	28.182	28.8398	28.7433	28.4607	28.9893	28.8015	29.0579	28.9752	28.9682	28.5459	27.9191	28.5465	29.0949	28.9236	29.0156	28.5661	28.6969	28.8962	28.8894	28.7579	28.918	28.6012	28.8728	28.6379	28.6722	28.6359	29.2616	28.6919	28.4865	28.7506	28.7518	28.6853	28.1264	28.5151	28.7132	28.7329	28.2578	28.6406	28.739	28.5998	3.46934e-59	7.72781e-59	0.151087	0.335592	0.528084
ENSP00000219313.4;ENSP00000454999.1;ENSP00000457244.1	PSMD7	32.2385	32.3879	32.4684	32.2204	32.011	32.076	32.1067	32.4075	32.233	32.4981	32.5338	32.4444	32.11	32.1041	32.2359	32.5226	32.4102	32.5225	32.5781	32.0307	32.7418	32.6501	32.5768	32.4959	32.6321	32.6793	32.5057	32.5761	32.4459	32.5752	32.5702	32.5906	32.6316	32.6468	32.7987	32.6479	32.7007	32.6247	32.5891	32.6674	32.4425	32.3967	32.5702	1.13973e-68	5.46998e-68	-0.336498	0.00107881	0.00781914
ENSP00000219439.4;ENSP00000407437.3	HSDL1	27.9192	27.8108	27.7897	28.2843	28.208	28.1851	28.0114	27.9859	28.3762	27.9611	28.0346	27.7389	27.9863	27.8277	28.3836	28.0945	27.9748	28.0642	28.2535	28.2589	28.2527	28.1841	28.0882	28.0177	28.1412	28.2166	28.015	28.1167	28.0515	28.1253	27.9253	27.856	27.9523	27.7505	27.6697	27.9597	27.7981	27.8454	27.7867	27.706	28.0644	27.7006	27.8169	6.21819e-67	2.45803e-66	0.215982	0.0224079	0.0801493
ENSP00000219473.7;ENSP00000457411.1	USP10	31.4419	31.2672	31.3644	31.4198	31.1527	31.4093	31.3715	31.1478	30.9266	31.2778	31.316	31.1316	31.393	31.2705	31.1943	31.3076	31.3432	31.2328	31.1179	31.296	31.0389	30.9813	31.0506	31.1828	31.1559	31.3597	31.0541	31.072	30.9647	31.2617	30.9023	30.8737	30.9297	31.126	31.135	31.1202	31.2795	31.2159	31.188	31.3075	31.164	31.4348	31.265	1.5288e-72	1.30682e-71	0.0775784	0.276972	0.469797
ENSP00000219479.2;ENSP00000372398.4;ENSP00000395605.1;ENSP00000405925.1;ENSP00000479681.1;ENSP00000479996.1;ENSP00000389048.1;ENSP00000380834.1	NME4	30.1435	30.0226	29.7049	30.141	29.646	30.5815	29.8446	29.9012	29.8319	29.9245	30.1115	30.0864	30.2554	30.1433	30.0156	30.0885	30.1121	30.1622	29.883	30.1348	29.8417	29.8385	29.5545	29.8659	30.2423	30.1153	30.1127	30.02	30.0588	30.2593	30.3265	29.9708	30.4913	30.063	29.8694	30.3315	29.7138	29.6676	29.763	29.6173	29.8649	29.7899	29.7361	3.68663e-65	1.23404e-64	0.303862	0.0083014	0.0385277
ENSP00000219548.4;ENSP00000457228.1;ENSP00000456875.1;ENSP00000456591.1;ENSP00000457090.1	STUB1	29.7223	29.3952	29.6888	29.7894	29.5588	29.576	29.7594	29.8112	29.7332	29.6087	29.7777	29.6663	29.7146	29.9571	30.0325	29.5699	29.3795	29.8162	29.7438	29.8275	29.6645	29.6901	29.732	29.5346	29.8107	29.9732	29.5922	29.632	29.7221	29.8225	29.788	29.6654	29.57	29.6421	29.6913	29.7539	29.6178	29.7948	29.6462	29.9893	29.7709	29.9034	29.7871	1.88265e-69	1.01369e-68	-0.165306	0.0515823	0.14615
ENSP00000219782.6;ENSP00000460057.1;ENSP00000480440.1;ENSP00000443956.1;ENSP00000313362.6	MAZ	25.8918	27.0585	26.9607	25.7923	26.2502	25.3267	25.1797	26.6039	26.0248	25.7463	25.8832	26.1306	25.7618	24.3975	25.0669	21.537	24.7664	23.9494	25.4892	25.1549	24.9725	24.7072	24.7479	24.9859	25.4754	25.5204	24.3834	23.5972	24.1069	26.0951	25.4197	25.6313	25.767	26.5519	26.3698	26.6127	25.3825	25.7885	25.3371	25.8198	26.7369	26.4723	25.9228	3.63642e-41	4.18874e-41	0.29053	0.531861	0.700179
ENSP00000219837.7	KNOP1	28.377	29.0368	28.4956	27.8829	28.7803	27.9016	28.9263	29.1756	29.1163	28.5641	28.9358	28.9323	28.2541	28.9132	28.9517	28.478	28.0323	27.9087	28.26	28.9784	28.6405	28.8431	28.6716	28.7706	28.3443	28.7248	27.7115	28.3715	28.0971	28.5112	28.9293	28.7891	28.8625	29.001	29.1591	28.9352	28.7603	28.3202	29.0747	28.9479	29.0211	28.9931	28.8529	1.90407e-56	3.63859e-56	-0.440504	0.0241998	0.0849092
ENSP00000220325.4	EHD4	29.3744	29.4917	29.705	29.0675	29.531	29.1376	29.3477	29.6016	29.2847	29.7348	29.6335	29.7351	28.7063	29.1553	29.072	29.135	29.1997	29.282	29.5935	29.5505	29.621	29.5207	29.613	29.7033	29.3754	29.5143	29.3273	29.2121	29.3119	28.9427	29.8077	29.92	29.8507	29.8982	29.8923	30.0389	29.1128	28.8886	29.1824	29.2312	29.1633	29.196	29.129	1.88436e-66	7.07894e-66	0.255485	0.0130849	0.0536515
ENSP00000220496.4	DNAJC17	26.8065	26.5648	26.1741	26.5455	26.0691	26.1021	26.5397	26.7696	26.8546	26.8075	26.7991	26.3179	26.3544	26.7273	26.3222	26.3391	25.8808	26.1097	26.5438	27.6014	26.1827	26.3228	26.6964	26.4169	26.1416	26.8415	26.9068	26.3278	26.7028	26.8441	26.0241	26.2997	26.2394	25.7781	26.3537	26.4444	26.5052	26.7551	26.3232	26.5841	26.5645	26.5641	26.5494	4.78478e-56	8.9375e-56	-0.172331	0.335935	0.528323
ENSP00000220509.5	VPS18	26.6228	26.8969	26.2823	26.7007	26.5305	26.9882	28.2103	27.0571	26.9866	27.0599	26.8947	27.022	26.435	24.0916	27.0151	26.6955	26.5484	26.6012	27.0106	27.1572	27.4595	26.893	26.965	27.1121	26.4299	26.5835	26.7572	26.415	26.62	26.1139	27.0085	27.2471	27.6465	26.9651	27.5079	27.5675	26.9924	26.9525	26.4017	27.5263	26.7339	27.036	26.9405	9.32154e-49	1.36662e-48	-0.270243	0.357309	0.549678
ENSP00000220514.3;ENSP00000452851.1	OIP5	26.546	26.1189	24.6009	29.021	25.9524	28.613	29.0952	27.5359	29.2023	26.5137	28.6066	26.4399	28.6862	28.5256	28.7787	28.5724	28.1248	29.1256	29.0872	28.6366	26.4318	28.903	25.2277	26.3464	23.2923	28.3538	27.312	28.7446	25.2801	23.8445	22.6925	24.6337	23.8906	23.6108	24.544	23.6703	25.0135	24.9604	22.1684	22.1669	23.6547	28.2097	24.3623	1.28383e-29	1.29152e-29	2.4464	0.0128801	0.0530996
ENSP00000220592.5;ENSP00000430176.1	AGO2	29.0825	28.8127	29.0875	28.9841	28.8132	29.3024	28.7869	29.2579	28.512	28.9875	29.2226	28.9956	29.2554	28.8904	28.6619	28.961	29.1052	28.9453	29.168	29.2844	29.2172	28.9043	28.9483	28.9116	28.9241	29.3281	28.635	28.7178	29.0971	29.1126	29.1502	28.9992	29.0583	28.9663	29.0038	28.9049	29.1183	29.0587	29.0747	29.1416	29.2133	29.2995	29.151	2.605e-64	8.07656e-64	-0.137297	0.230775	0.414437
ENSP00000220751.4	RIPK2	28.1706	27.7362	27.5646	28.004	27.6797	27.8544	28.7921	28.1089	27.6984	27.9032	27.9468	28.3038	27.4087	27.3976	27.3944	27.6285	27.6736	27.5195	28.4283	28.1446	27.9639	28.2575	28.3331	27.9244	28.0133	27.7482	27.5938	27.2408	27.4597	27.5449	28.5667	27.8522	28.8456	28.3959	28.0449	28.4262	27.321	27.6748	27.4125	27.4309	28.2125	28.1948	27.7077	3.30164e-57	6.5824e-57	0.127172	0.461436	0.646886
ENSP00000220772.3	SFRP1	24.6226	24.7663	26.1816	23.3956	25.1826	25.925	23.4602	26.7184	25.0385	26.5522	26.5165	24.7543	26.1597	26.4833	25.978	23.8051	28.9016	28.6264	25.9813	24.5208	26.2135	26.0946	26.2393	26.0811	24.238	24.1508	26.6108	26.5651	24.8607	23.4876	25.9098	26.9778	26.6335	26.7162	26.375	25.472	23.7266	26.3457	25.3497	26.4378	24.9239	26.9688	25.6254	9.71518e-35	9.99936e-35	-0.61315	0.384802	0.577155
ENSP00000220822.7;ENSP00000417006.2	GDAP1	28.2196	27.9664	28.2682	28.4162	28.1751	28.6908	28.5241	28.1368	28.6085	27.5779	27.9555	28.3298	28.6085	28.6587	28.587	28.5526	28.4529	27.9224	27.8276	28.4126	27.1809	28.7152	28.3924	27.6256	28.3242	28.7209	28.4748	28.6341	28.7933	28.6322	27.8728	28.4529	27.3822	27.5406	27.4789	28.6482	28.0823	27.7723	28.3493	28.0901	28.7452	28.4687	28.2513	2.13266e-53	3.56051e-53	0.0380638	0.865912	0.928342
ENSP00000220849.5;ENSP00000428796.1	EIF3E	32.4636	32.2661	32.2923	32.3313	32.3877	32.2347	32.3529	32.435	32.0887	32.1289	32.5761	32.3221	31.9356	32.0275	32.0159	32.2032	32.1294	32.1614	32.2708	32.0566	32.1546	32.2418	32.2448	32.2766	32.1198	32.0696	32.112	32.1642	32.0907	32.242	32.1616	32.347	32.2698	32.2307	32.278	32.4182	32.62	32.5756	32.6665	32.6867	32.6925	32.667	32.6514	6.92386e-76	1.15436e-74	-0.322091	3.85061e-06	7.71652e-05
ENSP00000220853.3	EMC2	29.8386	30.0033	29.8475	30.2331	29.9946	29.8322	29.8218	29.7475	29.8858	30.0742	29.6917	30.0073	29.4952	29.9151	30.0991	29.5444	29.7104	29.9051	29.9664	29.9791	29.6578	29.7536	29.726	29.5009	29.8817	29.9005	29.7768	29.543	29.9017	29.3626	29.8089	29.8696	30.0419	29.6076	29.6368	29.8534	29.8256	29.8933	29.6744	29.856	29.5575	29.7832	29.765	8.56949e-66	3.03113e-65	0.19319	0.0723367	0.183787
ENSP00000220959.4;ENSP00000429084.1;ENSP00000427819.1	UBR5	28.6141	28.6585	28.9402	28.5181	28.7953	28.6343	28.1616	28.6549	28.1001	28.6891	28.8153	28.6265	28.8376	28.9536	28.6479	29.0528	29.0221	29.0377	28.7338	28.56	28.7808	28.5349	28.7748	28.6893	28.9379	29.0775	28.9753	29.061	29.1124	28.9671	28.7047	28.6259	28.686	28.5711	28.5301	28.884	29.2333	29.1864	29.1855	29.2265	29.2917	29.3687	29.2487	1.41911e-67	6.04819e-67	-0.555255	5.81675e-07	1.58033e-05
ENSP00000221086.3;ENSP00000433239.1	MTMR9	25.4457	25.898	25.9733	26.028	26.5163	24.7534	25.9246	26.0225	26.0274	26.2057	25.9255	26.3126	26.0171	26.0433	26.0141	25.7243	26.0959	25.8894	27.1188	25.6364	26.1299	26.2824	26.5437	26.6787	26.0427	26.6509	25.4851	26.4957	25.4813	26.0715	25.9056	25.0703	25.8318	25.8399	24.3848	24.8215	25.7431	25.3865	25.8996	25.1793	25.5304	25.6978	25.5728	8.52946e-50	1.27963e-49	0.196335	0.44968	0.636451
ENSP00000221114.3	DCTN6	27.6611	27.7405	28.0958	27.3165	27.819	26.6873	27.3887	27.4928	27.3201	26.9826	27.0818	28.0132	27.4163	27.4756	27.7008	27.5789	27.4982	27.4722	27.2088	26.3802	28.2276	27.8658	28.0478	27.897	27.3584	27.7598	27.6307	27.146	27.3926	27.1874	27.529	27.731	27.5492	27.4218	27.5525	27.6231	27.181	27.3668	27.3835	27.4373	27.6395	27.9468	27.4925	2.54339e-53	4.23222e-53	0.0608586	0.782598	0.877214
ENSP00000221138.4	PPP2CB	31.0587	30.9986	30.8108	30.9148	30.7923	30.896	30.8026	31.135	30.4293	31.0625	31.3414	31.1006	30.6154	30.6796	30.5433	31.0308	31.0714	30.9422	31.1705	30.6085	31.2347	31.113	31.2179	31.1554	30.8858	30.9647	30.8891	30.9161	30.9646	30.683	30.6988	30.5037	30.6837	30.5815	30.5061	30.6747	30.7218	30.7393	30.7814	30.5203	30.5879	30.7701	30.6868	1.60188e-65	5.52713e-65	0.225085	0.0472085	0.137756
ENSP00000221200.4	KCTD9	24.3667	24.4063	25.4886	23.7317	24.9562	24.9075	23.0464	23.6883	23.9553	25.672	24.7612	24.2134	23.5237	23.6442	24.5003	24.3776	24.5556	23.6947	24.9228	24.2037	24.6037	25.1057	24.9083	24.4697	23.6724	24.4942	25.0823	24.8074	24.5541	24.4642	25.0564	25.3468	25.5079	24.8759	23.5941	25.1032	24.5333	24.8469	24.774	25.6635	25.0271	24.1998	24.8408	5.81043e-45	7.63454e-45	-0.197945	0.567676	0.730518
ENSP00000221233.3;ENSP00000471002.1	EXOSC5	28.8116	28.6084	28.8939	28.3709	28.5933	28.1977	28.4187	29.2414	28.5046	28.7204	28.8612	28.3323	28.0838	28.2869	28.454	28.64	28.9135	28.4812	29.1184	28.4647	28.5738	29.039	28.7639	28.4637	28.9589	28.7097	29.0445	29.3761	29.4566	28.7227	28.8115	28.601	28.2804	28.8641	28.6436	28.2929	28.715	28.7658	29.2744	29.29	28.5997	28.0324	28.7795	1.87029e-56	3.57856e-56	-0.200264	0.289994	0.48271
ENSP00000221265.2;ENSP00000468874.1;ENSP00000396412.2	PAF1	29.704	29.6061	29.7169	29.8455	29.4041	29.7972	30.3417	29.7322	30.1106	29.7877	29.7747	29.8666	30.2058	29.9966	29.8736	29.2108	29.0675	29.5235	29.8618	29.8946	29.8818	29.9306	29.9732	29.8323	29.5151	29.5183	29.7676	29.7921	30.0441	29.5084	29.6959	29.8543	29.7966	29.9397	29.826	29.8724	29.7506	30.0856	30.1746	29.9269	29.9379	30.0509	29.9878	2.62875e-62	7.02083e-62	-0.308779	0.0252944	0.0874753
ENSP00000221363.4;ENSP00000395473.2	MAN2B1	27.0765	26.4242	26.758	26.5533	27.1426	26.2864	26.2028	26.2408	26.5514	26.8458	26.5664	26.72	26.9542	26.8823	26.9154	26.8067	26.7117	26.8474	26.2547	26.3473	26.5404	26.3082	26.4644	26.7919	26.2493	26.2852	26.4228	26.4895	26.4199	26.0108	26.666	26.8957	27.0526	26.5565	26.6061	26.1273	26.4683	26.1769	26.3673	26.1625	26.2805	26.6214	26.3462	9.67729e-60	2.21761e-59	0.360679	0.012785	0.0528517
ENSP00000221448.5;ENSP00000472998.1;ENSP00000471006.1;ENSP00000468952.1;ENSP00000385077.1	SNRNP70	32.5647	32.5046	32.5437	32.2768	32.32	32.2606	32.4262	32.5233	32.3848	32.4118	32.5085	32.4912	32.3164	32.3413	32.1998	32.5014	32.4454	32.4548	32.3839	32.3432	32.533	32.4824	32.5429	32.4277	32.5319	32.2961	32.5599	32.4767	32.5044	32.5143	32.6972	32.628	32.5799	32.6003	32.6756	32.5747	32.4503	32.3606	32.3101	32.2989	32.3446	32.3635	32.3547	1.14937e-77	3.01125e-76	0.0570707	0.278931	0.471533
ENSP00000221486.3	RNASEH2A	28.7166	28.941	29.0891	28.2495	29.1241	28.9248	28.6705	28.943	28.8822	28.8796	29.1017	28.9366	29.0637	28.7054	28.789	29.0234	28.9124	29.2059	28.9098	28.83	29.0062	28.8338	28.9817	29.1958	29.0439	28.9814	29.2334	29.2857	29.1347	28.9655	29.137	29.1396	29.253	28.8061	28.79	29.1181	29.0796	29.0395	29.2778	28.9921	29.1622	28.9035	29.0758	9.35142e-65	3.01036e-64	-0.234933	0.0381702	0.119507
ENSP00000221494.3;ENSP00000466634.2	SF3A2	30.6035	30.5971	30.5586	30.6298	30.3188	30.6253	30.817	30.6002	30.7954	30.6607	30.6825	30.7036	30.4772	30.5236	30.5463	30.3946	30.5569	30.4418	30.2733	30.6523	30.7053	30.6139	30.4519	30.6237	30.6363	30.6022	30.63	30.6845	30.8216	30.7853	30.7561	31.1673	31.1004	31.0015	31.187	31.1079	30.4776	30.7367	30.8357	30.5671	30.4273	30.8297	30.6457	2.43121e-71	1.69317e-70	-0.0901641	0.234414	0.419477
ENSP00000221504.7;ENSP00000466967.1;ENSP00000416149.1;ENSP00000350352.4	TRMT1	25.5221	25.8419	25.6699	25.5328	25.7634	26.0624	25.5881	25.9525	25.7575	25.7456	25.7725	25.6007	26.1515	25.6034	25.8546	25.1761	25.5405	25.8354	25.6543	26.2979	26.0152	25.3665	25.3145	25.881	25.6529	26.3281	25.3842	25.9672	25.5102	25.8124	26.3733	25.6703	26.1646	25.9766	24.3998	25.9762	25.6913	25.8136	26.137	26.3558	26.0941	25.6159	25.9513	2.26293e-52	3.6298e-52	-0.21922	0.325705	0.519762
ENSP00000221543.4;ENSP00000446323.1;ENSP00000469747.1;ENSP00000472647.1	TBC1D17	26.5914	26.9604	26.7642	27.3127	26.5629	25.3651	27.0291	27.4686	27.5698	27.2636	27.5919	27.2845	27.1513	26.965	26.9263	27.1031	26.8428	26.8982	26.7918	26.9458	26.9801	27.2191	27.3175	27.0637	27.4058	27.081	27.22	27.2055	27.175	27.4347	27.0685	26.554	26.7626	27.5231	26.5916	26.5115	26.5202	26.7904	26.9555	27.4998	27.1529	27.6039	27.0871	4.47096e-54	7.64358e-54	-0.494345	0.0213773	0.077424
ENSP00000221566.1;ENSP00000466461.1	SGTA	29.6317	29.7851	29.6065	29.5586	29.8444	29.5802	29.7207	29.6178	29.9464	29.8149	29.8665	29.7497	29.8398	29.6106	29.8063	29.7074	29.5904	29.8619	29.995	30.084	30.0963	30.1141	29.961	29.6864	29.7282	29.8576	29.6413	29.8369	29.6853	29.9442	30.0295	30.1284	30.1314	29.8812	29.7394	29.8443	29.8407	30.0794	29.7458	30.0262	30.1456	29.9791	29.9695	3.13534e-70	1.89183e-69	-0.301702	0.000483096	0.00413178
ENSP00000221855.3;ENSP00000467487.1;ENSP00000467172.1;ENSP00000465447.1	TBCB	33.0848	32.8771	32.6805	33.0142	32.8652	32.9799	32.7094	32.8065	32.5922	32.8285	32.8847	32.9062	33.2222	33.013	32.9227	33.0577	32.8088	32.9512	32.7101	32.999	32.8639	32.839	32.7957	32.7477	32.9551	32.8355	33.0484	33.0496	32.8491	32.8197	32.5946	32.493	32.7242	32.5637	32.706	32.5214	32.4762	32.2538	32.4657	32.3905	32.2578	32.232	32.346	1.51398e-73	1.49961e-72	0.570951	6.72283e-10	4.28279e-08
ENSP00000221859.3;ENSP00000465455.1;ENSP00000465755.1	POLR2I	26.0984	26.6037	26.2991	28.0066	22.5429	26.7925	27.4534	26.5644	26.2637	26.7609	26.9796	26.4679	27.9015	28.1853	27.867	27.1972	27.2748	27.1494	26.3246	23.7071	27.4179	26.8671	26.7683	26.9303	26.9077	27.3456	26.6276	26.887	26.1663	26.5869	27.2721	27.8492	27.2862	26.2874	26.5307	27.6918	26.1706	26.7158	27.7839	26.6592	26.0875	27.4736	26.8151	1.02622e-38	1.10945e-38	-0.757891	0.184447	0.356661
ENSP00000221922.5;ENSP00000494410.1	CCDC9	27.7193	27.6798	27.7072	28.6335	27.6271	28.3098	28.9729	28.6984	27.7769	28.4324	28.8698	28.5078	28.6976	28.447	28.0027	28.0303	27.3412	27.8034	28.8234	28.8104	28.7886	28.9509	28.9942	28.4633	27.3532	26.8242	28.1352	27.8915	28.074	26.7641	28.978	29.2903	29.4685	29.3369	29.2734	29.2092	27.2654	28.2605	28.0538	28.2546	27.7821	28.36	27.9961	3.03038e-52	4.83901e-52	-0.049936	0.835873	0.909703
ENSP00000221943.8;ENSP00000403910.2;ENSP00000467205.1;ENSP00000468796.1;ENSP00000470444.1;ENSP00000464907.1;ENSP00000468059.1;ENSP00000466485.1;ENSP00000301183.9	DMAC2	26.0399	25.8365	26.0794	24.6553	26.4473	25.2939	24.796	26.3867	25.1565	26.1845	26.107	26.1962	25.9755	25.8828	26.3113	26.2455	25.6142	26.0117	26.4188	26.1772	26.5773	26.4271	26.2338	26.1917	26.202	26.3537	26.0041	26.1291	26.2456	25.7311	26.211	25.6503	25.9922	26.2175	25.9353	25.1165	26.048	26.8257	26.3083	25.6972	25.5985	26.2671	26.1241	3.16046e-50	4.79256e-50	-0.398713	0.126905	0.275663
ENSP00000222005.1;ENSP00000467747.1;ENSP00000465724.1	CDC37	31.5029	31.3548	31.4566	31.0737	31.2616	31.5895	31.1277	31.4219	31.7925	31.4292	31.3662	31.3889	31.1657	31.2097	31.2925	31.6242	31.4477	31.4607	31.3261	31.5081	31.5736	31.5056	31.5215	31.5768	31.2379	31.393	31.4833	31.4702	31.4261	31.5673	31.685	31.4864	31.5336	31.8133	31.6597	31.6493	31.6375	31.3939	31.4898	31.2029	31.5778	31.3115	31.4356	8.92686e-69	4.36745e-68	-0.0623712	0.495218	0.673497
ENSP00000222190.5;ENSP00000468969.1	WDR83OS	26.5262	26.9143	26.5085	27.2288	27.2455	25.2509	26.0626	27.1599	27.4436	26.4844	26.7184	23.2146	26.5797	26.4504	27.0898	26.3293	27.0778	26.928	26.2447	26.2745	26.997	27.223	25.8032	26.4894	26.8696	26.2329	26.2873	26.0046	27.2183	23.4127	27.5139	27.5623	26.4925	27.6139	22.4045	25.294	27.1112	27.1086	26.8905	27.2464	24.2763	26.5808	26.5356	5.28735e-35	5.455e-35	0.0767486	0.914396	0.955529
ENSP00000222247.4;ENSP00000471748.1;ENSP00000473155.1;ENSP00000471584.1;ENSP00000471360.1	RPL18A	33.6538	33.5231	33.6403	33.4505	33.5034	33.4977	33.6191	33.7066	33.4176	33.5766	33.7331	33.5076	33.4491	33.446	33.4576	33.6482	33.6123	33.6377	33.5215	33.3244	33.5842	33.5869	33.5479	33.5102	33.7321	33.6311	33.8794	33.8924	33.7903	34.0291	33.4159	33.3718	33.3932	33.5151	33.5124	33.5584	33.3272	33.5225	33.5463	33.4359	33.4612	33.814	33.5179	1.98371e-74	2.33114e-73	0.0269559	0.687763	0.815563
ENSP00000222256.3;ENSP00000474603.1	RAB3A	25.4952	25.4683	25.7772	23.4293	25.9035	24.6294	26.1744	25.5192	25.1969	26.2277	26.3908	26.2238	25.5042	25.5711	25.7682	26.322	26.4087	26.2038	26.8879	25.712	26.0852	25.9557	26.2104	26.4416	25.9586	26.4735	26.2666	26.0145	26.415	26.2427	26.121	25.5017	25.9668	25.6017	25.4349	26.4471	23.3174	26.0892	26.3172	26.0018	24.0758	25.9183	25.2866	3.34594e-43	4.14103e-43	-0.169473	0.668396	0.801969
ENSP00000222345.4	SIPA1L3	29.9585	29.913	29.9772	30.2201	29.9611	29.9762	29.3695	29.6436	29.7883	29.6719	29.6461	29.9282	30.1132	30.2606	30.3118	30.0666	29.823	29.8351	29.4885	29.8	29.3917	29.501	29.5329	29.7401	29.8909	30.0924	29.8902	29.6052	29.9818	30.0587	29.8919	30.065	29.7411	30.0113	29.8776	29.6912	29.961	30.0091	30.1185	30.0637	30.128	30.0633	30.0573	3.65668e-68	1.66268e-67	-0.0562457	0.53643	0.703823
ENSP00000222381.3	PON1	28.4167	28.0007	28.1485	26.1663	28.0266	26.5853	26.529	27.8086	25.8536	28.0458	27.58	27.517	26.4067	26.4819	25.615	27.5315	27.9276	27.7445	27.9185	26.6246	27.8308	28.0672	27.5525	27.9237	28.337	28.2469	28.3982	28.2081	27.9883	27.7766	26.7543	27.1896	26.9651	26.8529	26.23	26.2846	26.5305	26.2541	26.1218	26.3504	26.7568	26.2019	26.3693	1.8706e-44	2.41538e-44	1.18809	0.00329476	0.0185833
ENSP00000222399.6;ENSP00000377191.1	LAMB1	29.8393	29.771	29.8587	29.9053	29.9263	30.1253	29.339	29.5345	29.7809	29.6406	29.8816	29.5467	29.8637	29.779	29.7918	29.9986	29.9783	30.0971	29.5645	29.8333	29.5114	29.5831	29.6157	29.8802	30.0213	30.126	29.9732	30.0044	30.0166	29.7626	29.7352	29.6642	29.5558	29.7474	29.633	29.5983	30.5104	30.3607	30.5711	30.3396	30.4922	30.3031	30.4295	8.53725e-71	5.57964e-70	-0.525194	6.01545e-08	2.33368e-06
ENSP00000222511.6;ENSP00000257659.8;ENSP00000405697.1;ENSP00000389510.1	GTPBP10	28.7344	28.8741	29.1661	28.5415	28.9052	28.6664	28.8643	29.0134	28.663	28.7951	28.9146	29.1569	28.9345	28.8512	28.4827	28.6118	28.8847	28.7191	28.6524	29.0805	28.8628	28.5803	28.7156	28.7744	28.9028	28.9174	28.536	28.9728	28.835	28.7065	28.6339	28.6301	28.7452	28.6928	28.4994	28.6348	29.0371	28.9284	28.8045	28.7938	29.2179	28.9649	28.9578	1.83443e-66	6.89993e-66	-0.143154	0.149188	0.309631
ENSP00000222547.3;ENSP00000401260.1;ENSP00000391228.1;ENSP00000498028.1;ENSP00000350125.4	BET1	28.9105	28.2285	28.2941	26.4541	28.3255	26.8341	27.0586	28.1069	27.2718	27.7816	27.7382	28.4036	26.8593	26.6312	26.5996	27.5139	27.8421	27.4031	27.9545	27.7354	26.8064	27.5392	27.7591	27.9698	26.8777	27.1622	27.4679	27.2375	26.9931	26.93	27.5941	27.545	27.8252	27.9923	27.7459	27.4781	27.1989	27.8938	27.4983	27.7318	27.3509	27.1739	27.4746	7.55682e-49	1.10978e-48	0.366566	0.220254	0.402216
ENSP00000222553.3;ENSP00000346242.4	NAMPT	33.6216	33.5659	33.673	33.5123	33.6191	33.3001	33.3598	33.5076	33.386	33.6689	33.6244	33.6269	33.2972	33.2836	33.4089	33.5621	33.5679	33.5807	33.5278	33.3453	33.4962	33.4436	33.56	33.5272	33.5814	33.6896	33.6521	33.5664	33.5166	33.4197	33.3382	33.549	33.3084	33.4494	33.331	33.1772	33.2686	33.3017	33.4227	33.276	33.1945	33.2703	33.289	2.0743e-74	2.43288e-73	0.259694	0.000386529	0.0035177
ENSP00000222567.5	TWISTNB	27.0983	27.1865	27.3299	26.2021	27.2075	26.1579	26.4037	27.2288	26.6709	27.1585	27.3905	27.113	26.4113	26.9391	26.3993	26.9597	27.0726	26.9994	27.0594	26.718	27.0705	27.6663	26.9677	26.8637	27.0017	27.2454	27.3294	26.9404	26.8832	24.2157	26.9646	26.8865	27.4755	26.7009	26.8772	27.096	27.0753	26.9129	26.8433	27.1193	26.9937	26.8055	26.9583	2.15509e-47	3.05018e-47	-0.0946154	0.767235	0.868545
ENSP00000222597.2;ENSP00000401277.2;ENSP00000410615.1	CBLL1	26.3824	25.8879	27.1267	25.8845	26.663	26.2681	26.2041	26.8286	26.7138	26.8482	26.5131	26.7893	25.5205	26.0881	23.8235	26.3883	26.3855	25.681	26.1656	26.3585	25.9291	26.333	26.3684	25.8491	23.4327	25.7573	23.8954	25.2146	24.8529	26.0238	26.3303	26.135	26.4483	26.5341	26.7195	26.1845	25.6881	25.8029	26.0014	25.8776	25.9347	26.0337	25.8897	7.32844e-46	9.92209e-46	0.479025	0.164021	0.330006
ENSP00000222673.5;ENSP00000392878.1;ENSP00000388183.1;ENSP00000414662.1;ENSP00000486854.1;ENSP00000398576.2	OGDH	31.4049	31.4354	31.5672	31.2291	31.4154	31.2967	31.3808	31.3299	31.2858	31.3149	31.3546	31.4986	31.5432	31.5541	31.4898	31.5146	31.653	31.5661	31.4578	31.3878	31.5359	31.4563	31.509	31.2972	31.5944	31.5386	31.4976	31.6393	31.5142	31.7568	31.3027	31.4664	31.4281	31.4088	31.3532	31.1352	31.3669	31.3604	31.3045	31.2566	31.4086	31.3909	31.348	4.08427e-77	8.98837e-76	0.0434783	0.40994	0.600743
ENSP00000222726.3	HOXA5	25.1724	25.1907	24.9326	25.5903	23.963	25.8737	26.22	26.3479	24.7887	26.0377	25.618	25.8707	25.4117	25.6491	24.2401	24.7505	23.924	25.227	26.3762	26.411	26.6709	26.7943	26.1696	26.7141	26.7442	24.0286	25.4865	23.8135	25.5841	23.8622	28.3037	27.8137	28.006	26.7033	26.7895	28.0456	24.9443	24.6704	24.9347	23.3883	25.6179	27.2168	25.1287	3.76412e-40	4.20227e-40	-0.00827891	0.986251	0.992648
ENSP00000222800.3;ENSP00000416970.2;ENSP00000378579.4	ABHD11	28.9257	28.7892	28.6557	28.6015	29.101	29.2518	28.9051	28.6769	28.639	28.9029	28.9041	28.8646	28.9777	29.2193	28.9529	29.0032	28.8148	28.9913	28.8263	28.6671	28.9858	29.0751	28.8881	28.5699	28.9754	28.9189	28.5667	28.7939	28.599	29.2482	29.0798	28.7066	28.8035	29.0726	29.0146	28.8472	28.6974	28.9985	28.932	28.8585	28.8335	28.8393	28.8598	3.74566e-65	1.25177e-64	0.0276339	0.7948	0.883727
ENSP00000222968.4	PDAP1	30.9782	31.3573	31.1715	31.4392	31.2941	31.2884	31.2674	31.0895	31.4609	31.095	30.9809	31.2481	31.1436	31.3982	31.3456	31.2498	31.2739	31.2712	30.9764	31.1676	31.3203	31.1804	31.1089	31.2655	30.9415	31.2174	31.4067	31.1675	31.4472	31.566	30.9326	31.0789	31.009	31.2145	30.9835	30.752	31.334	31.2055	31.2122	31.1856	30.9706	31.0332	31.1569	9.87194e-69	4.79879e-68	0.0979333	0.283699	0.476664
ENSP00000222990.3	SNX8	27.9058	28.2709	28.3755	27.8464	28.2064	27.7031	27.9001	28.0056	27.751	27.6452	27.6131	28.0383	28.1315	28.1313	27.7451	28.0839	28.1288	27.9462	27.3248	27.4788	28.2818	27.7936	28.0801	27.8457	28.3651	27.7809	28.0319	27.8374	28.2249	28.4446	28.3054	28.2351	27.9765	28.5318	28.4302	28.3847	27.9322	28.1529	28.2859	28.3274	28.286	28.262	28.2077	7.50867e-61	1.8368e-60	-0.156377	0.260706	0.451185
ENSP00000223023.4	WASL	27.9271	28.3911	27.0909	27.8449	28.0447	28.4517	27.9148	28.884	27.8648	27.9139	28.3962	28.125	28.485	28.285	28.0292	28.0177	28.3619	27.9576	28.4844	28.8894	28.44	28.557	28.4665	27.9593	28.7346	28.3614	28.3688	28.1998	27.726	28.0487	28.8186	28.9293	28.7565	28.0471	28.3403	28.5416	28.3965	28.4634	28.3405	28.287	28.1346	28.8225	28.4074	2.00236e-55	3.62388e-55	-0.44902	0.0287754	0.0960555
ENSP00000223029.3;ENSP00000383327.2	AIMP2	30.7377	31.1563	30.9744	30.9274	31.1671	31.1393	30.9121	30.911	31.1872	31.1306	30.8477	30.8685	31.3132	31.2826	31.2733	31.0258	31.045	31.0507	30.9514	30.8217	30.9314	30.9382	30.7663	31.0048	30.8361	31.0447	30.8157	31.0176	30.7944	31.2161	30.7978	30.8187	30.6045	30.7621	30.5191	30.8667	31.0861	30.8984	30.5473	30.8329	30.8882	30.9377	30.8651	2.66733e-69	1.40493e-68	0.151939	0.085422	0.207954
ENSP00000223073.1;ENSP00000390517.2	RBM28	30.8771	30.9166	30.8639	30.5926	30.8195	30.5545	30.6946	30.8994	30.9473	30.9146	30.8435	30.7698	30.5647	30.6781	30.6516	30.5701	30.6446	30.668	30.7933	30.7557	30.7331	30.9551	30.831	30.7893	31.0433	30.8789	31.1064	31.0435	31.023	31.166	30.8032	30.9311	30.9227	30.9553	31.0999	31.0329	31.0822	31.1018	31.0563	30.9589	31.1005	31.0426	31.057	5.37403e-76	9.21349e-75	-0.28633	1.01837e-05	0.000169784
ENSP00000223095.4	SERPINE1	32.3228	32.1642	32.3213	31.7187	32.1407	31.6592	31.59	31.8776	31.3579	32.0196	32.1097	31.9341	30.4821	30.2439	29.9858	30.5929	30.618	30.6785	31.7782	31.4868	31.8393	31.8243	32.0529	31.8825	31.9133	32.1339	31.8593	31.9841	31.714	31.3642	32.7589	32.7773	32.7401	32.5978	32.7897	32.9636	31.5489	31.1149	31.1833	31.7275	31.4778	31.4848	31.4229	3.86871e-62	1.02242e-61	0.631599	6.94508e-05	0.000863073
ENSP00000223127.3;ENSP00000407908.1	PLOD3	29.3471	29.5683	29.7888	29.7944	29.8022	29.6259	29.5766	29.3974	29.443	29.5704	29.5962	29.5358	29.6796	29.6005	29.6686	29.4291	29.4738	29.4928	29.5277	29.4541	29.3119	29.5692	29.3645	29.4615	29.5126	29.6147	29.6073	29.5893	29.4557	29.5946	29.9952	29.7679	29.8709	29.9898	30.2441	29.9158	29.6524	30.0014	29.6781	29.8963	29.7276	29.6536	29.7682	2.87785e-71	1.98369e-70	-0.113791	0.126712	0.275551
ENSP00000223136.4	FIS1	29.6976	29.61	30.0894	29.6136	29.9878	29.5938	29.861	29.5847	29.6469	29.3972	29.4107	29.8482	29.971	29.7061	29.9248	30.2764	29.7249	29.5166	29.9394	28.6112	29.5589	29.3299	29.4904	29.5204	29.7959	29.6801	29.7902	29.4818	29.5337	29.174	29.6362	29.4412	29.716	29.4985	29.7152	29.9709	29.8906	30.0981	29.9099	29.979	30.1592	30.0338	30.0118	1.04701e-60	2.53561e-60	-0.246367	0.102486	0.235656
ENSP00000223193.2;ENSP00000419711.1;ENSP00000320147.2;ENSP00000419050.1;ENSP00000417062.1;ENSP00000419856.1;ENSP00000417377.1	EZH2	25.9581	25.6883	25.9304	25.7971	25.5929	25.1855	25.6376	24.7363	26.1837	25.7312	25.8949	25.8045	26.1515	26.4838	24.3773	26.0141	26.0889	25.646	26.1101	23.8234	25.1321	25.5965	24.6199	24.3862	25.189	25.3676	25.668	25.467	25.363	26.1633	26.0059	23.3607	25.9701	26.4085	26.3006	22.7931	26.3669	26.4986	26.3242	26.0514	26.2618	26.221	26.2873	1.41377e-41	1.65272e-41	-0.595275	0.198424	0.374217
ENSP00000223324.2	MRPL32	25.4963	24.0756	25.2394	25.5755	25.4499	25.1038	25.3911	25.2305	25.3408	25.6526	24.2432	25.5746	25.4773	25.8808	25.7309	25.0544	25.2474	25.5752	26.0511	25.8854	25.1796	24.9519	25.0715	25.0646	24.5234	25.2655	25.1387	24.8688	25.2646	25.3661	25.293	26.2779	25.7994	25.4348	25.1957	25.3133	25.0525	24.4801	25.1405	24.2899	24.0143	25.379	24.7261	6.56837e-49	9.65787e-49	0.430689	0.110785	0.249524
ENSP00000223361.3;ENSP00000395231.1;ENSP00000386105.2;ENSP00000480186.1;ENSP00000389816.1;ENSP00000397461.1;ENSP00000406702.1;ENSP00000416203.1	POLD2	29.2628	29.313	29.4085	29.2953	29.3911	28.7531	28.7496	29.2963	28.9486	29.135	28.9961	29.1338	29.2433	29.3547	29.2096	29.0114	29.0644	29.1994	29.0595	28.8568	28.8856	28.8374	28.9634	29.068	29.1363	29.0809	28.9532	28.9887	28.973	29.0336	28.8869	29.044	29.0215	28.822	29.0763	28.9736	29.5322	29.4575	29.4151	29.6502	29.6154	29.4906	29.5268	3.48203e-69	1.80267e-68	-0.289508	0.00129273	0.00901334
ENSP00000223369.2;ENSP00000420805.1	YKT6	30.228	30.3946	30.5115	29.8638	30.218	29.9238	30.0074	30.2691	30.1665	30.1394	30.2084	30.2563	29.732	29.9061	30.059	29.9442	29.8017	29.8124	30.3828	30.2007	30.4048	30.272	30.3036	30.2485	29.8394	30.0119	30.0409	30.1069	29.9958	29.8232	30.2814	30.4881	30.6432	30.4273	30.5834	30.2115	30.2784	30.1706	30.2058	30.2792	30.083	30.0904	30.1846	1.47296e-69	8.01649e-69	0.0053823	0.948374	0.972477
ENSP00000223641.4	SEC61B	30.1393	30.1718	30.3387	30.8213	30.2672	30.782	30.2317	30.2855	30.5062	30.6418	29.9129	30.2489	30.5585	30.6365	30.6921	29.8659	29.7682	30.0166	29.6727	30.5207	30.2376	29.9044	30.0172	29.8692	29.8179	30.1316	29.9666	29.6946	29.7973	30.3575	30.0512	30.3301	29.972	30.067	29.8136	30.0683	28.9486	29.6034	28.9364	29.2098	29.5101	29.3597	29.2613	2.49183e-58	5.27476e-58	1.15872	4.88308e-08	1.90661e-06
ENSP00000224073.1;ENSP00000360711.4;ENSP00000360712.1	EDF1	31.6296	31.484	31.6842	31.1935	31.6013	31.0528	31.1355	31.4986	31.2524	31.5084	31.408	31.6842	30.9022	31.0608	30.8349	31.4489	31.3887	31.6229	31.4049	31.2003	31.658	31.5648	31.6217	31.7771	31.3221	31.305	31.325	31.1845	31.1947	31.2041	31.2027	31.0454	31.0575	31.0136	31.0746	31.21	31.6078	31.1974	31.4582	31.5272	31.4117	31.3638	31.4277	5.45297e-65	1.79844e-64	0.0132356	0.909859	0.953831
ENSP00000224140.5;ENSP00000409143.1	SETX	28.0382	26.6958	27.4355	26.9071	26.0814	27.067	24.131	28.0017	23.6977	28.0503	28.0013	28.1731	26.3388	26.9895	26.2239	27.9767	26.0854	27.9671	28.0281	26.2856	27.9693	27.9418	27.9908	28.224	28.1168	26.1917	27.7423	28.2351	28.3432	22.0416	24.7883	22.9357	24.9981	27.8658	24.4931	24.9216	29.0414	28.5592	24.1097	26.4358	29.3664	28.8626	27.7292	3.21471e-31	3.24853e-31	-0.691698	0.473164	0.656485
ENSP00000224784.6;ENSP00000386857.1;ENSP00000295137.3;ENSP00000386929.3	ACTA2;ACTG2	25.5301	26.0542	25.8586	24.7229	25.288	23.1163	23.9093	25.3775	23.4524	26.3261	25.8695	25.5168	23.9575	21.9409	24.8466	25.3113	25.4348	23.776	25.2198	25.2455	26.5385	25.2715	23.6216	23.8972	24.7422	25.8796	25.0414	25.4157	25.1126	25.1113	24.593	26.0613	25.6158	25.6251	25.7066	25.6274	23.783	25.2655	25.227	26.1192	24.7769	23.341	24.7521	2.50356e-37	2.6461e-37	0.3429	0.548901	0.714254
ENSP00000224949.4;ENSP00000370377.2;ENSP00000401201.2;ENSP00000370382.1	PITRM1	31.8391	31.8262	31.8305	31.6982	31.7045	31.5052	31.3957	31.6483	31.5691	31.6417	31.4923	31.7331	31.8091	31.8427	31.8268	31.6221	31.6223	31.7485	31.3293	31.3611	31.4709	31.4855	31.5279	31.5609	31.5808	31.5861	31.7127	31.5136	31.6852	31.607	31.6381	31.5512	31.5872	31.5568	31.5109	31.4507	31.4377	31.592	31.5007	31.6507	31.5633	31.4984	31.5404	3.48363e-76	6.31226e-75	0.193502	0.00140068	0.00962194
ENSP00000225174.3	PPIF	30.4464	30.1377	30.3243	30.2424	30.0926	29.9514	30.6781	30.5431	30.4853	30.4178	30.6967	30.3731	30.2844	30.1405	29.8958	30.3032	30.3829	30.2389	30.8329	30.665	30.8858	30.8137	30.6631	30.6144	30.373	30.3826	30.281	30.2425	30.3412	30.4305	30.9561	30.64	30.6534	30.591	30.6607	30.6759	30.4502	30.2332	30.2372	30.2824	30.3021	30.0271	30.2554	3.17718e-70	1.91326e-69	-0.0562287	0.48231	0.662793
ENSP00000225296.3;ENSP00000458925.1	DHX33	26.4395	26.2022	26.7095	26.4195	26.1146	26.2971	26.4367	26.1799	26.8554	26.508	26.6255	26.6144	25.9233	26.3043	26.4438	25.9238	25.2313	25.3394	26.3907	26.6716	26.4133	26.8975	26.2143	26.4792	26.4917	26.0997	25.5709	26.7127	26.1941	26.6323	26.5317	26.383	26.8244	26.0227	26.5424	26.75	27.4067	26.4392	26.5752	26.9363	27.5262	27.0412	26.9875	2.33499e-54	4.04563e-54	-0.623729	0.0037242	0.0204245
ENSP00000225298.7	UTP18	29.726	29.7282	29.7531	29.3622	29.5301	29.8514	30.0625	30.0107	29.9743	29.9628	29.8338	29.8921	29.7614	29.3238	29.5766	29.6078	29.7201	29.4997	30.1807	29.9201	30.0908	30.0616	30.2272	29.9373	29.9806	29.9966	29.9604	30.251	30.1333	29.2667	29.6525	29.8447	29.9723	29.8654	30.0422	29.91	30.2882	30.0632	30.1749	30.1541	30.6201	30.2665	30.2612	2.92359e-65	9.88467e-65	-0.602649	3.63856e-06	7.40835e-05
ENSP00000225388.3	NUFIP2	30.2269	30.4464	30.3331	30.4353	30.45	30.48	30.5214	30.7643	30.6897	30.4836	30.6646	30.4431	30.3063	30.2605	30.1921	30.4336	30.5272	30.411	30.5793	30.765	30.6816	30.7433	30.7874	30.6915	30.1966	30.2807	30.2775	30.1377	30.331	30.1966	30.1182	30.008	30.1771	30.2575	29.9732	30.2423	30.5147	30.318	30.2379	30.149	30.2544	30.3593	30.3056	7.51523e-74	7.8553e-73	0.0897265	0.159826	0.324358
ENSP00000225394.3;ENSP00000462775.1;ENSP00000378338.3;ENSP00000464388.1	GIT1	29.5092	29.6154	29.5626	29.1981	29.3617	29.1469	29.4283	29.2445	29.2361	29.3814	29.5156	29.6526	29.2902	29.2049	29.5212	29.5368	29.7106	29.5888	29.5165	29.4207	29.6047	29.4184	29.5297	29.4817	29.4423	29.5683	29.6806	29.3666	29.6561	29.4011	29.1226	29.3329	29.1481	29.1634	29.444	29.2018	29.1979	29.4364	29.4284	29.4603	29.1695	29.3338	29.3377	1.7184e-68	8.13115e-68	0.0612928	0.481002	0.662048
ENSP00000225525.3;ENSP00000484776.1	TAX1BP3	29.825	29.4557	29.6188	29.8736	29.4919	30.2389	29.5186	29.665	29.6443	29.6708	29.755	29.8176	30.4464	29.9633	30.0902	29.9983	30.0242	29.8511	29.359	29.7082	29.6227	29.675	29.4672	29.7237	29.9747	29.7894	30.2069	30.1344	30.0945	30.1405	29.7627	29.83	29.881	29.5969	29.3227	29.4449	29.8707	29.824	29.8137	29.8274	29.7166	30.1509	29.8672	5.18883e-65	1.71506e-64	-0.116571	0.297147	0.490009
ENSP00000225655.5;ENSP00000465019.1	PFN1	35.6037	35.4609	35.6252	35.37	35.4967	35.4086	35.4542	35.6889	35.3479	35.5508	35.567	35.362	35.5312	35.5309	35.4161	35.4365	35.6554	35.4907	35.4869	35.3585	35.537	35.5548	35.3911	35.2371	35.7155	35.5033	35.6526	35.702	35.6611	35.3797	35.4196	35.3305	35.4531	35.3155	35.4942	35.3963	35.1757	35.2221	35.2148	35.216	35.1455	35.1484	35.1871	6.41511e-77	1.36705e-75	0.307121	9.27497e-06	0.000155491
ENSP00000225665.7;ENSP00000458993.1;ENSP00000440804.2	SLC25A11	32.2215	32.0838	32.2404	31.9249	32.1509	31.9795	31.9547	31.9541	32.0375	32.1475	32.0943	32.2616	31.8689	31.9514	31.9656	32.2322	32.1793	32.164	32.2998	31.9574	32.1475	32.1101	32.0931	32.0342	32.2042	32.2326	32.2295	32.1655	32.3307	32.2991	32.1056	31.9349	32.1554	32.1465	32.0349	32.3008	31.9454	32.0494	32.2616	32.2333	32.1958	32.1941	32.1466	3.32894e-73	3.0995e-72	-0.0464547	0.506122	0.681327
ENSP00000225698.4;ENSP00000460638.1;ENSP00000460308.1	C1QBP	33.1194	32.7911	32.8029	32.7683	32.648	32.7951	32.6931	32.9319	32.6325	33.014	32.8292	33.0779	32.4695	32.6693	32.7895	33.2857	33.2143	33.1106	33.3913	32.6136	32.9967	32.8127	33.046	32.7843	32.8612	33.0043	32.8345	33.1342	32.9709	32.7335	32.5652	32.3475	32.6242	32.7373	32.8155	33.0157	32.9547	33.1473	32.9001	32.8567	32.9669	32.9135	32.9565	8.82109e-65	2.8495e-64	-0.135733	0.278844	0.471518
ENSP00000225719.4;ENSP00000444443.2	CPD	28.8154	29.0911	29.2777	28.7507	29.1853	28.3487	27.8999	28.381	28.497	28.5288	28.5297	28.5437	28.3451	28.7701	27.7447	28.7734	28.3864	28.7178	28.4605	27.3449	28.5143	28.6132	28.4066	28.7921	28.3102	28.6138	28.6791	28.6053	28.6417	28.2821	29.0074	29.2733	29.309	29.2342	28.9307	28.7897	29.0741	29.5051	29.4371	29.3209	29.1661	29.2599	29.2939	5.61848e-57	1.10651e-56	-0.38239	0.0443358	0.132751
ENSP00000225728.3	MED31	25.5921	24.753	25.628	25.1657	25.3551	25.1517	25.5761	25.4563	25.2173	25.6482	25.5463	26.0488	25.6044	25.737	25.4306	25.6264	24.8016	25.2696	25.1154	24.6596	25.7467	25.3461	25.4626	25.6259	25.5818	24.6389	25.293	25.5892	25.4852	25.5285	25.1773	24.7013	25.5213	25.1529	24.886	24.9567	24.8909	25.6471	25.0228	25.3898	25.251	25.6652	25.3111	4.13188e-54	7.06987e-54	-0.0368719	0.848268	0.916899
ENSP00000225729.3;ENSP00000379076.4;ENSP00000463268.1	DRG2	29.2402	28.8626	29.2495	29.5489	28.958	29.4248	29.8269	30.006	29.7101	29.4091	29.6544	29.2205	29.756	29.769	29.9113	29.3038	29.3145	29.5322	29.8057	29.4085	28.8901	29.3152	29.2362	28.9527	29.4506	29.8135	28.8942	29.2311	29.1321	29.2028	29.532	29.4243	29.558	29.6566	29.8662	29.7126	29.4674	29.4118	29.8603	29.6229	29.7731	29.661	29.6328	4.12822e-60	9.65752e-60	-0.418742	0.00878761	0.0402289
ENSP00000225792.5;ENSP00000403085.2;ENSP00000462885.1	DDX5	34.5769	34.6237	34.7316	34.3945	34.6103	34.4518	34.1681	34.2391	34.0308	34.2898	34.2928	34.2821	34.3576	34.4601	34.3994	34.5495	34.6583	34.6171	34.1637	34.1188	34.1021	34.1934	34.2111	34.2529	34.6483	34.5759	34.7233	34.5782	34.6142	34.544	34.1692	34.0801	34.2627	34.0884	34.2306	34.3151	34.7169	34.6403	34.62	34.7849	34.79	34.7109	34.7105	4.50819e-78	1.28892e-76	-0.145701	0.0109254	0.0476029
ENSP00000225831.4	CCL2	26.8174	26.1972	26.0684	25.541	26.0696	23.9744	24.2149	25.4279	23.493	24.346	25.8772	24.1731	25.6975	25.1328	25.5355	25.6793	26.0615	26.1999	25.0509	24.0233	24.9709	24.7763	24.5472	25.1689	26.7042	26.4412	26.105	26.0897	25.9844	26.5535	23.261	24.6045	25.3699	24.3173	23.0579	23.9863	23.5685	25.0129	23.6922	25.0026	23.1132	24.4039	24.1322	7.43972e-42	8.77855e-42	1.64576	0.000293437	0.00281507
ENSP00000225927.1;ENSP00000467135.1	NAGLU	23.2498	23.3149	25.7527	23.0594	25.6741	25.5712	24.9898	23.8586	22.8451	23.9812	24.2234	25.4488	23.6951	23.7172	24.4382	24.1468	24.6902	23.5697	23.7216	26.3745	23.771	24.4458	23.8597	26.3122	24.9446	26.3905	25.8527	25.8741	25.3811	24.0829	25.33	26.3435	26.0213	26.3007	25.5477	25.2261	24.7158	24.8076	23.9748	24.1736	24.9096	24.2168	24.4664	1.1985e-38	1.29339e-38	-0.029352	0.954702	0.975116
ENSP00000225969.4;ENSP00000426037.1;ENSP00000421865.1;ENSP00000424321.1	MRPL27	29.5844	29.4885	29.5767	29.5729	29.3615	28.9422	29.6725	29.396	29.4588	28.9508	29.131	29.3738	29.9255	29.941	29.5794	29.0073	28.9996	28.8773	29.0821	29.1775	29.3878	29.1617	29.4805	29.349	29.2135	29.2004	29.0116	29.2108	29.2132	29.928	28.7686	28.9142	28.9763	28.5056	29.0831	29.1799	28.8567	28.8395	28.7503	28.7933	29.1239	29.3539	28.9529	5.65032e-58	1.1735e-57	0.468095	0.00916066	0.0415427
ENSP00000225972.7	LRRC59	32.891	33.0003	33.0926	32.9275	33.0282	32.8176	33.0918	33.028	33.0798	33.1485	33.0911	33.1912	33.1144	33.0808	33.173	32.9473	33.0056	32.8843	33.2057	33.3612	33.1244	33.3953	33.171	33.3157	33.2033	33.1845	33.0251	33.0977	33.1715	33.1354	33.462	33.5216	33.4961	33.5314	33.489	33.4081	33.1618	33.1352	33.0693	33.0372	32.8865	33.0439	33.0557	1.70372e-78	5.39837e-77	-0.0961406	0.0636852	0.168406
ENSP00000226004.2;ENSP00000468604.1	DUSP3	30.4811	30.1097	30.2423	30.0488	30.1559	30.2593	30.4453	30.4955	30.1428	30.2563	30.4711	30.4843	30.2438	30.2999	30.2975	30.3619	30.0764	30.3384	30.4901	30.2579	30.638	30.5773	30.5469	30.6733	30.5147	30.4246	30.5012	30.7745	30.4168	30.0229	30.3031	30.8202	30.4538	30.2249	30.0868	30.447	30.3134	30.432	30.6434	30.5743	30.3419	30.3694	30.4457	1.79875e-66	6.77413e-66	-0.229542	0.030798	0.101354
ENSP00000226218.4	VTN	28.4751	28.7459	28.8224	28.7549	28.933	29.1171	28.3136	28.617	28.5495	28.5462	28.646	29.3541	28.9056	28.8077	29.1729	28.9677	29.1172	28.9164	28.9325	28.8287	28.9538	28.6222	28.9122	28.0177	28.3874	28.7634	28.8457	27.984	28.3232	28.961	28.7682	28.8959	28.8588	28.1376	29.0421	29.0964	27.3566	27.3894	27.6216	27.3674	28.119	26.9476	27.467	9.62092e-56	1.77032e-55	1.3411	2.15149e-08	9.31245e-07
ENSP00000226230.6;ENSP00000462924.1	TMEM97	25.8622	25.8144	26.1935	25.6651	25.8673	25.133	25.5629	26.2464	26.0721	26.0998	26.3879	25.7985	25.3068	25.4548	25.3296	25.6351	25.4615	25.9043	26.1818	25.8922	26.1018	26.1103	26.2908	26.0311	26.0667	26.654	25.8306	26.0684	26.1105	25.3945	25.0149	25.4756	25.3245	25.8436	25.7744	26.4176	26.1972	25.9207	26.2665	26.4702	26.1872	26.457	26.2498	4.48499e-55	7.99975e-55	-0.493904	0.0119189	0.0505133
ENSP00000226279.2;ENSP00000423047.1	CD38	28.7915	28.353	28.4829	28.8318	28.5435	28.4411	28.686	28.7952	27.9509	28.4582	28.472	28.6971	29.0322	28.9627	28.7041	28.8071	28.742	28.7354	28.7457	27.9943	28.7032	28.6099	28.176	28.0192	28.7652	28.2925	28.8784	28.7666	28.5259	28.6286	28.3535	28.2538	28.1638	28.7077	28.0871	28.2592	28.51	28.7221	28.6515	28.6532	28.7729	28.9679	28.7129	3.03212e-61	7.5703e-61	-0.138984	0.312675	0.505694
ENSP00000227266.4;ENSP00000432556.1	CTSC	28.7597	28.7325	28.7842	27.758	28.455	27.8397	28.3093	28.4769	27.4329	28.5779	28.6242	28.602	27.994	28.142	28.0355	28.2935	28.3283	28.1717	28.2261	27.347	28.0303	28.3251	28.2275	27.8511	28.7327	28.5408	28.5415	28.3097	28.6504	27.4073	27.8788	28.626	27.9977	26.9309	27.4878	28.2135	29.0246	28.6137	28.5853	28.626	28.6449	28.7404	28.7058	1.15631e-52	1.87162e-52	-0.317626	0.191799	0.365827
ENSP00000227322.3;ENSP00000394495.1;ENSP00000390391.1	ZPR1	28.9508	28.8868	29.1753	29.2685	29.1461	29.4673	29.2592	29.4642	29.1018	29.2824	29.5403	28.9276	29.3018	29.37	29.105	28.4878	28.8904	28.8484	29.4349	29.5815	29.1091	29.2027	29.3089	29.0625	28.8493	29.2493	28.862	28.9923	29.0189	29.0244	29.5734	29.5308	29.4055	29.7534	29.5752	29.5856	29.1001	29.2622	29.5206	29.2616	29.2645	29.4353	29.3074	1.62321e-63	4.7116e-63	-0.15826	0.19308	0.367805
ENSP00000227503.9;ENSP00000366611.3;ENSP00000334414.5;ENSP00000366607.3;ENSP00000396793.2	SF1	31.6488	31.716	31.7853	31.6179	31.6735	31.6087	31.9126	31.7572	31.7923	31.8722	31.8823	31.9207	31.397	31.5764	31.6184	31.5497	31.5848	31.71	32.1004	31.9921	31.96	32.0647	32.0706	31.7945	31.6844	31.8532	31.6283	31.6212	31.7175	31.5477	32.0109	31.8769	31.8067	32.1994	32.1712	32.0261	31.9866	31.8527	31.8696	31.8123	31.9742	31.8935	31.8981	1.27928e-75	1.96502e-74	-0.22311	0.000536364	0.00444059
ENSP00000227507.2;ENSP00000438482.1	CCND1	24.0314	23.0728	24.579	25.0304	24.6204	24.7128	23.9561	25.7392	25.7658	24.1979	23.2288	25.1023	22.8404	24.7436	25.105	25.7717	26.1444	23.2958	26.1325	23.6481	23.7297	23.3891	25.7881	25.3381	25.8556	24.1644	24.9598	25.6727	23.9147	23.9501	26.5802	27.0899	26.7083	26.8394	27.1991	27.244	24.1272	25.1568	25.1042	25.2221	24.9308	25.1509	24.9487	1.44205e-38	1.55345e-38	-0.60752	0.255875	0.446153
ENSP00000227520.5	CCDC86	30.1885	30.1526	30.4471	30.0415	30.3699	30.384	30.3564	30.0781	30.6061	30.3765	30.102	30.4794	30.1691	30.3146	30.2145	30.0707	29.8601	29.8145	30.2676	30.3644	30.3744	30.1261	30.2474	30.4865	30.3447	30.0799	30.2769	30.1964	30.3095	29.8823	30.586	30.5427	30.374	30.6279	30.3797	30.5819	30.3792	30.2526	30.1912	30.1582	30.0996	30.3041	30.2308	5.97603e-68	2.65738e-67	0.0331163	0.720703	0.839757
ENSP00000227524.4	PRPF19	32.2222	32.1573	32.2138	32.3654	32.1664	32.4375	32.4279	32.2586	32.4901	32.4147	32.3311	32.5645	32.4615	32.3554	32.3629	32.2037	32.3253	32.2413	32.4177	32.6125	32.3255	32.2668	32.3905	32.4589	32.3222	32.4346	32.4214	32.278	32.315	32.422	32.3019	32.3635	32.2776	32.5355	32.5289	32.3052	32.5363	32.49	32.5491	32.3877	32.3583	32.2256	32.4245	6.73036e-75	8.81649e-74	-0.164031	0.0126322	0.052435
ENSP00000227667.2;ENSP00000486182.1;ENSP00000364494.1	APOC3	26.7141	27.0782	27.4261	26.7767	27.1227	28.0032	26.4029	26.738	27.5102	27.5417	27.3907	27.8264	26.9933	27.3521	27.3758	27.6611	27.0417	27.7563	26.7991	27.623	26.9931	27.3561	27.3032	28.4723	27.0991	26.6691	26.7774	27.554	27.1446	27.4802	26.6899	26.5091	26.6761	27.2461	26.4121	27.3053	26.4482	26.7871	25.4952	26.2171	26.3666	25.9192	26.2056	7.14418e-50	1.0742e-49	0.981264	0.000643344	0.00516382
ENSP00000228251.4	YBX3	29.8084	30.0346	29.9235	29.9507	29.8885	30.0178	30.2207	30.0967	30.2217	30.1971	30.1354	30.376	30.1882	29.9928	30.1209	30.0625	30.131	30.2008	30.1151	30.2569	30.1774	30.1691	30.1982	30.0931	29.9695	29.741	29.833	29.8416	30.0567	29.7975	30.5192	30.3162	30.4067	30.3292	30.1192	30.4212	31.0996	31.2855	31.1845	30.9751	30.8393	30.9977	31.0636	4.44203e-74	4.86134e-73	-1.12633	3.68347e-19	8.91695e-17
ENSP00000228264.6;ENSP00000443426.1;ENSP00000440402.1;ENSP00000309965.5	DDX11	22.9468	25.4325	24.7217	23.9948	23.701	24.5521	24.9031	26.8014	23.2004	26.8044	26.9058	24.6479	23.9239	24.0285	23.0278	24.1796	22.9757	23.5218	27.0497	26.4273	26.8073	26.9703	24.4696	26.7268	22.7835	23.8729	23.1977	24.7594	24.6022	22.9122	26.7496	26.9657	26.7086	26.7236	26.5433	22.2946	23.262	24.8069	23.6634	26.3514	24.1417	26.6013	24.8044	3.66425e-34	3.75992e-34	-0.579611	0.41378	0.604733
ENSP00000228284.3;ENSP00000414453.2;ENSP00000449386.1	SART3	30.9478	30.8087	30.7315	30.8227	30.792	31.0432	31.1419	30.8801	30.8567	30.8534	30.7712	30.8877	30.951	31.0456	30.8238	30.8651	31.0014	30.8208	30.9838	31.1814	30.8543	30.9431	31.0248	30.7019	30.8141	30.878	30.8714	31.023	30.7502	31.0032	30.7462	30.6686	30.7271	30.7445	30.9091	30.814	30.9799	30.8491	31.0146	30.8613	30.8422	30.9053	30.9087	1.30388e-73	1.30216e-72	-0.0510668	0.43547	0.624221
ENSP00000228347.4;ENSP00000445721.1	POLR3B	27.2883	27.1754	27.2798	26.8955	27.1942	27.3516	27.5938	27.2664	27.3113	27.6518	28.0113	27.4408	27.6981	27.5284	27.6971	27.4596	27.1397	27.5175	27.0242	27.1571	27.6877	27.6029	27.2953	27.4626	27.8162	27.1297	27.4398	27.1867	27.8916	28.0955	27.5025	27.4428	27.6695	28.058	27.524	27.0518	27.729	27.4969	27.6025	27.5866	27.6002	27.6104	27.6043	5.54804e-59	1.22053e-58	-0.406797	0.0109482	0.0476605
ENSP00000228425.6;ENSP00000443442.1	PPFIBP1	29.0861	29.5576	29.6039	28.9872	29.4872	29.008	28.8186	29.4114	29.6902	29.2491	29.6612	29.4374	29.3078	29.9037	29.2261	29.5054	29.624	29.5306	29.4976	28.5402	29.6486	29.5596	29.7517	29.4028	29.5412	30.015	29.3715	29.6975	29.512	29.1176	30.0003	29.6622	29.9912	29.1211	29.5423	29.0975	29.4571	29.5186	29.4947	29.482	29.4369	29.5373	29.4878	2.93055e-57	5.85915e-57	-0.199427	0.278395	0.471285
ENSP00000228495.6;ENSP00000445129.1	KCTD10	26.3082	26.4815	25.4241	25.0429	25.8639	27.3674	26.9005	26.9009	28.3162	26.9953	27.1622	26.8541	26.1389	26.1818	26.2405	25.2745	25.2098	23.8113	26.5613	27.8361	26.9461	27.3642	27.0173	26.9258	24.0116	25.4571	25.1241	24.6112	25.717	26.1366	29.1713	28.8952	28.7442	29.1968	28.606	29.065	27.016	26.9135	26.4678	26.987	27.1592	26.5222	26.8443	3.56154e-45	4.72374e-45	-0.762952	0.0442546	0.132589
ENSP00000228506.3;ENSP00000438950.1;ENSP00000441247.1	MLEC	30.932	30.9033	30.8373	30.9841	30.8143	31.0023	31.0897	31.0893	30.9424	31.0643	31.0774	31.1634	31.0085	31.0572	31.055	30.9156	31.0253	30.9133	31.002	31.0572	31.1275	31.2141	31.1866	31.1984	30.7506	30.7737	31.0019	31.0022	30.9434	30.6528	31.0723	30.958	31.0536	31.1114	30.9427	30.7711	30.642	30.8431	30.7898	30.5622	30.8062	30.7538	30.7329	4.24942e-75	5.8053e-74	0.179364	0.00408602	0.0219031
ENSP00000228740.2;ENSP00000449958.1;ENSP00000395051.2	LTA4H	33.6505	33.538	33.7232	33.2268	33.4983	33.056	33.2024	33.6038	33.1146	33.5703	33.6309	33.6319	33.2256	33.3212	33.481	33.7107	33.785	33.7604	33.6898	33.0564	33.5972	33.5816	33.5668	33.4101	33.6452	33.6746	33.7824	33.7969	33.6499	33.5376	33.425	33.2991	33.2209	33.4355	33.4268	33.4862	33.3783	33.3988	33.2675	33.2324	33.3591	33.3763	33.3354	1.12777e-66	4.35007e-66	0.113413	0.310433	0.503144
ENSP00000228825.7;ENSP00000413221.1;ENSP00000446598.1	ARPC3	32.2412	32.2204	32.3239	31.5101	32.0084	32.0858	31.4854	32.262	31.6828	32.1064	32.2928	32.1108	31.8274	31.6132	31.7703	32.0838	32.1645	31.9964	31.8591	31.7165	31.8821	31.9915	31.7989	31.8476	32.0596	31.9819	31.8339	32.0245	31.8235	31.9697	32.047	31.7919	32.0539	32.1276	32.1961	32.0244	31.601	31.7846	31.7731	31.76	31.7535	31.7349	31.7345	3.25627e-65	1.09483e-64	0.330434	0.00707288	0.0340805
ENSP00000228872.4;ENSP00000379629.1;ENSP00000407597.1	CDKN1B	23.2596	23.4868	23.2821	22.8954	22.0524	24.5857	25.5503	25.1495	23.2351	25.019	23.8704	26.2759	24.6244	24.0671	25.1197	24.9135	23.7528	24.0891	27.3729	24.8822	26.0533	26.1108	26.2783	25.9175	23.6469	24.8121	24.0048	25.5765	22.4206	23.7315	28.6347	28.018	27.401	27.6779	26.6057	27.6822	24.6998	24.6481	25.5163	24.7049	24.7227	25.0446	24.8894	2.50362e-40	2.80591e-40	-1.62904	0.00132991	0.0092407
ENSP00000228928.7	OAS3	31.5491	31.2918	31.4468	31.2177	31.4274	31.4447	31.1231	31.3756	30.9854	31.3999	31.3733	31.2843	30.6531	30.7376	30.7078	30.8957	31.0665	30.9854	31.2959	31.2972	31.1545	31.0955	31.0669	30.9998	30.8422	30.8547	30.7007	30.7614	30.8163	30.8965	31.4213	31.5921	31.3601	31.2791	31.3655	31.5244	31.0774	30.8466	30.8162	30.9308	30.9856	31.0885	30.9575	1.71913e-71	1.22691e-70	0.438689	1.09255e-06	2.69883e-05
ENSP00000229179.4;ENSP00000441448.1;ENSP00000368185.2	NUP107	30.529	30.3603	30.4976	30.4448	30.195	30.4156	30.365	30.4035	30.1762	30.3527	30.3872	30.313	30.5186	30.2525	30.0518	30.4706	30.521	30.4923	30.5557	30.5514	30.4338	30.3433	30.4004	30.2203	30.5423	30.5105	30.4148	30.4869	30.3772	30.2697	29.9993	30.1713	30.1473	29.9701	30.0794	30.3866	30.5914	30.7314	30.6697	30.663	30.6465	30.8036	30.6843	1.25575e-71	9.13439e-71	-0.277215	0.000576809	0.00473015
ENSP00000229201.4;ENSP00000450607.1	TIMELESS	27.1403	26.9022	26.6218	27.5134	26.8605	26.8586	26.6725	27.0197	26.058	26.3384	27.171	26.2606	26.862	26.7124	26.355	26.989	26.8431	26.7548	26.9134	27.2233	25.8831	26.3451	26.5094	25.3641	26.6276	26.525	25.7413	26.4301	25.8388	25.5966	27.3596	27.7027	28.3577	27.5136	27.8322	26.4711	28.2348	28.1473	28.1483	27.9956	27.4204	28.1881	28.0224	1.17422e-50	1.7959e-50	-1.03958	0.00040479	0.00365095
ENSP00000229214.4	KRR1	29.3767	29.674	29.6484	29.5256	29.2734	29.635	29.6264	29.785	29.8758	29.8776	29.7028	29.6373	29.4833	29.4976	29.6143	29.4046	29.3887	29.1694	29.7008	30.0742	29.6288	29.6702	29.7578	29.9698	29.4048	29.5395	29.3903	29.3549	29.4152	29.6737	29.8792	29.532	29.8927	29.7585	29.9952	29.5818	29.8282	29.6564	29.5398	29.629	29.765	29.8882	29.7178	1.85435e-68	8.74708e-68	-0.195589	0.0316101	0.103185
ENSP00000229238.3;ENSP00000478326.1;ENSP00000482353.1;ENSP00000480329.1;ENSP00000478132.1;ENSP00000477598.1	MRPL51	28.1701	28.0809	28.6379	26.7859	28.1001	27.3057	27.7079	28.281	27.3386	28.5032	28.336	28.389	27.62	27.6588	27.3894	27.9702	28.3201	27.9437	28.4157	27.7262	28.3883	28.3272	28.4297	28.6078	28.5757	28.3743	28.3715	28.5607	28.1452	27.7347	28.1769	28.7602	28.1333	28.0555	28.0776	28.1466	27.8247	28.1954	28.3736	28.2032	27.7223	27.9464	28.0442	6.16622e-53	1.00968e-52	-0.197478	0.394334	0.58579
ENSP00000229265.5;ENSP00000446339.1;ENSP00000442068.1;ENSP00000441120.1;ENSP00000415142.2	CDCA3	24.7385	25.7936	25.7829	23.8619	25.0983	23.7199	24.7633	24.9774	23.9479	26.1965	24.6806	25.3957	23.8368	23.2406	23.8006	23.7546	25.4743	25.0053	25.732	23.3001	25.1619	26.0669	25.2084	24.806	25.5276	26.3619	24.5189	25.9418	25.7542	24.4908	22.0647	24.9663	24.426	23.983	24.5743	25.9283	23.3396	24.0014	23.9814	26.8265	24.309	25.6028	24.6768	5.00179e-37	5.26632e-37	0.155743	0.788513	0.880101
ENSP00000229314.4;ENSP00000441878.1;ENSP00000486919.1;ENSP00000446405.1;ENSP00000440666.1;ENSP00000446231.1;ENSP00000437351.1	GOLT1B	26.4979	22.8183	23.1155	25.7981	25.1802	24.596	25.3367	24.0161	24.3611	22.6839	23.8208	24.478	25.5473	25.717	25.2435	25.4354	25.3005	23.6863	24.8519	24.8058	26.2673	25.5584	24.8929	24.3543	24.9387	24.2258	25.0938	24.0232	21.6135	23.6944	25.8423	26.6022	26.2638	24.048	24.2097	24.3104	25.077	22.7592	25.1957	26.2618	24.9639	26.4771	25.1224	9.63007e-36	1.00122e-35	-0.45479	0.481255	0.662188
ENSP00000229329.2;ENSP00000446239.1	CMAS	29.5622	29.1039	29.4496	29.2198	29.4625	29.2733	29.3279	29.4146	28.6725	29.145	29.4456	29.4867	29.4091	29.1865	29.4249	29.3409	29.4572	29.489	29.5421	29.5162	29.2767	29.38	29.5288	29.5666	29.5096	29.5751	29.5347	29.4158	29.4584	29.3482	29.3098	29.2574	29.397	29.7066	29.4042	29.2022	29.0198	29.2836	29.0287	29.203	29.0373	29.0784	29.1085	1.89551e-66	7.11638e-66	0.236738	0.0206491	0.0754185
ENSP00000229340.5;ENSP00000443994.1;ENSP00000441883.1	RAB35	29.885	30.3482	30.4842	30.4814	30.4618	30.1364	30.507	30.2301	30.4103	30.2502	30.1219	30.6659	30.5866	30.4034	30.446	29.9769	30.0029	30.1394	30.5057	30.2389	30.2556	30.3021	30.3491	30.3289	30.3488	30.5563	30.3472	30.3895	30.2263	30.0802	30.6314	30.5589	30.6641	30.5865	30.9564	30.5583	30.4377	30.3251	30.3617	30.6424	30.7218	30.405	30.4823	1.57134e-65	5.42485e-65	-0.182793	0.101362	0.234139
ENSP00000229379.2	COX6A1	31.3437	31.0887	31.2524	30.4429	30.6005	30.3609	30.6123	31.3023	30.166	31.3394	31.1631	31.0062	30.0262	29.8666	30.6834	30.9999	31.0533	31.2273	31.0215	30.3427	31.3329	31.315	31.3394	31.292	30.9427	30.9792	31.2353	31.1194	31.1922	30.3853	30.4182	30.4101	30.2134	30.4929	30.6473	30.3225	30.4364	30.3326	30.6187	30.3416	30.4599	30.5419	30.4552	7.19212e-55	1.27383e-54	0.393019	0.0812842	0.200625
ENSP00000229390.3;ENSP00000449030.1;ENSP00000474283.1	SRSF9	31.7387	31.7766	31.7479	31.7662	31.7725	31.5285	31.5043	31.4421	31.6308	31.3809	31.4444	31.7026	31.7302	31.7654	31.8607	31.6847	31.6521	31.6366	31.4832	31.5075	31.4041	31.4559	31.5974	31.4416	31.6791	31.7441	31.6227	31.5172	31.6455	31.6955	31.5741	31.7127	31.6617	31.8275	31.958	31.8832	31.6609	31.7268	31.6317	31.6932	31.6681	31.6788	31.6766	2.11892e-76	4.07102e-75	0.0451413	0.419154	0.60891
ENSP00000229418.6;ENSP00000345702.6	NFYA	24.8963	24.6693	25.5563	24.6596	25.0577	23.7539	24.3434	25.2102	25.4837	25.4183	25.6769	24.8129	22.7237	24.989	24.9336	25.0609	24.5312	24.414	24.7737	23.5019	25.5473	25.8033	25.4069	24.6685	23.9385	23.2602	24.8452	23.8654	23.9545	23.6452	25.1039	23.507	25.7477	24.7387	26.5624	26.3865	24.5938	23.4949	24.8597	23.2318	25.3542	26.1094	24.6073	1.04737e-39	1.15732e-39	0.158231	0.74417	0.853299
ENSP00000229595.5	ASF1A	23.6023	25.1453	25.29	23.6006	25.0078	24.2883	23.7304	25.6476	23.9955	26.0864	25.5591	25.4402	22.4848	24.5586	26.0085	25.0218	25.2971	22.39	25.9395	23.6312	25.4389	25.8712	25.7487	25.5806	25.1229	25.1761	25.2568	25.1633	22.4033	23.2927	26.4086	26.3879	26.1693	25.7104	25.4613	25.4755	25.9884	26.0366	26.3079	25.6862	25.8102	25.7475	25.9294	1.79731e-38	1.93238e-38	-1.44039	0.0129665	0.0533832
ENSP00000229633.5	HINT3	27.4243	27.4612	27.3659	27.3539	27.4092	27.5398	27.2653	27.6065	28.5443	26.3553	26.8926	27.5957	26.958	27.2432	27.2454	27.9529	28.1174	26.8466	27.1132	27.5246	27.0895	27.4402	27.6222	27.4706	27.4298	26.8525	27.0216	27.0543	27.5177	23.7932	27.4639	28.028	27.438	27.6767	27.453	27.3634	26.9922	27.1995	26.8926	26.4216	27.5329	27.2013	27.04	1.18608e-44	1.54502e-44	0.385702	0.318563	0.51207
ENSP00000229794.4;ENSP00000229795.3;ENSP00000308669.4;ENSP00000478079.1;ENSP00000417531.1;ENSP00000419837.1	MAPK14	27.9039	27.5106	27.7221	27.7517	27.745	28.1333	28.0839	27.4815	27.9461	27.8639	27.7705	27.9869	28.2099	27.7035	27.9356	27.8149	27.286	27.5918	28.0236	28.2631	27.9581	27.9492	27.6726	28.1037	27.7851	27.875	28.0497	27.6734	27.9418	28.0052	28.1717	28.0279	28.128	27.9247	27.7524	28.0924	28.5548	28.6041	28.1086	28.2767	28.5588	28.2926	28.3993	9.22191e-63	2.54961e-62	-0.604817	1.70271e-05	0.000258266
ENSP00000229812.7	STK38	28.1691	27.8592	27.8519	27.9412	27.8333	28.1043	28.1826	27.777	27.4602	28.0343	27.6814	28.1279	28.6587	28.5089	28.2428	28.5052	27.6623	27.8301	28.0118	27.9235	27.9707	28.0692	27.9241	28.2536	28.4652	27.7362	28.0027	27.5725	27.8324	28.0444	27.7338	27.6265	28.0017	27.0041	27.5219	28.009	28.0491	28.4682	28.2075	28.4133	28.347	28.1368	28.2703	1.95262e-58	4.15515e-58	-0.310464	0.0615072	0.164636
ENSP00000229854.5;ENSP00000480987.1;ENSP00000472940.1;ENSP00000388647.3	MCM3	33.0328	33.0789	33.1432	32.8087	33.0462	32.7754	32.7461	32.8914	32.8833	32.8936	32.9152	32.9693	32.8128	32.9071	32.8558	33.1097	33.0595	33.042	32.8959	32.75	33.0071	32.8691	32.9538	32.8941	32.9602	32.9653	33.0361	33.0196	33.0436	32.8514	32.8173	32.7579	32.7454	32.7063	32.7019	32.6511	32.7494	32.7905	32.7978	32.8353	32.7286	32.8331	32.7891	2.81234e-77	6.52119e-76	0.191754	0.00110859	0.00797761
ENSP00000229922.2;ENSP00000483435.1;ENSP00000482279.1;ENSP00000418604.1;ENSP00000368275.2;ENSP00000417705.1	CAP2	29.5022	29.327	29.5879	29.3204	29.3195	29.2061	29.041	29.0685	28.8627	28.9903	28.815	28.1657	29.331	29.284	29.1063	29.4003	29.2179	29.3483	29.0636	29.1373	29.0445	29.1829	28.7613	28.3806	29.1076	29.0245	29.3036	29.3709	29.2787	29.2807	29.5244	29.4294	29.4273	29.3617	29.5042	29.5617	29.5077	29.2577	29.5473	29.369	29.088	29.3041	29.3456	9.28981e-64	2.75868e-63	0.0315634	0.789833	0.880632
ENSP00000230048.3;ENSP00000445552.1	ACOT13	30.9919	30.6697	30.8052	30.6767	30.6419	29.6708	30.6667	30.9116	30.6026	30.9195	30.9447	30.9167	30.8247	30.9562	30.9527	31.1784	31.2483	31.1012	30.9295	29.8245	30.985	30.9045	30.9778	30.8385	31.0031	31.2274	30.955	31.1212	31.0665	30.1862	30.3647	30.071	30.5117	30.3832	30.4623	30.6194	30.5972	30.3541	30.2363	30.3157	30.5114	30.6468	30.4436	5.89985e-58	1.22448e-57	0.132467	0.463272	0.648099
ENSP00000230050.3	RPS12	32.7202	33.0782	33.0743	33.4245	32.9783	32.9798	33.1803	32.6754	32.9826	32.6282	32.8572	32.9077	33.2349	33.3989	32.9834	32.7259	32.8539	32.9283	32.9202	32.6702	32.5939	32.5815	32.6743	32.717	32.7995	32.7334	32.7261	32.8616	32.5612	33.0773	32.3368	33.304	32.7427	31.9212	32.0882	32.4251	32.9275	32.7829	32.9063	32.6638	32.8289	33.249	32.8931	1.50438e-61	3.83348e-61	0.149509	0.333132	0.525715
ENSP00000230085.8;ENSP00000357975.2;ENSP00000296991.7;ENSP00000401779.2	SNX3	31.1334	30.8483	31.2192	30.8782	30.9879	30.9028	31.2625	31.373	30.9049	31.2246	31.2952	31.1849	31.0812	31.0783	30.8162	30.9835	31.0068	30.6866	31.2189	31.4757	31.2539	31.1982	31.2695	31.1691	31.0647	31.0279	30.8265	31.0668	30.96	31.011	31.3379	31.2724	31.2949	31.3557	31.4592	31.3424	31.0235	30.9582	31.0593	30.9319	30.9749	31.0938	31.0069	1.56558e-72	1.33262e-71	-0.0119782	0.864572	0.928055
ENSP00000230340.4	BYSL	29.8174	29.6783	29.6345	29.8287	29.7167	29.5292	30.3474	29.9856	29.9137	29.9848	30.1481	29.7993	29.7395	29.7934	29.5526	29.2395	29.371	29.2882	29.9731	29.8474	29.8852	29.8956	29.8388	30.0811	29.8283	29.8786	29.8709	29.8225	29.8538	29.6759	30.1789	29.9772	30.2412	29.8524	30.0372	30.1409	30.198	30.208	30.2961	30.4168	30.2069	30.291	30.2695	2.14403e-69	1.14525e-68	-0.56867	6.98046e-08	2.59176e-06
ENSP00000230431.6;ENSP00000422440.1;ENSP00000377556.2	DNPH1	29.5992	29.5232	29.3153	29.0211	29.538	29.2491	29.0746	29.4994	29.8623	29.262	29.1176	28.9833	29.2423	29.2934	29.367	29.2767	29.4167	29.3341	29.6493	29.1488	29.21	29.1931	29.3158	29.5701	29.6667	29.5657	29.3391	29.3391	29.2153	29.7059	29.3154	29.3329	29.5576	29.1092	28.9337	29.7484	29.0464	28.6132	29.2832	29.1122	29.1269	29.4615	29.1072	6.22478e-61	1.53327e-60	0.267111	0.0653479	0.171138
ENSP00000230449.4	EXOC2	28.4593	28.2383	28.4708	27.6393	28.4753	27.8393	27.9932	28.456	27.8202	28.1735	28.5113	27.903	27.953	27.8299	27.8646	28.287	28.3883	28.3764	27.9791	27.6229	28.0677	28.3166	28.2385	28.5827	28.2098	28.0333	28.3784	27.9725	28.4677	28.5177	27.8792	27.7153	27.3274	28.0244	27.9565	27.857	27.9197	27.8464	28.0279	27.7603	27.9719	28.0025	27.9215	1.30203e-58	2.80224e-58	0.265567	0.099414	0.230519
ENSP00000230640.5	MTREX	31.4555	31.3886	31.4463	31.6693	31.3733	31.4324	31.5034	31.4077	31.7092	31.4408	31.3497	31.3235	31.3581	31.586	31.64	31.2599	31.5181	31.1278	31.5373	31.4074	31.4016	31.3591	31.4262	31.3416	31.4038	31.3859	31.5247	31.5895	31.435	31.4489	31.6476	31.8047	31.5761	31.6797	31.8005	31.5623	31.9372	31.9877	31.8781	31.8733	32.0579	32.1904	31.9874	1.36326e-72	1.17527e-71	-0.526536	1.35722e-08	6.0194e-07
ENSP00000230895.6	DAP	26.0135	26.4765	26.3924	26.7735	25.8514	25.9157	27.3397	27.0145	25.89	26.306	26.5032	25.6995	27.4331	27.1602	26.5567	26.3194	26.7405	26.3834	26	23.0428	25.9402	25.8435	26.4302	25.5835	26.0273	26.8048	26.0717	26.218	26.3093	27.248	26.7066	25.4654	23.3477	26.5246	24.7254	26.3181	27.0145	26.6991	26.3574	25.1541	24.7821	27.0184	26.1709	2.67782e-40	2.99836e-40	0.0662295	0.893677	0.945896
ENSP00000231198.7	THG1L	27.8098	27.3801	27.9772	27.9586	27.7953	28.8463	27.5235	28.2902	28.2803	27.8157	28.118	27.4937	28.1017	28.1351	28.0462	27.4998	27.558	27.2862	27.6455	28.2878	27.7752	27.706	27.3992	27.8387	27.7976	28.2734	27.9717	27.8256	27.6672	27.1667	28.5275	27.9007	29.069	27.7124	28.4083	28.4872	28.1151	28.0739	28.1642	28.3633	28.6177	28.0536	28.2313	9.75464e-54	1.64672e-53	-0.270079	0.22502	0.40773
ENSP00000231338.7;ENSP00000371511.3;ENSP00000371497.3	C1QTNF3-AMACR;C1QTNF3	26.4771	26.8321	25.9233	27.186	27.4782	26.4998	26.2421	26.8676	25.3625	25.7443	27.264	26.5828	26.7347	26.6407	26.3421	26.6026	26.1365	26.5816	26.5976	25.8566	25.8883	25.7977	26.8933	27.0609	26.3181	26.6477	26.0315	26.1451	26.2697	24.3179	27.3171	26.7407	26.9935	26.3919	26.4033	26.5786	24.3888	23.1605	24.424	23.5758	25.1434	23.4772	24.0283	3.46417e-44	4.43425e-44	2.70448	4.31988e-09	2.25144e-07
ENSP00000231368.5;ENSP00000379117.3	LNPEP	29.7674	29.698	29.8244	29.6859	29.687	29.9418	29.7064	29.8349	29.8838	29.6345	29.7352	29.841	29.9446	29.8559	29.5763	29.9485	29.9794	29.9285	29.6431	29.6845	29.9225	29.7202	29.6605	29.5637	29.7997	29.9074	29.74	29.7594	29.9263	29.6954	29.2546	29.4727	29.3844	29.3537	29.5478	29.5776	29.893	29.8987	29.88	29.7833	30.0904	29.6993	29.8741	2.89785e-72	2.34149e-71	-0.106696	0.127571	0.276214
ENSP00000231526.4;ENSP00000423405.1;ENSP00000382367.3;ENSP00000409231.2	TRAPPC13	25.68	25.4993	26.0389	25.9576	25.7964	25.9071	26.4927	25.8586	26.1957	25.1027	25.5536	25.7179	26.7784	26.2711	26.1636	25.4757	24.2127	26.1578	25.9577	25.9055	25.2533	25.4455	25.2918	25.5982	26.7679	25.3044	25.6384	26.1427	25.338	26.7912	26.3165	25.9437	26.6584	26.5138	26.1116	26.663	26.6765	26.3792	27.0336	26.9469	26.9258	26.2451	26.7012	2.50669e-48	3.6354e-48	-0.887963	0.00487041	0.0253663
ENSP00000231572.3	RARS	33.4364	33.5655	33.6542	33.2664	33.5705	33.3624	33.4097	33.2373	33.3578	33.4051	33.3652	33.3648	33.3919	33.2849	33.281	33.3759	33.4046	33.4108	33.2454	33.424	33.307	33.32	33.3399	33.222	33.2587	33.2628	33.3239	33.2002	33.3074	33.2942	33.1396	33.141	33.2206	33.0779	33.2385	33.1269	33.3468	33.3416	33.3174	33.3406	33.3852	33.4725	33.3674	3.02037e-80	1.51068e-78	0.108521	0.0216971	0.0781375
ENSP00000231790.2;ENSP00000416687.2;ENSP00000402564.1;ENSP00000444286.2;ENSP00000443665.1;ENSP00000402667.2;ENSP00000398272.2	MLH1	26.5822	28.162	28.1691	27.6131	27.6701	27.7974	27.1939	27.0765	26.6873	26.5121	26.6694	27.1508	26.8417	26.8059	27.5848	26.8352	27.2362	27.1342	26.7591	26.9965	26.9176	26.944	26.7594	27.3643	26.9102	27.8036	27.4579	27.2054	26.3585	28.1102	27.3212	27.6555	27.1543	27.6659	27.4827	27.0178	28.3319	28.4017	28.7312	28.7543	28.988	28.211	28.5697	4.70933e-53	7.74901e-53	-0.904038	0.000410085	0.00367712
ENSP00000231887.3;ENSP00000387746.1	EHHADH	27.2233	26.6242	26.9108	26.8454	26.9761	27.3474	27.2172	26.9061	26.2405	26.8856	26.6231	26.5573	26.7418	26.9357	26.5152	26.3127	26.7096	26.7913	27.3306	27.2546	27.1493	27.274	27.1548	26.2113	27.6336	26.9141	27.3313	27.8811	27.2659	27.0596	27.7798	26.6721	27.4293	27.472	27.4325	27.5921	27.3454	27.5648	27.1058	27.5084	27.8163	27.3792	27.4533	1.25504e-55	2.29402e-55	-0.465437	0.0181408	0.0682761
ENSP00000232125.5;ENSP00000419088.1;ENSP00000419491.1	FAM162A	29.9302	29.5799	29.5789	29.5134	29.6206	28.4976	29.3692	29.4589	28.3919	29.5509	29.6026	29.5923	29.2494	29.2797	29.5743	29.5548	30.0457	29.7209	29.1495	28.8867	28.9943	29.4267	29.3236	29.7414	28.9449	29.8041	29.7432	29.2847	29.4425	29.4309	29.6236	29.5843	29.6736	29.7697	29.7801	29.4451	28.8513	29.3746	29.3041	28.9636	29.064	29.4662	29.1706	8.67802e-56	1.60218e-55	0.282776	0.160881	0.326182
ENSP00000232607.2;ENSP00000420754.1	UMPS	31.498	31.495	31.5696	31.5937	31.5076	31.4739	31.5834	31.5336	31.913	31.6337	31.5857	31.5847	31.5782	31.5886	31.7045	31.5749	31.6927	31.6527	31.7769	31.4337	31.8511	31.7485	31.7846	31.572	31.6094	31.7193	31.5878	31.7403	31.6714	31.6739	31.2268	31.3754	31.2869	31.546	31.1825	31.6731	31.5733	31.587	31.5795	31.6447	31.4312	31.7347	31.5917	5.89663e-73	5.31839e-72	-0.0687552	0.326391	0.519762
ENSP00000232888.6	RRP9	29.0208	28.7773	29.0617	28.9362	29.0821	29.1036	29.4518	29.0031	29.5846	28.7644	28.8181	29.0983	29.1603	28.9234	29.3429	28.6915	28.6033	28.1206	28.7813	29.5408	28.3859	28.6902	28.7945	29.2998	28.1619	29.0266	29.2483	29.1835	28.9046	29.5198	29.2248	29.397	28.926	29.2831	28.8833	29.1607	28.9525	29.054	28.8253	29.133	28.489	29.1537	28.9346	1.10937e-55	2.03329e-55	0.062378	0.753624	0.859742
ENSP00000233055.4;ENSP00000395416.1	WDFY1	28.9434	28.9694	29.3788	29.0297	29.1832	28.9479	29.281	29.5801	29.1523	29.2677	29.4478	29.4924	29.2532	29.1094	28.9796	28.9899	29.2195	29.3738	29.5898	29.2771	29.4177	29.328	29.4939	29.1648	29.2188	29.3679	29.1115	28.8464	29.1779	29.3426	28.7787	29.5257	29.222	29.042	29.2569	29.0139	29.3526	29.0427	29.1882	29.0934	29.3496	29.2571	29.2139	1.01041e-65	3.54903e-65	-0.138525	0.18653	0.358943
ENSP00000233072.5;ENSP00000402608.2;ENSP00000406136.2	CPS1	35.8333	35.793	35.8192	35.5796	35.7243	35.6197	35.7709	35.8248	35.581	35.7348	35.8138	35.7494	35.6652	35.7311	35.6554	35.8814	35.9134	35.866	35.8717	35.6271	35.8613	35.8729	35.7532	35.784	35.9159	35.8835	35.9191	35.9108	35.8818	35.7746	35.8158	35.8019	35.7787	35.708	35.6992	35.7116	35.6646	35.6543	35.6639	35.6023	35.7362	35.6949	35.6694	3.6604e-80	1.77222e-78	0.0588037	0.233859	0.418856
ENSP00000233099.5	HEATR5B	27.0219	27.3306	27.6451	26.8851	27.1072	27.55	26.8376	27.2961	27.1959	26.5846	27.0592	26.7104	27.4746	26.8184	26.8975	25.8493	27.127	26.8838	26.8888	26.8162	26.7727	27.1205	27.1215	26.9111	27.4342	27.103	27.0565	27.4593	27.1719	26.0485	27.2195	26.4014	27.4879	26.8612	27.3932	27.2395	27.7788	27.1705	27.7445	27.4466	27.9675	27.3562	27.5773	2.37921e-53	3.96665e-53	-0.320695	0.15224	0.313921
ENSP00000233114.8;ENSP00000438144.1;ENSP00000386743.1;ENSP00000386719.1;ENSP00000446395.1	MDH1	33.7067	33.7856	33.8733	33.4951	33.5212	33.6336	33.4484	33.4933	33.4332	33.5779	33.456	33.5403	33.7665	33.8224	33.725	33.5955	33.7087	33.6865	33.6772	33.6722	33.5568	33.5236	33.7141	33.5452	33.7156	33.5027	33.711	33.7078	33.5878	33.5369	33.4759	33.392	33.5377	33.5502	33.4715	33.5724	33.643	33.4578	33.4441	33.4267	33.6205	33.4695	33.5103	1.17594e-77	3.05441e-76	0.158981	0.0055458	0.028016
ENSP00000233121.2;ENSP00000497057.1;ENSP00000385715.1;ENSP00000383915.3;ENSP00000391705.1	MAPRE3	26.0546	26.4706	26.791	27.0658	26.5717	27.3496	26.7064	26.8003	26.1862	26.8431	26.4654	26.7571	26.3105	26.6656	26.7612	26.8776	26.7205	26.8135	26.1584	26.7589	26.2523	26.3329	26.2369	26.4492	26.3488	26.344	26.1133	26.3397	26.2924	26.965	27.2415	26.0696	26.9495	26.7192	27.1375	25.8689	26.7125	26.7445	26.6701	26.269	27.1558	26.906	26.743	4.01914e-54	6.88476e-54	-0.0257483	0.899278	0.948269
ENSP00000233143.4	TMSB10	32.5632	32.6175	32.6763	32.1206	32.8209	32.247	33.0166	33.8137	32.8865	33.0844	32.8602	32.8605	33.0841	32.9368	33.1326	32.7693	32.8336	32.6234	32.1537	32.4655	32.6198	32.8405	33.2276	33.1626	33.3142	32.9021	33.8287	33.734	33.7295	33.0143	33.855	33.4319	34.0194	33.9008	33.7656	33.3403	33.1622	33.6699	33.5175	33.3585	32.5955	33.5364	33.3067	6.06673e-58	1.25825e-57	-0.799064	0.000243468	0.00244356
ENSP00000233146.2;ENSP00000496441.1;ENSP00000384199.1;ENSP00000495455.1;ENSP00000495543.1;ENSP00000442697.1;ENSP00000496351.1	MSH2	31.9014	31.7227	31.9757	31.6851	31.6803	31.7751	31.5921	31.8168	31.5033	31.71	31.7962	31.8567	31.7958	31.8174	31.6808	31.8429	31.9091	31.946	31.7423	31.6923	31.6736	31.7172	31.7861	31.7141	31.9252	31.9666	31.9925	31.9661	31.8998	31.7303	31.5408	31.6539	31.7797	31.8647	31.9064	31.8768	32.0663	32.2122	32.1393	32.0913	32.1687	32.0625	32.1234	4.46881e-75	6.06396e-74	-0.333336	4.02438e-06	7.95933e-05
ENSP00000233242.1	APOB	26.4606	26.6502	26.6033	25.931	27.4785	26.0886	25.9651	26.0685	24.2057	26.7745	26.6859	26.1096	25.702	25.4286	24.2087	25.8609	25.6619	26.799	26.1213	25.9702	26.1581	26.7929	25.8643	29.0215	25.7775	26.2767	25.2398	26.5148	25.4872	25.7733	26.5992	26.6516	26.207	26.7233	26.4451	26.573	27.3023	27.8364	27.3471	27.8929	27.4695	27.3664	27.5358	1.31121e-43	1.64533e-43	-1.00039	0.0215692	0.077886
ENSP00000233468.4	SF3B6	30.186	29.9811	30.0553	29.9889	29.7851	30.1625	29.8464	30.0528	29.9802	30.0177	30.0436	30.0009	30.0028	30.1096	30.2349	30.1646	30.1066	30.0734	30.2479	30.2209	30.2192	29.9983	30.2042	29.8832	29.8441	30.0316	30.0435	30.0172	29.8775	30.1529	29.8765	29.8004	29.8504	30.0818	30.0423	30.0982	30.2914	30.2911	30.182	29.9394	30.2756	30.3479	30.2213	1.05554e-71	7.79042e-71	-0.194759	0.0102429	0.0451683
ENSP00000233575.2;ENSP00000439208.1	SNX17	27.885	27.5274	27.5357	27.228	27.9238	26.8152	26.7239	27.5873	26.9419	26.978	27.408	27.5345	27.672	27.3693	27.7191	27.5765	27.9459	27.5413	27.5325	27.3635	27.573	27.3067	27.4965	26.7268	27.1309	27.3831	27.3156	27.2468	27.4289	28.016	27.3928	27.2255	27.205	27.3228	26.8651	27.7816	27.8837	28.3336	28.36	28.1877	28.4234	28.5513	28.2899	9.67681e-57	1.8843e-56	-0.804094	7.81326e-05	0.000949471
ENSP00000233627.9;ENSP00000443273.1;ENSP00000440348.1;ENSP00000364262.5;ENSP00000406630.2	NDUFS7	29.8139	29.8945	29.7853	29.4363	29.6845	29.6871	29.5275	29.8819	29.0559	29.8356	29.8593	29.769	29.4622	29.4922	29.6609	29.8366	30.0461	29.8941	29.6659	29.3479	29.6889	29.6107	29.682	29.5945	29.6894	29.8096	29.6854	29.5529	29.27	29.3401	29.7877	29.8394	29.9467	29.5922	29.4445	29.5319	29.5954	29.5714	29.7285	29.6071	29.6788	29.3601	29.5902	1.17767e-63	3.46151e-63	0.126681	0.295598	0.488526
ENSP00000233813.4	IGFBP5	26.9371	27.357	27.275	26.1542	26.4597	25.3319	25.4196	26.0522	23.962	26.6414	26.5324	26.8743	24.4769	25.6541	25.391	26.4596	26.5767	26.9172	26.024	25.5402	26.6431	26.9092	26.7992	26.2415	26.9716	26.4663	26.8962	26.7647	26.0906	26.5023	26.0847	23.8031	25.6054	26.0016	25.987	26.0606	25.3243	24.9864	24.5866	25.1439	25.135	25.6924	25.1448	1.16665e-41	1.36674e-41	1.44104	0.00202208	0.0126482
ENSP00000233838.3;ENSP00000408045.3	GGCX	24.9099	23.5542	25.403	24.9079	24.7253	24.6294	23.7846	25.8935	25.0373	25.3883	23.9321	23.6819	25.1635	23.4372	24.4718	23.9833	23.7804	25.5023	25.7814	24.664	22.8591	25.9778	23.5377	22.4606	25.6449	25.0466	23.9368	25.9123	26.1598	24.259	24.8163	23.8723	24.6797	24.5902	25.4095	25.784	25.4755	25.1652	25.1223	25.0364	25.2514	24.0435	25.0157	8.72218e-39	9.4515e-39	-0.327445	0.532809	0.700839
ENSP00000233893.5;ENSP00000386447.1	HSPE1	35.1004	35.0088	35.1099	35.1752	34.9464	35.1109	35.3756	35.2802	35.1383	35.1956	35.2348	35.0957	35.2315	35.2391	35.0286	35.1297	35.1501	35.0528	35.2257	35.394	35.2547	35.3159	35.2405	35.3325	35.2508	35.2326	35.1664	35.3548	35.2053	35.1783	34.9675	34.9518	35.0989	35.1702	35.0641	35.2053	35.1743	35.2288	35.124	35.1983	35.1759	35.1382	35.1732	1.47965e-80	8.04318e-79	-0.0979924	0.0429252	0.130217
ENSP00000234160.4	GORASP2	29.5393	29.9654	29.8147	29.2043	29.7319	29.7807	29.4786	29.577	29.7798	29.5896	29.7216	29.9993	29.5496	29.6888	29.7141	29.8938	29.7174	29.8292	29.9653	29.9683	29.8101	29.8903	29.9221	29.8426	30.0148	30.3224	29.8346	29.4239	29.4425	29.4562	29.712	29.6715	29.6554	29.6779	29.9002	29.5995	29.6298	29.7086	29.7555	29.6173	29.6675	29.8741	29.7088	3.89014e-64	1.18725e-63	-0.0360891	0.757667	0.862109
ENSP00000234170.5	CEBPZ	30.8905	31.091	31.2353	30.6596	31.1657	30.852	30.7761	30.9571	30.8877	30.9239	30.9146	31.0878	30.7846	30.7461	30.8234	30.9842	30.9361	30.8642	30.9341	30.9484	30.9589	31.0251	31.02	30.9736	30.9418	30.8463	31.0141	31.1168	31.1656	30.8995	30.631	30.837	30.6839	30.7729	30.7108	30.8098	31.1023	31.0141	31.1044	31.043	30.9473	31.0144	31.0376	3.0878e-73	2.89726e-72	-0.0552543	0.412508	0.603271
ENSP00000234256.3;ENSP00000431942.1	SLC1A4	25.6934	25.7066	25.5459	26.893	26.1508	26.2206	26.3106	26.3309	25.6653	26.2862	25.7084	25.5624	25.6573	26.511	26.5305	26.3463	26.0691	26.1581	26.0938	25.9533	26.0761	26.2051	26.3935	25.8883	25.9683	26.2343	26.0487	26.2281	26.277	26.6167	25.6136	25.5901	24.4401	27.4848	25.2164	24.5553	25.6809	26.6003	26.3018	27.1211	25.9834	25.9287	26.2694	3.50301e-47	4.93372e-47	-0.234314	0.459669	0.645606
ENSP00000234296.2	ORC2	27.6574	27.4436	27.5094	27.5637	27.4001	26.551	27.1561	27.1399	27.7664	26.9743	27.4125	27.2269	26.9484	26.9059	26.8588	26.9251	27.3614	27.4107	27.9235	26.5849	27.2205	27.353	26.8176	27.3319	27.9331	27.8075	27.7464	27.3562	27.5232	27.8308	26.9939	27.4703	27.4966	26.899	27.3012	26.6952	27.2119	27.5067	27.4312	27.7281	27.2998	27.6755	27.4755	6.78036e-56	1.25758e-55	-0.12132	0.515406	0.686905
ENSP00000234420.4;ENSP00000446475.1;ENSP00000480261.1;ENSP00000477844.1;ENSP00000438580.1	MSH6	31.7694	31.8057	31.9267	31.582	31.8385	31.5557	31.4433	31.5683	31.6107	31.7051	31.7138	31.7887	31.692	31.6895	31.7182	31.8842	32.012	31.9388	31.7316	31.6174	31.6983	31.6534	31.6971	31.7779	31.7859	31.8862	31.9101	31.8422	31.8108	31.9196	31.5948	31.6424	31.6697	31.5629	31.6776	31.6308	32.0522	31.9674	31.8714	32.0267	31.994	32.0783	31.9983	7.68699e-76	1.25734e-74	-0.251968	0.000110808	0.00127251
ENSP00000234454.5	SPR	32.3308	32.277	32.4207	32.0682	32.2706	31.788	32.2078	32.297	32.1984	32.1939	32.1375	32.1759	31.946	31.8918	31.8155	31.8582	32.0555	32.0082	32.4084	31.675	32.4622	32.3936	32.3277	32.469	32.1081	32.3052	32.137	32.2167	32.1382	31.8212	32.0679	32.428	32.5036	32.1843	32.2057	32.2143	31.9017	31.862	32.0852	31.9366	32.1129	31.9306	31.9715	4.08978e-67	1.65229e-66	0.221039	0.03829	0.119758
ENSP00000234677.2;ENSP00000358939.4	SARS	30.7072	30.5598	30.5519	30.379	30.4998	30.6171	30.6495	30.3987	30.5558	30.631	30.6428	30.7024	30.4612	30.5157	30.3492	30.5796	30.54	30.4699	30.7453	30.9833	30.6995	30.7334	30.7637	30.5824	30.7655	30.5907	30.5503	30.5377	30.5213	30.5047	30.4439	30.5098	30.6959	30.6724	31.0253	30.7821	30.5429	30.7982	30.78	30.7978	30.5348	30.7411	30.6991	1.88735e-71	1.33438e-70	-0.146675	0.0557136	0.154002
ENSP00000235090.5;ENSP00000409300.1	WDR77	29.617	29.0763	29.5035	28.9753	29.063	29.6295	28.8456	29.4936	29.1499	29.3228	29.3338	29.7296	28.851	29.0753	28.5458	29.2051	29.3735	29.294	29.3353	29.3126	29.1969	29.0315	29.2238	29.6505	29.3545	29.1189	29.7048	29.2818	28.8663	28.7965	29.1308	29.0263	29.1582	29.2656	29.0992	29.295	28.7052	29.7653	29.8833	29.358	28.3164	29.2415	29.2116	7.29576e-56	1.3511e-55	0.0991262	0.617463	0.767013
ENSP00000235521.4	WARS2	24.0307	25.2018	25.5198	24.8502	25.2064	24.6137	25.56	25.4445	24.1579	25.9687	25.8858	22.6567	25.136	24.1134	23.7493	25.9766	23.9237	23.4599	24.3323	24.1857	25.8523	26.1043	24.3574	24.3224	26.0106	25.1643	25.248	24.113	23.7206	27.0131	25.4355	25.4934	26.197	25.8205	25.9192	25.7868	25.4993	24.9221	25.8412	24.4432	25.334	24.2732	25.0522	6.15534e-39	6.6928e-39	-0.148404	0.775067	0.87269
ENSP00000236051.2;ENSP00000407323.2	EBNA1BP2	30.5467	30.4897	30.5209	30.4432	30.4628	30.4131	30.6515	30.5736	30.2055	30.7987	30.7449	30.6722	30.4153	30.3279	29.964	30.4485	30.5681	30.4605	30.4143	30.3707	30.8543	30.7264	30.6788	30.7284	30.5675	30.4483	30.5347	30.4145	30.5617	30.4098	30.891	30.4753	30.9285	30.6646	30.8109	30.5029	30.5184	30.4655	30.3113	30.4147	30.4843	30.6016	30.466	7.18788e-68	3.16832e-67	0.0134403	0.886027	0.940781
ENSP00000236273.4;ENSP00000346330.3	SYF2	25.5163	25.618	25.8647	25.1587	23.6058	24.1739	25.8757	26.3315	27.1556	23.1365	25.6121	25.8832	23.3968	24.4704	23.3921	25.9406	25.0266	23.6157	26.3821	26.4986	26.7009	26.1322	24.9933	26.9679	25.3723	24.2834	24.4573	21.603	24.5192	23.5199	27.4683	26.7354	27.0448	26.9299	27.12	27.0343	26.1918	26.1961	25.5154	26.498	26.4426	26.0581	26.1503	5.7542e-39	6.26001e-39	-1.16077	0.0375365	0.117766
ENSP00000236698.5;ENSP00000372689.2;ENSP00000404396.2	STAG1	26.3234	26.2283	27.1882	25.8573	26.7384	25.7071	25.6325	26.1761	25.7243	25.5138	26.0083	25.8033	25.808	25.9239	26.1672	25.761	26.3237	26.1737	25.2167	25.8747	27.3009	25.3483	25.7208	25.9764	26.9563	26.6577	26.6524	26.8446	26.4467	25.8232	26.4911	26.7402	25.8863	26.2565	26.773	26.1999	26.5224	26.4544	26.5502	26.2019	27.0252	26.404	26.5263	1.10793e-50	1.6958e-50	-0.185903	0.46432	0.648849
ENSP00000236959.9;ENSP00000415935.1	ATIC	34.5537	34.5342	34.704	34.3146	34.5836	34.357	34.3743	34.4586	34.3904	34.4206	34.5723	34.6989	34.5281	34.4686	34.4782	34.6338	34.7405	34.6224	34.4893	34.2873	34.534	34.4444	34.4561	34.5046	34.7151	34.7603	34.632	34.7551	34.7281	34.5965	34.2039	34.282	34.2513	34.2872	34.27	34.4178	34.4615	34.4441	34.4663	34.4385	34.4768	34.5186	34.4676	2.22836e-77	5.30945e-76	0.0402008	0.480219	0.661837
ENSP00000237281.3	FBXO30	26.9709	27.5299	27.6873	26.1774	27.1466	26.4096	26.5828	27.0678	25.8241	27.0503	27.6346	27.4343	26.0768	26.1298	25.8384	27.2038	27.5825	26.3703	26.7839	26.3224	27.238	27.3174	26.8684	27.5372	25.9659	26.4272	27.0507	26.1288	26.6741	24.7905	27.1546	27.1591	26.6976	26.7303	26.8224	26.283	26.7576	26.6923	26.4702	26.6346	26.9013	26.9173	26.7289	6.37522e-47	8.91264e-47	0.258046	0.431711	0.621444
ENSP00000237530.6;ENSP00000362724.5	RPN2	32.2727	32.2259	32.3379	32.4034	32.2495	32.4959	32.17	32.2142	32.0958	32.2378	32.1145	32.2399	32.2368	32.2284	32.39	32.5441	32.5316	32.5275	32.4103	32.3452	32.3199	32.3258	32.4746	32.3922	32.498	32.5875	32.4912	32.4239	32.4937	32.3318	31.854	31.9272	31.8673	31.8843	31.982	32.2704	32.4209	32.3514	32.3068	32.3089	32.2525	32.1343	32.2958	7.52089e-75	9.76747e-74	0.0351098	0.576891	0.736212
ENSP00000237536.4;ENSP00000279034.5;ENSP00000433939.1	SOGA1	26.2557	25.7249	26.1719	25.4569	26.5556	25.4677	26.1618	25.3315	25.7968	24.8325	25.218	26.1327	25.704	26.1735	25.6112	26.3979	26.329	26.3655	25.2843	25.5645	26.0459	26.4625	26.2384	26.1729	26.5686	24.0279	26.2845	24.2738	26.416	25.5111	24.6427	24.7588	24.6726	24.1646	24.0862	25.6616	25.8226	26.674	26.5756	26.8861	25.7647	27.0627	26.4643	2.72854e-45	3.63006e-45	-0.525473	0.150742	0.311788
ENSP00000237596.2	PKD2	26.031	25.583	26.1461	25.9347	26.0639	26.504	26.1517	26.1584	26.3501	25.655	25.6934	25.7657	26.6777	27.0896	25.9165	24.4275	25.8739	26.3654	25.729	26.282	26.1295	25.972	24.7117	25.8629	25.9633	25.8858	25.2892	25.4153	25.5914	26.2737	25.9499	25.7564	26.0699	25.8263	26.1427	26.3524	26.5116	26.3585	26.3004	26.3011	26.3935	26.0938	26.3265	2.0468e-49	3.03981e-49	-0.282717	0.304138	0.497067
ENSP00000237642.6	STBD1	24.6652	24.9811	25.072	23.7637	24.7108	24.6015	25.4174	25.1949	25.4241	25.5224	25.7716	25.8252	23.1536	23.2066	25.094	24.3312	25.0032	23.7677	25.1663	23.1551	25.4807	25.7436	25.9093	25.7724	24.9475	25.0439	26.0507	24.116	25.048	22.8577	25.5337	25.4302	24.8425	24.834	25.6202	25.8984	25.0663	24.1081	25.1435	23.6398	24.5624	24.0988	24.4365	1.8005e-41	2.09752e-41	0.195901	0.647738	0.789549
ENSP00000237653.7;ENSP00000378359.2;ENSP00000426187.1	ADH6	24.1434	24.6013	24.2441	27.8881	24.6433	25.7734	25.9997	24.0373	29.9005	24.6347	24.7266	24.3475	26.3455	26.4621	24.3925	24.8778	23.6747	24.8345	24.0829	24.7581	24.2431	24.6735	24.8782	22.419	26.5598	25.2495	25.7527	26.0019	26.3486	26.4746	24.0423	24.3099	23.8073	23.458	24.1628	24.2179	25.4313	24.6661	25.8209	24.4903	24.998	24.5706	24.9962	8.22991e-35	8.47785e-35	0.219397	0.747565	0.855087
ENSP00000237822.3;ENSP00000370480.3;ENSP00000400340.2;ENSP00000414710.2	LDAH	28.1455	28.1313	27.8558	27.2031	27.7372	27.7591	27.2499	26.981	28.3529	27.5044	26.9941	28.104	27.7656	27.6754	27.6786	27.7478	27.8141	27.7785	28.028	27.6055	27.6155	27.9276	27.4185	27.7493	28.0266	28.1206	27.7734	27.676	27.4899	27.396	27.7219	27.6157	26.9896	26.9841	26.9663	27.4748	27.5813	27.6634	27.8983	27.0155	27.77	27.2369	27.5276	7.74957e-55	1.37096e-54	0.277777	0.170124	0.33846
ENSP00000238112.3;ENSP00000418957.1	CPSF3	30.3594	30.4157	30.3948	29.9625	30.236	29.9609	29.8252	30.1938	29.8305	30.214	30.2026	30.1955	30.0349	29.6963	29.5843	30.0231	30.0081	30.2379	30.2182	30.1548	30.3288	30.3523	30.0793	30.0177	29.9684	29.8037	29.9542	30.0084	30.2133	30.0056	29.9727	29.839	29.8278	30.0852	30.111	29.9184	30.4007	30.5407	30.4694	30.766	30.3853	30.412	30.4957	9.39773e-67	3.65521e-66	-0.274118	0.00976216	0.0434736
ENSP00000238256.3;ENSP00000416158.1	FKBP15	29.2938	29.313	29.2872	29.5794	29.2661	29.5737	29.3573	29.4706	29.6396	29.2683	29.5468	29.323	29.2496	28.9439	29.7772	29.1937	29.3871	29.2445	29.4578	29.7104	29.4799	29.4313	29.3649	29.2449	29.473	29.6741	29.5129	29.5682	29.5579	29.4033	29.4875	29.1058	29.4517	29.2036	29.4489	29.3475	29.6871	29.7135	29.5357	29.6703	29.5913	29.5539	29.6253	1.58364e-67	6.70224e-67	-0.239773	0.0139045	0.0559881
ENSP00000238497.4	VPS4B	30.6451	30.597	30.6357	30.2804	30.6695	30.4331	30.4863	30.557	30.6663	30.6248	30.4883	30.5377	30.3959	30.194	30.226	30.47	30.5362	30.5157	30.5973	30.383	30.6881	30.5431	30.5493	30.1687	30.5947	30.5145	30.3562	30.3699	30.3898	30.5516	30.2865	30.6312	30.4525	30.4675	30.3445	30.3337	30.3387	30.4973	30.4142	30.4452	30.4313	30.5173	30.4407	2.69743e-71	1.8657e-70	0.102804	0.174903	0.345579
ENSP00000238616.5	NEK9	29.844	29.7168	29.5973	29.955	29.6217	29.8418	29.8812	29.7002	30.0952	29.7731	29.7513	29.766	29.8556	29.8178	30.2395	29.8519	30.0198	29.9622	29.7576	29.6872	29.8474	29.6907	29.6927	29.7841	29.9632	29.9077	30.2038	29.9099	30.1002	29.9184	29.3534	29.76	29.4105	29.5642	29.6198	29.5382	29.6654	29.6015	29.8699	29.7633	29.5713	29.6898	29.6935	9.44163e-71	6.12441e-70	0.0692505	0.362524	0.554319
ENSP00000238647.3	IRF2BPL	27.0543	26.9961	27.0852	27.3299	27.1937	26.5756	26.987	27.6675	27.474	27.5104	27.6933	27.6332	26.4065	26.5053	26.7052	26.8455	27.0647	27.0097	27.7314	26.7397	27.6942	27.5586	27.6331	27.3845	26.757	27.0244	26.7388	26.6454	26.4381	26.6587	28.4124	28.4759	28.7884	28.3203	28.3716	27.7646	25.9399	26.7457	27.2124	27.0061	26.167	27.2931	26.7274	1.40766e-54	2.46076e-54	0.311752	0.120463	0.265976
ENSP00000238688.5;ENSP00000450909.1;ENSP00000478794.1;ENSP00000450770.1;ENSP00000452057.1;ENSP00000450849.1;ENSP00000452329.1	SLIRP	32.2577	32.0694	32.1468	31.9976	32.0035	32.1882	32.0719	32.0917	31.8591	32.1587	32.1922	32.0005	32.2284	32.3184	32.2748	32.2284	32.244	32.2855	31.9126	31.736	32.195	32.3081	32.1813	32.1362	32.4998	32.5046	32.5483	32.4991	32.6349	32.3845	32.0193	32.109	32.0513	31.8946	31.7282	31.9977	32.2407	32.1634	31.9922	31.9995	32.3863	32.3149	32.1828	1.1933e-71	8.71155e-71	-0.0722998	0.352223	0.544453
ENSP00000238823.8;ENSP00000384711.1	FAM98A	29.7045	29.7516	29.7719	29.8011	29.8221	29.9843	29.979	29.7236	29.8805	29.9709	29.8208	29.8567	29.7807	29.9468	30.0601	29.8318	29.812	29.6511	29.955	30.0247	29.8904	29.7978	29.7965	29.6996	29.6789	29.5066	29.6687	29.7905	29.8286	30.4162	29.8945	29.7789	29.7283	29.515	29.8016	29.7846	29.8516	29.465	29.5604	29.6236	29.6672	29.9928	29.6934	1.58975e-66	6.03587e-66	0.112493	0.264132	0.455161
ENSP00000238856.4;ENSP00000387071.1;ENSP00000238855.7;ENSP00000386913.2	AFTPH	26.6429	26.9804	27.0558	26.0247	26.9033	24.0573	26.1071	26.6847	26.0717	26.7794	26.6649	26.8083	25.3252	25.5701	25.5075	26.7287	26.0717	25.9406	27.1328	25.9044	26.9527	26.851	26.681	27.3993	26.9757	26.8393	26.9406	26.9668	27.0899	26.3842	26.1533	26.6079	25.3465	26.2616	25.8105	26.1475	26.9119	25.9994	26.6769	26.2533	26.8224	26.616	26.5466	2.05024e-46	2.82387e-46	-0.26923	0.424476	0.614576
ENSP00000238875.4	LGALSL	26.3973	26.6357	27.033	27.176	26.9436	27.5746	27.791	27.8983	26.3186	26.8831	27.4233	27.8426	27.6372	27.5431	27.3825	26.8969	26.8046	27.5019	26.2096	27.5483	27.7565	27.4916	28.1539	27.3158	26.5186	26.3835	27.4007	26.5861	27.4382	25.9798	26.2938	27.4757	26.2412	26.0389	26.1273	26.7823	26.7392	26.2847	25.9123	26.2588	27.0341	27.0637	26.5488	1.27371e-47	1.81121e-47	0.411226	0.190014	0.362994
ENSP00000238892.3	CRIPT	24.4559	24.1336	24.5755	24.5455	25.4442	24.8805	25.5834	25.4015	25.746	26.138	25.7097	25.6911	22.8069	24.5816	23.4256	24.3331	24.5457	24.1509	25.541	25.7396	26.1157	25.138	25.9106	26.0455	24.712	23.0675	23.7504	24.7599	24.7392	25.2616	25.0069	25.3175	25.071	24.8349	24.8903	25.1425	25.4383	24.9923	24.4744	25.8523	25.8351	26.2889	25.4802	6.88456e-47	9.60253e-47	-0.807687	0.0133637	0.054536
ENSP00000238961.3;ENSP00000359292.3;ENSP00000496951.1;ENSP00000359294.3	SLF2	23.9495	23.9272	23.7103	23.3905	24.0264	25.092	23.6681	26.0206	25.0839	23.4491	24.3477	24.9294	25.1054	24.4569	29.699	23.3867	24.2184	25.0883	24.6103	29.9936	23.1506	24.121	23.9832	24.2842	23.5504	24.9628	23.9226	24.0395	24.0433	29.1813	24.7437	23.618	24.1447	24.8333	24.6683	24.4465	24.5037	24.5644	24.3924	24.5334	23.6831	25.3034	24.4967	4.54094e-30	4.57496e-30	-0.480722	0.600795	0.755635
ENSP00000239027.7;ENSP00000377601.2;ENSP00000377609.1;ENSP00000239026.7;ENSP00000360383.5	HELLS	29.5877	29.4147	29.5222	28.9805	29.5043	28.6867	28.7819	28.7697	28.9257	29.1804	29.0039	29.1403	28.8052	28.9071	28.9694	28.9307	29.0214	29.0273	28.513	28.3762	28.5382	28.6856	28.846	28.9133	29.018	29.2917	28.8646	28.9192	29.0297	29.0922	29.3247	29.7174	29.3631	29.5701	29.5686	29.1596	30.2372	30.2396	30.4114	30.3104	30.1444	30.2702	30.2689	2.27468e-64	7.09242e-64	-0.986192	5.41508e-10	3.52388e-08
ENSP00000239215.7;ENSP00000231668.9;ENSP00000377365.4;ENSP00000239214.8	BNIP1	27.7083	27.6258	28.033	27.246	27.8699	27.5257	28.0067	28.3282	28.4359	27.4347	28.0822	27.3316	28.1407	27.838	27.3554	28.5561	27.7754	27.6631	27.7169	28.0917	29.2027	28.3945	28.2275	29.4716	27.4079	28.3608	27.2696	28.0315	27.9538	28.0956	28.6258	30.0607	28.53	28.9631	28.6582	28.2935	27.7076	28.1383	28.2105	28.2188	27.5254	27.7985	27.9332	3.85014e-50	5.82817e-50	-0.26506	0.340337	0.532296
ENSP00000239223.3	DUSP1	22.9765	25.0292	24.7825	23.9266	22.9934	22.9915	24.527	25.3721	25.2775	24.1476	24.4219	25.7432	25.1233	24.3347	24.1547	24.0992	26.3121	24.4174	22.7153	24.9879	24.9411	23.4695	24.3502	24.3121	24.2826	24.8071	22.8915	24.3609	22.7883	24.0223	26.5309	26.1794	26.3401	26.2428	26.4844	26.359	24.9158	25.0833	23.2107	23.7355	24.6487	23.4	24.1657	1.41687e-40	1.60249e-40	-0.38238	0.397099	0.588165
ENSP00000239231.6;ENSP00000428631.1;ENSP00000496112.1	PANK3;PANK2	24.4022	25.3795	23.587	23.9058	23.6277	24.2698	23.9947	24.4008	23.4661	24.6575	22.4752	23.0677	23.4125	24.2913	24.2472	24.2745	24.6857	24.4345	22.982	24.4352	23.577	22.8555	24.3	22.9992	24.6214	24.728	24.1908	25.1016	25.0595	24.3004	25.6675	24.7446	24.7117	23.7348	24.2463	24.2703	25.0474	25.3393	25.247	26.2065	24.4301	24.655	25.1542	2.69586e-44	3.46398e-44	-0.95887	0.012266	0.0513973
ENSP00000239690.4;ENSP00000410707.2	NUDCD1	29.8915	29.9445	30.0392	29.8305	29.7943	29.7692	29.5908	29.824	29.7213	29.9141	30.1901	30.0477	29.395	29.1983	29.5259	30.0852	30.2964	30.038	30.1454	29.9628	30.329	30.0567	30.3201	30.1019	30.1597	30.1262	30.0293	30.2077	30.2	29.8675	30.1133	30.4083	29.9234	29.9103	30.0235	30.1672	29.673	29.9124	29.8433	29.979	29.8821	29.7369	29.8378	7.73488e-63	2.14929e-62	0.0403806	0.75232	0.859065
ENSP00000239878.4;ENSP00000402378.1	UFM1	29.659	29.7781	30.0029	30.571	30.1344	30.0466	30.8791	29.9194	30.7829	30.2355	30.1368	30.3143	30.6827	30.8073	30.793	29.9242	30.3232	30.1887	30.149	30.4364	30.5497	30.3009	30.6336	30.578	30.3164	30.2415	30.1006	30.0975	30.281	30.5225	29.4202	29.6941	29.6001	29.6287	29.4845	30.0849	30.0955	29.8283	29.8675	29.9418	30.2807	30.4398	30.0756	2.72886e-59	6.10763e-59	-0.0436002	0.788921	0.880101
ENSP00000239891.3;ENSP00000390533.1	ALG5	28.7856	28.5965	28.7741	28.9805	28.6373	28.845	29.1976	28.8175	29.3287	28.4547	28.6525	28.6342	28.6122	28.4657	28.5694	28.9892	28.97	28.4616	28.7557	29.0302	28.5953	28.5419	28.7429	28.9825	28.7746	28.9876	28.6439	28.3107	28.1378	28.5695	28.4112	29.0251	28.1893	28.8828	28.5792	29.1746	28.6227	28.181	28.3047	28.6246	28.3596	28.9026	28.4992	1.63096e-58	3.48907e-58	0.270639	0.102035	0.234976
ENSP00000239940.7;ENSP00000498146.1;ENSP00000420504.1;ENSP00000420202.1;ENSP00000418216.1;ENSP00000418142.1;ENSP00000417817.1;ENSP00000417351.1	PFN2	27.828	29.1443	25.6649	28.7491	29.0748	28.4705	29.3893	27.9233	29.4836	27.9042	28.9229	27.7146	28.4704	29.1095	29.2886	29.0336	29.1323	28.806	29.1256	29.5518	28.7986	28.8828	28.7737	28.808	29.2166	28.7097	28.8243	28.9392	28.7576	28.7877	29.1312	28.8599	29.0173	29.0216	28.9585	28.8829	28.8736	28.8368	28.8379	28.9655	28.6471	28.8364	28.8329	7.45126e-47	1.03762e-46	-0.677604	0.0620348	0.16539
ENSP00000240095.6;ENSP00000370635.1;ENSP00000352779.5;ENSP00000289952.5;ENSP00000430315.1;ENSP00000428789.1;ENSP00000430629.1;ENSP00000430564.1;ENSP00000429328.2;ENSP00000427981.1	SLC39A14	24.1824	22.6768	25.1809	23.1489	24.8892	25.472	25.5534	25.9121	25.1383	23.2212	24.6632	24.1551	24.8519	24.0807	24.6702	23.4052	23.6076	25.4097	25.1386	25.2637	24.4682	23.4386	23.8582	23.886	25.9989	26.1224	24.0383	24.2867	24.2849	25.4448	22.7547	24.262	23.9329	23.702	24.8228	24.4438	23.9434	22.9854	23.7009	23.539	23.868	24.4326	23.7449	6.7355e-39	7.31705e-39	0.513494	0.301574	0.494614
ENSP00000240123.7;ENSP00000429764.2;ENSP00000428678.1;ENSP00000431128.1	SORBS3	26.7465	26.837	27.485	26.9804	26.8243	27.7447	26.7767	27.684	28.032	27.3808	27.3935	25.8312	27.9997	28.1173	27.1207	27.5163	27.387	27.3661	27.5096	27.4417	26.4245	27.1291	27.3382	27.5263	27.3976	27.6084	27.5264	27.3658	27.3557	27.7267	27.2075	27.3529	27.2782	27.2146	27.5915	27.6471	26.9944	27.5777	27.5738	27.4265	27.5638	27.7579	27.4823	9.39027e-52	1.47879e-51	-0.379324	0.126878	0.275663
ENSP00000240285.5;ENSP00000428132.1	RDH10	27.8562	27.421	27.5691	26.9299	27.4439	27.3766	27.9694	27.9115	28.0376	27.9447	28.1876	28.165	27.0055	27.214	27.2882	27.2677	26.9053	27.4842	28.3761	27.7419	28.1184	27.9552	28.1444	27.659	27.9692	27.095	27.5424	27.7413	27.4667	27.8964	27.4045	27.7772	27.4853	26.9983	27.4252	27.4277	27.0819	27.395	27.7214	27.0098	27.3181	27.149	27.2792	2.99045e-59	6.67831e-59	0.153572	0.303244	0.496143
ENSP00000240316.4	COIL	27.4934	27.8165	27.811	26.9182	27.6998	27.6562	28.0982	28.0512	27.6972	27.6762	28.0539	27.7251	27.7715	27.2512	26.9995	27.4117	27.4492	27.1618	27.8894	28.3016	27.6821	28.04	28.0065	27.7038	27.5122	27.6548	27.2538	27.2062	27.5338	27.2326	28.5404	27.6394	27.0885	27.7496	27.7624	26.9041	27.6304	27.2552	27.77	27.6473	27.5622	27.6069	27.5787	2.68572e-56	5.08572e-56	-0.012808	0.943827	0.970281
ENSP00000240423.4;ENSP00000407308.1;ENSP00000405237.1;ENSP00000400774.1	NCAPH	30.6356	30.6501	30.778	30.4239	30.6659	30.6426	30.5963	30.6214	30.6272	30.5522	30.5644	30.8576	30.6194	30.671	30.3646	30.7318	30.8762	30.9232	30.7866	30.707	30.8919	30.708	30.7744	30.7882	30.6936	30.8661	30.9371	30.747	30.887	30.4701	30.6437	30.5899	30.4849	30.4494	30.5575	30.5624	31.0307	30.8722	30.8062	30.983	31.0004	30.8891	30.9303	9.90836e-72	7.35772e-71	-0.297569	0.000262972	0.00259626
ENSP00000241393.3;ENSP00000386884.1	CXCR4	24.1704	24.1124	23.6047	23.3923	23.5317	23.8015	25.2217	23.0955	24.0441	24.3735	23.324	24.0236	24.4916	25.0649	24.2331	24.1817	24.3423	24.8557	23.7705	23.4096	23.8395	24.4954	23.6613	24.8899	24.782	25.1596	24.2458	24.0471	23.9018	23.7327	24.8298	24.9884	25.2349	25.6418	24.4994	24.7375	23.6017	24.6811	25.2045	24.5089	24.6136	24.3931	24.5005	6.86478e-47	9.57714e-47	-0.731641	0.0191885	0.0713324
ENSP00000241502.3;ENSP00000393746.2;ENSP00000400191.1;ENSP00000399896.1;ENSP00000394631.2	FYTTD1	26.5178	26.9427	26.6503	24.7951	26.712	21.8471	23.5947	26.8091	23.5098	27.5536	27.4674	26.5497	24.7374	23.5434	23.5834	25.1572	23.9007	27.1754	26.7964	21.7662	26.1285	26.9266	26.7869	28.117	26.5803	26.466	26.6234	24.3881	22.1009	23.7166	28.2619	28.1867	27.4989	23.236	26.6599	27.1214	23.8695	22.8236	23.7856	24.3707	24.468	23.6627	23.83	4.64759e-28	4.65991e-28	1.74747	0.0937783	0.222045
ENSP00000241704.7;ENSP00000357048.3;ENSP00000497495.1;ENSP00000497231.1;ENSP00000497257.1;ENSP00000498078.1	COPA	33.6338	33.5309	33.6377	33.3332	33.448	33.1843	33.2078	33.4339	33.2392	33.4692	33.434	33.5086	33.2436	33.282	33.3539	33.4442	33.47	33.4854	33.4844	33.3374	33.5255	33.4285	33.4025	33.4554	33.4255	33.3924	33.4877	33.4137	33.3375	33.4115	33.3998	33.3296	33.4011	33.338	33.3882	33.312	33.3524	33.3296	33.4494	33.3645	33.225	33.4158	33.3561	3.05805e-76	5.57448e-75	0.105211	0.0820079	0.201917
ENSP00000242209.4;ENSP00000439250.1;ENSP00000441317.1	FKBP9	29.731	29.6663	29.747	29.5908	29.7963	29.4681	29.2001	29.3959	29.3584	29.1657	29.3934	29.4305	29.4338	29.7358	29.5918	29.6031	29.538	29.6892	29.1168	28.9933	28.8606	28.885	28.519	28.6923	29.3291	29.6145	29.6033	29.7574	29.8527	29.7284	29.5725	29.7252	29.7409	29.0896	29.1607	29.2369	29.4733	29.1161	29.461	29.5409	29.8178	29.4518	29.4768	7.448e-65	2.4221e-64	0.189753	0.0928685	0.220626
ENSP00000242284.6;ENSP00000442869.1;ENSP00000419746.1;ENSP00000379848.2;ENSP00000401019.2;ENSP00000242285.6;ENSP00000419158.1;ENSP00000437508.1	CLTA	32.3459	31.9995	31.9909	31.6222	31.7329	31.3579	31.5497	31.9673	31.7021	31.9571	31.9426	32.1871	31.5648	31.5691	31.6986	32.1836	32.2448	32.2852	32.088	31.4105	32.0582	32.0344	32.1767	31.8608	32.0012	31.9512	32.2556	32.1389	32.2016	31.8623	31.9192	31.6298	31.7411	31.8655	31.828	31.951	31.9755	31.9386	31.9976	31.8276	31.8374	31.7697	31.8911	2.64971e-62	7.07369e-62	-0.0495276	0.726664	0.844188
ENSP00000242351.5;ENSP00000419855.1	ZC3HAV1	26.3024	25.8653	26.0913	27.5393	26.0162	26.9175	27.2509	26.4538	26.9508	26.2885	26.7769	25.9149	26.3888	26.2051	26.3519	25.9786	26.4078	23.8727	24.5653	26.6572	26.4211	26.9157	27.4065	26.7405	26.0125	26.2842	26.3596	26.4249	26.133	26.4436	26.3878	27.3162	27.2753	27.2211	23.8664	26.418	26.0299	26.1516	25.7419	25.4492	25.5848	25.9023	25.8099	4.048e-41	4.65309e-41	0.64539	0.168988	0.337086
ENSP00000242465.3	SRGN	25.972	26.2566	26.1173	25.8731	26.4964	25.9007	26.3799	26.0092	26.6068	25.7332	26.0733	26.4411	26.3226	26.2277	26.0396	25.9767	26.2913	25.9049	26.5299	26.1803	26.533	26.147	26.1365	26.0577	26.2318	26.7547	25.9673	26.4535	26.5535	26.3879	24.4469	25.6498	25.6235	22.9409	23.8647	25.9007	23.1252	23.6853	24.4128	23.9753	24.8281	24.3177	24.0574	8.84186e-46	1.19391e-45	2.04525	1.72258e-07	5.78714e-06
ENSP00000242576.2;ENSP00000337398.2;ENSP00000440784.1;ENSP00000400287.2	UNG	28.4637	28.796	28.3755	28.6177	28.4643	26.4621	28.5843	28.4594	28.2543	28.163	28.2569	28.4725	28.6991	28.4513	28.5531	28.211	28.3177	28.5702	28.3129	27.9195	27.414	27.7564	27.333	28.187	27.8026	28.2034	28.0227	28.0147	27.8906	28.3419	28.2732	28.0763	28.2285	28.4381	28.0298	28.4895	28.8719	28.699	28.9891	28.5447	28.5645	28.5568	28.7043	1.66916e-53	2.7975e-53	-0.507763	0.0309098	0.101454
ENSP00000242776.3;ENSP00000322749.8;ENSP00000467911.1;ENSP00000467862.1;ENSP00000392929.2	DDX39A	30.4714	30.408	30.5902	30.227	30.4814	30.0585	29.9745	30.1699	30.4474	30.39	30.5027	30.6147	29.9986	30.1847	30.4079	30.5976	30.6764	30.8276	30.5475	29.9747	30.4985	30.2745	30.588	30.2057	30.309	30.4047	30.6942	30.8593	30.8355	30.6798	30.2395	30.1581	30.2188	30.5719	30.5555	30.6451	30.4754	30.4139	30.4343	30.4969	30.3457	30.2845	30.4084	8.15329e-63	2.26036e-62	-0.0356846	0.784634	0.877908
ENSP00000242783.6;ENSP00000343325.4	PKN1	28.5627	28.1454	28.3836	27.8508	27.9998	27.7764	27.5023	28.0815	27.4895	27.3235	28.0337	27.938	27.843	27.9401	28.117	28.1498	28.0017	28.2816	28.0595	27.8124	28.1732	28.1869	27.9123	27.6752	28.1192	28.0293	28.0938	28.2558	27.9009	27.9441	27.6398	27.8524	27.5508	27.5122	27.5896	27.6617	27.9164	27.9768	27.7555	28.0006	27.9877	28.0532	27.9484	1.65567e-62	4.49535e-62	0.171429	0.167193	0.334164
ENSP00000242784.3	TRIR	28.6951	28.3588	27.807	29.3357	28.7722	28.7751	29.4143	28.6552	28.402	28.9365	28.7477	28.5195	29.3329	29.2055	29.4768	28.7832	28.6029	28.8915	28.816	29.1878	28.9248	29.0976	28.9572	28.8827	28.0661	28.4139	28.9183	28.5507	28.6037	29.0416	29.2326	29.1409	28.9725	29.1197	29.1562	29.0795	28.7315	28.7508	28.6409	28.6829	28.5669	28.4313	28.634	5.166e-57	1.01906e-56	-0.0100483	0.955492	0.975644
ENSP00000242848.4;ENSP00000282007.3	ZC3H13	27.4669	27.7645	26.6695	27.8115	27.6109	27.0304	27.8679	27.3592	27.3966	27.3947	27.4494	27.5981	28.1591	27.5367	27.5781	27.0231	27.1804	26.7021	27.0786	27.5899	27.3711	27.5856	27.5001	27.5627	27.1136	26.7959	27.2405	27.1382	27.4226	28.2534	27.824	27.6155	27.7177	27.1933	27.8967	27.1547	28.0147	27.914	27.5998	26.714	27.5479	27.0894	27.48	2.18232e-52	3.50329e-52	-0.0876761	0.708539	0.830251
ENSP00000243056.3	HOXC13	24.0662	23.0297	25.0376	24.979	24.0122	24.2061	23.6683	25.4093	22.644	23.7536	23.3998	23.8541	22.4374	24.7709	23.7712	24.7996	23.6264	24.1562	23.4312	25.5213	25.1382	22.6187	25.591	25.0196	24.5501	24.8007	25.5836	24.9425	23.6345	24.0304	25.6631	24.8038	24.6526	23.8547	24.5888	26.0949	24.222	24.059	24.9713	24.5986	24.6769	24.4481	24.496	1.36778e-39	1.50752e-39	-0.274194	0.573525	0.733667
ENSP00000243067.4;ENSP00000266970.4;ENSP00000452514.1;ENSP00000393605.2	CDK2	30.0405	30.0221	29.9936	29.8475	30.2242	29.6013	29.7391	30.1296	30.0738	30.194	29.9909	30.209	29.8639	29.9603	29.6946	29.9249	29.9559	30.0044	29.9858	29.6927	29.921	29.8908	29.8152	30.2125	29.9249	30.0904	29.6295	29.7537	29.7821	30.155	30.0097	29.7487	29.9942	29.9589	30.0724	29.9615	29.9161	30.0318	29.9156	30.2457	30.0373	30.1552	30.0503	2.33361e-67	9.65344e-67	-0.0954307	0.32182	0.516071
ENSP00000243253.3;ENSP00000418493.1;ENSP00000411445.2;ENSP00000368306.3;ENSP00000436749.1;ENSP00000302048.8;ENSP00000368319.3;ENSP00000298428.9	SEC61A1;SEC61A2	27.7792	27.7038	27.9754	26.8894	28.5828	27.2303	27.046	22.5138	27.973	25.2147	25.4376	27.6948	27.2205	27.4605	26.8839	25.7525	23.2367	24.3289	25.3508	27.1438	28.1286	23.3063	23.1756	23.9179	26.9246	27.0737	27.3115	26.9985	27.1136	24.4774	27.2793	27.096	27.341	27.581	27.522	26.8651	27.7084	27.4296	27.484	27.3324	27.718	26.3625	27.3392	1.01249e-33	1.03541e-33	0.354299	0.658772	0.795726
ENSP00000243344.7	TTC21B	25.7138	25.8309	25.7721	23.0088	24.7477	24.7419	26.3495	24.8062	23.9014	25.062	25.6501	25.0084	26.325	26.0242	25.6788	24.6819	25.4471	25.3655	24.8287	25.5552	26.3316	25.4512	26.2191	25.3952	25.1954	24.9434	25.4396	25.8447	25.7974	26.043	25.2346	23.6283	25.2838	25.5409	24.3538	24.0332	26.2547	25.1728	24.2648	25.3055	25.7293	26.6473	25.5624	9.48929e-42	1.11491e-41	-0.593199	0.182886	0.355319
ENSP00000243346.5	NMI	29.1172	29.5283	29.2178	28.8701	29.0312	29.3105	28.8463	29.0008	29.3692	28.897	28.5805	28.921	28.7146	28.534	28.884	28.637	28.7807	28.4162	28.7493	29.0293	28.8463	28.8156	28.8511	28.5796	28.5526	28.0242	28.6892	28.8357	28.6303	28.1527	29.0918	28.5848	29.0153	29.0138	28.9295	29.108	28.6916	28.6269	28.4589	28.6146	28.7136	28.7165	28.637	1.07835e-62	2.96643e-62	0.54216	9.46053e-05	0.00111175
ENSP00000243563.2;ENSP00000472355.1;ENSP00000472258.1;ENSP00000472449.1;ENSP00000469224.1;ENSP00000470534.1	SNRPA	32.4133	32.1967	32.4269	32.2349	32.311	32.1345	32.3994	32.4629	32.3533	32.4273	32.4508	32.63	32.5709	32.4924	32.422	32.3644	32.4007	32.4792	32.5182	32.1933	32.5958	32.3936	32.4713	32.4986	32.5478	32.5009	32.5359	32.4657	32.4409	32.5902	32.4792	32.6658	32.4415	32.6644	32.6337	32.9255	32.5126	32.4623	32.4752	32.5994	32.5174	32.4662	32.5055	8.74843e-75	1.1123e-73	-0.219304	0.00136184	0.00941282
ENSP00000243903.4	ACTR5	27.0468	26.6886	26.7111	27.1372	27.3333	26.7248	27.3151	26.4549	26.8346	26.7206	26.7016	26.3938	27.0142	27.2259	26.8934	27.1616	27.357	27.3257	26.8715	26.7405	26.6598	27.3871	26.8872	26.5499	26.8112	26.2614	27.2175	26.6271	26.0335	26.5574	27.1846	26.7884	26.9668	26.1281	25.8931	26.3775	27.1626	27.0171	26.9192	26.8003	27.1956	27.4352	27.0884	4.77498e-55	8.50698e-55	-0.148061	0.446901	0.634446
ENSP00000244020.3	SRSF6	32.8163	32.7654	32.8686	32.9343	32.725	32.7141	33.2263	32.9193	33.0846	32.8608	32.8783	33.0134	32.8269	32.8476	32.6678	32.5312	32.3571	32.4562	32.7759	33.0727	32.9625	33.049	32.9151	32.9446	32.5423	32.4201	32.7567	32.4987	32.654	33.1046	33.2007	33.2046	33.2188	33.2316	33.4844	33.1539	32.6538	32.5999	32.5899	32.71	32.609	32.9108	32.6789	1.59618e-69	8.66375e-69	0.125061	0.171375	0.340612
ENSP00000244040.3	RAB22A	26.8232	26.7234	27.1787	26.256	27.0638	26.4485	26.7094	27.0536	27.2959	27.1304	27.0269	27.4245	25.1874	26.8009	24.9526	26.4189	26.4202	26.9298	26.8559	27.0684	26.7549	26.8251	26.8647	26.7329	26.3832	25.764	26.7442	27.1049	26.7193	26.5707	26.3135	26.5486	26.3809	26.8978	26.9077	26.3933	26.6392	26.1449	26.6299	26.3529	26.3422	25.8318	26.3235	7.29499e-51	1.12196e-50	0.425447	0.0930271	0.220784
ENSP00000244051.1	MOCS3	26.3915	26.0811	26.2901	26.0619	26.2924	25.6106	26.0299	25.9496	26.3511	24.7516	26.3922	26.474	25.7177	26.5099	26.0365	24.3893	27.0929	26.3192	26.524	26.0732	26.704	26.0455	25.9539	26.2982	24.0852	25.4325	25.5533	26.3943	26.1566	26.1809	25.8922	26.792	26.3891	26.2707	26.1219	26.4157	25.3434	26.132	27.9197	26.4379	26.8509	26.7075	26.5653	1.33157e-44	1.72821e-44	-0.443989	0.245321	0.432474
ENSP00000244061.2;ENSP00000485239.1;ENSP00000485317.1	RNF114	27.8544	27.3505	27.7412	26.6557	27.4482	27.1075	26.8912	26.9961	27.1021	27.0963	27.0726	27.0506	26.5826	26.8651	27.0214	27.0385	26.4616	26.7402	26.7136	26.7846	27.1879	27.2632	26.8033	26.8407	26.5488	25.7753	27.0674	26.4336	27.0453	26.7622	27.6115	28.158	27.6981	28.0536	27.5508	27.3107	26.8364	27.0076	26.8977	26.3832	27.0534	26.765	26.8239	9.95443e-56	1.82946e-55	0.535678	0.0057893	0.029004
ENSP00000244137.5;ENSP00000380226.3;ENSP00000391890.2	PEPD	31.7001	32.0215	32.2131	31.5905	32.1348	31.6919	31.3872	31.8953	31.6345	31.964	31.8483	31.8738	31.5393	31.4994	31.5452	31.7163	31.7944	31.6522	31.5659	31.5541	31.6847	31.6298	31.4619	31.6854	31.7255	31.5123	31.6081	31.537	31.6857	31.3523	31.446	31.7327	31.7466	31.8201	31.7611	31.8563	31.6283	31.5032	31.6232	31.4797	31.5363	31.652	31.5704	2.07391e-68	9.73726e-68	0.321553	0.00146381	0.00991567
ENSP00000244204.5;ENSP00000411846.3;ENSP00000477639.1;ENSP00000389087.2;ENSP00000396070.3;ENSP00000400941.2;ENSP00000404531.3	NAGK	30.1731	30.1892	30.4076	30.0097	30.3137	30.1634	30.3161	30.3445	30.4031	30.4025	30.3067	30.508	30.2611	30.2346	30.2731	30.3695	30.3946	30.3115	30.2294	30.3202	30.5081	30.5262	30.3843	30.4329	30.3532	30.2181	30.3192	30.4318	30.2938	30.2349	29.8266	29.777	29.7824	29.9295	30.0016	30.1041	29.7887	29.8873	29.9488	29.7685	29.9548	29.9758	29.8873	1.59105e-74	1.91814e-73	0.322127	3.9151e-06	7.79415e-05
ENSP00000244217.5;ENSP00000441569.1;ENSP00000437361.1;ENSP00000391140.1	MCEE	27.4693	26.7187	27.3705	27.5403	27.1085	27.5233	26.9083	27.3551	27.9778	27.5301	27.4463	26.8738	27.0576	26.3025	27.2535	27.296	27.1774	27.3281	27.5393	27.2002	27.85	27.7048	28.0272	27.06	27.0366	27.8237	27.9711	28.0732	28.2113	27.4696	27.3611	27.2048	27.0149	26.8441	26.9297	27.5127	27.7423	27.0319	27.2736	27.1908	27.3119	26.1982	27.1248	1.57877e-52	2.54454e-52	0.16364	0.476759	0.659744
ENSP00000244230.2	MPHOSPH10	29.9675	29.7446	29.8268	30.0107	29.8559	29.7999	30.2604	29.9898	29.9596	30.0077	30.2245	30.2128	29.7569	29.8121	29.6109	29.4959	29.4339	29.6927	30.0213	30.2373	30.1426	30.0851	29.8841	29.9096	29.3724	30.0186	29.5166	29.6988	29.4385	30.0177	29.598	30.0142	29.7108	29.5194	29.7717	29.5516	29.7187	29.2967	29.4814	29.3692	29.6141	29.7835	29.5439	7.3359e-66	2.60851e-65	0.323609	0.0034161	0.0190746
ENSP00000244496.5	RRP36	26.3335	26.2025	25.9847	25.7048	25.7572	26.3292	26.949	27.4047	26.9254	26.5377	27.2741	26.4799	25.4851	25.1674	24.4885	26.2661	25.2947	25.556	27.6484	26.2775	26.422	26.8013	26.6587	26.555	25.9923	26.6158	25.7097	26.4706	25.6374	25.6125	27.7129	27.028	27.8374	27.8931	27.2944	27.2035	26.8494	26.7137	27.2068	26.7501	26.4657	26.6471	26.7721	1.0182e-51	1.60222e-51	-0.720142	0.0044531	0.0235579
ENSP00000244520.5;ENSP00000363129.3;ENSP00000363130.1	SNRPC	29.0604	28.4026	28.8246	28.1604	28.6054	28.1883	28.2297	29.1245	27.3324	28.9363	28.9414	28.4083	28.8542	28.5583	28.4264	28.7101	28.7994	28.6731	28.6548	28.7432	28.4671	28.5642	28.5203	28.8733	28.5915	28.5531	28.9074	28.8062	28.5241	28.1495	28.5581	28.9506	28.7453	29.0881	29.1067	28.5668	27.9567	23.7329	28.4363	28.5782	27.6044	28.2378	27.4244	1.49982e-42	1.81466e-42	1.11589	0.0167595	0.0643882
ENSP00000244534.5	HIST1H1D	31.0114	31.1368	31.0095	31.7719	31.1707	31.3061	31.7222	31.2532	31.7543	30.8237	31.2098	31.1654	31.9287	31.5667	31.339	31.3092	31.5787	31.4918	31.2987	31.6186	31.326	31.4291	31.3651	30.4085	31.9634	31.1413	32.101	31.9828	32.1158	31.2084	31.5591	31.3015	31.721	31.5147	31.4234	31.5565	31.2059	31.4188	31.658	31.3519	31.1864	31.4633	31.3807	3.70522e-58	7.77261e-58	-0.146327	0.426039	0.615955
ENSP00000244571.4	AARS2	26.3268	26.3859	27.0068	26.5343	26.8116	27.1701	26.9852	26.6241	26.5996	26.2543	26.6046	26.3942	26.7699	26.9393	26.5001	26.3596	26.6295	26.5904	26.1696	26.6877	26.2883	26.392	27.044	26.4888	27.0425	26.5529	27.0084	26.616	26.58	26.0803	26.2008	26.2061	26.6607	26.6506	26.8304	26.2229	26.7004	26.5076	26.5122	26.7505	26.9421	26.9031	26.7193	2.45823e-57	4.93412e-57	-0.0134247	0.934948	0.965079
ENSP00000244763.4;ENSP00000497016.1;ENSP00000417290.1;ENSP00000417911.1;ENSP00000380647.2;ENSP00000418617.1	SSR1	29.2693	29.2638	29.2666	29.0698	29.5637	29.3189	29.4333	29.3604	29.0215	29.1131	28.8566	29.4973	29.4412	29.5582	28.9706	29.5985	29.8823	29.3333	29.535	29.694	29.6279	29.7575	29.5267	29.1593	29.2661	29.2658	29.2442	29.2371	29.263	28.6832	29.1191	23.7128	24.1254	28.9068	28.9683	29.3755	28.8032	29.0162	29.0762	29.0707	29.01	28.9849	28.9935	6.18239e-39	6.721e-39	0.298485	0.619928	0.768607
ENSP00000244777.2;ENSP00000454697.1;ENSP00000380598.2;ENSP00000486019.1;ENSP00000445215.2	BLOC1S5;BLOC1S5-TXNDC5	22.4076	25.8106	25.806	26.1002	25.7066	25.9808	26.1931	24.5317	24.9259	25.9163	22.875	26.3698	24.1946	26.8709	25.8234	26.3316	25.7152	26.6063	24.936	23.4483	25.9966	22.9545	24.2662	25.7215	26.3954	26.7171	25.2953	25.8846	25.8203	25.7095	26.1283	25.9642	25.7606	26.3931	25.7253	25.3784	25.4074	26.1897	25.9038	25.8146	23.4644	26.3784	25.5264	8.73642e-37	9.16658e-37	-0.224437	0.713203	0.834729
ENSP00000245046.2	EMC3	28.327	27.5379	27.7307	28.1264	27.9696	27.949	28.234	27.8109	27.7953	27.7831	27.7344	28.2811	27.881	27.9434	27.9863	27.6009	28.0195	27.3065	28.2586	27.8019	27.3557	27.3315	27.7017	27.5117	28.0173	27.8511	27.9076	28.0522	27.4096	27.8139	27.0084	27.6467	27.4049	27.6734	27.5963	27.8786	27.4818	27.5131	27.5787	27.8163	27.414	27.7872	27.5985	1.50715e-58	3.23105e-58	0.341587	0.0350105	0.111694
ENSP00000245206.5;ENSP00000394100.2	GOT2	34.0854	34.1767	34.1526	33.8859	34.0525	33.9169	33.8738	34.0502	33.9224	34.0034	34.1456	33.9677	33.8722	33.933	34.0537	34.0685	34.1393	34.0841	34.0075	33.7974	34.0328	34.0621	34.0971	34.0133	34.2298	34.275	34.2414	34.284	34.2748	33.9677	34.0991	33.9503	34.1394	34.2346	34.2085	34.0554	33.9705	33.8898	33.9981	33.8843	33.8808	33.8079	33.9052	3.55439e-76	6.42125e-75	0.139774	0.0256814	0.0883592
ENSP00000245418.2;ENSP00000276201.2;ENSP00000481698.1	UPF3B	27.4878	27.0564	27.1916	27.274	27.2171	27.7557	27.8563	27.3779	27.6642	27.4601	27.4682	27.9182	27.7811	27.5407	27.0985	27.5618	27.3116	27.2463	27.6794	27.8943	27.7556	27.7825	28.072	27.9691	27.2333	27.4556	27.192	27.1572	26.9916	27.5333	27.0989	27.7927	26.7482	27.5792	27.1016	27.5807	27.5273	27.4486	27.1444	27.5393	27.5836	27.3064	27.4249	7.16451e-60	1.65369e-59	-0.0945106	0.509599	0.682774
ENSP00000245539.6;ENSP00000463683.1;ENSP00000463870.1;ENSP00000462506.1;ENSP00000463263.1	MRPS7	30.0182	30.3538	30.2514	29.9794	29.7682	30.0318	30.1081	30.1071	30.031	30.0974	30.1358	29.9396	29.8595	29.8884	30.0969	29.9869	29.9765	29.9414	30.1944	30.2108	30.1873	30.1416	30.1816	30.0916	29.972	29.9073	30.2639	30.2765	30.4026	30.3216	30.2743	30.3754	30.2874	29.9366	30.1701	30.2651	30.0994	30.1	30.0629	30.1072	30.4783	30.395	30.2071	5.25455e-69	2.64784e-68	-0.13999	0.111131	0.250116
ENSP00000245544.4;ENSP00000462749.1;ENSP00000463382.1	NUP85	29.4893	29.4311	29.6758	29.5936	29.4139	29.5284	29.6694	29.3902	29.2947	29.6779	29.4808	29.5397	29.3765	29.3083	29.2216	29.7213	29.4853	29.6507	29.8034	29.0496	29.5534	29.2365	29.6402	29.1519	29.6763	29.4858	29.528	29.5202	29.5013	29.71	29.2884	29.1968	29.5042	29.5918	29.5794	29.5035	30.0007	30.1836	29.7405	29.9198	29.897	30.0341	29.9626	3.74818e-66	1.37015e-65	-0.440625	0.000130483	0.00145967
ENSP00000245552.2;ENSP00000461927.1;ENSP00000462712.1	NT5C	29.2706	29.1563	29.5113	28.8753	29.0359	28.3056	28.6587	29.4285	29.1029	29.4391	29.4079	29.1954	28.8061	28.3472	28.8919	29.2636	29.3606	29.3367	28.9974	28.6222	29.3031	29.0649	29.0475	29.3715	29.1007	29.5273	29.4958	29.2466	29.2847	29.0718	29.649	29.532	29.4762	29.0186	29.2071	28.9001	29.4934	28.4499	29.4354	28.1933	29.2639	29.4241	29.0434	1.1925e-54	2.09371e-54	-0.0174952	0.934649	0.965079
ENSP00000245564.2;ENSP00000357325.4;ENSP00000498188.1	MSTO1	28.5071	28.2823	28.8713	28.4409	28.575	28.0918	28.6362	28.2385	28.1498	28.1287	28.3427	28.5445	28.5913	28.8166	28.2139	28.5567	28.1483	28.5609	28.2243	27.7339	28.5246	28.578	28.4767	28.1401	28.425	28.4344	28.6268	28.2598	28.3853	27.869	28.1951	28.1592	27.8757	28.0893	27.8546	28.4144	28.5688	28.1556	28.2361	28.1309	28.6439	28.6466	28.397	6.79883e-60	1.57048e-59	0.0644142	0.663201	0.798904
ENSP00000245925.2;ENSP00000442365.1;ENSP00000468312.1;ENSP00000464789.1;ENSP00000468329.1;ENSP00000382503.3	EML2	27.8812	27.8089	27.8532	28.4536	27.9444	28.3191	28.4773	27.7139	28.6895	28.3257	28.17	28.3234	28.2454	28.3071	28.3847	28.4621	28.2929	28.6388	28.3273	28.0053	28.5015	28.3855	28.7617	28.2784	28.3207	28.7116	28.5423	28.1233	28.7282	28.3784	27.889	28.48	28.3452	27.7126	28.0636	28.156	27.9885	28.004	28.1982	27.7164	28.3126	28.4622	28.1137	2.26152e-59	5.08232e-59	-0.070272	0.642935	0.786706
ENSP00000245932.5	VASP	32.0481	32.0073	31.9644	31.727	31.7805	31.1135	31.7722	31.8681	31.9828	31.9043	31.775	31.7595	31.6938	31.5455	31.3357	31.8347	31.7488	31.7201	31.4741	31.408	31.8886	31.8413	31.7271	31.7817	31.7595	31.5643	31.9927	31.8276	31.9256	32.3685	31.7694	31.7079	31.798	31.7403	31.8555	31.8281	31.7115	31.53	31.685	31.4556	31.6106	31.7712	31.6273	7.1721e-65	2.33614e-64	0.14617	0.222609	0.404897
ENSP00000245934.7;ENSP00000479480.1;ENSP00000478599.1	SYMPK	30.3996	30.2293	30.3654	30.5959	30.2837	30.3607	30.6225	30.17	30.2705	30.2635	30.3062	30.2002	30.1877	30.2739	30.331	30.0679	30.1563	30.1778	30.2685	30.2083	30.4227	30.27	30.3868	30.407	30.5962	30.1666	30.5481	30.506	30.543	30.3587	30.1621	30.2758	30.1685	30.1377	30.12	30.4476	30.5788	30.4495	30.8502	30.6343	30.6028	30.7073	30.6372	3.37533e-71	2.30819e-70	-0.264764	0.00121677	0.00863206
ENSP00000246015.4;ENSP00000338039.6;ENSP00000327704.3;ENSP00000371324.4	PSMF1	30.7818	30.8731	30.8468	30.2471	30.9271	29.7457	30.1978	30.5545	30.2952	30.9777	30.8274	31.0314	30.109	30.1974	29.8634	30.7931	30.8344	30.8305	30.6285	29.7486	30.8599	30.8259	30.818	30.8282	30.6551	30.5407	30.867	30.6139	30.7203	30.4449	30.404	30.6287	30.4097	30.3241	30.4829	30.5	30.3082	30.3635	30.3208	30.4182	30.4005	30.259	30.345	6.08194e-57	1.19739e-56	0.225216	0.244653	0.431753
ENSP00000246024.2	TMX4	26.775	26.4161	27.162	26.3847	26.6992	26.1739	26.5416	27.4429	25.8789	26.8904	26.8649	25.9805	27.1465	26.306	26.4597	27	26.5841	27.0466	27.6039	27.3768	26.8463	26.6698	26.986	26.0579	26.6697	27.027	27.2979	26.6927	25.9227	26.6012	26.8819	28.3527	27.7508	27.1164	27.6066	27.0032	26.1451	26.5232	26.4357	26.302	26.3224	22.6073	25.7226	2.74726e-42	3.29105e-42	0.879236	0.045495	0.134179
ENSP00000246117.3;ENSP00000466678.1	NCLN	30.2106	29.9753	30.0354	30.296	29.9987	29.8424	30.103	30.07	29.6555	30.0735	30.0173	30.1804	29.6514	30.1282	30.0693	30.2555	30.4241	30.3076	29.9552	29.6822	30.1594	30.0149	30.101	30.0894	29.6654	29.6657	30.0673	29.9047	29.9824	30.0185	30.0987	29.8499	29.7274	30.1486	30.1166	29.9225	29.871	29.9074	30.2625	29.9157	30.1636	30.3851	30.0842	1.21922e-64	3.88939e-64	-0.0244969	0.830646	0.90725
ENSP00000246151.4;ENSP00000363648.1	PITHD1	26.7423	26.8704	26.9629	25.8259	26.5783	25.8808	26.8991	27.3494	26.4328	27.2082	27.1766	26.9684	25.7017	25.6952	25.151	26.2477	26.226	25.7134	26.9832	26.5751	27.0901	27.1878	26.9238	27.1278	26.1818	26.2869	25.372	26.3498	25.7922	25.0017	25.7897	25.8286	25.6977	25.6908	25.8289	26.3515	26.2377	26.0634	25.9324	26.082	25.8646	25.7383	25.9864	8.53095e-53	1.38901e-52	0.490391	0.0281744	0.0950984
ENSP00000246166.2	FNTB	28.4024	28.0023	28.0567	28.8426	28.1803	28.3143	28.3172	28.1226	28.5223	28.3254	28.3751	27.8823	28.2432	27.4413	27.0456	27.8719	27.8941	27.5405	28.0463	27.9453	27.974	28.1661	27.7588	27.9029	27.1901	27.7904	27.9287	27.9329	28.0201	27.8059	27.3944	27.3506	27.122	27.0996	27.2536	27.9905	27.0995	27.4846	27.1931	28.0036	27.8668	27.6747	27.5537	1.76395e-56	3.37936e-56	0.746044	0.000180862	0.00190031
ENSP00000246337.4;ENSP00000490594.1;ENSP00000400253.1	UROD	29.337	29.274	29.7314	29.4646	29.4734	29.2514	29.3472	29.0755	29.3218	29.4536	29.3924	29.5778	29.1857	29.498	29.0858	29.4673	29.4823	29.3635	29.4287	28.6843	28.9656	29.2742	29.2214	29.422	29.4419	29.477	29.519	29.6246	29.7593	29.3843	28.9793	28.8375	29.294	29.1447	29.1381	29.0783	29.3156	29.0722	28.9782	29.3407	29.7615	29.543	29.3352	1.85004e-63	5.34691e-63	0.0867417	0.473903	0.656757
ENSP00000246535.1	PDCD2L	27.9859	28.0716	28.577	28.0968	28.2611	27.949	28.4569	28.3826	27.7483	28.2843	28.6796	28.2121	28.0554	27.7159	27.9321	28.5256	28.6352	28.1301	28.5635	27.9456	28.6734	28.469	28.518	28.6544	28.3119	28.5219	28.367	28.5659	28.6056	28.0345	28.775	28.624	28.8162	28.7054	28.6276	28.6284	28.5308	28.8872	28.7465	28.7153	28.6204	28.6593	28.6933	1.08501e-60	2.6266e-60	-0.536363	0.00053207	0.00441132
ENSP00000246548.3;ENSP00000437484.1	UBA2	33.1173	33.0857	33.1449	32.9086	33.2476	32.7544	32.7833	32.8192	32.8119	32.9558	32.981	33.1601	32.8155	32.8762	32.8829	33.0324	33.1465	33.024	33.1262	32.6212	32.9263	32.8863	33.0279	32.8921	33.0063	33.0586	33.2583	33.1547	33.1215	32.7542	32.9182	32.7437	32.9078	32.8252	32.9313	32.8193	33.0019	32.9867	33.0694	33.0033	32.9249	33.012	32.9997	2.27799e-71	1.5938e-70	0.0433718	0.59159	0.747377
ENSP00000246784.4;ENSP00000393803.1;ENSP00000482218.1;ENSP00000246785.2;ENSP00000470644.2;ENSP00000483272.1	BCL2L12	24.2169	24.8285	23.947	24.371	24.4413	24.5465	23.6349	23.7048	23.7392	24.2363	24.1816	24.7799	22.9744	24.118	23.5631	25.014	24.8004	24.7156	23.8396	24.1514	23.8946	24.8788	24.6562	25.31	24.866	24.4259	24.5147	23.0205	24.989	23.9042	24.4876	25.0543	24.5352	23.92	25.303	25.1526	25.3823	25.1028	25.6604	25.3115	25.1437	24.7784	25.2299	3.28343e-46	4.49578e-46	-0.837963	0.0132014	0.0540926
ENSP00000246792.2	RRAS	29.2751	29.4035	29.51	29.4876	29.7601	30.0173	29.4849	29.7257	29.7583	29.2536	29.4181	29.356	29.6071	29.9187	29.6266	29.5592	29.5249	29.2591	29.7335	29.558	29.7516	29.8272	29.6607	29.8114	29.9713	29.8707	30.2552	30.0346	30.253	30.1574	29.7138	29.4988	29.5736	30.0312	29.8758	29.96	29.8115	29.7353	29.9971	29.8688	29.8999	29.775	29.8479	3.35215e-65	1.12644e-64	-0.272332	0.0170438	0.0651253
ENSP00000246802.4;ENSP00000470263.1	NOP53	29.6879	29.3414	29.5807	29.7168	29.6491	29.7374	30.5749	30.1547	30.3301	30.217	30.2293	30.2057	29.7493	29.5177	29.7346	29.3939	29.3989	29.1358	30.1371	30.37	30.2017	30.2942	30.2694	30.459	29.6131	29.7662	29.7052	29.6254	29.7193	29.6318	29.8278	29.9514	29.8207	29.6907	29.7493	29.8172	29.7069	29.6973	29.5197	29.8266	29.6639	29.9596	29.729	3.785e-69	1.94952e-68	-0.110139	0.195765	0.371169
ENSP00000247001.3	SUGP1	25.9685	25.3861	25.861	24.6608	25.4962	25.5908	24.6077	24.7016	25.3112	25.7051	24.7998	26.1924	24.9573	25.3532	24.483	26.1792	26.5491	26.2566	24.2717	25.229	26.0116	25.5519	25.9072	26.2414	25.4765	24.9247	26.0731	25.2696	24.9562	25.553	25.2804	26.152	24.7951	24.4863	24.6363	24.5867	26.5732	26.3988	25.7625	27.0477	23.7999	26.9232	26.0842	2.38697e-42	2.86512e-42	-0.590313	0.176721	0.347922
ENSP00000247003.3	DDX49	27.3191	26.8961	26.6403	27.2439	26.9428	26.4016	27.4989	27.1498	27.3122	26.9969	26.8393	27.356	26.6899	26.3672	26.873	26.0653	26.5144	26.3987	27.2926	26.7652	27.3432	27.0308	27.0327	27.0066	26.7917	27.1127	26.7203	26.515	26.9229	27.826	27.3966	27.3924	27.2406	26.8693	26.915	27.4274	28.0693	27.9942	28.028	27.7038	28.3013	28.0247	28.0202	2.51152e-57	5.03635e-57	-1.11292	1.73079e-07	5.78714e-06
ENSP00000247020.3	SDF2	27.2576	27.2157	26.7013	27.1492	27.8143	26.9567	27.8697	27.5142	27.7526	27.4417	27.5975	27.597	26.8963	26.6584	27.2754	27.4728	26.8937	27.4938	27.9728	27.5112	27.3119	27.0073	27.4434	27.9625	26.4942	23.8481	27.7806	27.2811	27.0841	26.4877	27.684	28.0777	27.6664	28.3805	28.3809	27.8022	27.0856	27.8434	27.8312	27.0986	26.8348	27.4862	27.3633	6.16123e-46	8.35862e-46	-0.180805	0.613133	0.764458
ENSP00000247026.5;ENSP00000477862.1	NSRP1	28.2099	28.4122	28.2232	28.2615	28.1834	28.2152	28.4126	28.2065	28.2777	28.0048	28.3503	28.1265	28.2982	28.0195	27.4596	27.8107	28.2843	27.7133	28.1517	28.7434	28.7399	28.5412	28.5588	28.439	27.7122	27.6882	27.9445	27.2776	27.8248	28.1151	28.033	28.0395	28.2457	27.8794	28.4731	28.7863	28.279	28.3063	28.4982	28.5343	28.515	28.9335	28.511	3.32215e-60	7.81408e-60	-0.260134	0.079969	0.198675
ENSP00000247194.4;ENSP00000423874.1;ENSP00000431608.1	L3HYPDH	27.2769	27.5099	27.9063	27.7285	27.6085	28.174	28.0132	26.9228	28.0476	26.9819	26.8917	27.4953	28.0671	28.3769	28.4942	26.4947	26.9594	26.7448	26.8132	27.6006	25.7529	26.2819	27.1899	27.5411	27.2238	27.2567	26.8713	27.14	27.0907	26.0217	27.3243	27.5594	27.072	27.3624	27.1774	28.1692	27.444	28.0115	27.4906	27.2954	28.0467	27.8839	27.6954	1.63532e-47	2.32105e-47	0.0053264	0.986948	0.992854
ENSP00000247226.8;ENSP00000378183.2;ENSP00000450973.1;ENSP00000450945.1	PLEKHG3	27.2482	27.4572	27.1646	27.666	27.3487	27.1332	27.8969	27.6287	26.2938	26.7468	27.2984	27.1622	28.0462	27.7843	27.6656	26.9773	27.2635	27.1305	27.1451	27.385	27.1638	27.125	27.3462	27.6359	27.0133	27.0097	27.2402	26.7886	27.1369	26.5891	27.7679	27.5405	27.6147	27.3505	27.7518	27.3949	27.7563	27.5246	27.7283	27.7949	27.6483	28.032	27.7474	4.12674e-56	7.73939e-56	-0.411073	0.0318105	0.103672
ENSP00000247665.10;ENSP00000360724.1	PHPT1	30.9176	31.0984	31.0572	30.7675	31.28	30.6777	30.4793	30.9926	30.908	31.1212	31.394	31.4048	30.4928	30.3323	30.6545	31.4655	31.5271	31.4818	31.3269	31.002	30.9304	31.2461	31.5775	31.1013	31.2276	31.0902	31.5485	31.5848	31.3574	31.0008	31.0547	31.131	31.1414	31.2377	31.1007	30.866	30.8767	30.4538	31.1496	30.7271	30.9399	30.1452	30.7154	2.45891e-57	4.93412e-57	0.251021	0.189786	0.362994
ENSP00000247668.2	TRAF2	27.717	27.4056	27.1487	27.1784	27.5895	27.8968	27.3199	27.6415	27.3723	27.5701	27.815	27.6333	27.3493	27.1437	27.3469	27.6869	27.06	27.7943	27.9834	27.6267	27.4821	28.052	27.7156	27.6175	28.318	27.5284	27.9105	28.4788	27.753	27.2631	27.6064	26.4252	27.5174	28.0304	27.9191	26.8394	27.7435	27.9133	27.5825	28.0826	27.4647	27.4727	27.7099	5.19904e-54	8.87576e-54	-0.220536	0.302653	0.495579
ENSP00000247843.2;ENSP00000447199.1;ENSP00000446985.1;ENSP00000448106.1	YEATS4	26.1921	24.6813	26.2019	26.1377	25.466	26.8573	26.3747	25.992	26.1099	23.7851	23.9841	25.9903	26.4139	26.5572	25.8909	25.7991	23.2063	26.5465	24.0648	23.3781	24.2498	25.6099	22.8707	25.9386	26.0294	25.8247	25.1493	23.8188	22.4402	25.9287	25.3826	25.0454	25.7876	26.4204	26.008	26.5592	26.9223	26.1871	26.7596	27.0147	27.0508	27.1445	26.8465	1.16112e-37	1.23153e-37	-0.923796	0.13326	0.284208
ENSP00000248098.3;ENSP00000457694.1;ENSP00000372157.4;ENSP00000454567.1;ENSP00000457344.1	JPT2	31.24	31.4175	31.213	31.1764	31.3501	31.2321	31.1208	31.3817	31.1962	31.5185	31.5197	31.4507	31.2359	31.3646	31.1037	31.3048	31.4603	31.3138	31.3898	30.9629	31.1377	31.4088	31.3715	31.4101	31.3563	31.4699	31.5944	31.4648	31.651	31.0387	31.2162	31.2116	31.1361	31.2084	31.192	31.2303	31.485	31.3731	31.1841	31.3128	31.3866	31.4183	31.36	5.4066e-70	3.14321e-69	-0.088442	0.295769	0.488669
ENSP00000248444.5;ENSP00000375962.2	VIL1	28.9855	29.3611	29.186	28.8403	29.3073	28.3562	28.6691	29.1534	27.9268	29.3005	29.149	29.4395	28.9598	29.1727	28.9864	29.2251	29.3753	29.3782	29.0138	28.5613	29.0252	29.2696	29.0271	29.0093	29.3271	29.2203	29.4	29.4676	29.3799	28.6676	28.4857	28.7961	28.7993	28.5779	29.0382	28.9825	28.7974	28.8947	29.0987	28.8528	28.8991	28.9043	28.9078	5.14857e-57	1.01595e-56	0.0982161	0.589692	0.746666
ENSP00000248451.3	PNKD	25.8691	26.8229	25.6955	26.3868	26.5395	26.5337	26.4979	26.439	26.7589	26.5255	26.691	26.9071	26.6313	26.5287	26.3507	26.4268	26.4471	26.4176	26.5372	26.5614	26.8276	26.7492	27.084	26.5598	26.1975	26.3468	26.1434	26.4002	26.4758	26.4708	26.8473	26.8876	26.9286	26.4911	26.7016	25.4932	25.1933	26.6249	25.8964	26.0985	26.1487	25.5958	25.9263	7.9353e-54	1.34522e-53	0.381665	0.0641122	0.168845
ENSP00000248553.6;ENSP00000414357.1	HSPB1	34.6185	34.7056	34.6762	34.5916	34.6017	34.5067	35.0474	35.1425	35.0411	35.1541	35.1945	35.1696	34.4367	34.3143	34.3955	34.3073	34.2108	34.194	35.5168	35.3325	35.5224	35.5129	35.6143	35.578	34.0992	34.1532	34.2017	34.2574	34.3087	34.0823	35.655	35.6082	35.6844	35.6566	35.6293	35.5117	34.2991	34.3687	34.457	34.2559	34.2488	34.275	34.3174	4.05561e-80	1.9081e-78	0.299342	2.36767e-07	7.46593e-06
ENSP00000248564.4	GNG11	26.115	26.0542	25.8768	25.1899	26.2433	24.5865	22.8468	25.7704	25.2662	25.5084	25.3617	26.263	23.7326	23.996	23.7322	25.436	24.8138	25.392	24.6867	25.691	23.3846	24.4434	24.6035	24.4326	25.3661	23.3942	24.7361	24.9196	25.4666	24.3708	25.6034	25.7068	23.1273	26.0785	22.8786	25.947	22.7228	23.7794	25.3475	24.7263	23.6276	24.871	24.1791	5.42049e-37	5.70518e-37	1.4985	0.0120562	0.0508107
ENSP00000248594.6;ENSP00000397991.2;ENSP00000392429.2	PTPN12	29.739	29.9709	29.9141	29.7461	30.0552	30.0285	29.7494	29.8369	29.6916	29.7196	29.8611	29.8037	29.7429	29.6581	29.7504	29.8642	30.1064	29.7182	29.8067	30.063	29.7036	29.8106	29.8716	29.5171	29.9164	29.9843	29.9498	30.0823	29.8505	29.6667	29.8746	29.8208	29.8376	29.8999	29.94	29.8981	30.1092	30.0032	30.0282	30.0186	30.0541	29.7506	29.994	8.21289e-71	5.39679e-70	-0.0850159	0.267917	0.45946
ENSP00000248846.5;ENSP00000397387.2	TUBGCP6	26.1842	24.0764	24.9748	24.218	25.0554	24.1129	23.5731	24.5586	23.9433	25.2616	23.9242	24.2298	23.5721	23.7803	24.8629	24.3912	24.7099	22.5099	23.9474	22.1477	24.1563	24.7341	24.739	25.147	24.8289	23.6785	24.553	24.0657	24.2923	24.698	24.8054	23.7064	24.7439	24.726	23.9206	24.4142	24.5586	24.633	24.5097	24.5701	24.1447	24.3839	24.4667	2.26403e-42	2.72025e-42	0.303639	0.453984	0.640147
ENSP00000248958.4	SDF2L1	28.4555	28.7526	28.5952	27.8654	28.49	27.2206	27.9945	28.602	27.1181	28.8372	28.4389	28.4832	28.2713	26.4737	27.1227	28.2637	28.3172	27.6678	28.3919	27.3016	28.2519	28.6383	28.105	28.0097	27.8512	27.4234	28.118	28.186	28.086	26.6267	26.7074	27.7878	26.9127	27.9498	27.7166	28.6194	27.9783	27.8566	28.4683	26.9179	27.7325	27.3348	27.7147	4.06877e-46	5.55474e-46	0.515173	0.155302	0.317883
ENSP00000248975.5	YWHAH	32.5121	32.478	32.4492	32.5618	32.4148	32.7326	32.4922	32.4717	32.6234	32.5108	32.4246	32.6643	32.5726	32.6086	32.4835	32.5071	32.5563	32.4186	32.5604	32.4746	32.5576	32.4417	32.5082	32.5729	32.5441	32.544	32.5454	32.7011	32.3966	32.5583	32.5812	32.5159	32.6917	32.48	32.5891	32.7396	32.3689	32.108	32.416	32.2898	32.3822	32.3512	32.3193	4.29129e-77	9.40974e-76	0.205425	0.000528832	0.00439628
ENSP00000249269.4;ENSP00000390035.1	PMPCB	29.556	29.5352	29.6778	29.5986	29.5837	29.888	29.6596	29.6907	29.6786	29.5617	29.8054	29.4124	29.7599	29.7623	29.8174	29.8072	29.6599	29.7476	29.5596	29.8846	29.7871	29.5684	29.5303	29.5047	29.6511	29.4801	29.6597	29.5759	29.5173	29.7014	29.2789	29.7008	29.2248	29.6693	29.6449	29.472	29.6889	29.7718	29.8863	29.6627	30.111	29.671	29.7986	2.65351e-69	1.40242e-68	-0.158747	0.0635761	0.168239
ENSP00000249289.4;ENSP00000417378.1	ATP6V1F	28.2108	28.955	28.8096	28.7048	28.7666	27.6081	28.5157	28.6312	28.8655	29.4761	28.7123	28.9863	28.1621	27.4612	28.2849	29.2669	29.1993	29.2482	28.5933	28.5053	29.3689	28.4243	28.9614	28.9304	28.4787	28.7649	28.155	28.5543	27.9817	27.9923	28.6995	28.4127	28.1204	28.7588	29.1087	28.2474	28.1861	28.2947	28.1439	27.8966	28.1352	28.6239	28.2134	2.10285e-51	3.28509e-51	0.29575	0.253685	0.443345
ENSP00000249299.2;ENSP00000395263.1;ENSP00000403811.1;ENSP00000408267.1	LSM8	29.6615	29.4438	29.5243	29.1323	29.7801	29.3085	28.9468	29.8742	29.6393	30.2889	30.161	30.1484	29.2559	29.6297	29.4528	29.4042	29.407	28.9143	29.1673	29.3744	29.3419	29.2943	29.506	28.8643	28.3796	29.5166	28.9958	28.9411	29.0324	29.4343	29.3668	29.4385	29.1859	29.4383	29.2402	29.6215	29.5201	29.7501	29.6695	29.5809	29.2641	29.3745	29.5265	6.65618e-58	1.37909e-57	-0.0514431	0.769037	0.869524
ENSP00000249364.4;ENSP00000420381.1;ENSP00000442110.1	CALU	33.0072	32.8696	32.8943	32.9472	32.7882	32.7481	32.9199	33.109	33.1246	32.8635	32.8876	33.05	32.8219	32.9035	32.9883	32.9028	32.8663	32.8231	32.967	32.87	33.0125	33.06	32.9041	32.9353	32.5047	32.6924	32.915	32.7502	32.8478	32.9383	33.0651	32.9193	32.9284	33.0417	32.9708	33.008	32.7852	32.7223	32.8386	32.6249	32.7238	32.8575	32.7587	2.45913e-76	4.59342e-75	0.117034	0.0488662	0.141434
ENSP00000249442.6;ENSP00000414176.1;ENSP00000398757.1	MTX2	29.4056	29.1536	29.2723	29.6309	28.8087	29.885	29.8601	29.5778	29.4177	29.4216	29.5055	28.9702	29.6858	29.8034	30.0554	29.585	29.7125	29.5941	29.5998	29.6821	29.6115	29.6644	29.2592	29.2134	29.2542	29.806	29.1226	29.4311	29.404	29.672	28.692	29.5994	28.7134	29.7327	29.4144	29.8464	29.7475	29.1299	28.8318	28.6696	29.5973	29.5924	29.2614	9.16918e-56	1.69028e-55	0.0979388	0.624521	0.771347
ENSP00000249647.3;ENSP00000380327.1;ENSP00000207062.1;ENSP00000455652.1;ENSP00000455472.1;ENSP00000454799.1;ENSP00000456035.1;ENSP00000454214.1;ENSP00000455339.1	SNAP23	28.8555	28.9296	29.0271	28.4675	28.4966	28.6973	28.3214	28.307	28.3241	28.6403	29.1594	28.6258	28.7623	28.5152	28.2672	28.8679	28.9478	29.0116	29.0753	28.1426	28.8717	29.0906	28.8017	29.3093	28.675	28.7912	29.0886	28.8513	29.1115	28.8767	28.3963	28.6972	28.4157	28.5892	28.6763	28.6068	28.5691	29.0531	28.7651	28.7568	28.8417	28.7182	28.784	1.16918e-59	2.66311e-59	-0.0384099	0.800667	0.887864
ENSP00000249837.3;ENSP00000493560.1;ENSP00000261517.5;ENSP00000379235.3;ENSP00000496179.1;ENSP00000379233.4	VPS13C	30.3162	30.215	30.4817	30.1597	30.2959	29.9757	29.9184	30.0426	30.2028	29.9198	30.1155	30.3032	30.1194	30.2407	30.0822	30.3622	30.4531	30.4953	29.9896	30.0249	30.0906	29.938	29.9651	29.7756	30.3906	30.2227	30.3522	30.3719	30.3044	30.1464	29.9207	30.1066	29.9724	30.0579	30.0238	30.2043	30.6988	30.7043	30.6198	30.6576	30.8315	30.5554	30.6779	4.9312e-71	3.33076e-70	-0.437187	1.68282e-06	3.91708e-05
ENSP00000249883.5;ENSP00000409999.2;ENSP00000424765.1;ENSP00000425475.1	AMOTL2	25.3736	26.2698	25.5051	24.6594	27.4462	25.741	25.8574	26.9259	25.5433	26.7824	26.5179	25.9205	24.7958	27.4119	22.8806	25.3165	25.5186	24.5924	27.1272	27.485	27.696	27.2278	27.14	27.5348	24.5283	24.3301	24.2523	24.316	24.1608	25.8272	31.0255	29.4007	29.7448	29.7632	30.1556	29.9101	25.3143	22.1905	25.0186	25.6767	26.2268	23.6156	24.6738	1.11591e-37	1.18399e-37	1.15879	0.0429771	0.130309
ENSP00000250101.5;ENSP00000459868.1;ENSP00000458157.1;ENSP00000460577.1	TXNDC17	31.7525	31.5358	31.562	31.8831	31.5728	31.765	32.1065	31.7635	31.8121	31.8301	31.9888	31.8671	31.8176	32.0065	32.0904	31.9012	32.0499	31.9117	32.0961	31.5877	32.1202	31.9822	32.0262	31.7577	31.523	31.6514	31.7343	31.4518	31.6274	31.9927	31.4961	31.4893	31.49	31.4141	31.3741	31.3149	31.2557	31.1014	31.2441	30.8616	31.3236	31.4069	31.1989	1.01867e-68	4.94384e-68	0.479659	6.07603e-06	0.000111431
ENSP00000250113.7	FXR2	28.7803	29.3011	28.7435	28.9538	29.0553	28.6898	29.2772	29.1495	29.3044	29.0291	29.1032	29.3694	29.3495	29.2449	28.7964	29.2813	29.0175	29.1176	29.2805	29.2139	29.4581	29.4674	29.4669	29.7314	28.8699	28.926	29.2976	29.1916	28.9879	29.2098	29.2942	28.9882	29.6351	29.4839	29.3566	28.9546	29.1218	29.0502	29.2764	29.0694	28.9216	28.9516	29.0652	2.69874e-64	8.3501e-64	-0.144529	0.206774	0.384927
ENSP00000250237.4	QTRT1	26.9134	27.2771	27.5207	27.3509	27.216	27.5654	26.931	27.4369	27.4195	26.511	27.2931	26.924	27.0721	27.2793	26.874	26.7771	26.9628	27.1661	26.8421	26.612	26.6558	27.2066	26.7432	26.7233	27.1799	28.0171	27.5078	27.6176	27.937	27.5638	26.8708	27.1518	27.0929	26.5624	27.4532	27.204	26.9339	27.2598	27.277	27.4496	27.231	27.9863	27.3563	1.90851e-57	3.85266e-57	-0.049012	0.769526	0.869524
ENSP00000251047.4	LMAN1	31.434	31.4083	31.5525	31.3331	31.2581	31.1618	31.0053	31.2908	31.238	31.5448	31.6539	31.7581	31.0604	31.1501	31.1833	31.894	31.8738	31.5901	31.5002	31.1364	31.5188	31.346	31.6685	31.5659	31.3498	31.3225	31.5681	31.4574	31.5306	31.1424	31.2034	31.1844	31.1823	31.3938	31.267	31.2089	31.2675	31.3986	31.3444	31.2191	31.1646	31.0938	31.248	6.28103e-64	1.89024e-63	0.109977	0.380222	0.573413
ENSP00000251076.5;ENSP00000441858.2;ENSP00000400855.3	DMXL2	25.883	25.2961	25.6349	24.6199	24.0941	25.8024	28.1737	25.0577	28.7655	24.1374	25.5183	25.5247	25.8723	26.824	27.9871	25.4465	22.9837	23.1074	25.1681	25.6464	25.493	24.7674	23.3523	23.4665	22.9411	26.02	23.9147	23.5946	25.1027	24.1127	24.6188	24.8797	25.2725	24.0289	24.1265	26.0774	24.2972	23.7804	25.1157	23.7004	25.7725	23.9808	24.4411	3.60241e-33	3.6759e-33	0.780584	0.297309	0.490143
ENSP00000251101.7;ENSP00000497230.1;ENSP00000345974.8;ENSP00000373072.3;ENSP00000463425.1	ENOSF1	25.2358	25.2399	24.9636	25.7601	25.0761	26.2969	25.7357	25.2312	24.6708	26.0356	26.5826	24.5948	25.7154	25.483	25.4126	25.3382	25.7378	23.7199	25.1931	24.9013	25.9894	25.7732	25.327	24.1741	25.0067	26.076	26.2626	25.7289	25.5929	23.6612	25.1834	24.7414	25.0103	25.0824	25.1024	23.8128	25.9038	25.6777	25.9738	25.956	26.2011	24.9387	25.7752	1.78502e-43	2.23109e-43	-0.346466	0.383702	0.576192
ENSP00000251241.4;ENSP00000388749.3;ENSP00000463025.1;ENSP00000437958.2;ENSP00000462686.1	DHX40	24.5451	24.755	24.3828	23.5363	24.8	24.5422	23.4083	23.9636	24.0698	24.2868	23.4056	24.2183	23.729	23.8501	24.7252	25.1922	24.2398	24.6065	23.491	24.1771	24.0699	24.7808	23.3001	23.9159	24.2964	23.5294	25.0817	24.6482	24.806	22.7523	25.9166	24.8463	23.6501	22.912	24.1323	23.9217	25.1363	25.134	24.8629	25.4634	24.7978	24.8344	25.0381	6.43351e-44	8.1626e-44	-0.611235	0.107946	0.244441
ENSP00000251413.2;ENSP00000251412.6	TUBG2;TUBG1	29.7707	29.7727	30.0201	29.3784	29.7296	29.6192	29.3323	29.7689	29.3925	29.7743	29.8736	29.8915	29.2364	29.1428	29.408	29.6331	29.9575	29.9256	29.692	29.2781	29.8287	29.8366	29.8137	29.6017	29.7751	29.7688	29.8104	29.9904	29.6532	29.9839	29.1563	29.566	29.3526	29.6757	29.6087	29.8204	30.2211	30.0789	29.9415	29.9266	29.9754	30.1959	30.0566	1.95192e-62	5.27131e-62	-0.341461	0.0135502	0.0550743
ENSP00000251453.2;ENSP00000472231.1;ENSP00000473220.1;ENSP00000471983.1	RPS16	34.3721	34.5226	34.5689	34.2784	34.3989	34.2897	34.4204	34.2761	34.4927	34.2245	34.3252	34.3268	34.4241	34.3854	34.1789	34.3426	34.3377	34.3278	34.1074	34.3079	34.3364	34.328	34.3909	34.2064	34.2846	34.2359	34.4518	34.301	34.4139	34.3069	34.1744	34.2415	34.0821	34.1656	33.9678	34.1365	34.3585	34.3658	34.4472	34.1824	34.2432	34.353	34.325	2.31696e-77	5.47745e-76	0.0801075	0.162655	0.328237
ENSP00000251472.3	MAST1	26.7877	23.7563	26.7255	26.3719	24.9012	23.1824	22.287	26.8552	24.1798	26.6418	26.751	26.6259	24.6789	24.1663	26.9725	26.5851	26.4966	26.6127	26.7012	23.548	27.1307	27.064	26.6996	26.1957	26.672	27.1897	26.4697	26.8978	26.5845	24.0303	26.8987	25.8905	27.2641	27.0931	26.288	25.4138	24.4121	23.8682	23.4906	21.6092	23.6214	24.6709	23.6121	4.34728e-32	4.41512e-32	1.67543	0.0355514	0.113121
ENSP00000251496.2	NCAPG	30.7803	30.6262	30.6877	30.594	30.4652	30.7128	30.2932	30.4453	30.4619	30.6462	30.4951	30.4427	30.6387	30.5777	30.1926	30.4332	30.6667	30.552	30.5214	30.2964	30.4024	30.2434	30.2412	30.2191	30.4755	30.5668	30.7435	30.6153	30.6309	30.1169	30.4198	30.1161	30.3871	30.218	30.3195	30.2922	30.9302	30.919	30.868	30.886	30.694	30.8528	30.8583	3.24858e-70	1.95237e-69	-0.21396	0.0120666	0.0508193
ENSP00000251636.5;ENSP00000481966.1	DHX29	31.0566	30.878	30.9539	31.0282	30.8245	31.0873	30.9862	31.0279	31.13	31.0305	31.0957	31.0189	31.2275	31.2012	31.3248	31.3318	31.1469	31.1169	31.0385	31.181	31.1592	31.1648	31.1088	30.9246	31.093	31.1671	31.2446	31.333	31.2244	31.1967	31.1176	30.8037	30.8115	30.9985	30.8216	30.9233	31.0914	31.1116	31.1367	31.2062	31.021	31.0645	31.1052	6.99066e-77	1.47413e-75	-0.133808	0.0154068	0.0608241
ENSP00000251775.4	SNX4	27.4485	27.2321	27.1376	28.1509	27.4615	27.6172	27.2069	27.2962	27.5101	26.9898	27.4099	27.5671	28.6059	26.8013	26.3567	27.0603	27.2269	27.3657	27.5619	28.1586	27.2583	27.1501	27.3582	27.5682	27.5763	27.7766	27.341	27.5212	27.6422	26.9879	27.854	26.5589	27.8612	27.4947	27.6	27.4773	27.1036	27.3271	27.6197	27.2941	27.6096	28.1032	27.5096	2.5436e-51	3.96545e-51	-0.00159481	0.994943	0.997085
ENSP00000251810.3;ENSP00000428115.1;ENSP00000484318.1;ENSP00000379248.2	RRM2B	26.7671	27.2405	27.3207	26.9308	26.8591	27.152	26.8598	26.6937	27.9463	27.1144	27.0645	27.2401	27.3709	27.1339	26.8643	26.687	26.9179	26.7323	26.8527	27.3285	27.3914	27.1633	27.274	27.6393	26.2911	26.8559	27.0875	26.118	27.0619	27.591	26.8751	26.6458	26.5718	26.9087	26.7958	26.6736	26.7985	26.5083	27.0623	26.5216	27.3684	26.6802	26.8232	1.2156e-54	2.13241e-54	0.221828	0.264824	0.455965
ENSP00000251849.4;ENSP00000401888.2;ENSP00000398591.2	RAF1	27.5705	28.0048	27.6594	27.5417	27.8621	27.4708	28.0336	27.052	28.2163	27.2133	27.3788	27.5472	27.933	28.3145	28.1497	27.6549	27.6508	27.4979	26.9117	28.1458	27.5469	27.2959	26.9356	27.6763	27.77	28.0068	28.0555	27.4999	27.654	28.2006	28.0697	27.809	27.7084	27.782	27.4574	28.3242	28.2315	27.553	27.2445	26.2222	28.3707	28.0983	27.62	6.69684e-51	1.0318e-50	0.0648728	0.802856	0.888929
ENSP00000251900.4	SCML2	26.2671	26.8398	26.1463	26.9193	26.8722	26.8064	27.3748	27.4486	27.1442	26.8548	27.2312	27.2059	26.9482	26.3464	26.8927	26.6006	26.2208	26.2866	27.1868	27.1576	27.6216	27.3941	27.2186	26.8837	26.3224	26.54	26.5119	26.174	27.016	25.7595	27.1942	27.4147	27.5632	27.6999	27.3936	27.3681	27.0994	26.9297	26.6926	26.7442	26.8085	26.6986	26.8288	1.62384e-57	3.2945e-57	-0.186957	0.256398	0.446538
ENSP00000251968.3;ENSP00000438471.1	TSG101	28.5765	28.562	28.4205	28.621	28.3257	28.7179	28.6246	28.7455	28.7835	28.7168	28.774	28.7703	28.6021	28.5984	28.5731	28.4148	28.5411	28.8106	28.3193	28.0976	28.4373	28.5692	28.4786	28.4203	28.4989	28.3966	28.5178	28.8804	28.6226	28.858	27.7899	27.8062	28.2268	28.3367	28.5952	28.9613	28.9418	28.9137	28.9423	28.8957	29.1432	28.6292	28.911	2.583e-62	6.9139e-62	-0.373699	0.00585585	0.0293132
ENSP00000252102.4;ENSP00000427220.1	NDUFA2	29.6995	29.9349	30.0266	29.235	29.8817	29.6793	29.5144	29.8083	29.8028	29.9851	29.5998	29.6575	29.5365	29.6133	29.5774	29.6812	29.7223	29.6871	29.3636	29.6027	29.4445	29.4598	29.5449	29.7346	29.272	29.4429	29.9694	29.7352	29.7509	30.0682	29.518	29.8186	29.3346	29.5159	29.7135	29.3768	29.8966	30.1232	29.8282	30.0652	29.8767	29.4641	29.8757	1.91498e-63	5.52931e-63	-0.132867	0.28412	0.477108
ENSP00000252108.3;ENSP00000387362.2;ENSP00000438918.1	UBE4A	25.908	26.2421	26.0277	25.3382	25.9969	24.4046	25.5312	25.2231	25.5916	26.0766	24.4216	25.8358	25.3642	25.5797	25.6337	24.6553	26.0506	26.0542	25.4441	25.471	25.9697	25.8922	25.0893	23.2745	25.1925	26.0511	25.9188	26.0099	25.9777	26.1921	25.2318	25.5014	24.6247	24.463	23.6747	25.8286	25.9304	26.1082	26.0461	26.2709	25.4947	26.1302	25.9968	1.64332e-44	2.12689e-44	-0.343815	0.359042	0.551643
ENSP00000252115.5;ENSP00000252116.5;ENSP00000415234.1	POLDIP3	29.2795	29.3392	29.2718	29.3679	28.9695	29.2703	30.1985	30.1724	30.0184	29.9939	30.0338	30.1303	27.9171	28.0883	28.2149	28.1907	28.0121	27.7927	29.8973	30.1158	30.0297	30.1115	29.9577	29.9771	29.6445	29.724	29.8142	30.0223	29.9786	29.8425	30.5043	30.4696	30.4885	30.3115	30.5292	30.7227	30.2258	30.2761	30.1059	30.3832	30.2687	30.2868	30.2578	1.11577e-71	8.19053e-71	-1.00806	6.45525e-16	1.14904e-13
ENSP00000252288.1;ENSP00000403536.2	GAMT	27.0884	26.1536	26.2394	26.085	25.9823	24.6328	25.6653	26.754	25.5893	25.9978	26.3821	26.2177	27.1134	26.8816	25.5532	25.8375	26.3217	26.2996	25.9468	25.4177	25.7379	25.5789	25.4123	25.7388	25.6828	25.7511	25.9416	25.8195	25.0852	26.0347	26.3897	26.6342	27.1186	27.3288	27.2881	26.6811	25.8856	26.4146	22.9771	26.7137	26.0863	26.746	25.8039	7.25184e-43	8.8645e-43	0.226383	0.583725	0.742008
ENSP00000252457.5;ENSP00000353549.3;ENSP00000348554.3;ENSP00000486027.1;ENSP00000252458.6;ENSP00000364459.1;ENSP00000364457.1;ENSP00000497168.1	CDC16	27.9937	28.1168	28.5356	28.4843	28.1785	28.7893	28.2403	27.2826	27.4845	27.9379	28.1471	28.1794	28.4847	28.4299	28.3991	28.6766	28.5491	28.9763	28.6736	28.2407	28.4895	28.5161	28.4809	27.9249	28.3602	28.509	28.3147	28.4416	28.6878	28.2212	27.5573	27.6561	28.0568	28.2288	28.2318	28.2231	28.6776	28.6369	28.5136	28.7001	28.684	28.316	28.588	5.05923e-59	1.11787e-58	-0.238312	0.136464	0.289682
ENSP00000252483.4;ENSP00000252485.3	NECTIN2	28.6879	28.7402	28.839	28.2649	28.9161	28.6387	27.9346	28.6952	27.8208	28.5597	28.302	28.2307	27.8982	27.9876	27.3793	28.3618	28.5405	28.3282	28.1327	28.3915	27.9707	28.3424	28.5037	28.1376	28.7127	28.5306	28.9606	28.9384	28.8774	28.3101	29.0371	29.0379	29.0337	28.8059	29.1352	28.9908	28.5868	28.8107	28.7315	28.6965	28.6364	27.76	28.537	1.23318e-57	2.5171e-57	0.144161	0.40493	0.596988
ENSP00000252512.9;ENSP00000410249.3	XPO7	29.6604	29.619	29.6537	29.8006	29.4357	29.84	29.5935	29.5698	29.7768	29.5254	29.6461	29.5125	29.7978	29.7681	29.8838	29.3485	29.5337	29.5074	29.4165	29.4176	29.3569	29.5397	29.4449	29.6287	29.6516	29.7428	29.6356	29.6287	29.9087	29.9185	29.7248	29.464	29.6466	29.3603	29.3744	29.3391	29.7036	29.7582	29.4434	29.6478	30.1076	29.7355	29.7327	8.02141e-68	3.5127e-67	-0.0644423	0.484173	0.664448
ENSP00000252542.3	SAFB2	29.2167	29.6963	29.4871	29.9068	29.655	30.2797	29.7958	29.8362	29.9256	29.4284	29.6472	29.7669	29.6967	29.8322	29.619	29.5365	29.5551	29.4151	29.6869	30.2288	29.8069	29.5649	29.6956	29.7426	29.7396	29.6783	29.6721	29.6515	29.7893	29.7647	29.6965	29.529	29.84	29.7971	29.881	29.9993	29.4819	29.8329	29.708	29.831	29.7102	29.9762	29.7567	7.06908e-64	2.12107e-63	-0.0497493	0.676514	0.808264
ENSP00000252593.6	BST2	24.632	25.2543	24.8499	26.0611	26.0411	25.226	25.5565	25.5722	25.3225	26.1552	25.4721	25.5411	23.8135	23.4685	23.6008	23.5373	23.4889	24.243	25.6596	25.5426	25.9876	25.7758	25.9572	25.4543	24.0232	25.5298	24.0058	24.1175	23.4956	25.2371	25.8589	25.1967	25.8107	26.0683	25.8887	25.2283	22.8283	23.2163	22.5848	24.343	23.5102	24.9829	23.5776	4.37205e-45	5.77848e-45	1.76648	3.87384e-06	7.73746e-05
ENSP00000252599.3	COLGALT1	29.7232	29.8862	29.9068	29.9743	29.9093	29.8423	29.8953	29.985	29.8509	29.6261	29.7848	29.7785	29.7037	29.8712	29.7153	29.9068	29.7931	29.6595	29.8723	29.6381	29.8423	29.7518	29.8377	29.5197	29.8718	29.8514	29.8976	29.9672	30.0005	29.5998	29.955	30.1439	30.0314	30.2308	30.1193	30.419	30.0783	30.172	29.9734	30.0918	30.0866	30.2849	30.1145	1.30244e-71	9.45125e-71	-0.240805	0.00195933	0.0123391
ENSP00000252603.1;ENSP00000472345.1	PGLS	31.4829	31.473	31.6211	31.5468	31.53	31.4875	31.48	31.4248	31.5103	31.2287	31.3959	31.1094	31.7218	31.7204	31.5069	31.447	31.3953	31.5219	31.2768	31.4972	31.3149	31.2212	31.4585	31.2412	31.5289	31.6528	31.5029	31.6185	31.6595	31.5855	31.3275	31.4743	31.4158	31.2806	31.193	31.2291	31.4176	31.5271	31.6241	31.4456	31.4161	31.4361	31.4778	2.46636e-74	2.85946e-73	0.0457781	0.471292	0.654788
ENSP00000252622.8;ENSP00000467145.1;ENSP00000466556.2	LSM7	27.9588	27.7693	28.2011	28.8426	28.0296	23.5762	27.5977	27.8218	23.8411	28.0322	27.4241	27.8138	29.2608	29.2982	28.9218	27.2028	27.4724	28.5609	27.2351	28.4701	27.7177	27.588	27.3853	28.4086	28.3402	27.3901	28.1682	27.6019	28.0481	27.2343	28.2915	29.0619	27.5174	28.5713	28.2377	28.6959	28.346	28.3878	28.6159	28.1331	28.562	29.0221	28.5111	2.7816e-38	2.97793e-38	-1.11488	0.0772995	0.194034
ENSP00000252674.6	MLLT1	24.9151	24.5675	24.9093	24.8346	25.3208	25.0715	24.185	24.5359	23.8352	24.631	25.1152	25.5857	24.8619	24.4892	24.5274	24.5311	24.8435	25.6605	24.2394	23.036	23.9808	24.5967	24.1809	23.6277	24.695	25.2757	24.7048	24.9038	24.2022	25.0336	25.0125	24.6974	26.0591	25.3124	24.7724	24.7816	24.7187	24.7389	23.8986	25.6543	25.66	25.4657	25.0227	2.76584e-47	3.90456e-47	-0.0862392	0.772889	0.871048
ENSP00000252818.3	JUND	24.6356	25.281	23.9429	25.1853	25.552	22.8191	25.1911	25.5323	24.6474	25.8452	25.8785	26.2893	25.0851	25.1863	25.8002	26.2431	25.7259	26.0188	25.9286	25.5894	25.795	25.7235	26.4436	26.6241	25.2469	24.6389	25.2263	25.5081	23.0969	25.4121	26.0757	26.5942	26.4179	24.643	26.5511	26.6116	24.1604	25.1506	25.3982	25.0147	25.2759	25.4387	25.0731	1.23807e-42	1.50157e-42	-0.503764	0.220557	0.402415
ENSP00000252934.4;ENSP00000370449.4;ENSP00000491659.1	ATXN10	29.2907	29.091	29.2138	28.9107	29.219	28.9828	28.7659	29.0111	28.4651	28.8275	28.902	28.7345	28.848	28.8246	28.8621	29.1931	29.2266	29.0753	28.9499	28.9003	29.072	28.8396	28.8242	28.7402	28.8373	29.1332	29.0218	28.7273	28.9724	28.6268	29.3992	28.9094	29.4476	29.0999	29.3302	29.3254	29.6734	29.681	29.6995	29.6506	29.6929	29.8794	29.7128	3.32845e-67	1.35466e-66	-0.594805	3.40066e-07	9.94241e-06
ENSP00000252951.2	HBZ	22.4797	23.8673	22.86	25.2506	23.109	25.2764	28.0082	28.8219	28.5778	28.2463	28.8013	28.4028	30.0454	29.7928	29.4251	30.2635	30.499	30.5395	30.34	29.8989	31.0598	30.8528	30.8652	29.5396	23.7413	28.4737	28.4058	28.6197	22.1437	28.6455	29.0049	30.2865	29.032	30.0744	30.5232	30.3964	23.6199	22.8337	23.583	24.7759	24.7641	25.1783	24.1258	1.39498e-32	1.41985e-32	-0.318635	0.67658	0.808264
ENSP00000252996.3;ENSP00000487182.1	TAF4	23.0638	26.225	26.6521	26.1588	25.8934	25.9995	25.8784	26.9835	24.0789	26.2383	25.4986	25.806	26.7385	26.4195	25.9676	26.2239	25.9725	25.7195	25.83	26.113	25.5868	25.5941	25.8862	25.4767	25.0942	26.5338	26.0958	26.1855	26.4623	25.94	25.9349	26.4183	26.009	26.5596	26.4402	26.3029	26.5445	26.3018	26.0139	26.6406	26.7991	26.347	26.4411	6.661e-44	8.44769e-44	-0.775699	0.0555436	0.153844
ENSP00000252999.3	LAMA5	24.5855	24.8384	27.7062	24.9835	27.3188	25.2523	23.7424	27.1383	23.2058	26.1749	26.3694	27.1306	27.6316	27.3273	27.0051	26.9134	26.9366	26.3059	24.622	24.7217	26.8595	25.8728	26.4709	26.3149	26.3566	25.3317	26.6039	25.9539	27.1308	27.0886	24.3446	25.8249	24.7184	25.6745	26.5455	27.4405	28.8798	29.0319	29.313	29.3681	28.8398	28.8112	29.0406	1.09554e-38	1.18375e-38	-3.25985	5.27767e-06	9.9503e-05
ENSP00000253023.2	UBE2M	31.2201	31.1787	31.1761	30.9148	31.2349	31.4461	31.0475	31.0569	31.5281	31.3875	31.2244	31.2577	31.1526	31.0696	30.7719	31.1663	31.1777	31.2409	31.0356	31.3298	31.3549	31.1719	31.1884	31.2273	31.2485	30.8559	31.1923	31.3538	31.4554	30.7192	31.2923	31.2997	31.21	31.477	31.5765	31.5989	31.1904	31.1054	31.0027	31.201	31.3692	31.1258	31.1658	2.11862e-66	7.91473e-66	0.029374	0.781099	0.877034
ENSP00000253024.4;ENSP00000342232.5	TRIM28	33.2763	33.1437	33.2031	32.9797	33.0831	32.8204	33.1227	33.3799	33.0618	33.4213	33.5389	33.5192	32.0661	32.2486	32.1259	32.389	32.4123	32.3962	33.537	33.2817	33.4933	33.4671	33.4695	33.3017	32.5565	32.6725	32.8065	32.6407	32.7118	32.4905	33.5898	33.3464	33.5413	33.6199	33.5916	33.5632	33.8304	33.8593	33.8736	33.7189	33.7988	33.8223	33.8172	3.64756e-72	2.88563e-71	-0.732853	4.07886e-11	3.29137e-09
ENSP00000253039.4;ENSP00000445077.1;ENSP00000323063.3	EIF2S3B;EIF2S3	33.2988	33.1086	33.3889	33.285	33.2123	33.0508	33.1069	33.3123	33.1963	33.1621	33.1584	33.195	33.2118	33.3382	33.212	33.3017	33.353	33.358	33.4244	32.9877	33.243	33.2495	33.3534	33.1855	33.3969	33.4767	33.4105	33.3783	33.3481	33.2629	33.0398	33.2362	33.1699	33.2329	33.1547	33.1495	33.225	33.2839	33.2292	33.246	33.3966	33.6149	33.3326	2.40213e-75	3.45313e-74	-0.108529	0.0901718	0.216212
ENSP00000253047.5	TMEM160	25.3679	24.016	25.5216	26.3388	25.0236	26.3956	26.4417	25.2802	26.5565	25.0363	25.812	25.2113	27.1624	27.0437	26.7083	24.9157	24.9295	24.9537	25.3442	25.5076	25.618	24.8522	25.0143	24.5361	25.6877	25.4974	25.714	25.6728	25.4874	25.7024	25.535	25.675	25.6413	25.4602	25.5133	25.7036	26.196	25.4116	25.4245	25.5802	25.6488	25.9109	25.6953	1.32697e-44	1.72262e-44	-0.251446	0.493554	0.672364
ENSP00000253048.4;ENSP00000469684.1	ZC3H4	29.4846	29.6526	29.593	29.6057	29.7052	29.4438	29.6474	29.7152	29.8454	29.7825	29.731	29.7207	29.6122	29.5455	29.6209	29.8222	29.7706	29.7498	29.9485	29.6413	29.7775	29.8845	29.9699	29.8994	29.6661	29.8753	29.3624	29.8476	29.6371	30.1208	30.059	30.1361	30.003	30.1268	30.0389	29.6986	29.7178	29.8497	29.8681	29.9067	29.7246	29.5167	29.7639	9.49574e-69	4.6308e-68	-0.183129	0.0399638	0.123714
ENSP00000253083.4	HIP1R	27.2799	26.5767	26.3698	26.6804	26.6092	27.391	26.7349	26.7251	26.8288	26.9474	27.0934	26.7864	27.0216	26.6603	27.1603	25.9771	26.6862	26.5314	26.5214	27.0358	26.6136	27.154	26.5611	27.3656	27.0617	26.7773	26.1965	25.7661	26.7123	27.8495	27.0723	27.2482	27.0128	27.4754	28.2855	27.7656	26.479	26.5211	26.4162	26.7922	27.0681	26.4964	26.6288	7.43564e-51	1.14331e-50	0.189019	0.453547	0.639978
ENSP00000253107.7;ENSP00000411918.1;ENSP00000377385.4;ENSP00000377382.1	PPAN-P2RY11;PPAN	29.2265	28.949	29.1526	29.164	29.1984	29.3367	29.8135	29.8699	29.6293	29.8179	29.8444	29.5755	29.2632	29.5152	29.1586	29.3449	29.256	29.3244	29.8917	29.5603	29.8652	29.7657	29.6729	29.8033	29.4313	29.4453	29.1335	29.0879	29.3083	29.0177	29.6962	30.2027	29.6823	29.6974	29.7864	29.8663	29.3395	29.2238	29.3644	29.2062	29.4514	29.4875	29.3455	7.02009e-69	3.4864e-68	-0.174274	0.0451864	0.133646
ENSP00000253108.3;ENSP00000466860.1;ENSP00000465882.1;ENSP00000468159.1	EIF3G	31.8495	31.9799	32.0122	31.9658	32.0025	32.2235	31.9348	31.957	31.892	31.9473	31.8579	31.9614	31.9928	31.9841	31.8616	32.0255	32.0594	32.0194	31.8692	32.0573	32.0555	31.8376	32.0122	31.928	31.6618	31.7085	31.771	31.8929	31.6754	31.8586	31.7571	31.8311	31.6544	32.005	32.0198	32.0043	31.9647	31.9366	31.7121	31.9292	31.9705	31.8034	31.8861	2.38516e-75	3.44511e-74	0.119472	0.0526528	0.148143
ENSP00000253237.4;ENSP00000468943.1	GRWD1	30.0961	30.3762	30.4824	30.1768	30.2503	30.3974	30.0501	30.6026	30.4915	30.4366	30.4613	30.7823	29.7667	29.7841	30.1708	30.3959	30.5529	30.3211	30.6544	30.4666	30.5808	30.6534	30.616	30.7207	30.1348	30.4138	30.3831	30.0691	30.1363	29.6472	30.8882	30.7068	30.9815	31.2161	31.081	31.1497	30.4941	30.8083	30.5809	30.6701	30.7852	30.4057	30.624	2.09475e-63	6.02826e-63	-0.32751	0.0132637	0.0542379
ENSP00000253247.4	NOL11	29.6038	29.591	29.4459	29.5762	29.3783	29.775	29.9424	29.6322	29.6137	29.9337	29.9457	29.5186	29.5198	29.4827	29.266	29.4149	29.5211	29.2537	29.6742	29.706	29.6594	29.807	29.5083	29.6571	29.5144	29.3757	29.0969	29.4208	29.3271	29.0991	29.6564	29.6115	29.8247	29.6502	29.1262	29.6895	30.0499	29.9749	29.858	29.846	29.8228	29.9404	29.9153	8.6256e-68	3.76179e-67	-0.35363	0.000482527	0.00413178
ENSP00000253251.8;ENSP00000343001.6	UBE4B	27.4925	27.4487	27.5358	26.4318	27.173	27.7425	25.8171	27.3608	27.3903	27.0737	27.3544	26.6749	27.5961	27.5334	27.6663	25.9187	27.3629	26.8081	26.7398	27.6855	26.7411	25.8811	26.3943	26.8123	26.9235	27.7021	27.3591	27.2725	27.2569	27.61	27.1075	27.3968	26.8551	26.9284	27.03	27.0602	27.4463	27.5594	27.7227	27.7545	27.6048	27.3493	27.5728	4.00387e-50	6.05331e-50	-0.268776	0.328041	0.520698
ENSP00000253329.2	PPIL4	26.6976	27.2107	27.7951	27.5532	27.5168	27.2568	27.4343	26.7844	27.248	26.7477	27.0687	27.5092	26.7064	27.3151	26.8075	27.2207	27.5815	27.1802	27.3669	26.5551	27.369	27.257	26.9791	27.748	26.9619	27.5336	26.6169	27.1268	26.5943	27.2005	26.8461	27.579	27.472	27.3421	27.1875	27.3476	27.886	27.5393	27.76	28.2399	27.0509	28.1308	27.7678	2.70921e-54	4.67793e-54	-0.429449	0.0457746	0.134807
ENSP00000253413.5;ENSP00000382696.2;ENSP00000382694.2;ENSP00000398932.1	ATP6V1E1	30.0901	30.0784	30.0235	29.6452	29.9967	29.9873	29.9083	30.2559	29.7536	30.2473	30.4069	30.3819	29.9491	29.7199	29.6742	30.0661	29.9025	29.9249	30.1906	30.2374	30.1528	30.2796	30.304	30.2106	30.1213	30.0388	30.0772	29.9331	30.0097	29.8631	29.9161	30.1688	30.0743	30.2733	30.1188	30.0449	29.9525	30.0196	29.8304	29.7719	30.0176	30.0477	29.9399	1.35122e-68	6.4645e-68	0.0302354	0.730909	0.84682
ENSP00000253457.3;ENSP00000471751.1	EMC8	27.2266	28.0519	27.89	27.2858	26.8823	27.6564	27.4689	27.6284	27.4661	27.075	26.2971	27.8506	27.4228	27.4085	27.4117	27.8141	27.3438	27.6732	27.786	27.291	27.5633	27.4577	27.9472	28.025	27.1971	25.0792	27.928	27.8746	28.1311	27.6129	27.289	27.3421	27.5248	27.9541	27.4241	27.764	27.828	27.6242	27.9942	27.292	27.5551	27.6697	27.6605	4.5847e-48	6.60004e-48	-0.161702	0.606759	0.759799
ENSP00000253462.3	GINS2	28.0587	28.0941	27.9846	28.4239	28.1183	29.0055	28.2275	27.5697	27.7739	27.6075	27.9772	27.943	27.9893	28.3975	28.2854	28.1086	28.1126	27.8011	27.7685	28.413	27.9609	27.9815	28.5013	28.0092	28.1698	28.4255	28.1399	27.8151	27.3525	28.1354	27.5542	27.9052	26.7633	28.2199	28.2058	28.36	29.0269	27.9121	28.7834	27.9785	29.1809	28.3364	28.5363	5.12448e-53	8.42296e-53	-0.255506	0.277811	0.470693
ENSP00000253686.2;ENSP00000402068.1;ENSP00000396828.1;ENSP00000390882.2	MRPS25	29.9265	29.7826	29.945	29.7249	29.8507	29.7674	29.8525	30.1255	30.0376	30.0719	29.792	30.1844	29.486	29.4047	29.5529	30.0127	30.2166	29.9731	29.844	29.7936	30.1743	30.1599	30.1961	30.0743	29.8255	29.3213	30.2437	29.7901	29.6286	29.7251	29.5548	29.8578	29.5116	30.0394	29.958	30.1633	29.9948	29.6403	29.6285	29.852	30.0411	29.7972	29.8257	2.9592e-62	7.88253e-62	0.00718016	0.956885	0.976358
ENSP00000253693.2	CAPN7	25.7101	26.2053	26.072	26.8708	26.1465	25.9645	25.2044	25.5223	26.9997	25.4086	26.1359	26.3449	26.32	25.4972	26.9963	25.9151	25.607	26.0225	23.7232	27.5175	24.2291	26.1777	26.1111	24.8024	26.3142	26.3769	25.7413	26.1386	26.2754	26.6524	26.4496	25.9147	25.7905	26.4789	26.304	26.0479	26.2035	26.0764	26.9325	27.2765	26.9941	26.3673	26.6417	1.02917e-43	1.29734e-43	-0.480159	0.237567	0.422789
ENSP00000253778.8	GFPT2	27.3097	27.0827	27.4748	27.1974	27.4038	26.1875	27.7864	28.0003	27.5496	27.2315	27.9759	27.6345	26.7131	26.8666	26.4604	27.3416	26.7641	27.0296	28.023	26.6811	28.2954	27.9716	27.9236	27.6961	26.2586	27.223	26.2461	26.0548	27.0338	26.8573	26.6638	27.1625	26.6606	27.2595	27.4576	27.3444	26.6982	26.6161	26.7433	26.7062	27.2416	27.4787	26.914	1.16534e-51	1.83043e-51	0.195313	0.419399	0.608973
ENSP00000253789.4;ENSP00000377384.2;ENSP00000466031.1;ENSP00000467952.1	PSMC3IP	24.7142	23.8721	24.4405	25.6982	25.378	26.837	23.9555	24.468	23.8691	24.1613	22.7083	24.91	24.477	24.8509	25.3101	24.5154	23.1487	24.3567	24.2052	24.506	24.2586	24.378	24.6595	25.3196	23.4001	25.3577	25.2583	23.0816	24.1275	24.8674	25.8915	25.8527	25.4735	25.9684	26.21	25.4992	25.1917	26.1563	25.6052	25.6143	24.3421	27.1869	25.6827	2.46874e-41	2.86223e-41	-0.526041	0.251146	0.439796
ENSP00000253794.1;ENSP00000466909.1;ENSP00000465798.1	VPS25	28.0037	28.4172	28.4765	28.0572	28.1187	28.1613	28.7653	28.5069	28.072	28.3572	28.07	28.6833	28.4676	28.3408	28.1126	28.5457	28.5941	28.6706	28.0594	28.193	28.555	28.6282	28.5335	28.8107	28.1793	27.8771	28.5752	28.2505	28.4153	27.988	28.6633	28.5962	28.854	28.1678	28.3736	28.8126	28.7609	28.6805	28.5979	28.7074	28.7547	29.0793	28.7634	8.65455e-61	2.10689e-60	-0.55769	0.00032877	0.00308962
ENSP00000253861.4	EXOC4	29.9844	29.8819	30.0642	29.8005	30.0908	29.9415	29.9297	29.7206	29.7817	30.0625	29.9448	29.8664	29.8744	29.8732	29.8017	30.0751	30.0213	30.0593	29.8591	29.8077	29.7501	29.8259	29.7443	30.1155	30.1257	30.0659	30.0841	30.0989	30.2281	30.2093	30.025	29.8743	29.8077	29.9712	29.9686	29.8416	30.1694	30.1768	30.2123	30.1325	30.2085	30.0137	30.1522	2.71603e-74	3.12498e-73	-0.191631	0.00312982	0.0179033
ENSP00000254029.3;ENSP00000360890.3;ENSP00000360887.5;ENSP00000360914.3	WDR44	29.3025	29.1634	28.9841	28.9975	29.3584	29.2154	29.1324	29.2996	29.2604	29.2566	29.3593	29.3222	29.171	29.2508	29.2257	29.4024	29.4947	29.3201	29.1949	29.2007	29.3044	29.4123	29.2912	29.0641	29.3876	29.1129	29.2967	29.0759	29.2876	29.0669	28.8198	28.9297	29.2553	28.7758	28.8095	28.6994	28.6999	29.0267	28.7472	29.2462	28.7688	29.6201	29.0182	8.07653e-65	2.61666e-64	0.152059	0.1694	0.337796
ENSP00000254051.6	TNS4	24.6549	24.3888	24.3676	25.3955	24.936	26.4267	23.7834	23.1167	23.6161	24.9695	23.8075	24.7435	25.7443	26.2656	22.8632	24.0388	24.02	23.4865	22.8648	24.5729	23.8295	24.9789	22.8408	23.2755	23.1403	24.4449	23.1014	24.6263	24.2229	24.6369	25.6475	24.1446	24.8595	23.9619	24.0047	24.3563	27.724	27.3954	27.1919	27.0077	27.8851	28.2397	27.574	1.79066e-41	2.08646e-41	-2.54572	6.30495e-06	0.000114587
ENSP00000254193.6;ENSP00000486896.1;ENSP00000452836.1;ENSP00000453521.1	SNRPA1	31.8716	31.853	32.006	31.7031	32.0277	31.8339	31.9888	31.7598	31.9466	31.8579	32.0858	31.9803	31.8982	31.8685	31.7536	31.9936	32.0249	32.0274	31.9289	32.0731	32.2325	32.1527	32.2205	32.0813	31.9041	31.8315	32.0292	31.9883	31.9198	31.8709	31.7731	31.8376	31.9088	31.8527	31.9262	31.9891	31.63	31.796	31.6817	31.8322	31.7551	31.7991	31.749	7.17827e-76	1.17731e-74	0.133545	0.0256765	0.0883592
ENSP00000254260.2	RHPN2	28.558	28.4069	28.9296	28.8754	28.427	28.9459	28.9415	28.4231	28.7437	27.9578	28.1295	28.1661	28.1141	28.8148	28.4621	27.1036	27.2475	27.4396	26.75	28.2621	28.3522	28.0939	27.9361	28.292	27.6711	26.3345	26.8669	26.9684	27.0353	26.5661	28.7005	28.9666	28.8627	29.1871	29.1222	29.1176	29.6333	29.6146	29.2698	29.9684	29.576	29.8542	29.6527	4.27371e-52	6.80287e-52	-0.962249	0.00062097	0.00503094
ENSP00000254286.4;ENSP00000452135.1;ENSP00000450796.1;ENSP00000452586.1;ENSP00000438183.2;ENSP00000477173.1	ACTR10	26.7913	26.7739	26.6591	23.4338	26.5388	24.7247	24.9629	27.1241	23.5483	26.8756	27.1613	26.4061	26.9027	28.9572	23.8242	26.6306	27.0181	27.0354	26.7503	28.8406	26.9848	27.0285	26.9311	26.5275	27.1544	27.1352	26.9286	23.8478	25.013	24.0775	27.4394	26.4856	26.7794	26.5703	26.5787	26.6017	26.064	26.3303	27.1131	26.4259	27.1923	26.8782	26.6673	3.04804e-35	3.15167e-35	-0.847036	0.235086	0.420183
ENSP00000254301.9;ENSP00000451381.1	LGALS3	32.2434	32.1863	32.2908	31.414	32.2791	31.6545	31.4594	32.4233	31.5825	32.3904	32.4109	32.4228	31.7807	31.7592	31.7622	32.266	32.5074	32.3893	32.4417	31.6471	32.3348	32.3942	32.3162	32.2944	32.081	32.0407	32.4289	32.2699	32.4572	32.0193	31.9417	31.9001	32.0597	31.5378	31.7514	31.6249	31.7151	31.6344	31.86	31.7622	31.5258	31.3715	31.6448	1.71174e-58	3.65799e-58	0.366534	0.0484101	0.14045
ENSP00000254322.1;ENSP00000444212.1	DNAJB1	32.1353	32.1575	32.1795	31.9786	32.1664	31.8689	32.7921	32.8144	32.711	32.6702	32.681	32.6556	31.2772	31.3014	31.4296	31.2657	31.4467	31.3504	33.1832	33.1943	33.2104	33.2044	33.1708	33.1204	31.4601	31.3692	31.5811	31.512	31.6758	31.5162	33.5119	33.4364	33.5624	33.414	33.4391	33.3847	31.514	31.7448	31.7812	31.6628	31.5565	31.6628	31.6537	1.05573e-77	2.79007e-76	0.427323	5.92258e-10	3.81313e-08
ENSP00000254325.3	RFX1	25.7006	25.8809	25.7683	24.5345	25.9349	23.9617	25.7176	25.9798	27.3121	26.3944	26.1244	25.9881	24.3121	26.2208	25.6644	24.5198	26.3664	26.3818	25.9786	26.0608	26.2363	26.2899	25.6401	25.2717	25.934	26.1772	24.9927	25.8839	25.8122	23.9782	26.2692	26.5376	26.0975	26.4629	26.222	26.5736	26.2966	25.8124	25.6112	26.3282	25.5243	26.0123	25.9308	2.04494e-44	2.63655e-44	-0.634024	0.0965802	0.22742
ENSP00000254436.7	TRIM21	28.6888	29.1555	28.9515	28.6254	28.6129	28.8927	28.8249	29.0082	29.6371	29.2437	29.133	29.5564	24.1675	25.9698	27.2109	27.6288	27.2423	27.0741	28.9715	28.1621	29.0231	28.7245	29.1613	28.6929	27.4918	27.428	27.5795	27.6282	27.7399	27.2135	30.3938	30.1224	30.1563	29.8392	29.9333	29.9141	25.9541	26.2388	27.3601	27.0105	25.7914	25.7028	26.343	8.64261e-46	1.16779e-45	2.47819	2.15423e-08	9.31245e-07
ENSP00000254480.5	SMARCC1	29.225	29.3952	29.3075	29.2751	28.9521	28.9333	28.6456	28.7967	28.5656	28.7911	28.8025	29.1146	29.0091	28.977	29.1906	28.8618	28.7342	28.9079	28.5797	28.745	28.9647	29.0351	28.5592	28.9983	29.0947	29.0903	29.0846	28.8496	28.9711	29.0584	29.1037	28.9206	29.0902	29.0921	29.1257	28.9814	29.3036	29.2671	28.9557	29.2473	29.4491	29.3687	29.2652	4.67829e-67	1.88251e-66	-0.0838621	0.38009	0.573356
ENSP00000254508.5	NUP210	31.4447	31.543	31.5985	31.3914	31.5668	31.3074	31.4355	31.2578	31.3823	31.2867	31.2153	31.445	31.5594	31.4251	31.3973	31.4844	31.4208	31.5263	31.2465	31.3507	31.2366	31.1405	31.3098	31.4766	31.3431	31.4458	31.381	31.41	31.4875	31.2532	31.4476	31.2374	31.4034	31.328	31.4291	31.3377	31.3301	31.4171	31.4504	31.3793	31.3526	31.3527	31.3804	1.8598e-77	4.48426e-76	0.0949277	0.0712542	0.181724
ENSP00000254521.3	HSD17B7	25.9093	24.1241	24.7728	24.5738	24.3619	24.6822	25.1093	24.8455	24.8773	24.7888	25.3674	25.1535	24.5375	25.2707	24.8738	24.4852	24.4326	24.7377	25.1474	25.2406	25.2153	25.1227	25.2015	24.3681	24.6076	25.487	24.6573	25.4477	25.2108	24.4372	25.2092	25.2221	26.0013	24.3082	24.8109	25.7716	25.6688	26.2564	25.7988	26.1172	25.4209	25.4094	25.7786	5.15303e-50	7.76934e-50	-1.04124	0.000247094	0.00246767
ENSP00000254605.6;ENSP00000436246.1	RRP8	29.2361	29.4751	29.4761	29.1713	29.1047	28.9818	29.225	29.5112	29.71	29.5098	29.6555	29.5426	29.1128	29.3348	29.3825	28.9395	29.3793	29.0088	29.4462	29.4987	29.6716	29.4056	29.4676	29.4504	29.2056	29.2149	29.2706	29.0426	29.2219	29.4858	28.9239	29.383	28.9807	29.0541	29.0973	29.21	29.2973	29.3362	29.2223	29.3395	29.163	29.3179	29.2794	8.6242e-68	3.76179e-67	-0.0385045	0.671157	0.804644
ENSP00000254630.7	PTCD3	29.7043	29.9826	30.0264	29.4387	29.934	29.8499	29.4862	29.7825	29.6802	29.8801	29.8329	30.0707	29.6689	29.6348	29.3542	29.8872	29.8804	29.9896	29.8645	29.6414	29.8196	29.6771	29.6663	29.8921	30.2204	30.1957	30.2689	29.9429	29.9553	29.7382	29.9238	30.0808	29.7619	29.5597	29.8315	30.648	30.0607	30.0078	29.9603	30.2729	30.2203	29.8639	30.0643	1.87995e-62	5.08604e-62	-0.241659	0.0739886	0.187042
ENSP00000254654.3;ENSP00000477542.1;ENSP00000395301.1	ILKAP	30.1625	30.2518	30.3797	30.4388	30.3119	30.5612	30.4728	30.2709	30.66	30.1694	30.2366	30.321	30.2886	30.3012	30.0379	30.1277	30.0927	30.0436	30.2966	30.5282	30.2264	30.1715	30.1287	30.2725	30.2286	30.4072	30.242	30.1699	30.1634	30.1042	30.2285	29.7147	30.1379	30.1734	30.3027	30.353	30.2275	30.1667	29.9432	30.2408	30.2671	30.3315	30.1961	2.35385e-68	1.09758e-67	0.154857	0.0919332	0.218966
ENSP00000254663.6;ENSP00000387162.2;ENSP00000414053.1;ENSP00000404444.1	SCLY	27.855	27.3565	27.54	28.3268	27.4183	27.3192	28.1279	27.7961	28.18	27.444	27.5395	27.3174	28.3604	28.7489	28.7988	27.3473	27.6763	27.6375	27.3487	27.6353	27.4467	27.6051	27.5988	29.0048	27.9374	28.1594	27.5428	27.8448	28.0005	28.4596	26.8305	27.4135	27.2983	27.7689	27.2208	28.4105	28.295	27.6218	26.8789	27.3343	28.018	28.6568	27.8008	8.01741e-49	1.17656e-48	-0.164845	0.583251	0.741723
ENSP00000254718.4;ENSP00000370968.2;ENSP00000458919.1	MYBBP1A	32.6485	32.6126	32.816	32.8751	32.7331	32.6671	32.6986	32.5757	32.9215	32.7399	32.7264	32.746	32.536	32.643	32.7016	32.6998	32.6291	32.5824	32.743	32.7097	32.7779	32.7653	32.6705	32.6879	32.798	32.8398	32.764	32.8382	32.8535	33.094	32.6554	32.8181	32.8723	32.7326	32.7973	32.7529	33.0082	32.7571	32.8394	32.8394	32.9905	33.0313	32.911	2.53953e-77	5.98025e-76	-0.185585	0.00153317	0.0102189
ENSP00000254719.4;ENSP00000461466.1	RPA1	31.4336	31.4578	31.5146	31.2269	31.3801	31.402	31.0984	31.3656	31.4322	31.3253	31.2369	31.621	31.1882	31.163	31.3057	31.3661	31.3881	31.3271	31.337	31.4925	31.5471	31.425	31.5711	31.4857	31.237	31.3765	31.4879	31.2588	31.4382	31.3556	31.3542	31.3875	31.414	31.2661	31.3061	31.2914	31.5197	31.5311	31.6296	31.5322	31.5403	31.3721	31.5208	6.19931e-75	8.1739e-74	-0.118343	0.0585113	0.15851
ENSP00000254759.3	COQ3	25.7383	27.1964	26.4938	26.0312	26.3661	25.969	26.1604	25.9113	25.3827	26.5504	26.1425	25.5576	25.9061	25.9763	24.0324	26.3545	26.3573	26.3195	26.2479	25.333	26.3772	25.7334	25.8643	25.6521	26.5195	26.9495	25.7947	25.7689	25.63	25.9968	26.402	26.6523	26.6231	26.3037	26.2492	26.467	25.4675	24.4942	25.4444	24.9608	26.0312	25.2804	25.2797	6.33163e-47	8.85784e-47	1.01938	0.00209416	0.0129988
ENSP00000254770.2	LANCL2	27.6124	27.7218	27.9907	27.5466	27.8071	27.8167	27.7784	27.8681	27.8055	27.572	27.7221	27.7092	27.8119	27.8188	27.9871	27.8551	27.9282	28.0551	27.3984	28.0595	27.541	27.8223	27.1913	27.6454	28.0105	28.1165	27.4106	28.0351	27.151	26.9823	27.4356	27.7706	27.6285	27.8412	27.9773	27.7827	27.7118	27.6296	27.6092	27.6687	27.9375	27.9636	27.7534	1.30441e-59	2.96332e-59	-0.00419911	0.977223	0.98823
ENSP00000254803.2	UTP3	29.4601	29.3207	29.3136	29.5357	29.2988	29.5806	29.9654	29.8005	30.1278	29.7872	29.642	29.6179	29.6729	29.5783	29.1773	28.9723	29.2328	29.5471	29.5891	30.3424	29.7534	29.6098	29.554	29.8603	28.8848	29.1131	29.4276	28.9052	29.2864	29.7037	29.3633	29.3417	29.2713	29.4419	29.2756	29.7339	29.5531	29.52	29.4212	29.0721	29.9164	29.5577	29.5068	5.4108e-61	1.33549e-60	-0.0884971	0.536473	0.703823
ENSP00000254816.1	TRIM47	29.6582	29.6867	29.8168	29.5359	29.7184	29.2437	29.8662	29.8019	30.56	29.504	29.5772	30.0379	29.6977	29.6418	29.8575	29.8288	29.7684	29.5926	29.6675	29.5207	29.9344	29.8287	29.8293	29.4446	30.1463	29.68	30.0669	29.3935	29.7184	30.2566	30.485	30.1548	30.2554	30.1424	30.2863	30.3833	30.3583	30.1065	29.7954	29.9319	30.3067	30.1374	30.106	1.4858e-61	3.78933e-61	-0.496054	0.00109434	0.00792218
ENSP00000254878.3	RIDA	28.5145	28.8277	28.9197	28.5568	29.0091	27.9952	28.2102	28.24	27.9654	28.348	28.1766	28.7498	28.6714	28.503	28.6588	28.4998	28.7244	28.5048	27.6609	27.6228	28.0031	28.0529	27.9203	27.5535	27.944	27.6777	28.1643	28.3285	28.2206	28.8115	27.9854	27.6905	27.8647	28.027	28.1219	28.5645	27.7273	27.0735	27.098	27.2459	27.4551	28.3885	27.498	1.36915e-55	2.49698e-55	1.13912	6.7938e-07	1.79546e-05
ENSP00000254928.5;ENSP00000464607.1;ENSP00000464402.2	ERAL1	28.9911	28.8076	28.8469	29.1065	28.6394	29.0352	28.9095	28.6781	28.8423	28.5711	28.6005	28.7494	28.9008	28.6856	28.8674	28.8208	28.9299	28.915	28.4895	28.6922	28.8589	28.4881	28.5974	28.3964	28.8624	28.8079	28.7932	28.8879	28.9952	28.5483	28.5136	28.6329	28.2637	28.4629	28.521	28.751	29.2721	29.2692	29.3897	29.3866	29.3854	29.6466	29.3916	1.11251e-68	5.35208e-68	-0.487156	1.79746e-06	4.12055e-05
ENSP00000254940.5;ENSP00000254941.6;ENSP00000463739.1	NIP7	30.6589	30.8199	30.8921	30.4955	30.8376	30.7501	30.5482	30.9642	30.8082	31.1817	31.1256	31.4175	30.3707	30.4962	30.3113	31.0307	31.0583	31.1891	30.9111	30.539	31.4411	31.1793	31.1963	31.4882	30.7745	30.5886	31.0855	30.6207	30.9979	31.0764	30.8409	30.6562	31.0321	30.6701	30.9436	30.6262	30.951	30.9995	30.9779	31.0989	30.8649	31.2882	31.03	1.505e-60	3.6144e-60	-0.287718	0.0692317	0.177613
ENSP00000254942.3;ENSP00000456022.1;ENSP00000475507.1;ENSP00000454955.2	TERF2	27.6594	27.3749	27.6028	27.6109	27.5369	27.7879	27.3693	27.8082	27.7392	27.7443	27.5062	27.1545	27.2505	27.3102	27.326	27.4813	27.7273	27.2287	27.9253	27.8946	27.3623	27.4574	27.6306	27.683	27.7092	27.9449	27.2334	27.7769	27.4419	27.1714	27.5678	26.7203	27.628	27.7382	27.9319	27.8865	27.6151	27.5997	27.9021	27.5827	27.7098	27.7855	27.6992	5.09046e-59	1.12395e-58	-0.103671	0.498366	0.676713
ENSP00000254950.11;ENSP00000461295.3	VPS4A;AC026464.4	29.2296	29.6359	29.5656	29.25	29.4859	28.6045	29.3475	29.406	29.0243	29.5213	29.2054	29.1074	29.0433	29.0776	28.8746	28.8283	29.148	28.9425	28.9886	28.8669	28.7005	28.5855	28.7621	29.4772	29.2518	29.1311	29.1998	29.3772	29.4558	28.7445	29.347	29.1026	29.1018	29.3079	29.2764	29.2778	29.1729	29.42	29.2299	29.3555	29.2943	29.4703	29.3238	1.04479e-61	2.68838e-61	-0.0285678	0.83291	0.9081
ENSP00000254958.4	JAG1	25.8057	26.7301	27.0363	26.0289	25.7519	26.2548	26.8307	26.7596	27.0169	27.1179	26.9466	26.9912	24.936	24.2578	24.8438	23.9287	23.8719	24.4223	27.2009	26.3656	27.2416	27.3273	26.1935	27.2442	25.4538	25.7214	25.4969	25.6081	25.2118	26.542	26.7772	26.7093	26.8673	26.9607	26.9699	24.87	27.1901	27.7124	27.3568	27.2328	26.718	26.8459	27.176	6.12179e-49	9.01217e-49	-0.908024	0.00338224	0.0189531
ENSP00000254998.2	NXT1	25.9588	26.1087	26.0383	22.4573	25.8579	24.1245	26.1668	25.5032	24.3082	26.2712	26.2348	26.9263	25.0125	24.4961	23.8954	25.9539	26.5347	26.2523	26.1481	24.5468	26.2085	24.4725	26.7234	25.9485	24.1878	25.6011	25.5721	23.4809	25.8087	23.7119	25.535	25.3715	25.9621	26.4013	25.2741	26.1723	25.5455	25.5315	25.6341	25.6153	26.1868	25.7994	25.7188	2.75643e-38	2.9515e-38	-0.627845	0.263429	0.454856
ENSP00000255078.3	IGHMBP2	26.2756	26.9978	26.5813	27.5968	26.4287	27.2727	27.9904	27.0162	26.2176	27.0445	26.8373	27.0716	27.4265	26.9979	26.7543	26.7954	27.0676	26.7558	26.2173	27.6982	26.2268	26.7732	26.9146	28.92	25.7584	27.2761	26.8844	25.4917	26.7317	27.7094	26.0693	26.7841	26.8405	27.0812	27.4972	27.5928	26.5536	26.818	26.5163	27.8127	27.1975	27.3339	27.0387	1.07625e-44	1.40467e-44	-0.179831	0.639081	0.784049
ENSP00000255120.5;ENSP00000438871.1;ENSP00000255121.4;ENSP00000361122.4	NASP	32.1745	32.2094	32.2701	32.0711	32.3027	32.1753	32.0684	32.2937	32.0459	32.3402	32.2004	32.3804	32.076	32.1794	31.9933	32.2093	32.3117	32.2988	32.1539	32.1081	32.0828	32.0858	32.0905	32.1185	32.057	32.2217	32.3554	32.2321	32.2281	32.2319	32.285	32.1993	32.3622	32.1794	32.1236	32.1623	32.165	32.2064	32.3432	31.9737	32.078	32.1081	32.1457	2.25053e-75	3.27408e-74	0.0547586	0.367262	0.559163
ENSP00000255390.5;ENSP00000463387.1	SCO1	30.5443	30.7525	30.6413	30.2957	30.8197	30.1935	30.2919	30.4908	30.8306	31.0253	30.3951	30.8112	30.2635	30.6028	30.3636	30.7368	30.7384	31.0333	30.3315	31.4856	30.6959	30.4534	30.5979	30.6955	30.2258	30.4879	30.4676	30.2924	30.4066	30.4837	30.295	30.6629	30.2252	30.3296	30.0728	30.0525	30.1215	30.2136	30.3855	30.2239	30.0747	30.3498	30.2282	1.30578e-60	3.14467e-60	0.312999	0.0428392	0.13006
ENSP00000255495.7;ENSP00000347821.4	MORC4	24.4727	25.0498	24.8136	28.0128	22.252	28.2766	22.818	23.4861	23.5703	28.1842	23.3451	25.6687	27.6041	23.9219	22.9866	27.7877	24.8799	23.518	23.7511	22.7089	27.5708	27.8789	27.6592	24.7027	24.2974	27.7245	27.7653	27.8083	27.6827	28.9991	26.6863	23.7858	24.7964	24.5105	23.1974	24.8328	27.539	26.9892	27.1627	28.295	28.4116	27.0041	27.567	1.22991e-29	1.23768e-29	-2.08738	0.0557278	0.154002
ENSP00000255674.7;ENSP00000491507.1;ENSP00000491968.1	RTTN	31.8674	31.6154	31.9874	31.1122	31.7532	31.5038	31.2116	32.6128	30.9962	31.8458	31.9596	31.7263	31.5424	31.3911	31.4511	31.7099	32.0782	32.0588	31.7839	31.4054	31.8067	31.6825	31.8798	31.3551	31.8941	31.7291	31.6241	31.7449	31.6335	31.5592	31.3876	31.658	31.4273	31.162	31.2787	31.2703	31.8607	31.6482	31.7757	31.7309	31.4053	31.2418	31.6104	1.46159e-58	3.1356e-58	0.0295074	0.869446	0.93032
ENSP00000255681.6	MACROD1	25.9056	23.5203	25.74	25.0312	25.5529	24.9901	25.1384	24.29	25.3772	23.6599	25.1494	23.5759	25.397	24.0396	24.9237	25.3823	25.6456	25.2523	24.9012	24.8752	24.379	23.7924	23.6293	25.4669	24.5494	25.1691	25.3258	24.2118	24.5729	24.6951	25.5192	24.0476	25.5169	25.1041	25.2932	24.944	24.1294	25.0949	25.2752	25.1238	23.6939	24.0255	24.5571	6.58975e-43	8.06657e-43	0.566226	0.153869	0.31588
ENSP00000255764.3	MED10	24.7988	25.0345	25.1146	23.8333	25.1078	23.9576	24.7222	25.4469	25.3834	25.6853	25.8571	26.1052	25.9489	25.1456	24.8501	26.0963	25.6072	25.4385	26.3417	25.0899	26.4906	26.3285	26.1768	26.4256	25.7064	25.7046	24.8038	25.1548	25.5045	25.4796	26.2913	26.304	26.4095	26.2899	25.9728	26.6672	25.6245	25.9032	26.0257	25.7372	25.6594	23.842	25.4653	2.64103e-47	3.73098e-47	-0.82424	0.00972398	0.0433994
ENSP00000255882.6	PI4KA	26.8168	26.4293	26.6164	26.5027	26.4711	26.4169	27.668	26.9706	26.5609	26.1875	26.5081	26.6253	27.0724	27.1475	26.9574	26.6193	26.3252	26.5454	26.4051	26.4006	26.5558	26.2529	26.3392	26.4284	26.8578	26.2119	26.9505	26.805	27.1084	26.548	26.6729	26.3545	26.7749	26.5682	26.5327	26.3898	26.7936	26.818	27.6221	26.4647	26.726	27.1357	26.9267	8.3183e-56	1.53717e-55	-0.384461	0.0418551	0.127804
ENSP00000256010.5;ENSP00000448328.1	NTS	27.9622	29.0514	28.8284	28.5703	28.943	28.0013	27.8049	28.9059	28.414	28.2003	29.2583	28.3158	29.0272	28.6905	28.9937	29.1335	29.0102	28.9266	27.5701	27.8829	28.4235	26.8727	27.8536	28.3503	28.9267	28.0018	28.3767	26.6119	29.1187	29.6463	28.2103	27.8289	27.7136	28.311	28.2932	27.1997	27.0755	27.4819	27.6096	27.4435	27.1852	28.2554	27.5085	6.39529e-47	8.93681e-47	1.05091	0.00335784	0.0188338
ENSP00000256079.4;ENSP00000444520.1	IPO8	27.6592	27.4594	27.2329	26.8787	26.6691	26.7001	26.6396	26.9455	26.1776	26.8081	27.1754	26.7385	26.8859	26.8267	26.7772	26.7222	26.8346	26.6975	26.7396	26.2677	26.4511	26.9135	26.3423	26.1604	27.1318	27.3264	27.0258	26.8322	27.3861	27.1415	25.8953	26.7832	26.4607	27.3831	26.1348	26.6756	27.0456	27.6249	27.3948	27.0825	27.5756	27.2122	27.3226	1.84763e-55	3.34987e-55	-0.222685	0.246502	0.433554
ENSP00000256108.5;ENSP00000408526.2;ENSP00000429322.1;ENSP00000429735.1;ENSP00000430283.1;ENSP00000428812.1;ENSP00000428425.1;ENSP00000428594.1;ENSP00000429516.1;ENSP00000311803.4;ENSP00000430081.1	IMPA1	29.8735	29.8255	29.9355	29.9012	29.848	29.6558	30.1109	29.9113	30.1777	30.2501	30.0729	30.2273	30.0523	29.9401	30.1647	29.8627	30.0372	29.9979	30.0021	29.8303	30.1928	30.2164	30.0775	30.0634	30.0706	29.9979	30.1924	29.9613	30.2475	30.0757	30.0326	29.6904	29.9784	29.9328	29.9168	29.2674	29.8269	29.803	30.0607	29.8992	29.7741	30.0567	29.9035	2.88396e-68	1.33133e-67	-0.0635154	0.480251	0.661837
ENSP00000256151.7;ENSP00000450183.1	CCDC59	26.8055	27.3219	27.4053	26.8825	27.1074	27.0671	27.4567	28.1841	28.174	28.2617	28.05	28.3093	24.5256	24.458	22.9602	26.542	26.7108	26.7643	28.1736	27.5136	28.1585	28.0314	27.8577	27.7755	28.0403	27.4436	26.8415	27.2863	27.0072	26.7953	27.7699	27.6974	27.3749	27.679	27.6344	27.4462	27.7537	27.8921	27.7798	27.963	28.0141	27.578	27.8301	2.85219e-45	3.79039e-45	-0.731839	0.0600766	0.161779
ENSP00000256196.4;ENSP00000435453.1;ENSP00000437547.1;ENSP00000437083.1;ENSP00000434104.1;ENSP00000433230.1;ENSP00000431954.1;ENSP00000403282.2	RRAS2	28.7632	28.6658	28.3314	28.3189	28.3934	28.8848	28.2592	29.0651	28.2562	28.8134	28.9879	28.6669	28.4155	28.5731	28.4662	28.9188	28.9519	28.9731	28.7745	28.5456	29.0646	29.0721	28.8159	28.3685	28.6307	28.868	28.7071	28.4928	28.7075	28.66	28.8565	28.6764	28.7772	28.8092	28.8694	28.6303	28.2979	28.4789	28.2927	27.8659	28.686	28.0872	28.2848	4.09739e-60	9.5891e-60	0.274809	0.0645281	0.169572
ENSP00000256429.3	MBD2	25.7857	26.1804	26.8521	26.3312	26.8709	25.981	26.8569	26.2463	27.3261	26.4349	26.4271	26.2201	26.0253	26.683	26.6476	26.0903	26.4419	26.0272	25.9373	25.8761	26.8098	26.689	26.7487	26.6027	26.4356	26.8391	26.4033	26.4242	26.6487	27.7345	27.0294	26.7441	26.8621	27.0955	27.071	26.5766	26.5384	26.415	26.6713	26.2933	26.4843	26.482	26.4807	5.98675e-53	9.81625e-53	-0.147168	0.500215	0.67804
ENSP00000256442.5;ENSP00000424588.1;ENSP00000423387.1	CCNB1	27.9372	27.2954	26.9598	27.6303	27.4696	27.4652	29.0869	28.8542	28.7345	28.0699	28.3593	28.5711	27.2233	27.2149	26.8611	27.8034	27.9185	28.0566	27.8753	27.7764	28.5894	28.2912	28.5457	28.5979	28.2085	28.1433	28.1498	28.2209	28.336	26.8275	27.143	28.4251	27.196	27.3025	27.8851	27.6255	28.7021	29.043	29.4442	29.0304	29.4182	29.2748	29.1521	1.51941e-52	2.45082e-52	-1.69254	4.71145e-08	1.85154e-06
ENSP00000256458.4	IRAK2	27.0945	27.7201	27.7888	27.2963	27.5695	24.2864	24.6341	27.7024	28.0921	27.6606	27.9409	27.9356	27.3034	27.4412	27.236	27.5566	27.4563	27.2569	27.565	27.1157	27.8081	25.4956	28.0995	28.1592	26.9127	27.9831	27.2564	27.0649	27.2203	26.451	28.4443	27.3718	28.1455	26.2839	27.7143	27.6726	25.6532	26.9848	29.093	26.9979	25.2265	26.7392	26.7824	5.09857e-38	5.43632e-38	0.17684	0.76442	0.865695
ENSP00000256538.4;ENSP00000454015.1;ENSP00000453967.1	DPH6	26.4186	26.8371	25.3244	26.012	25.6934	26.2584	25.7887	25.6999	26.7528	25.4452	26.1661	25.7941	25.7811	26.1225	25.8644	26.1391	26.3541	26.1409	25.7395	25.7438	25.7173	25.8038	25.8046	25.3676	26.252	26.7748	26.3935	25.6478	26.148	26.0096	25.4391	25.9104	25.7273	26.6112	24.0683	25.4757	25.743	26.6539	26.7192	26.5206	26.0004	26.3831	26.3367	2.55039e-49	3.77844e-49	-0.246057	0.373413	0.565475
ENSP00000256545.4;ENSP00000434496.1;ENSP00000434292.1	EMC7	29.3506	29.2855	29.449	29.4412	29.4756	29.202	29.4283	29.2558	29.8287	29.44	29.3775	29.4182	29.2184	29.1211	29.1969	29.6093	29.7212	29.6868	29.3463	28.7221	29.426	29.3821	29.354	29.523	29.6471	29.7178	29.8284	29.5317	29.1977	28.339	29.3884	28.7668	29.5268	30.0417	29.9719	29.9454	29.4111	29.5491	29.2248	29.205	29.444	29.2027	29.3395	2.641e-56	5.00731e-56	0.027862	0.885397	0.940781
ENSP00000256689.5;ENSP00000449695.1;ENSP00000482873.1	SLC38A2	28.9909	28.4156	28.6676	26.3493	28.3611	27.9031	28.4905	29.4227	27.7466	29.4788	29.2787	28.8008	27.4891	27.2306	25.6866	28.6645	29.1305	28.0918	29.2568	27.8377	29.0004	28.9062	29.3024	28.6325	28.6023	28.683	28.6846	28.9607	28.4385	26.9692	29.7113	28.5423	27.8785	28.5308	28.7247	30.4186	26.8802	27.3902	26.3383	28.4023	28.0955	28.2136	27.5534	5.80576e-41	6.64205e-41	0.561251	0.265203	0.456358
ENSP00000256854.4;ENSP00000464899.1;ENSP00000442496.1	NARS	32.7436	32.7641	32.9243	32.5364	32.7727	32.4605	32.5775	32.6841	32.3294	32.9427	32.8615	32.8605	32.6031	32.5267	32.81	32.8478	32.8528	32.7822	32.6646	32.7693	32.8027	32.8188	32.8174	32.8277	32.6624	32.5381	32.841	32.8043	32.8687	32.9204	32.6025	32.4724	32.5436	32.7005	32.4426	32.6092	32.6702	32.6743	32.6742	32.4489	32.4608	32.3711	32.5499	3.64327e-70	2.17446e-69	0.150331	0.0875034	0.211659
ENSP00000256897.4;ENSP00000494460.1;ENSP00000426075.1;ENSP00000426454.1	CCNH	27.9053	27.5231	27.4979	27.4245	27.307	28.0755	27.9224	27.7037	27.9589	27.3411	27.9968	27.5587	27.4846	27.3662	27.5424	27.4475	27.3629	27.2648	27.9771	27.3017	27.9166	27.4261	27.6069	27.8323	27.0535	26.6472	26.4679	26.466	28.0165	27.9337	27.7409	27.4633	27.6783	27.4825	27.582	27.4651	28.0774	27.9939	27.7505	27.8107	27.4603	27.7914	27.814	4.10115e-55	7.33023e-55	-0.191834	0.336297	0.528366
ENSP00000256996.3;ENSP00000367866.3;ENSP00000367863.3;ENSP00000367864.3;ENSP00000483718.1	DDB2	29.4467	29.5334	29.5551	29.7099	29.6007	28.5193	29.9896	29.8793	29.421	29.3553	29.901	29.8427	29.2746	29.9008	29.6728	29.732	29.9836	29.6813	29.4146	28.9313	29.7331	29.6713	29.7348	29.5458	29.6337	29.062	29.9835	29.7344	29.9368	29.8172	29.3902	28.3952	28.9006	29.2782	29.5042	29.0842	29.3993	29.3915	29.5307	29.6431	29.4885	30.077	29.5883	1.48847e-56	2.86794e-56	-0.194163	0.314806	0.507316
ENSP00000257013.7;ENSP00000375268.1	RTL8C;RTL8B	27.7701	27.8321	28.067	28.0339	27.8142	28.203	28.3512	27.6162	28.4038	27.7693	28.0459	28.097	27.7736	27.9128	27.6438	27.4477	27.6737	27.637	27.979	28.1046	28.3487	27.921	27.8421	27.9715	27.0997	27.1887	26.7273	27.6085	27.0572	27.3428	28.2697	28.3277	27.6054	28.2936	27.6296	28.3403	27.3498	27.7211	27.3956	27.6057	27.8512	27.9119	27.6392	1.77595e-59	4.00897e-59	0.314143	0.0393001	0.121971
ENSP00000257181.8	PRPF38A	28.3334	28.3349	28.1116	28.6107	28.2001	28.5306	29.1065	28.7889	29.2048	28.7359	28.556	28.6243	28.5609	28.8857	28.7531	28.1206	28.1253	28.1521	28.7388	27.9607	28.6211	28.895	28.9185	28.5402	28.6795	28.616	28.3903	28.3979	28.3515	29.1554	28.9142	29.086	29.0333	28.8697	29.2569	29.2939	28.3855	29.3456	28.2424	28.7132	29.0433	29.1802	28.8183	3.84311e-57	7.63324e-57	-0.464805	0.0133803	0.054567
ENSP00000257347.4	CARS2	29.4445	29.4105	29.4609	29.5776	29.38	29.2203	29.0701	29.4769	29.78	29.1389	28.9308	29.7771	29.306	29.6597	28.8361	29.7761	29.5969	29.5719	29.459	28.9395	29.4609	29.519	29.4424	29.4666	29.5172	29.524	29.4997	29.905	29.3733	29.3122	29.1246	29.4397	29.4715	29.4438	29.5394	29.5394	29.6733	29.7573	29.4969	29.5451	29.553	29.8411	29.6445	1.74156e-61	4.41369e-61	-0.228808	0.10594	0.241397
ENSP00000257570.4;ENSP00000479512.1	OASL	30.6785	30.4014	30.6793	31.2773	30.6401	31.0875	30.0765	29.8903	30.0218	30.3927	30.0589	30.1388	23.8822	23.5159	22.8003	25.7814	24.2299	24.5802	29.933	30.001	30.3422	30.6391	30.5553	30.2642	27.3367	27.4975	26.7334	26.4117	27.1357	26.3451	32.8673	32.7449	32.8158	32.7812	32.7328	32.7151	23.2321	23.3789	28.2629	23.3839	23.4604	24.6671	24.3975	7.37798e-39	8.0078e-39	6.39648	1.21168e-14	1.83327e-12
ENSP00000257700.2	RINT1	28.2168	27.9588	27.8473	24.2066	27.8204	24.1964	25.3656	27.5038	26.6698	27.9531	27.8631	28.0218	23.021	24.12	23.2903	28.0609	28.1852	27.7495	27.9702	25.4961	28.3749	27.7779	28.2172	28.0412	27.624	26.7123	27.9326	28.8956	27.9397	27.125	25.6582	23.987	24.6692	22.7888	22.7181	24.0295	24.3482	23.957	24.6688	24.2891	24.4783	23.5787	24.22	2.29583e-31	2.32386e-31	2.48769	0.00475398	0.02491
ENSP00000257770.3;ENSP00000358665.3	NT5E	28.9157	28.7808	28.7787	29.5106	28.7444	28.9291	28.8221	28.8135	28.8244	28.6256	28.7432	28.2188	28.9757	29.1357	29.0083	28.3605	28.704	28.626	28.988	28.807	28.5574	28.6714	28.6046	28.8308	28.8507	28.7792	28.7872	29.0476	28.6246	29.0928	28.6691	28.5502	28.5933	28.8664	28.6318	29.0642	28.8992	28.4979	28.5566	28.4612	28.6711	28.9784	28.6774	1.20849e-61	3.09513e-61	0.265832	0.0517429	0.146468
ENSP00000257829.3;ENSP00000433011.2;ENSP00000479141.1	NAT10	31.1513	31.4666	31.625	31.3088	31.3617	31.1305	31.3206	31.3347	31.495	31.2982	31.3692	31.6518	31.1122	31.1075	31.2303	31.0495	31.122	31.1839	31.2644	31.4874	31.3529	31.3092	31.3642	31.3278	31.3839	31.4776	31.2576	31.4021	31.1507	31.1266	31.3732	31.2577	31.2355	31.3525	31.4689	31.3484	31.6464	31.6278	31.6233	31.7175	31.5039	31.6733	31.632	3.18681e-73	2.97633e-72	-0.291401	0.000134675	0.00150379
ENSP00000257904.5;ENSP00000448963.1;ENSP00000448098.1;ENSP00000449179.1;ENSP00000446763.1;ENSP00000447779.1	CDK4	25.193	25.3604	27.4938	27.1138	27.191	26.861	28.0345	28.0658	27.413	27.9642	28.4768	26.9094	26.4383	26.2403	26.5822	25.4691	25.4363	26.449	28.5711	27.7635	27.8466	28.0435	27.6796	28.661	25.39	26.6204	26.023	25.9425	26.3624	26.611	28.3478	27.7336	28.0707	28.5805	28.3752	28.3362	28.5895	28.0511	27.9529	28.5577	28.1019	28.1862	28.2399	5.02393e-48	7.22549e-48	-1.70438	5.58928e-06	0.000104402
ENSP00000257915.5;ENSP00000449280.1;ENSP00000449742.1	TFCP2	28.0445	27.594	27.5708	27.1512	27.4432	27.4007	27.4802	27.2988	27.5986	27.8855	27.1495	28.0697	27.8051	27.3007	27.5834	28.0968	28.7114	28.2156	27.4859	27.5365	27.663	28.1359	27.5919	27.9002	27.6806	28.3313	27.8059	28.188	27.9985	27.9804	27.4439	27.5145	27.2342	27.4419	27.086	27.1689	26.7158	27.7221	27.4622	27.4928	26.855	27.6433	27.3152	4.53864e-55	8.09307e-55	0.218876	0.266422	0.457804
ENSP00000258080.3;ENSP00000399166.1;ENSP00000312893.3	HTRA2	26.9952	26.7618	26.7892	26.3606	26.799	26.6751	26.9589	27.3806	26.9853	27.3523	27.0487	26.7004	26.5248	26.6363	25.6652	27.4554	27.6065	27.0827	27.2405	26.5896	27.2397	27.1826	27.3505	26.7718	26.6364	26.8353	27.0591	27.1017	27.5118	27.0136	26.4567	25.2357	26.3708	27.0491	25.6232	26.769	26.6822	26.9373	26.7334	26.9187	27.0645	26.5099	26.8076	6.88062e-51	1.05958e-50	-0.0775108	0.758829	0.862463
ENSP00000258091.5;ENSP00000437824.1;ENSP00000442058.1;ENSP00000381456.2	CCT7	34.0794	34.2396	34.3188	34.0445	34.0101	34.0702	34.0307	34.051	33.9683	34.098	34.0367	34.0585	33.8196	33.9008	33.8666	34.0048	33.9776	34.0962	34.1668	34.04	34.1509	33.9798	34.0115	34.1479	34.1686	34.1236	33.9454	34.1084	33.9997	33.8812	34.022	33.9738	34.0253	33.9623	33.9908	33.8358	34.0485	33.9993	34.1101	34.092	34.0849	34.2187	34.0922	2.03995e-78	6.33118e-77	0.034882	0.507101	0.681611
ENSP00000258098.6;ENSP00000489752.1	RAB11FIP5	28.6104	28.4953	28.5917	28.4621	28.4294	28.3749	28.5767	28.6728	28.8419	29	28.8454	29.0095	28.0896	28.0843	28.2893	28.3973	28.4122	28.6823	28.8987	28.3901	29.1437	29.0604	29.0655	28.9344	28.6301	27.8335	28.9279	28.677	28.9056	27.2486	28.9827	28.9779	29.0998	28.7827	28.8868	28.8959	28.3987	28.1142	28.3404	28.5094	28.4612	28.2442	28.3447	5.24122e-57	1.03322e-56	0.14929	0.404767	0.596894
ENSP00000258105.7	MRPL53	28.5701	28.8185	28.1082	29.0859	29.1527	29.114	29.0929	28.7516	28.9404	28.4992	28.8329	29.106	29.0106	29.3389	29.343	28.2419	28.902	28.4262	28.6392	29.2018	29.2109	29.0043	28.7827	28.6497	28.8704	28.6947	28.6027	29.0882	28.7755	27.2304	29.0669	28.943	29.2273	28.9024	28.9474	28.6109	28.9277	28.9504	28.8792	28.9415	28.8241	29.0902	28.9355	3.24352e-54	5.57506e-54	-0.127274	0.561609	0.725013
ENSP00000258198.2;ENSP00000394289.2;ENSP00000462017.1	DYNC1LI2	30.7299	30.8718	30.6372	30.6559	30.8046	30.7843	30.6521	30.6673	30.7847	30.7641	30.6481	30.7146	30.7995	30.7752	30.792	30.5905	30.6479	30.6749	30.6367	30.7073	30.6965	30.6669	30.5617	30.711	30.8822	30.6962	30.7735	30.7509	30.7597	31.1656	30.5061	30.4049	30.3712	30.4877	30.3366	30.7078	30.867	30.6379	30.8449	30.6603	30.7971	30.8338	30.7735	2.80604e-74	3.19213e-73	-0.026223	0.673328	0.806072
ENSP00000258201.4	FHOD1	28.869	28.711	28.9609	28.8189	28.8459	28.4741	28.9699	28.834	28.7751	29.2643	28.913	29.0212	28.8118	28.9182	29.1078	28.8446	28.6806	28.9628	28.9313	28.8515	28.9802	28.7257	28.9985	28.6784	29.1777	28.8015	28.5507	29.0456	28.4244	28.9445	28.8514	29.02	28.8851	29.1173	29.1587	28.2437	29.0771	29.0124	28.9561	29.1981	28.7865	29.127	29.0262	5.88459e-63	1.64421e-62	-0.246214	0.0522711	0.147272
ENSP00000258214.2	CCDC102A	23.5283	23.9059	23.3818	26.5091	23.949	24.9547	25.9924	24.8607	26.9971	23.5094	24.3055	24.949	26.4185	26.5756	28.5229	24.6436	24.2761	23.215	24.9707	26.7402	24.7003	23.6357	24.5568	24.1643	24.004	24.6979	25.1531	24.3139	23.8207	26.9361	26.4474	26.2568	26.0828	26.2877	26.3435	26.3294	26.5108	26.4527	26.3987	26.2063	26.4507	26.4345	26.4089	4.6901e-36	4.88967e-36	-2.03746	0.00383194	0.0208551
ENSP00000258243.2	URB2	26.2143	26.3319	26.4722	26.3415	26.4021	25.4536	25.8194	26.3402	26.5038	26.4797	26.2374	26.2182	26.0561	26.3353	25.9587	26.1696	26.3753	26.306	26.3871	25.1586	26.3315	26.6995	26.4075	26.3019	26.2944	26.7661	26.4666	26.5502	26.743	26.262	26.2513	26.1865	25.1102	26.1733	26.1248	26.0419	26.0586	26.0605	26.4846	26.1783	26.5902	27.1585	26.4218	2.702e-53	4.48875e-53	-0.219177	0.305375	0.497791
ENSP00000258301.5;ENSP00000440188.1	STX6	24.8892	25.0697	25.4541	25.0016	25.5095	25.8395	27.4654	26.9719	27.3161	26.4699	26.8679	26.5301	25.5184	25.8504	26.3606	25.6529	25.5244	25.4046	27.0447	26.6934	27.2008	26.7821	26.9286	26.691	25.3079	25.7158	25.1437	25.1797	25.5307	25.1741	26.1455	26.0996	25.9642	26.7334	25.7846	26.9503	26.0296	25.872	25.7907	25.8072	26.1139	26.9339	26.0912	2.8398e-53	4.71508e-53	-0.797299	0.000514175	0.00433396
ENSP00000258341.3	LAMC1	28.0667	27.092	27.7766	28.4407	26.4746	28.8058	27.4419	27.6625	27.8518	25.6618	27.4604	26.9007	28.0929	28.7572	27.9993	26.429	26.1996	27.5918	26.5583	28.5056	25.3366	27.9583	27.8913	27.7178	28.3789	28.5177	28.7275	28.3352	28.6116	28.9967	28.8089	29.7088	28.8282	28.9413	28.5784	28.8727	30.2452	30.6754	30.4423	30.2879	30.7576	30.7513	30.5266	2.15348e-44	2.77471e-44	-2.75055	3.27695e-07	9.64947e-06
ENSP00000258381.6;ENSP00000375902.3;ENSP00000258382.5;ENSP00000439558.1;ENSP00000351488.4	SP110	25.7159	25.7891	25.6735	24.6426	23.2842	24.521	24.1501	26.099	23.693	24.5413	25.887	23.9918	23.9387	22.7406	23.4666	23.6917	25.0645	25.9394	25.8172	25.4078	23.3304	26.2215	26.0988	25.8894	23.1613	25.4448	25.821	25.7807	23.5464	24.1759	23.0224	23.2526	23.6099	23.6846	24.0767	23.3647	26.0102	25.6045	25.6284	25.5976	25.6016	25.6552	25.6829	1.17066e-38	1.2638e-38	-0.745193	0.174926	0.345579
ENSP00000258383.3	MRPL44	29.2647	29.5438	29.4175	29.4107	29.3444	29.2647	29.6126	29.3175	29.6054	29.694	29.6233	29.4659	29.5181	29.5337	29.2208	29.3652	29.4386	29.5084	29.5537	29.5067	29.7918	29.5357	29.6069	29.558	29.5338	29.6305	29.2724	29.4205	29.4853	29.5008	29.8542	29.8624	29.6581	29.5969	29.5983	29.8645	29.7052	29.7203	29.6611	29.6239	29.8025	29.7238	29.7061	1.08344e-72	9.46175e-72	-0.331842	1.50588e-05	0.000234282
ENSP00000258390.7;ENSP00000386694.3;ENSP00000493664.1	DOCK10	28.5319	28.2445	28.5811	28.0996	28.6046	28.5743	28.3367	28.4177	28.2147	27.4132	28.3025	28.6418	27.6559	28.3752	28.9943	28.7785	28.5735	28.1522	28.0891	27.8694	28.1668	28.0503	28.081	28.0605	28.7907	28.3246	27.3404	28.2715	28.6254	28.6711	28.184	28.231	28.1126	28.0777	28.4881	28.4558	28.6297	28.6762	28.8628	29.0433	28.9904	29.0091	28.8686	8.91795e-56	1.64497e-55	-0.429232	0.0348547	0.111373
ENSP00000258416.3;ENSP00000386876.1;ENSP00000386996.1;ENSP00000387336.1;ENSP00000386424.1;ENSP00000390904.1;ENSP00000387328.3;ENSP00000386983.1	EIF4E2	29.5643	29.5442	29.6941	28.6662	29.5559	29.0086	28.7506	29.4733	29.2401	29.6191	29.2956	29.5785	28.8221	28.8868	29.0663	29.6944	29.5177	30.0716	29.447	29.4398	29.6138	29.731	29.5141	29.3525	28.9789	29.28	29.3365	29.0939	29.3199	29.1185	29.2779	29.41	29.383	29.1488	29.2464	29.4964	29.5188	29.4827	30.0704	29.2952	29.3198	29.3776	29.5107	1.15923e-57	2.36775e-57	-0.171863	0.33694	0.528915
ENSP00000258417.5;ENSP00000484804.1;ENSP00000484241.1	ARMC9	24.5292	24.006	23.1604	23.1754	24.4005	23.8314	24.7692	24.7997	22.9545	23.2943	24.3523	23.5404	23.5679	25.4573	23.4796	24.3687	24.1869	23.9572	25.4526	25.2746	27.3475	25.3897	23.4876	24.346	24.2881	24.0642	26.905	27.7214	25.076	26.3319	24.7269	27.623	27.7626	22.8306	23.888	22.2524	28.1077	28.0724	28.282	28.3716	28.1116	28.043	28.1647	1.31351e-35	1.36259e-35	-4.31425	8.45933e-07	2.16932e-05
ENSP00000258424.2	COX5B	32.4691	32.6328	32.7397	32.7093	32.496	32.8846	32.8754	32.5998	32.5575	32.4361	32.2074	32.601	32.9675	32.8921	32.7217	32.195	32.3403	32.5786	32.4524	32.9259	32.4307	32.2352	32.1774	32.5942	32.0092	32.1884	31.9003	31.987	31.9347	32.5	32.398	32.3444	32.3368	32.0084	31.8026	32.404	32.2396	31.992	31.7293	31.9713	32.2111	32.5167	32.11	3.45331e-62	9.15839e-62	0.545266	0.000517806	0.00435244
ENSP00000258455.3	MRPS9	30.0493	29.6218	29.762	29.7586	29.6861	29.4587	29.7128	29.9043	29.843	29.8701	29.8672	29.7149	29.5911	29.5587	29.6645	29.6729	29.7184	29.6724	29.8426	29.8046	29.9173	29.9844	30.1732	29.8589	29.8097	29.7141	29.6466	29.6505	29.646	29.7626	29.3695	29.3565	29.5587	29.4895	29.2793	29.6493	29.8927	29.8107	29.7944	29.878	30.1683	29.9225	29.9111	1.86324e-71	1.32041e-70	-0.188355	0.0132541	0.0542379
ENSP00000258494.9	ALDH1L2	26.3661	25.9798	25.867	24.8374	25.6458	26.4431	25.8878	26.3583	25.9713	26.2069	25.7402	26.2042	26.3191	25.5183	25.7997	26.9588	26.2904	26.1688	25.65	25.8169	26.2372	24.8318	25.6344	26.0162	26.7154	26.3757	26.9906	26.2352	26.4028	26.5366	25.3698	26.0969	25.6695	25.6942	25.9355	26.4835	25.7408	26.0251	25.5976	25.4256	26.1101	24.7125	25.6019	5.40089e-50	8.139e-50	0.254571	0.32265	0.516718
ENSP00000258530.3;ENSP00000444472.2;ENSP00000446917.1	APPL2	27.3727	27.0844	27.3289	26.6455	26.1228	26.4685	26.7056	27.3598	26.6352	27.1388	27.3141	26.5019	27.2058	27.1424	26.7615	26.6406	26.7981	26.9136	27.2763	27.1483	27.0288	27.1057	26.1615	27.0505	27.0362	27.4554	26.6203	27.2495	27.1631	27.6022	27.1247	27.5468	27.2947	28.1477	27.4668	27.3342	27.279	27.8074	27.2539	27.9119	26.6411	27.2896	27.3638	7.32046e-53	1.19545e-52	-0.526682	0.0247841	0.0863518
ENSP00000258654.8	COG3	27.4302	27.7352	27.1767	26.7553	27.4093	27.6404	27.1972	28.2249	26.5515	27.3914	27.7987	28.188	27.5301	27.2958	27.1502	27.9151	27.5458	27.5658	27.9582	27.3539	27.8178	27.8069	28.0523	27.7658	27.5336	28.2767	27.3501	27.8563	27.6893	27.1079	27.4127	27.363	27.7692	26.9813	27.8223	27.4827	27.545	26.9383	27.518	27.6684	27.8907	27.3359	27.4827	3.93666e-53	6.50236e-53	-0.124833	0.576697	0.736167
ENSP00000258662.1	NUDT15	27.8164	27.8604	27.9547	27.9307	28.0047	27.9094	28.4563	27.9308	28.018	28.2142	28.057	28.1802	28.232	28.3319	28.0298	28.0196	28.2495	28.0034	28.1197	28.0857	28.3907	28.2758	28.3493	28.1794	27.7775	27.7943	27.9114	27.9084	28.0169	28.5639	28.1373	28.1433	27.9996	28.123	27.857	28.1913	27.6294	27.885	27.7083	27.7782	27.4634	28.1604	27.7708	1.33534e-64	4.24672e-64	0.141924	0.186045	0.358238
ENSP00000258729.3	IGF2BP3	31.475	31.3783	31.3802	31.4976	31.3164	31.3847	31.4203	31.4694	31.5311	31.2748	31.3521	31.3025	31.6913	31.5254	31.7232	31.5319	31.4866	31.5075	31.4009	31.1713	31.2932	31.3066	31.2899	31.2374	31.6706	31.585	31.5752	31.6526	31.5505	31.5984	31.479	31.0555	31.4267	31.4196	31.4418	31.2639	31.4228	31.3521	31.4547	31.3632	31.3778	31.3727	31.3905	1.07545e-76	2.1841e-75	0.0148393	0.783788	0.877437
ENSP00000258737.7;ENSP00000348461.4;ENSP00000385270.1;ENSP00000385590.1;ENSP00000249071.6	RAC1;RAC2	31.4379	31.7009	31.6477	30.8561	31.4589	31.4177	30.9099	31.0767	31.1666	31.2599	31.0837	31.5223	31.1888	31.0556	30.9675	31.7566	31.6924	31.773	31.1528	30.7686	31.7488	31.6458	31.6268	31.4766	31.6854	31.5742	31.7718	31.5577	31.791	31.3735	31.0111	30.6954	31.5273	30.9046	30.956	31.0068	31.3577	31.1525	31.5559	31.1593	31.35	31.2473	31.3038	4.69016e-60	1.09341e-59	0.116074	0.472883	0.656246
ENSP00000258742.5;ENSP00000415511.1;ENSP00000401475.1;ENSP00000387330.3	NUPL2	25.5829	24.9406	23.8206	24.3694	25.7102	25.7069	25.81	24.8435	25.8845	24.8651	25.7491	25.3955	25.717	25.7221	26.3598	25.6051	25.5169	25.8333	25.6016	24.599	25.2143	25.2329	25.8961	25.2551	23.7653	24.3434	27.4398	25.6654	25.5152	26.188	25.2907	24.706	25.9582	25.7655	25.6693	26.4945	22.0786	26.0837	25.3098	25.7468	25.5889	25.7297	25.0896	4.02124e-39	4.38813e-39	-0.0678153	0.894943	0.946496
ENSP00000258821.3	TTC5	27.3493	27.5245	27.6926	24.0709	27.3448	23.4036	26.5919	27.8661	27.7419	27.4294	27.8891	27.6271	25.9521	26.4501	25.5918	27.5574	27.5522	27.4281	27.854	24.8668	28.3358	28.083	27.9254	28.0146	27.6634	28.3115	27.7083	27.2893	27.9038	27.5818	25.9182	25.8031	26.416	28.1915	27.1308	28.3382	26.6299	26.4647	27.8093	27.0028	26.6418	26.6902	26.8731	3.46334e-37	3.65222e-37	-0.64218	0.30806	0.500639
ENSP00000258874.3;ENSP00000489525.1;ENSP00000455643.1;ENSP00000489076.1	MTHFS;ST20-MTHFS	29.7277	30.0437	29.992	30.2867	30.28	30.1504	30.2096	29.9562	30.0921	29.9056	29.859	29.9045	30.4963	30.5077	30.1832	30.241	29.9041	30.0032	29.6976	30.076	30.2812	29.9136	29.7689	29.907	30.6221	30.0976	30.3625	29.9617	30.8229	30.3609	29.7976	29.8486	29.9567	29.834	29.8913	29.8887	30.0807	30.2299	29.7155	29.9966	29.8821	30.1518	30.0094	1.30425e-63	3.81688e-63	0.0706544	0.564143	0.727663
ENSP00000258886.8	IREB2	26.819	26.5584	26.6234	27.2037	27.1073	27.9636	27.0909	25.8841	25.8961	26.4239	26.1855	27.1004	26.3376	25.2703	26.6392	25.9804	26.2179	25.84	27.2675	27.3461	26.5518	26.0517	26.3471	26.9942	25.8945	26.1352	26.5216	25.6134	26.1639	28.114	26.0934	25.5666	30.1269	26.2253	23.9042	27.6426	30.1544	28.926	27.6709	28.8448	28.8166	28.5866	28.8332	2.10881e-39	2.31667e-39	-1.78734	0.00373047	0.0204315
ENSP00000258962.4;ENSP00000463042.1;ENSP00000463235.2;ENSP00000463223.1;ENSP00000462215.1;ENSP00000462616.1	SRSF1;AC015813.2	32.9375	32.9576	33.1334	33.111	33.0102	32.9706	33.3505	32.9682	33.2423	33.1127	33.08	33.1448	33.1613	33.3193	33.1799	33.0698	33.0551	33.1028	33.0593	33.2862	33.156	33.1986	33.0754	33.1614	33.0108	32.9777	33.1563	33.1242	33.1511	33.1945	33.2406	32.9824	33.1391	33.12	33.2491	33.1919	33.1586	33.0609	32.9613	33.0677	33.2525	33.0385	33.0899	1.5479e-76	3.0614e-75	-0.0698729	0.22976	0.412736
ENSP00000258975.6	TACO1	29.9044	29.7931	29.1697	29.2342	29.7286	29.257	29.5199	29.7496	29.9064	29.8251	29.8703	29.7769	29.3638	29.162	29.3429	29.5782	29.5739	29.562	30.0575	29.9443	29.9474	30.0797	29.8818	29.7298	29.0259	29.2046	29.8454	29.4494	29.7136	29.6999	29.7986	29.0097	29.4511	29.514	29.3708	29.6841	29.2788	29.4653	29.7249	29.0602	29.2744	29.7188	29.4204	6.01898e-61	1.48378e-60	0.0941002	0.511192	0.684303
ENSP00000259038.2;ENSP00000417602.1;ENSP00000376427.2	MRPL47	30.3311	29.8594	30.023	29.5479	29.9851	29.7995	29.9086	30.1935	29.9651	30.0142	30.0372	30.0149	29.4928	29.8205	29.7169	30.0279	30.033	30.1558	29.5757	29.7382	30.0377	30.1145	29.8771	29.7911	30.3305	29.9603	30.2646	30.326	30.4343	29.7925	30.1391	29.909	29.922	29.8231	29.9048	29.9673	29.793	29.8038	29.9879	29.7489	30.0559	30.0966	29.9144	1.7074e-64	5.37626e-64	0.00995295	0.931009	0.963156
ENSP00000259229.2;ENSP00000403480.1	CCDC115	29.1618	30.4078	30.0096	28.5053	29.8354	28.7001	29.853	29.489	29.5357	29.6074	29.0771	30.2958	29.0131	29.5348	28.7848	29.1321	29.2737	29.4438	29.9958	28.9317	29.5368	29.6811	29.5346	29.7192	29.3252	30.5156	22.8378	30.4202	29.8098	29.7146	30.4942	30.4147	30.3353	29.5449	29.7547	25.24	29.7954	29.9999	29.6691	30.3027	30.2626	29.73	29.96	7.96829e-35	8.20976e-35	-0.523305	0.522384	0.692242
ENSP00000259235.3;ENSP00000259234.6;ENSP00000494423.1;ENSP00000350333.5	SAP130	27.6899	27.305	27.5962	28.1759	26.9013	27.5848	27.5222	27.8519	28.1879	27.8149	27.4687	27.8975	27.5538	27.6645	28.0312	27.4034	27.3844	27.6047	27.6893	27.3077	28.1423	27.4445	27.198	27.1687	27.228	27.3104	27.371	27.2807	27.9724	27.7997	27.4909	27.8721	27.6242	27.5204	27.7693	27.0095	27.2512	27.4373	26.7897	27.7248	27.0652	27.5689	27.3062	1.82507e-55	3.30996e-55	0.235988	0.219513	0.401116
ENSP00000259238.4;ENSP00000365281.2;ENSP00000315284.4;ENSP00000376760.3;ENSP00000315411.3;ENSP00000316779.5;ENSP00000259237.5;ENSP00000386797.1;ENSP00000376761.3;ENSP00000315388.3;ENSP00000350654.3	BIN1	29.4093	29.5537	29.6248	29.1401	29.5741	29.069	28.8272	29.7204	28.7038	29.6825	29.7255	29.6453	29.2394	29.2805	29.043	29.7605	29.523	29.6581	29.7105	29.0416	29.8661	29.6487	29.5935	29.7944	29.2858	29.4401	29.6215	29.4489	29.503	28.6387	29.4321	28.979	29.1157	29.1027	29.0587	29.1363	29.4295	29.4731	29.4408	29.2709	29.1676	29.3789	29.3601	4.38206e-58	9.15753e-58	0.0350171	0.838751	0.911169
ENSP00000259239.3;ENSP00000409371.1;ENSP00000389701.1;ENSP00000386716.1;ENSP00000386411.1	IMP4	29.6216	29.6276	29.6551	29.1369	29.4093	29.4654	29.6772	29.933	29.8441	30.1021	29.8123	30.0892	29.0471	28.9343	29.0162	29.3474	29.4244	29.3751	29.8341	29.8263	29.7605	29.7545	30.0209	29.4355	29.325	29.6184	29.4835	29.4984	29.5112	29.1134	29.928	29.5109	30.093	30.051	30.077	29.8034	29.9633	29.8985	29.8408	29.6114	29.8091	29.5664	29.7816	6.6283e-65	2.16484e-64	-0.295606	0.011348	0.0488233
ENSP00000259253.6	UGGT1	32.0842	32.1268	32.2425	32.1473	32.09	32.0249	31.9586	31.8716	32.0267	31.9353	31.8523	32.0969	32.0483	32.1172	32.0968	32.2193	32.175	32.205	31.9206	31.8643	31.904	31.8006	31.8791	31.9811	31.9779	31.977	31.9799	32.0339	31.9598	32.0181	31.8176	31.8625	31.9321	31.8866	31.7649	31.8691	32.0638	31.9855	32.1512	31.9942	32.1333	32.1694	32.0829	1.11975e-81	9.54471e-80	0.0363819	0.363575	0.554968
ENSP00000259339.2	TOR1B	28.3017	28.0386	28.133	27.7225	28.2094	27.9949	27.2852	28.1315	27.055	28.4919	28.325	28.3121	27.3611	27.9688	27.8213	28.5935	28.2964	28.1906	28.436	28.2914	28.5259	28.4064	28.5754	28.32	28.3611	28.2131	28.7247	28.2875	28.519	28.8843	28.7844	28.9115	28.624	27.8623	27.5548	28.0802	28.5865	28.4034	28.2299	28.4959	28.452	28.5633	28.4552	5.83424e-54	9.94615e-54	-0.3885	0.0823085	0.20241
ENSP00000259457.3	PSMB7	32.391	32.2725	32.2134	32.0754	32.2611	31.9717	32.2633	32.6085	31.995	32.4263	32.5013	32.3476	31.9774	32.0723	31.9166	32.5521	32.586	32.6325	32.1116	32.0594	32.6513	32.461	32.4417	32.3975	32.3491	32.3899	32.3468	32.4827	32.4612	31.8385	32.2739	32.1655	32.043	32.1166	32.2419	32.4187	32.0149	31.4259	31.8794	31.8054	32.1905	32.362	31.9463	2.19339e-62	5.89187e-62	0.251173	0.0815157	0.200907
ENSP00000259467.4	PDCL	25.4289	25.1159	25.0997	24.1549	24.6861	26.4719	24.7114	26.2906	25.3334	26.0404	25.9277	26.5325	24.5835	24.1358	24.1019	24.2434	23.9303	24.3293	25.5912	27.2171	26.2345	26.0887	26.481	26.4445	24.9968	23.94	23.9772	25.4033	24.5229	24.1786	26.8583	26.1938	26.8799	27.4005	27.1494	26.6638	25.8377	26.9364	26.3097	26.9356	26.0392	26.2328	26.3819	5.19728e-47	7.28944e-47	-1.22234	0.000494733	0.00420523
ENSP00000259469.4;ENSP00000486088.1;ENSP00000437215.1;ENSP00000362671.4	RPL35	33.5489	33.465	33.395	33.5552	33.547	33.1602	33.4542	33.3666	33.3546	33.4392	33.4954	33.4576	33.601	33.5178	33.5443	33.6299	33.4068	33.1769	33.2369	33.2971	33.4695	33.2476	33.2464	33.085	33.5039	33.2844	33.1963	33.5238	33.2494	32.9208	33.4269	33.2119	33.4637	32.9634	32.8804	33.1161	33.3474	33.0804	33.2685	33.1177	33.1263	33.5538	33.249	3.67183e-68	1.66831e-67	0.196181	0.0569725	0.1563
ENSP00000259569.5	RANBP6	25.6874	25.804	25.9745	25.5404	26.1673	25.7421	27.1357	27.3884	26.5773	26.1114	27.0909	26.7543	25.5584	25.4964	25.1958	25.3891	24.9271	25.5833	26.5766	26.418	26.8449	27.0864	27.0344	26.6792	25.0486	25.5553	25.4024	25.7936	26.3608	25.5619	25.8064	25.6161	26.1749	26.3612	25.9792	26.4729	25.7477	25.7924	25.9331	25.6139	26.0784	25.5357	25.7835	1.0006e-54	1.7619e-54	0.0357439	0.849611	0.917936
ENSP00000259667.5	HINT2	30.1884	30.4659	30.6375	30.2408	30.2752	30.4559	30.0242	30.1848	30.2532	30.7619	30.3575	30.3854	30.4202	30.5344	30.8111	30.273	30.3019	30.4578	30.5313	29.9845	30.4537	30.5477	30.5357	30.1476	30.4135	30.3747	30.5947	30.4269	30.473	30.1861	30.0756	29.5582	30.0504	29.7767	30.0437	30.1092	29.5021	29.4435	29.6581	29.3491	29.7792	29.8721	29.6007	9.3475e-64	2.77445e-63	0.776574	1.4672e-07	5.04516e-06
ENSP00000259818.6	TUBB2B	27.3401	26.2023	26.1751	23.8498	25.683	24.4378	23.2992	26.9715	25.8056	26.7279	26.9001	25.9515	25.1911	24.0864	23.905	26.7605	26.6595	26.5627	24.1494	26.7956	22.5931	23.4438	24.0801	23.1357	24.4286	25.3004	24.9682	25.1195	25.3697	24.8131	25.354	25.6256	25.904	25.1048	25.4276	24.9579	25.3621	25.4222	24.9183	24.7621	23.6924	26.1299	25.0478	7.07663e-36	7.36632e-36	0.566846	0.375383	0.567813
ENSP00000260045.3	THAP12	25.2127	24.8702	24.7141	24.4899	25.0141	25.6568	25.077	24.815	25.9961	24.6362	25.1756	25.501	25.0278	24.5635	25.3231	24.8478	24.6971	23.4192	24.3054	24.5388	24.4124	24.4721	24.7695	24.5391	24.8971	25.0165	23.9922	24.1667	24.9351	24.6857	24.7018	24.5232	25.324	24.9508	25.5098	25.2767	24.7208	24.7924	23.8617	24.8751	25.7137	25.1453	24.8515	2.01035e-48	2.92537e-48	0.141472	0.60782	0.760812
ENSP00000260102.4;ENSP00000429252.2;ENSP00000428581.1	MRPL15	29.8468	30.0208	30.2646	30.3775	29.8082	30.512	30.6794	30.0522	30.4305	29.9946	29.9699	29.9713	30.4613	30.4541	30.3826	29.8323	29.8728	30.0339	30.0856	30.4094	30.4011	30.2463	30.4651	30.4528	30.2769	29.9668	30.2353	30.3428	30.2783	30.0527	30.3734	30.3934	30.4001	30.1444	30.2806	30.31	30.281	30.4671	30.5048	30.4306	30.5131	30.3461	30.4238	1.67987e-63	4.86672e-63	-0.285473	0.0272965	0.0927029
ENSP00000260118.6	GGH	30.3102	30.3054	30.3361	30.2363	30.4659	30.2296	30.224	30.1483	29.9716	30.0295	30.1527	30.2799	30.5351	30.5767	30.1541	30.4113	30.4964	30.3018	30.3464	30.1694	30.2294	30.2093	30.1544	30.3967	30.3596	30.4904	30.4964	30.3955	30.4802	30.4307	29.9411	30.3525	30.1393	29.9671	29.6217	30.2002	30.0165	30.2934	30.2609	30.3439	30.4256	30.5516	30.3153	5.93319e-69	2.97495e-68	-0.00142459	0.986917	0.992854
ENSP00000260247.5;ENSP00000435035.1;ENSP00000432027.1	DCUN1D5	28.279	28.2248	28.1484	28.558	28.0335	28.6562	28.785	28.5712	28.5719	28.4182	28.4464	28.6207	28.3194	27.9334	28.3621	27.6631	28.5864	28.3607	28.4906	28.3203	28.6409	28.7391	28.7415	28.0401	28.0724	28.5991	28.7329	28.2083	28.1456	27.8328	28.2043	28.7365	28.3662	28.5254	28.3502	28.3473	28.7359	28.6942	28.5522	28.3479	28.7839	28.8569	28.6619	4.45663e-60	1.04057e-59	-0.345214	0.0239531	0.0844287
ENSP00000260270.2	FDX1	25.6528	25.2742	25.6834	27.0365	25.8014	24.894	26.1687	26.8536	25.9684	26.0744	27.0578	25.7685	25.5506	23.7443	22.175	26.5335	26.8884	26.6409	25.9338	24.0573	26.7384	26.6591	26.2644	25.6003	26.3401	25.2815	23.1965	24.9092	25.0587	23.6702	25.429	25.353	23.3719	24.8891	25.5784	25.8452	25.5346	25.3545	26.3836	26.3732	25.8925	26.1237	25.9437	4.64097e-37	4.88982e-37	-0.219972	0.718108	0.838185
ENSP00000260372.3;ENSP00000456578.1	HAUS2	25.6083	25.9767	25.8629	25.2966	25.7002	26.0825	23.1653	25.9604	25.511	25.5589	25.6192	25.5921	23.9779	25.7875	25.7819	26.021	26.3251	25.8268	25.5592	25.4083	25.8488	25.9203	25.8261	26.0196	26.2766	26.7445	26.373	26.1626	26.4287	27.2003	25.7463	26.0574	26.2738	25.9796	24.2801	25.232	25.9968	26.0143	25.9358	25.8304	25.6457	25.8969	25.8867	2.97479e-45	3.95159e-45	-0.132111	0.708704	0.830251
ENSP00000260408.3	ADAM10	28.9025	28.7665	28.7908	29.4149	28.9465	29.3058	29.469	28.996	29.1694	28.9911	28.8993	29.1547	29.9406	29.7043	29.3551	28.9589	29.118	28.9054	28.7735	29.0267	28.8815	28.9324	29.2747	28.7614	29.0834	28.9475	29.5386	29.159	29.2886	29.3891	29.5183	28.2694	28.977	28.5994	28.2198	28.9347	29.2455	29.3858	29.1172	29.0075	29.197	29.1572	29.185	9.32668e-58	1.91664e-57	-0.163879	0.351348	0.543686
ENSP00000260443.4	RSL24D1	28.152	27.7345	27.775	28.3373	27.6172	28.1567	28.8326	29.3246	28.4592	28.9521	29.0299	28.7553	28.3687	28.1349	28.4346	27.9281	28.0942	28.0528	28.726	28.7308	28.3506	28.918	29.0204	28.6078	27.8022	27.3608	27.9379	27.9649	27.8174	28.0923	28.5187	28.3312	28.6006	28.4432	28.7304	28.5245	28.5301	28.6055	28.7306	28.6099	28.8743	28.7343	28.6808	8.64382e-62	2.24228e-61	-0.718664	3.56081e-06	7.30509e-05
ENSP00000260526.6;ENSP00000449764.1	ARHGAP29	25.3085	26.8693	27.3354	25.8815	25.8661	25.3184	26.7866	25.4785	26.3352	26.2316	25.8961	25.6489	27.1981	26.0528	25.955	26.0503	23.2761	23.8917	25.2897	26.581	25.3608	25.8085	25.4606	25.5275	25.5779	24.5784	24.3506	24.9462	24.3639	26.2226	25.3247	25.1199	23.0105	25.5944	25.9731	25.7898	26.2898	25.929	25.8903	25.685	26.0681	26.0791	25.9902	4.72126e-40	5.2553e-40	0.106329	0.831692	0.907494
ENSP00000260599.6;ENSP00000404741.1;ENSP00000260598.5	KHK	26.9072	26.8847	27.0488	26.921	26.5989	27.152	26.8369	26.8247	26.706	27.2575	27.2592	26.7646	27.5211	27.2592	27.1582	27.5478	27.3273	27.4422	25.9002	26.8868	26.7913	27.5858	27.2393	27.3504	27.2848	27.259	27.6479	27.6487	27.2961	27.8299	26.1798	27.0419	26.5591	27.0069	26.7099	26.7701	25.9698	26.8397	27.1189	27.7079	27.7806	26.7424	27.0265	1.95657e-52	3.14507e-52	-0.107746	0.639578	0.784501
ENSP00000260641.5;ENSP00000367220.4;ENSP00000437383.2	ACTR2	32.3676	32.193	32.3251	31.7767	32.1967	31.615	31.7892	32.3645	32.0623	32.3347	32.3573	32.3584	31.9466	31.9047	31.836	32.1085	32.3044	32.2509	32.344	31.7378	32.2766	32.241	32.212	32.3102	32.2413	32.212	32.3235	32.3897	32.1297	32.0498	32.2197	32.1792	32.2404	32.2538	32.1974	32.2677	31.9744	31.9583	32.2576	32.1215	31.9633	31.979	32.0423	1.3178e-65	4.57825e-65	0.0366749	0.748793	0.856257
ENSP00000260643.2;ENSP00000384032.3	PREB	29.075	28.8866	29.0006	28.8249	28.9919	28.9787	28.8162	29.2207	28.995	29.2316	29.1353	28.9986	29.0723	29.0467	29.1177	29.3316	29.3582	29.2343	29.2606	29.2139	29.3261	29.1929	29.1952	28.8317	29.2857	29.1012	28.7764	28.9345	29.0562	28.6529	29.1388	29.0359	29.0061	29.0077	29.2641	28.6225	28.6362	29.1773	28.9925	28.9721	28.7811	28.6917	28.8751	1.70996e-65	5.88326e-65	0.0844784	0.418385	0.607938
ENSP00000260665.7	LRPPRC	34.9223	34.9991	35.1451	34.7128	34.955	34.7581	34.7215	34.7969	34.7853	34.8587	34.883	35.0184	34.8609	34.9105	34.8828	35.0479	35.0686	35.0054	34.9324	34.6985	34.8148	34.8724	34.8542	34.822	35.0187	35.048	34.958	34.987	34.941	34.9458	34.7084	34.7569	34.846	34.6947	34.7655	34.7022	35.0831	35.1655	35.1866	35.1306	35.1358	35.1715	35.1455	6.42943e-79	2.19836e-77	-0.230129	8.76793e-05	0.00103842
ENSP00000260731.3	KIF11	29.8044	29.9191	30.0401	29.9238	29.8891	30.0368	29.892	29.6923	29.8397	29.3662	29.3382	29.6519	29.8004	29.855	29.6692	29.7281	29.7507	29.7889	29.3075	29.4087	29.2769	29.5098	29.4909	29.4244	30.1263	30.4363	29.9137	29.5143	29.9764	29.7064	29.9578	29.853	29.9712	29.4698	29.828	29.7925	30.1821	30.3806	30.322	30.1616	30.2574	30.2425	30.2577	2.40795e-66	8.94043e-66	-0.322144	0.00331964	0.0186469
ENSP00000260746.4	ARL3	30.4034	30.4716	30.7047	30.6992	30.5768	30.5315	30.4265	30.7958	30.4263	30.6351	30.6957	30.5889	30.6759	30.586	30.5131	30.6933	30.868	30.7599	30.7066	30.2891	30.7777	30.718	30.6529	30.3238	30.7552	30.725	30.6285	30.7033	30.7697	30.6461	30.3713	30.5863	30.3491	30.2156	30.3704	30.5877	30.3516	30.1315	30.1568	30.0342	30.3724	30.549	30.2659	8.9006e-69	4.35813e-68	0.298603	0.00157424	0.0104237
ENSP00000260753.4;ENSP00000360793.3	KIF20B	22.6179	24.1016	24.2835	24.4984	25.1291	23.4835	23.6494	25.1221	23.2573	25.4646	26.1052	24.3299	26.1963	24.5193	24.6941	21.8865	24.7228	24.0739	25.595	25.0111	25.1147	25.2938	25.2417	24.0642	25.5306	23.9203	24.8578	26.5324	25.3608	24.2992	23.2593	24.5386	25.4073	24.0783	24.4232	23.1124	25.4133	25.6655	25.5445	25.1516	24.969	25.3029	25.3411	1.06618e-38	1.15245e-38	-1.32213	0.0174012	0.0660679
ENSP00000260803.4	DBR1	28.3054	28.619	28.914	29.0364	28.6922	28.9674	28.7158	29.1591	28.8756	29.2876	29.1094	28.911	28.3242	28.4421	28.9839	27.9503	28.3283	28.2436	29.021	28.8227	29.1596	29.3094	29.2365	29.1016	28.1696	28.2929	28.3447	27.9025	28.4281	28.3971	29.099	28.966	28.7886	28.5419	28.9156	28.9721	28.3127	28.0418	28.1901	28.4987	28.4388	28.0345	28.2528	3.87484e-61	9.61087e-61	0.502954	0.000655451	0.00521946
ENSP00000260818.6	DNAJC13	29.3422	29.3325	29.4685	29.2671	29.3105	29.2654	29.0123	29.0791	28.744	28.9805	29.0905	29.0824	29.151	29.26	29.1242	29.387	29.5203	29.6098	29.0519	29.148	29.1407	28.7711	29.1275	28.9382	29.3189	29.372	29.1995	29.4144	29.6633	29.3857	29.3488	29.169	29.1827	29.2351	29.3064	29.3323	29.3176	29.3115	29.3562	29.2736	29.3183	29.5209	29.3497	2.33707e-70	1.4258e-69	-0.0186537	0.807884	0.892048
ENSP00000261015.3	WDR12	30.7709	30.8996	30.685	30.714	30.8304	30.7186	30.9452	30.4918	30.5701	30.7099	30.6729	30.9311	30.4151	30.6678	30.918	30.7087	30.7592	30.5957	30.5503	30.7618	30.7637	30.6837	30.7737	30.6887	30.59	30.4954	30.871	30.8443	30.7304	30.965	30.6201	30.7472	30.6015	30.7188	30.6779	31.2655	30.9371	30.8272	30.7273	30.9462	30.9056	31.1304	30.9123	7.9566e-68	3.48937e-67	-0.142579	0.141256	0.297247
ENSP00000261017.5;ENSP00000396249.2;ENSP00000414703.1;ENSP00000391433.1;ENSP00000295851.4;ENSP00000261018.8;ENSP00000408898.1;ENSP00000261016.7	ABI2	26.3478	26.0806	26.2594	26.679	26.1386	26.4501	26.6983	26.287	26.6153	26.1315	26.3149	26.299	27.3057	26.9492	26.4905	26.1354	26.3179	26.5581	26.1704	26.0137	26.3628	26.4453	26.4876	26.3788	26.3491	26.5178	25.963	26.2204	25.7265	26.5851	26.0533	25.2554	25.7876	25.5853	26.0251	25.648	26.1418	26.0193	25.9995	25.8937	25.9518	26.3246	26.0551	2.8304e-57	5.66455e-57	0.270793	0.0992042	0.230209
ENSP00000261167.2	WBP11	31.1658	31.2312	31.3275	30.9413	31.3492	31.0796	31.2397	31.4824	31.397	31.3361	31.4852	31.5691	30.8172	30.89	30.9854	31.2587	31.1154	31.1746	31.3601	31.2958	31.6189	31.5426	31.5478	31.7078	31.2961	31.1703	31.0777	31.0989	31.1527	31.1521	31.1964	31.1684	31.2524	31.3543	31.4022	31.26	31.1799	30.8249	30.8064	31.169	31.4331	31.3052	31.1197	1.10251e-68	5.30819e-68	0.0626859	0.491312	0.670335
ENSP00000261191.7	INTS13	28.6767	28.1429	28.3356	27.9983	27.882	28.512	28.4101	27.8703	27.6008	27.6127	27.7122	27.3745	28.1979	28.0888	27.904	28.0356	28.0496	28.1282	28.0995	28.4571	28.1923	27.6005	28.078	27.1714	28.0793	28.4529	27.9092	28.2239	28.1908	28.558	27.9375	28.1576	27.9771	27.8286	28.1465	28.4194	28.1304	28.0835	28.3162	28.5031	28.7054	28.91	28.4414	4.14273e-57	8.22026e-57	-0.183489	0.305485	0.497791
ENSP00000261219.7;ENSP00000380894.4;ENSP00000410083.1	VEZT	31.7378	31.3319	31.6306	31.5619	31.0947	32.2299	32.3511	32.5896	32.4972	32.2001	32.3083	31.5718	31.7217	31.6276	32.1636	31.5955	31.9358	31.5425	32.3027	32.0021	32.0872	32.4033	32.2829	32.0996	31.6212	31.6169	31.4237	32.0563	31.508	31.134	32.0177	31.915	32.0318	32.0461	32.0603	31.9468	32.0739	31.1514	31.9985	32.1163	32.4738	31.2599	31.8456	5.3968e-58	1.122e-57	-0.247805	0.192243	0.366557
ENSP00000261249.6	TRMT5	29.4907	29.5132	29.7252	29.129	29.4766	29.3887	29.4061	29.5194	29.3464	29.411	29.3343	29.3841	29.1453	29.298	29.3155	29.0699	29.1196	29.0833	29.5912	29.495	29.5352	29.5056	29.6781	29.1751	29.4885	29.3702	29.2569	29.2461	29.4062	28.924	29.2192	29.4009	29.5237	29.0863	29.2571	29.213	29.3615	29.4207	29.3597	29.3021	29.4283	29.329	29.3669	7.71604e-69	3.81204e-68	0.0870439	0.308255	0.500822
ENSP00000261263.3	RAB21	30.8679	30.7212	30.6755	30.5419	30.5716	30.149	30.6932	30.7892	30.5803	30.7359	30.6769	31.224	30.2528	30.3743	30.9089	30.7922	30.6256	30.8563	30.7604	30.556	30.931	30.8487	30.7535	30.658	30.3638	30.5155	30.6106	30.4542	30.4181	30.8823	30.4523	30.9468	30.5689	30.4269	30.7151	30.9408	30.6215	30.36	30.0831	29.9655	30.47	30.4282	30.3214	8.80071e-63	2.4365e-62	0.266447	0.0471292	0.137657
ENSP00000261303.8;ENSP00000445147.2	PSMC1	32.7492	32.7896	32.9438	32.7983	32.6979	32.8089	32.7642	32.7832	32.92	32.7531	32.7323	32.7616	32.7187	32.9043	32.8331	32.7194	32.8483	32.7569	32.6331	32.7457	32.7687	32.7497	32.8161	32.627	32.8114	32.851	32.9193	32.9069	33.0618	32.8021	32.6697	32.5565	32.6522	32.6378	32.6523	32.82	32.6341	32.6988	32.6539	32.5889	32.7944	32.838	32.7014	6.47205e-79	2.2005e-77	0.0965727	0.0534162	0.149803
ENSP00000261308.4;ENSP00000442371.1;ENSP00000444496.1	PPWD1	28.8539	28.6514	29.2176	27.5748	28.9327	28.5215	28.5304	28.9298	28.4113	29.2335	29.0283	29.1999	27.8832	28.2007	27.8746	29.0615	29.1799	29.1876	29.1044	27.8717	28.8941	28.6236	28.9775	28.801	28.8306	28.4409	28.6326	28.9896	28.5611	28.9592	28.7838	28.4436	28.7976	28.5508	28.5929	28.0817	28.5673	28.2982	28.7233	28.6526	28.7499	28.6784	28.6116	1.41408e-52	2.28396e-52	0.0136991	0.954661	0.975116
ENSP00000261313.2	PEBP1	33.7349	33.764	33.8089	33.5252	33.6691	33.3785	33.5368	33.5147	33.4034	33.7763	33.526	33.9591	33.4292	33.4694	33.587	33.8678	33.9735	33.7991	33.7082	33.4129	33.6916	33.7073	33.7346	33.6983	33.3811	33.531	33.7999	33.5454	33.5987	33.5562	33.2868	33.3759	33.286	33.2412	33.3057	33.2837	33.0981	33.1388	33.2219	33.2063	33.1564	33.3016	33.1872	3.82249e-70	2.27247e-69	0.45959	7.21695e-06	0.000126878
ENSP00000261366.5;ENSP00000378761.1;ENSP00000486528.1	LMNB1	33.7688	33.7377	33.7542	33.6566	33.6559	33.652	33.7275	33.7068	33.7687	33.7217	33.6498	33.7125	33.6849	33.6549	33.8426	33.6584	33.8447	33.7101	33.7002	33.4485	33.7658	33.7385	33.7579	33.7165	33.6827	33.6288	33.7443	33.7299	33.6259	33.6929	33.6139	33.4902	33.5225	33.419	33.423	33.6466	33.5981	33.5846	33.5117	33.4517	33.5556	33.5545	33.5427	1.20245e-80	6.92011e-79	0.1615	0.000842413	0.00641294
ENSP00000261396.3	NUP133	30.805	30.7944	30.921	30.5847	30.8235	30.8192	30.5281	31.0669	30.5364	30.7992	30.8505	30.8693	30.6404	30.787	30.5403	30.9756	30.8697	30.9607	30.9731	30.6343	30.794	30.9196	30.8028	30.7785	30.9665	31.1303	30.9817	30.967	31.0096	30.6527	30.7701	30.8954	30.7819	30.632	30.8561	30.8478	31.0824	31.197	31.1809	31.0585	31.3168	31.0598	31.1492	6.4833e-70	3.71914e-69	-0.357924	0.000129128	0.00145257
ENSP00000261416.7;ENSP00000426285.1;ENSP00000426384.1;ENSP00000423713.1	HEXB	29.793	29.8191	29.9889	30.1542	30.1415	29.7368	29.8208	29.9279	29.3067	30.1516	30.1081	29.9564	29.9575	29.8678	30.0557	29.9321	29.9347	29.94	29.7549	29.5044	29.6644	29.7704	29.8248	29.8534	29.9974	30.0549	30.0869	29.9279	30.0453	30.1503	29.7127	29.5402	29.7654	29.9756	29.9739	29.6113	30.1258	30.0514	30.0718	29.8994	30.1768	30.2989	30.104	7.52346e-67	2.95087e-66	-0.16508	0.102214	0.235299
ENSP00000261424.4;ENSP00000371321.1	RFC1	27.4021	27.4563	26.9046	27.8347	27.4287	27.665	27.4652	27.6898	27.7396	27.574	27.5536	27.4953	27.5884	27.8361	27.6699	27.4469	27.8314	27.5652	27.5347	27.7434	27.5973	27.7782	27.8238	27.5344	27.8025	27.9929	27.9096	27.7309	28.1161	27.9745	27.5874	27.1421	27.2075	27.5558	27.2069	27.7025	28.0566	28.0897	27.9452	27.9897	28.0497	28.0897	28.0368	9.29198e-65	2.99441e-64	-0.58818	2.64241e-06	5.67088e-05
ENSP00000261427.5;ENSP00000425301.1;ENSP00000390483.2;ENSP00000421203.1	UBE2K	29.5041	29.1536	29.2853	29.1314	29.2539	29.5592	29.1829	29.1973	29.2033	29.0906	29.2201	29.1243	29.4791	29.6734	29.5963	29.261	29.4066	29.1813	29.3131	29.1866	29.1958	29.1165	28.9382	29.1756	29.313	29.3764	29.1931	29.1263	29.1756	30.1163	28.3555	28.6463	29.0108	28.5951	28.8592	29.0867	29.2621	29.6966	29.9788	29.4973	29.7367	29.5514	29.6205	2.84023e-62	7.57895e-62	-0.305881	0.0252014	0.0872035
ENSP00000261461.2;ENSP00000442866.1	PPP2R5A	27.3416	26.9893	27.1171	23.9385	27.3341	25.3036	24.1349	26.6866	26.9529	26.489	26.9132	26.7437	24.9042	23.93	25.1059	26.7686	27.5838	27.5422	27.6632	26.0433	26.812	27.4006	27.6993	27.4387	26.9402	25.8456	26.2545	26.7908	26.349	25.7634	22.6354	26.8266	27.4323	23.4261	25.0748	26.097	26.257	25.9516	26.0279	26.0981	25.8118	26.6228	26.1282	2.74011e-35	2.83473e-35	0.209187	0.76182	0.864854
ENSP00000261479.4;ENSP00000452603.1;ENSP00000450528.1;ENSP00000451254.1;ENSP00000485817.1;ENSP00000451432.1;ENSP00000444844.1	PSMA6	32.82	33.0309	32.8323	33.2101	32.8951	33.1792	32.9923	32.8859	33.2956	33.0765	33.1069	33.0821	33.2546	33.2674	33.2508	33.1084	33.1788	33.1353	32.9049	33.3627	33.021	33.046	33.0307	33.1865	33.1458	33.1746	33.0896	33.1988	32.994	33.2362	33.1127	33.1057	33.1593	33.347	33.3057	33.2313	33.0009	32.9905	32.9755	32.9378	33.0013	33.1108	33.0028	1.14959e-73	1.16149e-72	-0.00816831	0.906263	0.951757
ENSP00000261483.4	MAN2A1	26.0756	25.6763	25.8294	26.3713	26.2218	25.8137	26.5222	26.0702	26.368	26.3574	24.9061	25.3041	25.8646	26.2428	26.3304	25.0772	26.6791	25.5279	25.4043	26.3242	26.0294	24.7888	25.3768	25.4692	25.985	25.8434	26.1752	26.1522	26.0806	26.7632	26.0289	26.8703	26.5362	26.7393	26.3673	26.5122	26.323	26.534	26.2577	26.2066	26.6547	25.9749	26.3251	3.295e-50	4.99305e-50	-0.327109	0.211937	0.390811
ENSP00000261489.2;ENSP00000397435.2;ENSP00000483407.1;ENSP00000481585.1	TSC22D1	26.2823	26.0172	26.3425	25.6566	26.0911	24.9885	23.3499	27.3138	25.9785	27.0043	27.1297	26.8837	23.3514	22.6183	25.5827	26.1451	25.9434	26.1386	27.2116	24.749	27.413	27.3659	27.0858	27.4328	26.3585	26.117	26.0599	26.5114	25.9152	25.3462	26.5418	26.5054	26.1365	26.6656	23.3139	26.4375	25.5084	23.5698	23.479	23.8638	26.03	25.8417	24.7155	7.73617e-35	7.97196e-35	1.18089	0.0855966	0.208146
ENSP00000261520.4;ENSP00000452714.1;ENSP00000454162.1	ICE2	25.4987	24.9535	25.2174	26.0923	25.0938	25.752	25.4168	24.7781	25.3561	25.5323	25.1621	25.4258	25.8325	25.6816	25.4167	24.7815	25.3694	25.1996	25.5108	25.7378	25.1528	25.898	26.2764	25.2998	25.8027	26.4415	25.8041	25.7507	26.1019	26.3983	25.5403	25.4047	26.1861	26.1071	25.4644	25.4088	25.9802	26.205	26.3859	26.178	25.6619	26.6851	26.1827	2.88428e-53	4.78631e-53	-0.748058	0.00104324	0.00762522
ENSP00000261531.7;ENSP00000452059.1	SNW1	30.3092	30.4096	30.3729	30.0901	30.3551	30.3004	30.5327	30.6505	30.7011	30.7893	30.673	30.7214	30.1176	30.1012	30.2286	30.5026	30.3257	30.3666	30.7251	30.8287	30.6258	30.7368	30.6456	30.3935	30.5274	30.2758	30.5496	30.4136	30.3541	30.0775	30.5504	30.5742	30.4911	30.6793	30.8098	30.4803	30.7373	30.7598	30.7528	30.7353	30.733	30.8794	30.7662	1.98521e-71	1.40029e-70	-0.460038	4.41054e-07	1.26505e-05
ENSP00000261537.6	MIB1	29.7118	29.5267	29.6523	28.6983	30.8827	29.038	28.2644	29.2513	29.3607	30.0383	29.7666	29.8636	29.0006	27.7766	27.8552	29.2554	29.5926	29.7244	29.9266	30.9917	29.5879	29.5765	29.4076	34.3853	30.2776	29.9728	30.3781	30.5075	30.1615	26.3694	29.6631	29.4528	28.7619	30.0585	25.7748	29.6042	29.8045	30.2753	29.2314	29.9859	29.4006	29.4602	29.693	1.16734e-36	1.22334e-36	-0.108005	0.880043	0.93735
ENSP00000261590.8	DSG2	30.7261	30.7755	30.6581	30.7726	30.7501	30.7399	30.1538	30.5067	30.6972	30.432	30.4933	30.4909	30.383	30.5752	30.574	30.7807	30.8204	30.6136	30.5756	30.3015	30.417	30.4679	30.5495	30.4121	30.5861	30.7217	30.72	30.6265	30.6664	30.7277	30.4806	30.8479	30.8727	30.8082	30.6767	30.8927	31.0578	30.9371	31.0306	31.1506	31.1061	31.2213	31.0839	3.02265e-72	2.42936e-71	-0.346865	2.36927e-05	0.000339783
ENSP00000261597.4	NDC80	24.3144	24.4667	25.772	23.4949	21.8436	24.3688	25.7445	24.4025	23.7438	24.1047	24.6519	24.3316	22.5621	24.3754	25.2782	23.155	25.1632	24.5656	23.4973	24.5638	25.3406	24.1187	23.2206	24.5009	22.3016	23.1045	24.3329	24.3987	23.5864	24.4528	24.2224	23.007	24.5783	24.241	23.7029	24.896	26.1705	26.1501	25.9455	26.1766	26.1776	25.8645	26.0808	4.37672e-40	4.87717e-40	-2.03736	0.000235257	0.00238089
ENSP00000261601.6;ENSP00000464447.1;ENSP00000373083.2;ENSP00000383125.3	USP14	32.1035	32.1374	32.2319	32.0116	32.2024	31.8198	31.7808	32.1384	31.8521	32.071	32.2707	32.2723	31.6856	31.9028	31.8849	32.2963	32.3318	32.3596	32.1866	31.7388	32.2509	32.2453	32.2658	32.2297	32.2186	32.2167	32.4244	32.3437	32.3536	32.279	32.0444	32.128	32.0639	32.1327	32.0784	32.3048	32.4292	32.3785	32.2901	32.2405	32.3564	32.1373	32.3053	2.12473e-67	8.82556e-67	-0.220919	0.0368934	0.116412
ENSP00000261609.7;ENSP00000487606.1;ENSP00000496936.1	HERC2	29.3516	29.832	29.7234	29.4495	29.5367	29.3448	29.5278	30.2638	29.0076	29.0781	29.3815	27.456	28.9442	30.1523	28.2586	29.3221	29.9538	29.4058	29.3032	29.6837	29.7786	28.8459	29.3626	29.2805	29.4942	29.488	29.5944	29.2041	30.2299	30.0101	28.7267	29.3889	29.7311	29.2015	25.5351	29.414	30.316	30.2635	29.9456	29.8687	30.2096	30.32	30.1539	5.25995e-44	6.69327e-44	-0.614231	0.174959	0.345579
ENSP00000261622.4	SLC7A5	31.2835	31.7192	31.9465	32.0278	31.8524	31.7524	31.69	31.8466	31.8422	31.6082	31.5666	31.4226	31.6413	31.9113	31.8142	31.7564	31.846	31.3766	31.4777	32.1463	31.6066	31.5535	31.8724	31.6242	31.8039	31.6115	31.7293	31.8126	31.834	31.774	31.6831	31.8158	31.5453	32.0913	32.2008	32.1509	32.0599	32.1309	31.6632	32.0861	31.9592	31.7677	31.9445	1.72759e-64	5.43565e-64	-0.180844	0.14696	0.305834
ENSP00000261623.3	CYBA	26.8598	27.537	27.6392	27.7301	27.4516	27.8066	27.7396	25.9568	27.5099	26.1908	26.4274	27.2557	27.8521	27.6686	28.1564	27.1417	27.1415	27.3204	25.6353	27.9507	26.2545	26.381	26.0318	26.5809	27.0826	27.8443	25.9565	26.8269	26.3487	22.3762	26.826	27.9942	27.1702	27.3437	27.131	27.4814	27.7699	27.8217	27.0204	26.9005	27.7258	27.583	27.4702	1.92641e-40	2.16945e-40	0.0338391	0.94763	0.972373
ENSP00000261632.5;ENSP00000323580.6;ENSP00000437719.2	IFT88	24.4954	24.3881	22.6272	24.1571	25.315	23.5406	23.1897	24.4861	23.5385	25.2792	22.6226	25.3986	24.8516	23.5711	23.5472	24.0158	24.3863	25.4693	22.5247	24.5638	23.3812	25.5934	23.6433	25.2217	24.7759	25.2342	24.2139	25.475	25.4685	26.4777	25.2405	25.3938	25.2095	23.5036	25.4323	23.9936	25.0936	24.9401	25.1499	23.9367	25.3237	24.9547	24.8998	8.47003e-39	9.18156e-39	-0.812515	0.124998	0.273001
ENSP00000261637.4	UTP20	30.2261	30.3112	30.4507	30.2858	30.3594	29.9524	30.4076	30.3414	30.4312	30.3845	30.423	30.5708	29.9001	30.0091	29.8268	30.0057	29.9571	30.068	30.5276	30.2742	30.3452	30.376	30.2988	30.1857	30.2909	30.6029	30.3175	30.3124	30.3539	30.4341	30.3638	30.4026	30.4421	30.1884	30.3688	30.4338	30.9602	31.018	30.9455	31.0653	31.0798	30.9845	31.0089	3.01171e-74	3.41967e-73	-0.744638	6.48211e-14	8.34675e-12
ENSP00000261647.5	TTC19	27.1486	26.6913	26.7281	26.4252	27.1737	26.6428	26.6722	26.9617	27.0038	27.1454	27.2824	24.2748	27.4028	26.8443	27.1612	26.6592	26.7334	27.531	26.733	23.9391	26.7579	26.7392	26.9044	26.641	26.8721	26.8957	27.1611	27.342	27.1246	26.9222	26.1563	26.751	26.0434	26.7782	27.0223	26.4061	26.7068	27.1414	27.1417	27.0047	26.1019	27.1458	26.8737	3.31876e-44	4.25083e-44	-0.0721117	0.854444	0.920287
ENSP00000261667.3	KPNA3	30.767	30.8656	30.7714	31.1938	30.9629	30.9462	30.8285	30.8615	30.9117	30.7359	30.9637	30.8304	31.3127	31.176	31.3336	31.0601	31.0774	31.0458	30.9088	31.1027	31.0434	31.0664	31.0816	31.1709	31.0583	30.6811	30.9471	30.7066	30.7413	30.7938	31.178	31.1447	30.9582	30.9999	30.8557	31.1548	31.1197	30.9371	31.1066	30.8527	31.0707	31.0044	31.0152	2.94348e-72	2.37203e-71	-0.097385	0.178929	0.350344
ENSP00000261699.4;ENSP00000405559.3;ENSP00000267436.4;ENSP00000452483.1;ENSP00000450494.1	L2HGDH	28.8323	28.7209	28.853	28.7772	28.8625	28.4992	28.8326	28.8008	28.5457	28.4875	28.7661	28.6103	28.8838	28.7787	29.0558	28.8116	29.0314	28.8344	28.9785	28.4892	28.5649	28.4674	28.6829	28.4681	29.061	28.9633	28.8285	29.0716	29.0816	28.9427	29.0064	28.8366	28.9377	28.476	28.8127	28.7954	28.7871	28.5247	28.6503	28.526	28.7087	29.1407	28.7229	1.08971e-66	4.20861e-66	0.034621	0.71731	0.8379
ENSP00000261700.3;ENSP00000451715.1	RTRAF	32.0403	32.0149	31.8831	31.7368	32.0012	31.5479	31.7571	31.9587	32.046	32.0741	32.0308	32.0854	31.7303	31.7568	31.6047	32.2341	32.2427	32.1121	32.1673	31.7684	32.0945	32.2628	32.1081	32.0212	32.0022	32.0641	32.0994	31.9307	32.1398	31.7376	31.5093	31.7341	31.67	32.0357	31.9696	31.7387	31.565	31.7223	31.6793	31.591	31.6062	31.5401	31.6173	8.21673e-67	3.21031e-66	0.253379	0.0195951	0.0724876
ENSP00000261708.4	UTP6	29.7026	29.5861	29.4502	29.2457	29.4034	29.6437	29.6699	29.426	30.2392	29.4549	29.5234	29.781	29.5329	29.5586	29.565	29.6378	29.3953	29.5229	29.6162	29.7689	29.6809	29.5434	29.7178	29.8177	29.3506	29.1849	29.5204	29.2555	29.3549	29.8617	29.6407	29.8025	29.2108	29.317	29.5512	29.4031	29.4815	29.4251	29.5464	29.4875	29.6985	29.4002	29.5066	9.0857e-65	2.93262e-64	-0.00127541	0.990862	0.994807
ENSP00000261714.6;ENSP00000468681.1;ENSP00000462442.1;ENSP00000468486.1	BLMH	30.8874	31.123	31.1323	30.4939	31.1223	30.7447	30.7663	31.0297	30.8046	31.137	31.1317	31.0876	30.6949	30.7119	30.7002	30.9235	30.8183	30.9609	30.8395	30.906	31.1106	30.8846	30.9038	30.9791	31.0846	30.8921	30.9872	30.9686	30.8132	30.5813	30.7735	30.8446	30.7775	31.1924	31.1236	30.8663	30.8958	31.1924	31.0364	30.8751	30.652	30.9323	30.9307	7.94563e-67	3.10639e-66	-0.0134018	0.89543	0.946709
ENSP00000261716.3;ENSP00000438819.1	TAOK1	29.2024	29.3758	29.386	29.3039	29.377	28.7842	28.5974	28.293	28.6748	28.2615	28.2093	28.3595	28.8826	29.041	29.0086	28.8878	29.383	29.2994	28.2994	28.5661	28.8997	28.6616	28.8366	28.7374	29.0825	28.9393	29.3075	29.0888	29.1303	29.0536	28.5925	28.6579	28.8044	29.0935	28.9402	28.8903	28.997	28.9895	29.0742	28.9005	28.923	29.1644	29.0081	5.28321e-65	1.74435e-64	0.230094	0.0385637	0.120427
ENSP00000261733.2;ENSP00000403349.3	ALDH2	32.8735	32.7674	32.7864	32.6086	32.6928	32.778	32.3255	32.6806	32.6801	32.664	32.6874	32.788	32.6731	32.5724	32.8815	32.7867	32.6665	32.9502	32.7186	32.4737	32.6181	32.5549	32.6289	32.6466	32.8384	32.8101	32.7955	32.9432	32.7828	32.7365	32.5819	32.5789	32.6674	32.761	32.6657	32.6856	32.3804	32.3479	32.4485	32.396	32.3805	32.5001	32.4089	1.15961e-75	1.80875e-74	0.342221	1.54898e-06	3.66187e-05
ENSP00000261735.3;ENSP00000449018.1	ERP29	32.4018	32.2784	32.2091	32.1242	32.1722	32.0753	32.1308	32.3638	31.8237	32.2513	32.315	32.3361	32.0491	32.1017	31.961	32.3446	32.3889	32.3941	32.3795	31.7826	32.0981	32.2782	32.1698	32.3564	32.2761	32.3514	32.3759	32.3998	32.2727	32.1756	32.4027	32.1351	32.3059	31.9492	32.0535	31.9942	31.844	31.952	31.842	31.6611	31.8152	32.0336	31.858	5.6976e-68	2.53916e-67	0.352156	0.000867555	0.00655486
ENSP00000261745.4	NAA25	30.0741	29.7594	30.0647	30.0545	29.9211	30.167	30.0467	30.0184	30.25	29.911	30.0885	29.769	30.103	30.2077	30.1274	30.1396	30.2326	30.2893	30.2302	29.7964	29.974	29.9552	30.0719	29.9104	30.3301	30.1158	30.2655	30.1152	30.2231	30.0486	29.9446	29.9742	29.8882	29.9017	29.8585	29.6856	30.2588	30.3037	30.1528	30.2808	30.2115	30.2421	30.2416	2.30074e-72	1.88929e-71	-0.234826	0.00162571	0.0106827
ENSP00000261769.4;ENSP00000481063.1;ENSP00000414946.2;ENSP00000480664.1;ENSP00000478360.1	CDH1	29.0013	28.793	28.9343	28.7514	28.7027	28.7759	28.6124	28.6919	28.4303	28.8407	28.8942	28.8388	28.4855	28.6501	28.3566	28.8899	28.7848	28.8543	28.4515	28.112	27.9904	28.3782	28.2108	28.5581	28.5256	28.8693	28.9137	28.7272	28.7883	29.0047	28.3369	28.6083	28.5251	28.773	28.9145	28.703	29.013	29.166	29.3131	29.2802	29.1085	28.7678	29.1081	6.58691e-65	2.15365e-64	-0.281663	0.0133624	0.054536
ENSP00000261772.7	AARS	33.5912	33.5543	33.5867	33.4135	33.6069	33.3057	33.2763	33.5397	33.3496	33.4955	33.502	33.485	33.3496	33.2932	33.4077	33.5455	33.57	33.5802	33.4069	33.1428	33.4975	33.3154	33.3242	33.4146	33.4265	33.4195	33.6369	33.5083	33.4537	33.4616	33.307	33.2531	33.242	33.2283	33.2522	33.359	33.5147	33.5108	33.4893	33.475	33.4842	33.4946	33.4948	4.05031e-77	8.94659e-76	0.0149447	0.789999	0.880655
ENSP00000261776.5	VAC14	27.8664	27.6023	27.7473	27.6904	27.4877	27.8233	27.5777	27.7594	28.0794	27.6564	27.6319	27.3885	27.87	28.0553	27.6671	27.682	27.7621	28.1444	27.7496	27.4817	27.9204	27.474	27.2884	27.3935	27.8608	27.809	27.5026	27.9135	27.3975	28.989	27.3931	27.7388	27.9805	27.918	27.9798	28.0325	27.8665	27.3731	27.8532	27.6322	27.8346	27.6782	27.7063	1.44549e-57	2.94351e-57	-0.00339317	0.983883	0.991254
ENSP00000261778.1	TANGO6	25.3758	26.2984	26.5679	25.8403	25.7896	25.162	24.7055	25.2412	25.7177	23.8389	25.2334	26.0513	25.1498	25.3485	24.3809	24.1998	23.9837	25.3211	24.9332	23.9155	24.6863	23.6455	25.4507	24.1606	25.5814	25.3919	25.577	25.2423	25.6449	26.2347	25.4933	25.0673	25.3535	24.3996	26.632	24.9154	25.2624	25.7777	25.7687	25.2532	25.1122	24.8864	25.3434	4.67045e-45	6.16076e-45	0.495586	0.163105	0.328541
ENSP00000261813.4;ENSP00000428707.1	PFDN1	31.3731	31.4028	31.6037	30.6467	31.1486	30.4745	31.0538	31.009	30.751	31.3001	31.1155	31.3882	30.8575	30.8466	30.8746	31.1447	31.3307	31.245	30.904	30.6857	31.4035	31.1693	31.0938	31.0903	30.9703	31.0181	30.9653	30.995	31.084	30.8121	30.6677	30.7706	30.7807	30.8653	30.7868	31.2784	30.8363	30.881	30.6792	31.0264	31.0539	30.4422	30.8198	7.31729e-61	1.79184e-60	0.28838	0.0616164	0.164759
ENSP00000261817.2;ENSP00000440485.1;ENSP00000443081.1;ENSP00000440500.1;ENSP00000445058.1;ENSP00000443968.1	PSMD9	30.3243	30.6681	30.682	30.6149	30.5576	30.7407	30.9204	30.465	30.3897	30.4107	30.2896	30.46	30.6603	30.5831	30.7414	30.518	30.3297	30.5001	30.4373	30.5095	30.3827	30.4921	30.313	30.2716	30.418	30.2534	30.6005	30.4393	30.4747	30.9973	30.5476	30.5021	30.5048	30.4503	30.7511	30.4471	30.2546	30.0887	30.2956	30.3487	30.6701	30.5957	30.3756	3.38056e-66	1.2392e-65	0.22236	0.0388739	0.120959
ENSP00000261839.7	MYO5C	28.792	28.8505	27.6005	27.9386	28.1559	27.0793	28.4022	28.302	27.9446	28.474	28.5842	27.202	28.3451	28.0023	28.3372	27.9698	29.1077	28.6727	28.326	26.5232	28.9293	28.1179	28.3471	27.0592	26.2011	28.1768	28.161	28.8256	29.0279	27.3101	26.8259	28.1104	28.158	27.8609	26.8011	28.2924	28.1138	28.1804	28.6951	28.069	28.3698	28.3534	28.2969	1.27051e-44	1.65109e-44	-0.227443	0.572966	0.733461
ENSP00000261842.5;ENSP00000452976.1	AP4E1	25.7304	25.362	25.3475	25.4165	25.0346	23.6934	25.3613	25.632	25.3861	24.9386	24.7202	25.5148	25.6727	25.9532	23.0044	25.2464	25.0924	25.1247	25.0018	25.6141	25.5863	25.1754	24.5218	23.6573	24.8968	23.3447	25.4274	24.3504	25.3275	26.4694	25.5342	25.1731	25.2996	25.1812	25.2142	27.7257	25.7225	25.9318	25.4171	26.255	25.8238	25.7603	25.8184	5.0807e-41	5.82026e-41	-0.721013	0.128153	0.276781
ENSP00000261854.5;ENSP00000453932.1;ENSP00000453927.1	SPPL2A	25.5326	25.5373	25.7279	26.2904	25.7317	26.1034	25.5974	25.4487	25.6114	25.5401	25.8098	25.8426	26.1313	25.9257	26.0416	25.7905	25.8224	26.005	26.07	25.4415	26.1198	26.3643	26.1809	25.6847	25.9825	26.1652	25.846	26.0729	26.4685	26.2351	25.1268	25.1265	24.9785	25.5768	25.1874	25.9775	26.7571	26.2484	26.2844	26.5342	26.9695	26.3517	26.5242	1.09049e-57	2.23188e-57	-0.703658	8.52181e-05	0.00101925
ENSP00000261868.5;ENSP00000440221.1;ENSP00000414548.3	EIF3J	31.7621	31.6421	31.5449	31.4201	31.5196	31.469	31.7247	31.7909	31.6354	31.7665	31.7318	31.982	31.5538	31.7147	31.7883	31.8714	31.8407	31.9509	31.8898	31.6887	31.9545	31.8481	31.976	31.8527	31.7362	31.674	31.9137	31.9626	31.9412	31.8405	31.6915	31.7413	31.7233	31.8102	31.6433	31.8556	31.7267	31.6297	31.6515	31.642	31.5935	31.5927	31.6393	1.31973e-74	1.61354e-73	-0.0797132	0.207436	0.385756
ENSP00000261875.5;ENSP00000456568.1;ENSP00000455530.1	HACD3	32.5469	32.5873	32.7464	32.4359	32.5085	32.4993	32.244	32.3686	32.334	32.4689	32.3637	32.7004	32.3472	32.2285	32.4884	32.5764	32.6422	32.6803	32.6254	32.0437	32.7471	32.7104	32.6733	32.4859	32.8	32.7088	32.7731	32.7429	32.5639	32.2219	32.4476	32.662	32.6163	32.8028	32.4864	32.6221	32.2632	32.4561	32.4213	32.339	32.3017	32.3537	32.3558	7.71718e-68	3.38683e-67	0.198222	0.0532009	0.149482
ENSP00000261880.5;ENSP00000453263.1;ENSP00000440735.1	AAGAB	27.4333	26.9127	26.4963	27.055	26.8397	26.8979	26.4271	27.0943	27.0987	27.1017	26.4019	27.1087	27.1747	26.9728	27.1858	27.0519	27.5104	27.1099	27.03	27.1674	27.317	27.0181	27.3912	26.7286	26.8048	27.0905	27.0397	26.6907	26.9539	27.0269	26.4424	26.1105	26.3914	26.2299	27.989	27.5636	27.2311	28.0247	27.4045	27.3515	27.6596	27.1921	27.4773	5.67725e-53	9.31888e-53	-0.538108	0.0216393	0.0780026
ENSP00000261881.4;ENSP00000457406.1	TIPIN	25.809	25.3831	26.0024	25.0145	25.9306	24.9537	24.6968	24.7994	25.4712	26.0266	25.0002	25.4878	25.2693	25.7032	25.4598	25.9087	26.1536	26.3439	25.9136	24.8731	25.8115	25.917	26.5502	26.0832	25.7323	25.5465	26.1209	25.8096	26.2844	26.1087	25.5888	24.884	25.4268	25.2726	25.7998	26.3607	27.0401	26.3348	26.8189	26.4755	26.7695	26.804	26.7071	1.01824e-50	1.56049e-50	-1.19158	3.70962e-05	0.000497796
ENSP00000261884.3;ENSP00000453106.1	TRIP4	28.0444	28.9118	28.4683	27.0312	28.1591	27.936	27.1058	27.6976	27.962	27.796	27.9266	27.8175	27.6864	27.96	27.6641	28.1019	28.0934	27.5465	28.1126	27.8822	28.0193	28.503	27.5717	28.1001	27.7842	27.5562	27.3201	27.6305	27.201	27.8338	27.8948	27.0565	28.2179	28.2546	28.0805	27.9352	27.6653	28.9317	28.0031	28.1572	27.5031	28.1132	28.0623	1.28563e-52	2.07761e-52	0.029519	0.900335	0.948942
ENSP00000261890.2;ENSP00000456420.1;ENSP00000454381.1;ENSP00000456638.1	RAB11A	25.8796	24.0117	24.8523	27.0892	23.177	26.6878	26.6854	25.8176	26.3757	25.7732	23.6049	26.8808	26.7883	26.4833	26.4878	27.5037	27.3471	27.1724	24.0323	26.4679	27.0667	26.1699	27.0695	26.9383	27.5766	27.7677	26.9903	26.4089	23.1981	25.8411	26.5729	25.4799	26.4691	26.0783	26.2099	27.1395	27.7182	27.3223	27.3326	27.0925	27.6472	26.9683	27.3469	4.84791e-37	5.10519e-37	-2.06393	0.00265536	0.0156681
ENSP00000261893.4;ENSP00000392956.2	LACTB	30.9651	30.826	30.8967	31.2519	30.8425	31.0483	30.9639	31.098	31.3612	30.8633	31.1155	30.8989	31.4168	31.2769	31.404	31.0416	31.0466	31.155	30.9845	30.8778	31.0912	30.9923	31.0039	31.0403	31.1212	31.2424	30.875	30.969	30.7976	31.1274	30.8027	30.9191	30.8024	30.7784	30.753	30.8717	30.851	30.8326	30.5714	30.7535	30.7187	30.9093	30.7727	5.062e-70	2.95137e-69	0.198993	0.0199715	0.0736546
ENSP00000261900.3	CCNT1	28.6227	28.6703	28.5806	28.9092	28.8798	28.7193	29.321	28.9552	29.091	29.0366	29.1666	29.0669	28.5787	28.516	28.4656	28.0894	28.3531	28.3965	28.7731	29.2025	29.0102	28.8784	29.1556	28.9828	28.2601	28.409	28.2876	28.0721	28.4441	28.2465	28.6035	28.3107	28.6673	28.7311	28.8097	28.5795	28.8661	28.8979	28.6469	28.6074	28.5888	28.8681	28.7459	5.05343e-68	2.26879e-67	-0.0155613	0.858999	0.923714
ENSP00000261942.6	FAF2	29.8341	29.9077	29.667	29.684	30.0467	29.4803	29.7585	29.6626	29.6681	29.6871	29.781	30.0267	30.1125	30.1752	29.8865	29.3133	29.6084	29.8343	30.0081	29.8157	29.5191	29.5182	29.4794	29.7464	29.9025	29.7258	29.7499	30.0836	29.8151	29.7836	29.9195	29.9161	29.5836	29.7921	29.904	29.7791	29.5601	29.6542	29.9309	29.8945	29.3576	29.9867	29.7306	1.28197e-63	3.75533e-63	0.0393352	0.745357	0.853562
ENSP00000261965.3;ENSP00000497715.1;ENSP00000364821.3;ENSP00000478276.1	TUBGCP3	27.3948	27.5526	27.3584	27.5326	27.7542	27.3635	26.9327	27.2289	26.7703	27.2842	27.5405	27.4704	27.0358	27.422	26.5564	27.2018	26.7332	27.0533	27.1107	27.4269	27.5391	27.3242	27.452	27.4787	27.0097	27.5011	27.0933	27.1973	27.3342	27.8576	26.7233	26.2164	25.6114	27.0227	27.1096	26.9902	27.358	27.6945	27.4157	27.5388	27.1836	27.2566	27.4079	6.99166e-56	1.29597e-55	0.0848266	0.648232	0.789689
ENSP00000262027.5	MARS	32.1225	32.2051	32.3543	31.8771	32.1982	31.8061	31.9719	32.0962	31.728	32.1643	31.9837	32.1447	31.9279	31.8941	32.0736	32.1431	32.1976	32.2045	32.0746	31.613	32.2011	32.125	32.2205	32.0586	32.3722	32.3605	32.2721	32.362	32.2458	32.2373	31.9277	32.028	31.9496	31.7044	31.8803	31.7574	31.9852	32.0531	31.9779	31.9426	32.035	32.2373	32.0385	3.22468e-69	1.67517e-68	0.0553806	0.540448	0.707503
ENSP00000262030.3;ENSP00000446489.1	ATP5F1B	35.1666	35.0819	35.256	35.0723	35.0333	35.0784	34.9386	35.2697	35.0252	35.2456	35.236	35.2329	34.8854	35.0145	35.1011	35.3829	35.4119	35.3488	35.3855	34.9032	35.2644	35.2829	35.3872	35.2223	35.3708	35.3786	35.3694	35.3316	35.224	34.9413	35.0672	34.979	35.0201	34.8673	34.8708	34.914	35.0199	35.1024	35.0974	35.0169	34.942	35.1571	35.0559	1.52101e-71	1.09325e-70	0.0588061	0.489071	0.668592
ENSP00000262031.5;ENSP00000447426.1;ENSP00000449678.1	RBMS2	26.4652	25.9316	26.512	27.0012	26.4038	26.9384	26.7919	26.1526	26.791	26.323	26.6223	26.0874	26.8928	26.9315	26.9039	26.4663	26.6151	26.5282	26.0468	25.7839	26.2039	26.5694	26.5602	26.4644	26.6366	26.2873	26.9498	26.5533	26.5151	27.0149	26.8154	25.9314	26.2861	25.7611	26.2118	26.5909	26.9348	26.5609	26.9916	26.7459	26.6454	26.1028	26.6636	2.86128e-55	5.14912e-55	-0.121525	0.519355	0.690345
ENSP00000262039.3;ENSP00000492528.1;ENSP00000381845.2	PIK3C3	26.6581	26.8507	26.5976	26.5346	26.573	26.0782	27.2567	26.6566	25.0564	27.0076	26.4017	26.6811	26.8065	26.8535	26.6557	26.4837	26.5304	26.4138	26.3167	26.7214	26.5088	26.276	26.0997	25.906	26.4785	27.0715	26.5941	26.4808	26.2422	27.577	26.8706	27.1184	26.9895	27.6612	27.0772	26.7312	26.8403	26.9031	26.7447	27.1735	27.1628	27.1763	27.0001	5.79638e-52	9.18798e-52	-0.45141	0.0629766	0.16711
ENSP00000262056.9;ENSP00000388806.3;ENSP00000412530.3;ENSP00000449746.1	EIF4B	33.4013	33.3376	33.5715	33.5982	33.47	33.6497	33.5078	33.2688	33.5637	33.1975	33.217	33.2569	33.6047	33.657	33.6758	33.2021	33.286	33.3228	32.976	33.5293	33.2514	33.1809	33.1964	33.2555	33.3607	33.2063	33.4371	33.1647	33.3589	33.8308	33.5036	33.432	33.4452	33.4818	33.5354	33.4728	33.3971	33.2693	33.3464	33.3842	33.4219	33.5266	33.3909	2.71406e-69	1.42706e-68	0.113801	0.228795	0.412111
ENSP00000262061.2;ENSP00000449341.1;ENSP00000448444.1;ENSP00000449108.1;ENSP00000449270.1;ENSP00000449414.1;ENSP00000447100.1;ENSP00000448235.1;ENSP00000448005.1;ENSP00000449072.1	COPZ1	30.3468	30.5089	30.6018	30.7096	30.3533	31.1283	30.63	30.4332	30.873	30.38	30.428	30.5201	30.4654	30.7193	30.6329	30.8987	30.5526	30.6078	30.9273	30.5161	30.732	30.783	30.7944	30.8271	30.7312	30.8318	30.794	30.7397	30.8921	30.7083	30.7146	30.7821	30.6516	31.0809	30.9657	31.2189	30.9969	31.0188	31.2222	31.017	30.9253	31.0421	31.037	1.46458e-66	5.59219e-66	-0.428917	0.000202108	0.00209087
ENSP00000262077.2;ENSP00000478627.1;ENSP00000444029.1	NUP153	30.4716	30.6232	30.6081	30.7173	30.8225	30.92	30.534	30.6123	30.5193	30.5317	30.462	30.5376	30.4022	30.5399	30.5797	30.3789	30.2802	30.4206	30.444	30.7846	30.6365	30.5835	30.5797	30.4287	30.6613	30.6215	30.807	30.6681	30.8017	30.6505	30.3964	30.3655	30.4214	30.4314	30.6189	30.7873	30.8223	30.8738	30.5385	30.758	31.0078	30.9902	30.8318	3.95214e-71	2.69048e-70	-0.138017	0.0780205	0.195196
ENSP00000262093.5;ENSP00000372326.3;ENSP00000466263.1	FECH	30.1795	30.0709	30.1827	29.694	29.9448	29.4661	29.6415	29.9709	29.6821	29.9307	29.7793	29.8346	29.6665	29.8239	29.7006	29.9323	30.068	30.0484	29.7702	29.6146	30.0322	29.7407	29.8323	29.8484	29.9495	29.9495	29.8098	29.8289	29.93	29.9756	29.7071	29.8804	29.7235	29.7619	29.9542	29.987	29.8967	29.8538	29.8637	29.93	29.8832	29.9935	29.9035	4.90283e-68	2.20445e-67	0.0194829	0.83057	0.90725
ENSP00000262094.4;ENSP00000468542.1	RAB27B	28.4643	28.2728	28.7735	28.3799	28.503	28.1362	28.3514	28.6336	28.4664	28.1927	28.637	28.8866	28.1968	27.8433	28.1277	28.5336	28.3739	28.6494	28.5711	28.1381	28.2528	28.6053	28.3268	28.171	28.1815	28.2503	28.1952	28.1728	28.2007	27.8457	27.9904	27.6226	28.307	28.239	28.4395	28.0297	28.407	28.2993	28.3804	28.293	28.1453	28.2571	28.297	8.16818e-62	2.12162e-61	0.124606	0.339924	0.531993
ENSP00000262102.6;ENSP00000430167.1;ENSP00000371293.3;ENSP00000445738.1;ENSP00000297488.6	MTUS1	30.1132	29.7191	29.9909	30.1784	29.9902	30.1709	29.7318	29.8961	29.6087	29.7835	29.69	29.905	30.0245	30.0097	30.0599	29.8229	29.8495	30.085	29.6274	29.9403	29.6995	29.8171	29.6446	29.6404	30.1682	29.9786	30.1239	30.0501	30.0648	30.0769	29.7517	29.7006	29.8288	29.7394	29.7223	29.7571	30.773	30.7924	30.8783	30.8114	30.8292	30.7369	30.8035	2.72655e-74	3.1252e-73	-0.776385	1.49951e-14	2.21343e-12
ENSP00000262124.10;ENSP00000382779.1;ENSP00000466234.1;ENSP00000467276.1	SEH1L	29.788	30.378	30.2914	30.3009	30.0359	29.7842	30.136	29.8284	29.9915	29.7336	29.6379	30.1077	30.1823	30.2494	30.1574	29.9184	30.0065	29.6422	29.9221	29.5403	29.6703	29.8534	29.7167	29.6814	29.8733	29.6827	29.9063	30.1289	29.8237	30.0695	30.1245	29.6495	30.0034	30.196	30.3758	29.8245	30.1232	29.8309	29.8775	29.8795	30.1777	30.2649	30.0256	1.45555e-63	4.24325e-63	0.0708114	0.564708	0.727925
ENSP00000262134.5	LPCAT2	27.0589	26.4852	26.2835	23.958	24.1229	21.9801	26.6112	26.8681	25.9015	26.8687	27.047	26.4158	27.4455	24.0477	22.4956	26.9488	27.0077	27.1716	26.8075	24.4759	23.519	27.1926	27.0011	25.5432	26.851	26.4341	26.7261	27.3007	27.654	25.9714	23.8219	24.3411	23.9134	24.4585	23.7707	27.1965	26.6634	27.5953	27.1029	26.3728	26.9614	27.0856	26.9636	8.43477e-34	8.63013e-34	-1.98212	0.0156829	0.0616521
ENSP00000262144.6;ENSP00000482446.1;ENSP00000454382.1	WDR59	25.0239	23.7532	25.0762	26.4798	23.0786	26.3737	26.4848	24.3632	26.5905	23.2419	23.1679	23.8058	26.1771	24.4057	26.5352	22.8695	24.0036	22.8141	24.8962	26.0738	25.2513	22.6495	23.2809	23.1914	22.7361	26.1349	22.8606	24.4353	25.8377	26.6819	26.4145	26.8003	25.7234	26.2851	26.0291	26.5372	26.4853	26.4996	26.6105	26.5627	26.0984	26.164	26.4034	4.33736e-34	4.44685e-34	-1.43919	0.0630432	0.167121
ENSP00000262177.4;ENSP00000488740.1;ENSP00000488263.1;ENSP00000400665.1;ENSP00000396267.1;ENSP00000396240.1;ENSP00000403407.1;ENSP00000415201.1;ENSP00000410643.1	DNAJB6	26.6922	27.1782	26.6982	27.5775	27.4279	28.3505	28.3649	28.2522	28.3451	28.2645	28.4015	28.2105	27.2645	27.0719	26.6444	26.2982	26.8264	26.4404	28.6608	30.015	29.0896	29.0191	28.8146	28.7876	26.9976	27.1625	27.212	26.8887	26.2201	26.4374	29.2264	29.0338	29.2298	29.1837	29.0548	28.5008	28.2186	27.5918	27.8699	27.6387	28.1563	27.4413	27.8194	9.731e-53	1.58015e-52	-0.49867	0.0371348	0.116748
ENSP00000262187.5;ENSP00000420726.1;ENSP00000418161.1	RHEB	30.6546	30.0028	30.232	30.3654	30.2565	30.4851	30.4931	30.3339	29.8658	30.4729	30.2162	29.5078	30.2996	30.3139	30.0317	30.3098	30.3362	29.9535	30.4536	30.3763	30.3382	30.3418	30.193	29.73	30.2049	30.0366	30.3779	30.2087	30.2297	29.9905	30.4203	30.189	30.507	30.0732	29.9986	29.9765	30.2988	29.8791	29.8941	29.9413	30.3082	30.2101	30.0886	1.71273e-61	4.34609e-61	0.244139	0.0896825	0.21538
ENSP00000262188.8;ENSP00000376558.2;ENSP00000349254.2	SMARCD3	24.3164	24.6279	23.7482	25.2977	24.5957	24.0365	25.5372	24.825	25.0392	23.8462	24.2487	24.2308	25.3741	25.0203	25.4663	25.0389	23.6383	24.545	22.8965	24.502	23.9272	24.7766	24.4353	24.0118	24.8048	23.0316	23.8757	23.641	24.751	25.2148	24.3828	24.7012	23.6724	24.6047	23.9126	22.6211	24.4782	24.3903	26.069	24.0565	24.3498	25.2411	24.7641	2.09419e-42	2.51818e-42	-0.327098	0.424701	0.614607
ENSP00000262193.6	PSMB1	32.9078	32.7423	32.9714	32.613	32.926	32.8997	32.5249	32.8511	32.5717	32.8122	32.8699	32.9572	32.7382	32.5885	32.6707	32.988	32.9991	33.0189	33.0698	32.7934	32.955	32.9972	32.9625	32.8499	32.8123	32.7335	32.7707	32.7997	33.0597	32.7207	32.6565	32.5346	32.8324	32.7673	32.7746	32.741	32.6462	32.5718	32.7483	32.7078	32.7872	32.8902	32.7253	3.08333e-71	2.1229e-70	0.118095	0.149423	0.309906
ENSP00000262215.3;ENSP00000428429.2	ARFGEF1	27.4056	27.1765	27.6087	27.289	27.4865	27.6787	27.7967	27.5862	27.5273	27.2241	27.1945	27.3646	27.3125	27.9299	27.2998	27.3702	27.3129	27.7102	27.5132	27.2158	27.5431	27.3486	27.7806	26.7734	27.1475	27.5098	27.9285	27.1927	26.8633	27.5914	27.1002	27.4629	27.3535	27.0012	27.4097	27.2464	27.422	27.2697	27.5007	26.9864	27.695	27.0794	27.3255	4.05834e-58	8.48689e-58	0.115302	0.472119	0.655636
ENSP00000262225.3;ENSP00000405845.2;ENSP00000441161.1	TMED2	29.6669	30.0444	29.7274	29.4236	29.8924	28.928	29.5654	29.8022	29.4102	29.7669	29.7261	29.8786	29.5642	29.1167	29.379	29.8963	29.6209	29.8755	29.9467	29.2045	29.5987	29.7107	29.5889	30.0222	29.3366	29.0934	29.017	29.327	29.1247	29.1046	28.6941	28.8692	28.8716	29.1631	29.4341	29.7723	28.7662	29.0424	28.9658	28.9198	28.9211	29.4807	29.016	5.38704e-58	1.12074e-57	0.597769	0.00121807	0.00863206
ENSP00000262238.4;ENSP00000452225.1	YY1	28.5853	28.3607	28.2853	28.0861	28.6084	28.358	28.4428	28.7289	28.6756	28.4597	28.6097	28.5722	27.8931	27.8943	27.8759	28.0808	28.4506	27.9966	28.7302	29.2493	28.9259	28.4325	28.4701	28.8211	28.4512	28.5434	28.5448	28.2427	28.6197	28.6595	28.4786	28.7517	28.4974	28.4388	28.3789	28.5131	28.5361	28.7499	29.0483	28.719	28.4713	28.0833	28.6013	2.93467e-62	7.82406e-62	-0.220674	0.0896637	0.21538
ENSP00000262239.5;ENSP00000333905.4;ENSP00000329009.5;ENSP00000450931.1;ENSP00000412324.2;ENSP00000408389.3;ENSP00000451179.1	PPP2R5C	26.5344	26.5488	27.1905	26.0056	27.1218	26.5846	26.435	27.0141	26.145	26.7027	26.4175	27.1225	26.1823	26.2186	25.9954	26.7128	26.9197	26.9027	26.7501	25.9734	26.6007	26.9572	26.8925	26.877	26.9118	26.8691	27.3384	27.1416	27.0885	26.5544	26.7552	27.0812	26.9035	26.4688	26.6983	26.4641	27.2069	26.5131	26.3913	26.9878	27.4967	27.6344	27.0384	5.96082e-53	9.77904e-53	-0.374075	0.0987568	0.22945
ENSP00000262241.5	RCOR1	27.9994	28.3326	28.2922	27.2668	28.6539	27.931	28.1796	28.3813	27.9282	28.5964	28.4737	29.0703	27.7434	27.6696	27.6674	28.5584	28.5984	28.5283	28.2565	27.44	28.1371	28.5226	28.3847	28.0839	27.838	28.1959	27.9538	27.95	27.5092	28.9206	28.376	28.1692	28.2815	28.2776	28.3771	28.0805	28.2103	28.616	28.8633	28.711	28.4166	28.2731	28.5151	1.59673e-53	2.67982e-53	-0.435747	0.059809	0.161375
ENSP00000262288.3;ENSP00000458587.1	SCPEP1	27.1344	27.3193	27.3583	26.7779	27.3299	27.0166	27.1309	27.009	26.4001	27.1504	26.5329	27.3474	26.4962	26.5147	26.4281	26.9295	27.3212	27.4823	27.3135	27.3014	27.3457	27.3402	27.1622	26.8108	27.9204	27.7776	27.8903	27.9027	27.6931	25.6356	27.6255	27.6127	27.9946	27.247	27.3482	27.0595	27.4847	27.7307	27.8373	27.9344	27.733	27.2978	27.6696	9.14549e-51	1.40336e-50	-0.513579	0.0567592	0.155856
ENSP00000262302.9;ENSP00000454815.1;ENSP00000456928.1;ENSP00000456284.1;ENSP00000460079.1;ENSP00000454576.1;ENSP00000455896.1;ENSP00000454982.1	NUBP2	30.1065	30.1959	29.9927	29.683	29.6487	29.69	29.6644	29.7682	29.6585	29.7391	29.7947	29.8475	29.735	29.637	29.5157	29.8951	30.0241	30.2002	30.0394	29.4595	29.7337	30.2216	29.75	28.8187	30.1438	29.9904	30.1146	29.9131	30.2234	29.7448	30.0882	30.0709	29.9633	30.1542	30.0411	29.7297	29.9525	30.2493	30.418	30.3159	30.3679	30.0153	30.2198	1.18181e-60	2.85407e-60	-0.333707	0.030988	0.101647
ENSP00000262319.6;ENSP00000456383.1	TELO2	27.8238	27.5666	28.0132	27.5079	27.7396	27.6771	27.3923	27.8386	27.7868	27.3204	27.5648	27.2346	27.7712	27.559	27.2995	27.6387	27.6155	27.6004	27.3717	27.0988	27.4611	27.4825	27.6669	27.5098	27.7023	27.6065	27.3386	27.6278	27.6218	27.5355	27.964	27.738	28.1396	27.7878	27.9279	28.4952	27.821	28.1205	28.1129	28.119	28.2669	27.9556	28.066	1.52168e-63	4.42751e-63	-0.344598	0.00466126	0.0244878
ENSP00000262428.4;ENSP00000457033.1	COTL1	33.5246	33.4067	33.4655	33.0058	33.5039	33.2452	32.8764	33.1785	32.9948	33.3388	33.2608	33.5162	33.0596	33.0634	33.0854	33.249	33.2169	33.2217	33.1602	32.9909	33.2557	33.2565	33.3973	33.2497	33.3547	33.4325	33.381	33.3282	33.5293	33.0668	33.3488	33.3644	33.4185	33.3591	33.5516	33.5175	33.031	32.8381	32.9728	33.1226	33.2473	33.08	33.0486	1.41322e-69	7.72612e-69	0.309977	0.00154464	0.0102614
ENSP00000262430.4	MLYCD	28.4359	28.2738	28.442	27.1617	28.4969	28.1317	27.9114	27.748	28.0655	28.6296	28.7432	28.1793	27.6819	28.3886	27.9017	27.8027	28.8089	28.5935	28.815	27.2774	28.1786	28.357	28.7003	28.1835	25.7564	27.7641	27.9498	28.0382	27.6772	28.4679	27.6529	28.2404	27.6005	28.7391	28.8833	28.4727	28.3926	28.1015	28.507	28.537	28.5107	28.1356	28.3641	5.28771e-48	7.59944e-48	-0.207048	0.522556	0.692318
ENSP00000262432.8;ENSP00000418402.1	METTL2B	26.3046	26.2122	26.3096	25.7626	26.3099	24.963	25.7887	25.8605	25.5669	26.0863	25.6319	26.5105	25.4877	25.3426	24.8676	25.6052	25.3633	26.0878	25.7628	24.6444	26.0117	25.2067	25.2904	26.2526	25.8925	26.3942	25.355	25.7461	26.0647	26.1808	25.8255	25.6722	25.9455	24.5931	23.2217	25.9523	25.2499	24.1829	23.6114	25.4847	24.2778	25.463	24.7116	1.02019e-43	1.28656e-43	1.26534	0.00163007	0.0106998
ENSP00000262445.5;ENSP00000410402.3	MAP2K4	28.0299	28.34	27.186	28.3694	28.6037	28.6721	28.4549	28.5549	28.9572	28.4209	28.2035	28.6025	28.4827	28.8563	28.5097	28.0126	27.7512	27.9913	28.6041	28.7581	28.6458	28.5241	28.2679	28.6346	28.4975	28.2274	28.2953	28.2454	28.2098	28.4817	28.7009	28.6909	28.7838	28.517	28.4811	28.8412	28.5147	29.0659	28.5462	28.5498	28.3702	28.3693	28.5694	4.65836e-57	9.20717e-57	-0.369179	0.0452966	0.133855
ENSP00000262455.6	ERP44	31.3025	31.5331	31.7091	31.4295	31.319	31.2487	31.3534	31.5836	31.0293	31.3837	31.469	31.4687	31.4223	31.6344	31.2777	31.7019	31.8799	31.579	31.6606	31.4459	31.5142	31.538	31.627	31.51	31.4702	31.2794	31.5865	31.5678	31.6134	31.3186	31.1809	31.3584	31.2029	31.7171	31.5775	31.4696	31.2797	31.4777	31.2633	31.3985	31.0769	31.2583	31.2924	1.67324e-67	7.06168e-67	0.131252	0.188886	0.362212
ENSP00000262460.4	GINS1	27.6933	27.7521	27.9602	27.7176	27.8711	26.9828	26.9527	27.4155	27.5132	27.3719	27.2623	27.3814	27.1194	27.1508	27.0833	27.5835	27.4321	27.6547	27.2941	27.436	26.5584	27.5039	27.4069	26.9931	26.7349	27.307	27.5592	27.0464	27.5116	27.5752	27.4551	27.1138	27.4121	27.2944	27.3025	26.5973	27.9539	27.9417	28.1857	27.957	27.6707	27.8544	27.9272	1.54696e-57	3.14274e-57	-0.26435	0.125543	0.273796
ENSP00000262461.2;ENSP00000340878.4;ENSP00000486323.1;ENSP00000427109.1	SLC12A2	30.1142	30.4415	30.4024	30.3793	30.3318	30.447	30.3222	30.2166	30.4611	30.2339	30.256	30.4709	30.5379	30.5038	30.5537	30.2936	30.2189	30.5444	30.2643	30.2424	30.3984	30.1576	30.277	30.2596	30.6153	30.7215	30.6175	30.538	30.515	30.6777	30.5875	30.5779	30.6639	30.2795	30.5154	30.3814	31.1124	31.1268	31.2312	31.1668	31.2254	30.9465	31.1348	3.07961e-73	2.89407e-72	-0.782142	1.18304e-13	1.46118e-11
ENSP00000262498.3	CFAP20	29.5159	29.2961	29.4989	29.2559	29.5284	29.3389	29.462	29.6164	29.0659	29.6846	29.3786	29.5865	29.0208	29.3089	28.8908	29.2921	29.4783	29.3409	29.4942	29.7801	29.5567	29.3296	29.5376	29.6098	29.503	29.4772	29.4698	29.2127	29.3319	28.6876	29.7094	29.6474	29.5787	29.5435	29.8178	29.6788	29.271	29.3133	29.2613	29.1501	29.2997	29.4807	29.296	9.24293e-65	2.98178e-64	0.109629	0.325073	0.519637
ENSP00000262506.3;ENSP00000456606.2	CSNK2A2	30.9643	31.1199	31.1673	30.5543	31.1124	30.469	30.8436	30.8523	30.9497	31.0608	30.894	31.1558	30.4814	30.5303	30.2367	30.8106	30.8701	30.9684	30.9734	30.6173	30.96	31.042	31.2315	30.9473	30.9332	30.9035	30.933	30.8783	30.9161	30.6923	30.7679	30.6824	30.5021	30.7364	30.8036	30.6876	30.4731	30.5748	30.695	30.6595	30.7932	30.8711	30.6778	5.09829e-65	1.68606e-64	0.220079	0.059684	0.16111
ENSP00000262507.5;ENSP00000455516.1;ENSP00000456728.1;ENSP00000454992.1	COQ9	23.8769	26.9618	27.1198	27.376	26.8439	27.2253	27.8881	22.5585	27.4078	23.2184	24.1593	26.4389	27.8654	27.6783	27.8018	26.6963	26.6479	26.8214	26.0723	26.8421	26.6875	26.6877	26.4121	26.632	26.6373	26.7492	27.0544	26.6298	26.9594	27.2445	26.6196	26.301	26.7256	26.2966	26.2399	26.6414	26.5568	26.6353	26.9677	26.7699	26.108	27.1553	26.6988	1.29128e-37	1.36886e-37	-0.131563	0.827578	0.905369
ENSP00000262519.8	SETD1A	25.9643	26.231	26.5054	26.2893	26.4831	26.6176	26.4786	26.2418	27.0359	26.7818	26.6378	26.7526	26.3929	25.8322	26.626	26.0586	26.1236	26.6451	26.4973	26.3609	26.8078	26.6652	26.7281	26.6756	26.1335	26.1369	26.5699	26.0771	26.3732	26.2749	26.1856	26.1845	26.541	25.1615	25.2471	25.6097	27.6705	27.9135	22.786	27.3428	23.9749	27.2642	26.1587	9.0401e-40	1.00093e-39	0.189783	0.711622	0.833347
ENSP00000262554.2	SPTLC1	30.4842	30.1197	30.3312	30.356	30.175	30.4672	30.3128	30.0922	30.4666	30.0342	30.1343	30.3398	30.1681	30.0654	30.3419	30.3962	30.3072	30.126	30.068	30.3589	29.8903	29.941	29.8908	30.1011	30.3727	30.6118	30.5949	30.5092	30.6425	30.3249	30.3236	30.2373	30.1898	30.5395	30.3758	30.2149	30.148	30.3953	30.6893	30.4375	30.45	30.5086	30.4381	1.46768e-68	6.99401e-68	-0.115889	0.200763	0.377805
ENSP00000262613.5;ENSP00000464321.1	SLC9A3R1	31.9421	31.9987	32.0212	32.1977	31.8624	32.1756	32.6442	32.2946	32.5464	32.2174	32.3188	32.4074	32.1662	32.1278	32.0986	31.7671	31.8027	31.6433	32.4308	32.651	32.3331	32.3692	32.3296	32.241	31.7861	31.9151	31.9829	31.8949	31.883	31.9622	32.2697	32.2331	32.2823	32.2623	32.1907	32.2451	31.8514	31.9671	31.929	31.6881	31.8798	31.7158	31.8385	5.50393e-71	3.7052e-70	0.194434	0.0192718	0.0715539
ENSP00000262644.4	IMPAD1	29.0746	28.728	28.8442	28.8587	28.8423	28.7832	28.6129	28.9559	28.622	28.5288	28.8284	28.7178	28.8676	28.7054	28.7065	28.8647	28.8998	28.7824	28.3214	28.6047	28.9152	28.8182	29.1346	28.683	29.1047	29.6193	28.7504	28.9912	28.7356	28.3935	29.099	29.0478	29.0542	29.1108	29.2407	29.3925	28.8008	28.5505	28.7853	28.8647	28.6224	28.8266	28.7417	1.96577e-62	5.30399e-62	0.113445	0.372562	0.564816
ENSP00000262646.7;ENSP00000431846.1;ENSP00000431589.1	RAB2A	31.9611	32.0274	32.2621	31.7737	31.9713	31.7246	31.7252	31.9716	32.0454	31.9564	31.9489	32.0169	31.6812	32.0153	32.0871	32.1066	32.1625	32.2212	32.2617	31.7846	32.1053	32.1549	32.2245	32.0606	32.1749	32.0002	32.3233	32.226	32.1528	32.1069	32.1035	31.9162	32.0785	32.2653	32.2044	32.2646	31.8661	31.9535	31.8473	31.9797	31.9117	31.5009	31.8432	9.01312e-69	4.40609e-68	0.110175	0.237592	0.422789
ENSP00000262679.8;ENSP00000346890.7;ENSP00000444416.1;ENSP00000442262.2	NRDC	30.5636	30.8845	31.0071	30.6605	30.8831	30.4903	30.4947	30.6187	30.326	30.6363	30.5662	30.6051	30.6486	30.573	30.4152	30.7805	30.7201	30.738	30.4172	30.4995	30.2979	30.5765	30.4344	30.4773	30.7543	30.6744	30.7124	30.6497	30.7634	30.7954	30.686	30.457	30.5179	30.4555	30.5808	30.4995	30.7626	30.8287	30.9276	30.989	30.8104	30.9439	30.877	1.7081e-72	1.43975e-71	-0.128875	0.0725119	0.184001
ENSP00000262722.7;ENSP00000385521.3	FBLN1	24.6063	24.2573	24.2931	24.1488	23.8219	25.2787	24.5799	23.8601	24.0858	24.0214	24.4813	24.4799	24.1735	24.742	23.0815	23.8726	22.8542	24.3824	26.1919	24.6076	24.8151	24.4532	23.5938	22.8506	23.154	23.1741	26.5283	24.4334	23.3662	25.0789	24.6559	24.4238	24.7324	24.9291	24.6688	25.3916	25.2525	25.1803	24.7629	23.7465	24.2948	23.9403	24.5295	3.17531e-40	3.55212e-40	-0.12852	0.783129	0.877214
ENSP00000262753.4;ENSP00000362238.3	POF1B	27.7935	27.7487	28.0318	27.7853	27.833	27.5877	27.8251	27.8632	27.9855	27.2843	27.6852	27.5116	27.9482	28.4565	28.3175	27.5873	27.6434	27.5995	27.6976	27.0806	27.5189	27.5621	27.6486	27.359	27.9785	28.0537	28.0481	27.9359	28.1307	28.2822	27.7558	27.3102	27.2512	27.3807	27.3298	27.0906	28.1748	28.1769	27.9249	28.1311	28.2875	27.7757	28.0785	6.48023e-61	1.59464e-60	-0.28182	0.0450586	0.133527
ENSP00000262776.2;ENSP00000467211.1	LGALS3BP	28.1804	27.6239	27.5254	27.0722	27.1911	27.8042	26.6525	27.0652	27.8403	27.2869	27.4806	27.2548	26.3379	26.712	27.0748	26.7439	26.6814	27.055	26.6765	28.117	27.321	27.178	26.6796	27.2603	27.3091	26.944	27.1925	26.9763	29.0762	27.007	27.1768	27.5893	27.7184	27.2893	27.1664	27.4668	27.6809	27.7112	27.3438	26.9498	27.3188	26.981	27.3309	4.12846e-50	6.237e-50	0.235276	0.387425	0.579181
ENSP00000262803.4;ENSP00000470142.1	UPF1	31.6826	31.4076	31.4745	31.603	31.469	31.7966	31.6188	31.6346	31.7719	31.6284	31.5483	31.6197	31.6594	31.6109	31.833	31.6677	31.784	31.8013	31.7845	31.8622	31.5912	31.5689	31.6369	31.6939	31.6147	31.6719	31.6865	31.6979	31.72	31.5067	31.4971	31.5233	31.5345	31.532	31.6257	31.6138	31.797	31.9125	31.8338	31.8276	31.862	31.7705	31.8339	6.39869e-77	1.36705e-75	-0.261718	2.29993e-05	0.000330622
ENSP00000262809.3;ENSP00000475648.2	ELL	25.5458	25.6897	25.7945	24.4072	24.7614	24.5285	23.2054	24.0854	24.2282	26.0882	22.962	26.2291	27.3119	24.1081	27.2234	25.9587	23.8524	23.8882	25.3162	25.134	26.073	25.7841	25.7779	23.7985	25.4272	26.3853	26.2327	24.529	26.2841	26.7801	24.1882	26.4104	24.8841	23.4361	25.5048	26.0997	23.5134	23.9985	25.8016	25.2068	25.5116	26.6834	25.1192	2.74802e-35	2.84243e-35	0.00195683	0.997646	0.998966
ENSP00000262812.3;ENSP00000469035.1;ENSP00000345674.3;ENSP00000343134.3	COPE	32.2464	32.0538	32.1658	32.2096	31.7609	31.9757	32.103	31.9111	32.0483	31.8383	31.8703	31.7978	32.1099	32.0678	32.1772	32.0732	32.0906	32.0306	31.9275	32.003	31.9522	31.8259	31.9356	31.8911	31.9726	32.1437	32.3294	32.1204	32.3815	32.1593	31.7806	31.8234	31.8724	32.0997	32.1164	32.2607	32.1619	32.1407	32.3685	32.1477	32.1621	32.3333	32.219	1.21108e-71	8.83067e-71	-0.150334	0.0583065	0.158234
ENSP00000262835.7;ENSP00000419171.2;ENSP00000339787.2	ACSL4	28.8656	29.31	29.016	28.3794	29.2387	28.0715	28.2867	28.3193	28.4796	28.894	28.5451	28.9218	27.9479	28.2116	28.267	28.9038	28.7688	28.6881	28.7077	28.5044	28.9857	28.8462	28.7539	27.9613	28.6209	28.6411	28.541	28.5062	28.3303	28.2917	28.3847	28.3263	28.2571	28.4919	28.5334	28.5425	28.7827	28.7908	28.8501	28.8639	28.9455	28.903	28.856	1.31403e-57	2.68122e-57	-0.0424954	0.807645	0.891946
ENSP00000262887.4;ENSP00000443671.1;ENSP00000470045.1	XRCC1	29.6058	29.7204	29.6498	29.5867	29.7424	29.7987	29.8644	29.7428	29.745	29.5074	29.6371	29.6159	29.9969	29.8487	29.5018	29.679	29.7702	29.7069	29.7285	30.0307	29.6515	29.8095	29.7407	29.6297	29.8061	29.8918	29.6945	29.6595	29.9745	29.6467	29.5361	29.7146	29.489	29.5664	29.58	29.8153	29.7486	30.0767	29.7828	29.8318	29.8882	29.7955	29.8539	8.59919e-71	5.61406e-70	-0.169979	0.0302535	0.0999595
ENSP00000262919.5;ENSP00000416587.2	ATRN	24.916	24.0144	25.63	23.8632	25.4487	22.5011	25.6417	24.2099	24.548	24.6606	23.8193	23.5836	24.3534	23.8659	23.3779	24.7251	24.9305	24.6458	23.763	24.4003	24.2304	23.2867	22.6805	23.0339	25.2855	25.3356	24.1892	24.9006	24.6087	24.071	24.8294	24.1627	24.8952	24.5667	24.6238	23.0598	25.0825	24.6944	24.6088	24.6226	25.5363	24.7567	24.8836	4.25346e-42	5.06233e-42	-0.487999	0.247876	0.435203
ENSP00000262932.3;ENSP00000488873.1	CNPY4	26.3855	26.6706	26.6938	26.1729	26.2707	26.8624	26.0135	26.5154	25.4764	26.5087	26.5803	26.6546	25.7845	26.2399	26.4365	26.4875	26.636	26.5176	26.2548	26.5323	25.8683	26.5756	26.1084	26.3724	26.3545	26.6922	26.1131	26.7374	25.9636	25.8478	26.1483	26.1567	26.1717	27.2769	26.0985	26.6579	27.1996	26.407	26.0032	26.1683	27.2405	26.1299	26.5247	5.57857e-52	8.84967e-52	-0.0154156	0.947096	0.97199
ENSP00000262942.5	ARPC1A	28.4919	28.2856	28.5109	27.8423	28.5619	27.8946	28.3364	28.6879	28.4921	28.4799	28.4929	28.1365	28.2478	28.0487	28.2903	27.8567	27.9044	28.3201	28.2673	27.7005	28.5145	28.2547	28.4392	28.063	28.5916	28.0196	28.3286	28.1664	28.0451	28.4571	28.4117	28.1416	28.286	28.241	28.5076	27.8617	27.0279	27.5678	27.5113	27.8122	24.6122	27.8207	27.0587	2.68603e-48	3.88989e-48	1.20586	0.000294253	0.00281507
ENSP00000262947.2;ENSP00000469136.1;ENSP00000469945.1	MYDGF	31.2072	31.2324	31.2733	31.2406	31.037	31.4098	31.4482	31.1937	31.0721	31.2245	30.9941	31.2858	31.2394	31.3433	31.4471	31.2084	31.0623	31.0866	31.1289	31.5094	31.0267	30.9141	31.1278	31.5325	31.367	31.3928	31.5432	31.7441	31.6743	31.3786	31.497	31.401	31.3557	31.1948	31.3423	31.2554	31.0178	31.2554	31.1986	31.1034	31.3662	31.3209	31.2104	3.45571e-68	1.57603e-67	0.0229931	0.806957	0.891606
ENSP00000262948.3;ENSP00000378336.1	MAP2K2	30.0816	30.0185	30.1895	30.1262	30.1363	29.9826	30.023	30.1047	29.9331	30.1061	30.1202	29.9666	30.088	29.9415	30.2059	30.3178	30.2121	30.1506	30.0638	29.8051	30.0793	30.0447	30.0196	29.7645	30.1071	30.3283	30.3154	30.1882	30.3162	29.9258	30.2771	30.326	30.3373	30.093	29.9758	29.9168	30.0846	30.0333	30.2516	29.9563	30.1104	29.9806	30.0695	7.08153e-71	4.69413e-70	0.0196661	0.795723	0.884267
ENSP00000262962.6;ENSP00000472772.1	YJU2	25.6772	25.0079	24.665	22.2279	25.1434	23.8313	24.4075	25.2407	23.9694	25.116	25.1444	25.7593	23.9263	23.3839	23.9762	24.4677	25.5573	25.1521	25.239	22.8968	24.4031	26.156	25.6765	25.0446	25.1148	23.0237	25.2888	25.4821	25.1064	25.1414	25.4735	24.6343	24.4651	25.5853	25.5459	24.9042	25.0561	24.6223	24.9988	25.4689	24.9753	24.9825	25.0173	1.26366e-39	1.39479e-39	-0.591874	0.236785	0.421973
ENSP00000262982.2;ENSP00000379495.3	CSE1L	33.293	33.1444	33.3078	33.332	33.2396	33.3612	33.089	33.0445	33.0394	33.0435	33.0969	33.0918	33.1566	33.2587	33.1314	33.386	33.4179	33.3548	33.0396	32.9224	33.0529	33.0849	33.1448	33.2636	33.0491	33.2023	33.3115	33.2412	33.3586	33.2979	33.052	32.976	33.1813	33.0331	33.0065	33.0595	33.4401	33.3147	33.382	33.3501	33.3976	33.4064	33.3818	1.47242e-78	4.71488e-77	-0.102148	0.0507368	0.144635
ENSP00000263025.4;ENSP00000432479.1;ENSP00000378625.3;ENSP00000378628.1;ENSP00000327293.5;ENSP00000433746.1;ENSP00000378626.1;ENSP00000432742.1	MAPK3	28.8915	29.3787	29.2025	28.7568	28.8931	28.2994	28.7631	28.6793	28.446	28.3892	28.31	28.7625	28.9417	28.8067	28.7521	28.5549	28.8168	28.7889	28.9564	28.3872	28.172	28.3951	28.5024	28.3427	28.7274	29.1561	28.6338	28.6379	28.5232	28.4189	28.7791	28.4615	28.7802	28.5554	28.4141	28.7047	28.5918	28.6697	28.4054	28.4227	28.4097	28.6152	28.5191	2.03655e-61	5.12483e-61	0.384588	0.00663162	0.0324451
ENSP00000263035.4	DHTKD1	25.9281	26.354	26.2545	25.6667	26.1389	26.0547	27.5464	25.8918	25.3749	25.9794	26.4333	25.6646	25.7213	24.5571	25.9658	26.5332	26.5825	26.552	26.094	25.665	25.7316	26.2004	26.1794	26.2641	26.3477	26.0531	25.4682	25.197	26.3025	26.0918	26.3595	25.1877	25.5538	25.8044	26.932	26.2293	26.7372	27.0061	27.0746	26.3002	26.346	26.5054	26.6616	1.9872e-47	2.81519e-47	-0.595452	0.0653392	0.171138
ENSP00000263062.8;ENSP00000318559.6;ENSP00000364251.2	EPC1	25.1741	24.8481	24.7233	25.7571	23.1789	24.82	25.1781	24.4891	24.7999	24.8637	24.8661	25.1957	23.7673	23.5347	25.0015	25.1651	24.5177	23.0903	25.1409	25.0052	23.8395	24.6721	25.2969	24.3141	25.1028	25.0414	23.0327	25.2174	24.8119	23.1229	26.0447	24.4995	25.8576	25.0086	24.3898	24.6897	24.5446	24.4846	23.2369	24.5309	24.0918	25.3967	24.3809	2.68529e-41	3.10793e-41	0.369331	0.395138	0.586393
ENSP00000263063.3	MTPAP	27.8782	27.1395	27.951	27.2576	27.6608	27.8977	27.286	27.4863	28.0912	27.8417	27.3062	27.7788	26.5711	27.4852	27.2616	26.9184	27.2997	27.5351	27.4048	27.5091	27.3416	27.418	27.434	26.8491	27.2764	27.3793	26.8707	26.8425	26.9349	26.883	27.4603	26.5387	27.0291	27.0318	27.2959	27.4525	27.7964	28.4209	28.4595	28.1872	27.7923	28.0962	28.1254	1.30852e-56	2.52928e-56	-0.494622	0.00952822	0.0428734
ENSP00000263073.5	SMG6	29.7301	29.4034	23.4508	29.5556	28.8083	29.675	29.0458	23.1794	29.2199	24.9567	23.1235	30.4745	29.8808	29.8182	29.1386	29.4595	30.41	30.3824	25.0345	29.0971	28.6166	28.4548	31.1803	29.8446	30.768	30.1971	30.4098	30.4434	30.3716	29.7809	28.7266	28.3522	29.3291	29.9256	29.4459	30.4002	30.694	30.9353	30.5905	31.2336	30.6607	30.2634	30.7296	1.24003e-31	1.25685e-31	-2.29237	0.0322817	0.104857
ENSP00000263092.5	METTL16	29.4423	29.468	29.5208	29.4071	29.5576	29.485	29.5488	29.5015	29.4891	29.3918	29.4095	29.4457	29.3455	29.4034	29.8354	29.6074	29.6171	29.4921	29.2555	29.5597	29.4851	29.2832	29.2138	29.2601	29.4857	29.4619	29.4014	29.4047	29.3218	29.1171	29.0527	29.4945	28.9959	29.3882	29.2736	29.6868	29.5118	29.798	29.6451	29.5508	29.6068	29.2336	29.5577	1.83333e-67	7.68907e-67	-0.0775413	0.408874	0.600026
ENSP00000263102.6	CCDC6	31.1011	31.2427	31.3249	31.1732	30.9612	31.2625	31.1248	30.8137	30.9343	30.9548	30.9304	31.0657	31.045	30.8208	31.0613	30.8371	30.8681	30.7577	30.9862	31.1153	30.8938	30.8632	30.9854	31.0002	30.6342	30.5036	30.8117	30.6437	30.5262	30.6967	31.1066	31.0237	31.107	30.9843	31.0721	31.0924	30.6439	30.7934	30.7739	30.6603	30.9146	30.8976	30.7806	3.75402e-74	4.19176e-73	0.396978	2.43607e-07	7.6389e-06
ENSP00000263168.3	CAPZA1	32.2916	32.2589	32.4198	32.3201	32.2567	32.5174	32.326	32.2853	32.1499	32.2798	32.3072	32.2665	32.3832	32.4012	32.356	32.5824	32.6204	32.4627	32.3824	32.3682	32.3145	32.3321	32.2792	32.2154	32.3493	32.3959	32.5179	32.5284	32.4502	32.0698	31.9484	31.9472	31.8568	31.9403	31.8188	32.0296	32.524	32.3176	32.239	32.2381	32.4269	32.1371	32.3138	1.41326e-74	1.71403e-73	0.03027	0.636593	0.782267
ENSP00000263202.9;ENSP00000382439.1	UFD1	31.15	31.23	31.3446	30.9843	31.328	30.9434	30.8219	31.0389	30.64	30.92	30.9328	30.9323	30.8196	30.8168	30.649	30.964	31.0022	31.2373	30.9635	30.8399	31.1136	30.9546	30.9244	30.6792	31.1586	31.2313	31.0491	31.1519	31.3093	30.8453	31.0686	31.0692	31.1966	30.9714	31.1453	31.108	30.85	30.8238	30.9634	30.9967	31.0251	31.0048	30.944	1.22905e-69	6.77431e-69	0.219395	0.0133477	0.054536
ENSP00000263212.5;ENSP00000380632.4;ENSP00000384930.1	PPM1F	29.1252	28.8047	29.2446	27.6865	28.766	27.563	27.8309	28.8739	27.0952	28.6403	28.4595	29.28	27.6384	28.6108	27.65	29.2041	28.4673	28.6669	28.7071	27.4473	28.7351	28.5181	28.1892	28.7341	28.544	28.2354	28.6436	28.1985	28.3886	28.3563	28.5569	28.1853	28.2585	28.3392	27.7503	28.0224	27.1109	27.9445	27.8693	27.5871	27.6501	28.0637	27.7043	3.33509e-48	4.81833e-48	0.82739	0.0112113	0.0483818
ENSP00000263228.3	UBE2R2	28.2406	28.0706	28.2	27.9174	28.2627	27.5824	27.8018	28.319	28.6295	28.2316	28.4023	28.4479	27.9051	27.4412	28.1352	27.6129	28.033	28.0312	28.0057	27.9125	27.8767	28.202	27.0827	27.7024	28.1915	27.9855	27.1865	28.1082	27.7818	27.8894	28.2629	28.442	28.3036	28.4578	28.6546	28.8653	28.6511	28.5115	28.6545	28.8108	28.9595	28.5614	28.6915	3.71146e-58	7.78301e-58	-0.645846	0.000431487	0.00379558
ENSP00000263239.2	DDX18	32.1699	32.2072	32.0809	31.9581	32.056	31.9122	31.9015	32.1878	31.8978	32.1844	32.211	32.1077	32.0588	32.0227	31.9313	32.1277	32.1312	32.1716	32.2301	32.0643	32.237	32.3684	32.3817	32.2062	32.2717	32.1306	32.1698	32.334	32.217	32.1011	32.0795	32.0648	32.1863	32.1179	32.0763	32.2602	32.202	32.2125	32.1817	32.1493	32.1262	32.3679	32.2066	2.89779e-75	4.10713e-74	-0.142532	0.0242017	0.0849092
ENSP00000263245.5;ENSP00000388791.2;ENSP00000403995.1	ARFGAP3	26.4499	26.93	26.9119	28.0029	27.1791	27.1755	27.2154	27.0251	26.5789	27.716	27.494	27.173	28.0249	27.5555	27.0049	26.6947	27.0189	27.0338	26.9489	27.4149	26.9691	27.3646	26.9437	26.9476	27.0459	26.9199	27.0898	27.4105	27.2344	23.5245	27.028	27.1073	26.9764	27.0164	26.696	27.1488	27.3131	27.3689	27.3109	27.5796	27.3215	27.0526	27.3244	4.8588e-45	6.40502e-45	-0.216217	0.5684	0.730551
ENSP00000263253.7	EP300	26.0032	26.1159	26.3846	25.8249	25.3381	25.7688	25.3491	25.1062	25.7045	24.8945	25.183	25.1545	25.4451	25.8156	25.5957	24.7514	24.8618	25.6281	25.0105	25.4588	25.3067	25.0878	25.0735	24.9367	25.1939	25.0667	25.5647	25.3609	25.4433	25.8983	25.6572	25.5265	25.0347	25.541	25.9711	25.3504	26.1989	26.308	26.5898	25.9405	26.4547	26.2574	26.2916	8.75589e-56	1.61606e-55	-0.385643	0.0371301	0.116748
ENSP00000263270.5;ENSP00000471340.1;ENSP00000470176.1;ENSP00000470898.1;ENSP00000263271.6;ENSP00000470235.1	AP2S1	29.0984	29.47	29.3025	28.5613	29.1193	28.5145	28.5469	28.8764	28.942	29.3508	29.1886	29.1711	28.5328	28.4838	28.6022	29.3265	29.4503	29.3028	29.3233	28.9794	28.9498	29.0907	29.3741	29.2381	29.032	29.1566	29.3863	29.1932	29.0025	28.7993	28.9416	28.5743	28.8443	28.9893	28.8612	28.8577	28.7914	28.7403	28.7392	28.6083	28.8175	29.1304	28.8045	2.0003e-58	4.2533e-58	0.206462	0.216005	0.396168
ENSP00000263274.6;ENSP00000471380.1;ENSP00000483027.1;ENSP00000471836.1;ENSP00000442841.1;ENSP00000441531.1	LIG1	30.7547	30.6239	30.5066	30.6007	30.5703	30.7388	30.2294	30.2725	30.3661	29.9897	30.3199	30.3487	30.7675	30.8605	30.8774	30.5605	30.6356	30.3476	30.1535	30.1173	30.0606	30.1946	30.2871	29.9993	30.5773	30.5628	30.5474	30.4835	30.3882	30.8149	30.3665	30.5392	30.488	30.5055	30.5355	30.4319	30.6003	31.0694	31.0211	30.9393	30.8327	30.9297	30.8987	1.77852e-70	1.10283e-69	-0.26624	0.00195924	0.0123391
ENSP00000263276.6;ENSP00000317904.3	GYS1	27.4209	28.0676	27.9016	27.6471	27.6961	27.8627	27.5521	27.6854	27.8215	27.5749	27.298	27.4914	27.6779	27.6859	27.5679	27.7902	27.6903	27.7298	27.6233	27.7488	27.4696	27.2018	27.3913	26.9959	27.8913	27.8484	27.5285	27.4916	27.5054	27.2575	27.4926	27.5617	27.5713	27.2593	27.5763	27.5009	27.5402	27.5482	27.4599	27.351	27.5518	27.7483	27.5332	8.02782e-64	2.3945e-63	0.232777	0.041176	0.126276
ENSP00000263277.2;ENSP00000439036.1	EHD2	31.0421	30.9285	30.8879	30.9311	30.8582	30.7008	31.3023	31.3572	31.0418	31.3898	31.4312	31.2578	31.2076	31.2561	31.269	31.173	31.3037	31.2156	31.2425	31.181	31.2335	31.1491	31.2325	31.326	31.0592	31.0371	31.2051	30.9548	31.1898	31.0753	31.3214	31.1968	31.1833	31.4356	31.3119	31.187	31.3394	31.4548	31.3654	31.595	31.3354	31.4691	31.4265	6.91959e-76	1.15436e-74	-0.535089	3.71514e-11	3.03838e-09
ENSP00000263280.4;ENSP00000375777.1;ENSP00000440901.1	STRN4	28.0377	27.8001	27.943	28.417	27.9541	28.06	28.0164	27.867	28.237	27.9719	27.9059	28.4141	28.2539	28.5773	28.0177	28.181	28.4193	28.5506	28.1649	28.6582	28.0927	28.061	28.4575	27.7942	27.9535	27.4326	28.0485	27.9318	28.0448	28.0335	28.1166	28.0451	28.1187	28.8566	27.99	27.6501	28.0851	28.2268	28.2776	28.4298	28.1987	27.8404	28.1764	3.1442e-59	7.01132e-59	-0.141077	0.359778	0.552241
ENSP00000263331.5;ENSP00000444136.1;ENSP00000405358.2;ENSP00000437914.1;ENSP00000387143.3	POLR1B	28.3235	28.3168	28.5641	29.1832	28.3161	27.8968	29.1524	27.8489	28.943	28.0807	28.2239	28.087	28.8731	28.8243	28.3752	28.535	28.4696	28.0647	28.3388	28.5493	28.0997	28.0746	28.2529	28.7707	28.5653	28.6553	28.456	28.4327	28.4247	28.6664	28.6856	29.0082	29.0251	28.8516	28.8271	28.8557	28.6524	28.8224	28.8084	28.9701	28.7939	28.6969	28.7907	3.49185e-57	6.95154e-57	-0.357238	0.0521908	0.147138
ENSP00000263368.3;ENSP00000494515.1;ENSP00000471720.1;ENSP00000496337.1;ENSP00000470619.1	BLVRB	33.931	33.7316	33.8442	33.9055	33.7494	33.9353	33.7616	33.6975	33.6465	33.8505	33.8302	33.9054	33.7908	33.956	33.7644	34.0838	33.9934	34.1265	33.8969	33.6314	33.9635	33.8412	33.8426	33.7632	33.7249	34.0164	33.8226	33.8185	33.7626	33.895	33.6012	33.6037	33.5962	33.4463	33.5085	33.6656	33.5103	33.741	33.7864	33.5181	33.6871	33.6557	33.6498	2.57493e-75	3.69276e-74	0.199727	0.00315772	0.0180118
ENSP00000263377.1;ENSP00000360901.3;ENSP00000353112.4;ENSP00000470481.1	BRD4	27.8312	27.7335	28.0466	28.0305	27.9814	27.9381	28.7973	28.1111	27.9064	27.7503	27.9147	28.1379	27.734	28.116	28.1487	27.9294	27.7754	27.741	27.961	27.9151	27.875	27.6361	27.7596	26.8817	27.8905	28.0294	28.2196	27.8093	28.1264	27.9216	28.3329	28.3163	27.9874	28.5344	28.4614	28.6688	28.7803	28.6182	28.2959	28.8189	28.9723	28.9987	28.7474	2.3679e-59	5.3135e-59	-0.820511	5.85245e-06	0.000108315
ENSP00000263383.3;ENSP00000470942.1	ILVBL	28.8432	29.0918	29.0828	29.5865	29.167	29.6382	29.2472	29.6011	29.0461	29.5986	29.5229	28.9328	29.5235	29.3846	29.2713	29.2045	29.2026	29.1408	29.2418	29.2972	29.2838	29.2442	28.9278	29.0133	29.3741	29.3396	29.2192	29.0246	28.8826	28.6226	29.2584	29.17	29.438	29.0899	28.9854	29.3352	29.2597	29.0354	29.2559	29.0777	29.6318	29.3649	29.2709	1.54864e-61	3.94127e-61	-0.0359752	0.792451	0.882164
ENSP00000263461.5	WDR11	29.2975	29.3493	29.3173	28.9766	29.3758	28.9931	29.0425	29.2801	28.9393	29.3856	29.5609	29.1609	29.1602	29.2215	29.2486	29.2534	29.2552	29.3247	29.3566	28.7111	29.2272	29.2135	29.1112	29.1227	29.2997	29.4518	29.3132	29.3746	29.3452	29.6479	28.937	29.4222	28.9832	28.8423	28.9527	28.9927	28.9659	29.058	29.1265	29.1031	29.0946	29.2066	29.0925	2.20811e-66	8.22367e-66	0.12579	0.20787	0.385794
ENSP00000263549.3;ENSP00000417730.1	PARP12	25.9033	25.8819	26.6974	26.893	26.7294	27.0952	27.3871	26.1822	26.4612	26.195	26.0696	24.9936	26.4768	26.3837	26.5159	25.5936	26.1299	25.6874	26.7318	26.5946	25.1046	26.0252	26.0102	26.2005	26.4822	24.7102	25.8264	25.5442	25.9997	26.2251	26.3848	26.6313	26.8275	26.726	26.6976	26.4967	25.9692	26.3486	26.064	26.5599	26.5426	26.1991	26.2806	4.09188e-48	5.8962e-48	0.252781	0.397082	0.588165
ENSP00000263575.6;ENSP00000435914.1;ENSP00000345444.5;ENSP00000278756.7;ENSP00000497691.1;ENSP00000263574.5	APLP2	25.1683	25.4636	26.5686	25.1372	26.3637	25.2203	25.1865	26.1165	25.2614	26.1654	26.6341	25.5405	26.1917	25.7925	24.9072	25.4642	25.8096	26.0205	25.5252	25.6921	26.2101	25.7336	25.469	25.4329	26.663	25.6991	26.6422	26.1112	26.5646	25.7785	24.901	24.5663	23.8731	24.4153	25.9491	25.2527	25.4005	25.8358	25.3995	26.2507	26.4897	26.168	25.924	2.26427e-47	3.20322e-47	-0.270415	0.382024	0.574642
ENSP00000263579.4;ENSP00000497684.1	DCPS	28.4098	28.1453	28.3678	28.6072	27.9712	28.6662	28.5032	28.2813	28.5008	28.6542	28.494	28.3926	28.582	28.5455	28.6759	28.4524	28.7834	28.5848	28.5426	28.6652	28.0136	28.4799	28.6004	28.5931	28.564	28.8401	28.6125	28.5667	28.7771	28.9185	28.5144	29.2717	28.5407	27.9249	28.2292	28.6848	28.8987	29.2505	28.826	29.0402	28.7669	28.6306	28.9021	1.76643e-60	4.22881e-60	-0.540878	0.000610893	0.00496259
ENSP00000263630.8;ENSP00000495919.1;ENSP00000410608.1;ENSP00000494811.1;ENSP00000338728.6;ENSP00000496148.1;ENSP00000404431.3;ENSP00000493703.1;ENSP00000494054.1;ENSP00000495712.1;ENSP00000494030.1;ENSP00000496581.1;ENSP00000496591.1;ENSP00000493994.1	CCDC88A	27.2446	27.2522	27.696	27.5661	27.3975	26.262	27.5824	27.4054	26.4137	27.166	27.1734	27.4613	26.5492	27.8781	27.5043	26.9383	27.2493	26.9671	26.9978	27.4523	27.0388	27.2521	26.9518	27.1987	26.9188	26.7734	26.7603	27.3535	26.3866	26.1012	26.9771	26.808	27.1295	26.7849	27.2654	26.7718	26.7374	26.877	26.8946	26.9765	26.103	27.7526	26.8902	1.189e-51	1.86662e-51	0.346233	0.156257	0.319314
ENSP00000263635.6	TANC1	26.1571	26.4943	23.7754	26.162	25.9438	25.8179	26.6338	26.3605	25.9148	25.9542	25.9463	25.4735	26.4199	26.6994	27.292	25.7246	25.8251	25.9451	23.7749	26.0162	25.7266	25.9909	25.9942	26.1911	26.222	26.6602	26.0437	23.7712	23.6244	25.7617	26.343	26.0395	25.6809	24.7665	25.5	26.3574	25.6278	26.0611	26.1005	25.948	26.0031	26.5412	26.047	3.84963e-41	4.42843e-41	-0.321893	0.491568	0.670339
ENSP00000263657.2	PNO1	28.4615	28.3223	28.6523	28.6006	28.0799	28.9329	29.1429	28.629	29.3626	29.3037	29.2032	28.9218	28.5315	28.3056	27.9356	28.4077	28.6947	28.3504	29.1601	29.5268	29.3936	29.5203	29.2481	29.1939	29.1286	28.8176	29.5475	29.2654	29.7578	29.8546	28.7943	27.4142	29.1785	28.8162	28.4668	29.2241	30.1263	30.0535	29.9822	29.7043	30.198	30.0271	30.0152	1.2112e-55	2.21589e-55	-1.50699	1.36262e-08	6.0194e-07
ENSP00000263681.2;ENSP00000432951.1;ENSP00000436018.1	POLD3	29.0852	29.4237	29.4701	29.1637	29.1989	29.0835	29.1534	28.7694	29.4847	29.3159	28.7367	29.5335	29.1207	28.736	29.0351	28.9577	29.0838	29.1556	29.3349	29.4258	28.879	28.6546	28.7226	29.5993	29.3769	29.2532	28.961	29.3045	28.8865	29.4097	28.9113	28.3294	28.9018	28.9265	28.6651	29.0695	29.286	28.5785	29.5778	29.084	29.8141	28.7474	29.1813	3.12764e-57	6.24703e-57	0.0562102	0.756128	0.861272
ENSP00000263694.4;ENSP00000362825.3	SNRNP40	30.5404	30.8641	30.829	30.3261	30.6291	30.2674	30.0842	30.7276	30.462	30.7886	30.7026	30.9232	30.1447	30.0885	30.3784	30.7677	30.6954	30.7006	30.8293	30.6301	30.8957	30.7383	30.7962	30.8591	30.8245	30.696	30.8684	31.0294	30.7002	30.8118	30.875	30.6538	31.0283	31.0325	30.8274	30.6845	30.8689	30.8912	31.1074	30.7513	30.9181	30.5827	30.8533	1.10871e-63	3.26836e-63	-0.277267	0.0320651	0.104388
ENSP00000263702.6	MECR	27.0594	27.7846	25.9072	27.4639	27.0811	27.7589	27.22	27.2531	23.8768	27.6008	25.9148	27.0876	27.1242	26.8956	27.4845	27.0753	25.7416	27.2599	25.9892	27.6452	26.262	26.8234	27.2667	27.1883	27.3178	29.5952	27.2569	27.5418	27.3557	27.9557	27.523	27.5842	27.6964	26.7526	27.1255	26.8103	27.4402	26.8836	26.6915	26.5853	27.3422	27.3224	27.0442	5.66191e-42	6.71485e-42	0.131636	0.774076	0.871898
ENSP00000263733.4	FAM20B	26.6186	26.3114	26.2634	26.6991	26.3191	26.667	25.9236	26.5294	26.3016	25.7773	26.2584	25.8559	26.5976	26.7509	26.7483	26.2259	26.5941	26.2298	26.2037	26.911	25.9968	26.1088	26.3484	26.0559	26.7201	26.5664	27.0291	26.841	27.1678	26.7576	26.1032	27.3509	26.3358	26.7229	26.4487	26.3137	27.0982	26.4376	26.4062	26.4074	26.7223	27.0795	26.6919	3.81773e-56	7.1732e-56	-0.212106	0.237374	0.42265
ENSP00000263736.4	SRBD1	27.8377	27.2796	27.8034	26.5424	27.2686	26.6594	26.5537	26.6732	27.2451	26.753	26.3597	26.7246	26.7747	26.6741	26.4487	27.3564	27.0656	27.3546	27.1862	27.7462	27.3035	27.2234	26.9546	27.451	27.4037	27.5667	27.4682	27.8658	27.527	27.7554	26.975	27.2876	27.2579	27.2377	26.8429	26.7208	27.8442	27.6007	27.4455	27.9631	28.2945	27.5905	27.7898	2.30833e-55	4.1627e-55	-0.557925	0.00665987	0.032557
ENSP00000263780.4;ENSP00000419998.1;ENSP00000418920.1;ENSP00000480032.1	CHMP2B	28.9815	28.6401	28.0137	29.6439	28.9165	29.7291	29.3597	28.8526	29.9932	28.4659	28.9086	29.1955	29.4991	29.2332	29.8595	29.2612	29.6952	28.7398	28.518	29.2738	29.5078	29.1782	29.6463	29.0409	28.8244	28.9948	28.7429	28.7522	29.1778	29.4852	29.1028	28.8164	29.1325	29.3804	29.1543	28.7821	28.759	28.8801	29.2115	28.7015	29.124	29.1588	28.9725	7.14804e-53	1.16793e-52	0.014969	0.950117	0.97319
ENSP00000263791.5;ENSP00000453575.1;ENSP00000453148.1	EIF2AK4	26.481	25.3438	24.3791	25.1575	23.6587	25.0671	24.0427	23.698	23.626	23.9721	23.0045	24.4894	23.8215	23.3519	25.3172	24.6675	25.5797	25.1019	24.6257	25.7105	23.9611	23.3352	24.7856	25.0449	24.7601	24.6536	23.98	25.5978	24.3382	23.1222	24.9955	23.5465	23.9057	25.2222	23.8409	25.2505	25.3769	25.2553	26.0167	25.5875	25.8655	26.2027	25.7174	9.62031e-42	1.13009e-41	-0.702875	0.118642	0.262819
ENSP00000263795.6;ENSP00000370645.2	WDR76	28.4565	28.2891	27.9998	29.3053	28.6434	28.4374	28.427	28.5844	29.71	27.9154	28.624	28.0486	28.9359	29.0925	28.8112	28.8291	28.2683	28.3931	28.5537	28.7566	28.3455	27.9568	28.0994	25.1417	28.8081	29.057	28.1654	28.7403	28.4934	21.7754	28.8715	28.7093	28.4936	28.6552	28.4556	28.6779	29.2946	28.9811	29.2129	28.798	28.9712	29.234	29.082	2.13528e-36	2.23191e-36	-0.560037	0.434308	0.623147
ENSP00000263801.3;ENSP00000393497.2;ENSP00000371475.4;ENSP00000371470.3	TP53BP1	28.9005	29.0952	29.0835	28.9469	28.985	28.8888	28.8101	28.7923	28.7289	28.7369	28.7788	28.938	29.1341	28.8593	28.9758	28.8712	28.7347	28.9087	29.002	28.8544	28.9007	28.6753	28.9354	28.9455	28.9876	29.1566	28.903	29.1681	29.2518	28.7803	28.7189	28.9095	28.7939	28.9221	28.9184	28.9005	29.01	29.0016	29.0443	29.0459	29.0474	28.8937	29.0072	1.18131e-72	1.02425e-71	-0.023869	0.714395	0.835462
ENSP00000263847.1	OSBP	30.4497	30.5022	30.7185	30.402	30.4854	30.2295	30.5881	30.7807	30.746	30.727	30.7878	30.7533	30.2051	30.2742	30.3323	30.3637	30.4395	30.5383	30.7547	30.6199	30.6502	30.9143	30.7824	30.8176	30.4248	30.3718	30.4555	30.5098	30.517	30.4666	30.5505	30.4412	30.5264	30.6553	30.7073	30.4329	30.438	30.4485	30.4841	30.4726	30.1958	30.3256	30.3941	1.12995e-73	1.14356e-72	0.0704537	0.273976	0.46576
ENSP00000263849.3;ENSP00000427797.1	ZC2HC1A	26.6632	27.613	27.3089	26.8617	27.3002	27.2222	27.4024	27.196	27.6039	27.0765	27.2734	26.8486	27.2548	27.8679	27.1688	26.7763	26.7132	27.4514	26.187	27.3209	27.6228	27.7769	26.9612	26.9789	26.8159	26.8795	26.644	27.0284	27.1278	27.4804	27.4894	27.1595	27.4264	27.0172	27.0149	27.4178	27.053	27.2558	26.7093	27.6302	27.5599	26.9487	27.1928	1.61983e-53	2.71707e-53	-0.0312782	0.884475	0.940781
ENSP00000263856.4;ENSP00000474823.1;ENSP00000387045.1;ENSP00000386590.2	RNF103-CHMP3;CHMP3	29.7722	29.9099	30.1935	29.4998	30.1332	29.9669	29.703	29.7897	29.5206	30.0979	29.7335	29.9617	29.6814	29.6199	29.5118	29.7281	29.8156	29.8797	29.3187	29.3095	29.5673	29.5231	29.7479	29.3744	29.7903	29.36	29.7819	29.4633	29.8456	28.8747	29.6231	29.8816	29.9796	30.1185	30.098	30.0935	29.7743	29.6352	29.5818	29.9387	29.9944	29.7173	29.7736	1.88491e-62	5.09717e-62	0.138965	0.292212	0.484778
ENSP00000263857.6;ENSP00000386300.1	POLR1A	30.3939	30.2996	30.4733	29.9517	30.2204	30.1538	29.9448	30.3264	29.6861	30.2876	30.2524	30.0861	29.8456	30.171	29.7894	30.0484	30.1595	30.0814	30.0097	29.7343	29.9818	29.9282	29.9286	29.8514	29.8601	30.053	30.0686	30.0958	30.1738	29.8918	30.138	30.3562	30.2807	30.0706	30.1842	30.1087	30.6261	30.5621	30.6468	30.6815	30.6654	30.7612	30.6572	8.13726e-69	3.9973e-68	-0.408396	4.73763e-05	0.000615282
ENSP00000263864.5;ENSP00000387094.1	VAMP8	26.7326	26.4721	26.6974	26.5739	26.3453	27.0483	26.0827	26.9246	26.7866	26.6632	25.9641	26.8027	26.9182	26.5978	26.3246	26.546	25.4325	26.7811	25.6348	26.7925	26.6588	25.0167	26.6917	23.4758	26.5951	25.6568	26.429	25.4984	25.8846	27.5014	26.9441	27.1437	27.093	26.9441	26.3595	26.5891	26.9402	26.2452	26.6979	25.8885	26.8689	25.7516	26.3987	4.03302e-44	5.15151e-44	0.246206	0.527136	0.695797
ENSP00000263904.4	STAM2	29.7415	29.5894	29.6218	29.5414	30.3688	29.9845	29.6228	29.108	29.8381	30.1198	29.5574	29.6215	29.7943	29.596	29.4313	29.2861	29.2852	29.7653	29.0417	29.9498	29.5698	29.524	29.4723	30.3066	29.6193	29.8887	29.5957	29.5984	29.6359	29.3533	29.3277	29.4427	29.3913	29.3469	29.5055	29.5009	30.005	29.726	29.5929	29.8777	29.8972	29.8915	29.8317	1.00476e-59	2.30072e-59	-0.0238165	0.879378	0.936971
ENSP00000263918.4;ENSP00000368513.2	STRN	29.7441	29.6067	29.7513	29.5068	29.7492	29.8203	29.5816	29.7723	29.2714	30.0706	29.8664	29.5408	29.6373	29.5499	29.3965	29.5062	29.6508	29.5331	29.9252	29.7669	29.8362	29.886	29.9742	29.3937	29.9668	29.8345	30.0123	29.8231	30.1499	29.8002	29.872	29.5042	29.5198	28.7361	29.192	29.269	29.1812	29.3658	29.9368	29.417	29.4331	29.5898	29.4873	7.34168e-62	1.91352e-61	0.209113	0.127073	0.275742
ENSP00000263956.3;ENSP00000386465.3	GTF3C3	28.7001	28.7914	28.7024	29.0028	28.8838	29.1686	29.1507	28.7771	28.3358	28.6245	28.6158	29.077	29.206	29.0101	28.8054	28.4146	28.458	28.5705	28.0592	28.8859	28.8884	28.6279	28.7787	28.8674	28.749	28.5322	28.9985	28.7194	28.7787	29.0658	28.6021	28.8308	28.5499	28.8823	28.8588	29.0345	29.1336	28.7962	28.7883	29.1069	29.2621	29.2965	29.0639	3.45531e-60	8.10839e-60	-0.189079	0.207474	0.385756
ENSP00000263966.3;ENSP00000417146.1	USP13	25.0809	25.2274	25.52	25.2926	24.7338	24.7556	25.4553	24.4831	24.565	22.6745	24.6533	25.3339	23.4595	25.573	25.3083	25.8282	25.7568	23.5698	22.3969	25.5088	24.5806	23.9717	25.2235	24.7096	25.0768	25.8217	24.8668	23.7765	23.0739	25.1617	25.1766	24.8556	25.1447	24.9724	25.3034	24.6617	25.6512	24.9579	25.4198	25.0444	25.7454	25.5301	25.3914	2.18936e-40	2.45872e-40	-0.289726	0.545446	0.710818
ENSP00000264028.4;ENSP00000352385.4;ENSP00000376599.3	ARCN1	32.4161	32.4914	32.6583	32.436	32.5193	32.347	32.368	32.5905	32.5375	32.4786	32.5021	32.6399	32.248	32.3003	32.1384	32.2912	32.2321	32.3843	32.354	32.292	32.6257	32.3924	32.453	32.3655	32.2862	32.3372	32.3695	32.2858	32.3	32.254	32.5762	32.5789	32.548	32.6153	32.5837	32.6815	32.4555	32.4543	32.4148	32.5797	32.561	32.5999	32.5109	1.40839e-78	4.53383e-77	-0.0328452	0.507981	0.681902
ENSP00000264039.2;ENSP00000415077.2;ENSP00000390242.1;ENSP00000392629.2	GPC1	28.0247	27.9331	28.1017	26.7125	28.0509	27.2326	26.3939	26.9622	27.334	27.5445	27.6806	27.76	27.1068	27.7749	27.5516	27.9037	27.8707	27.679	26.8963	26.8303	27.7	27.5724	27.2985	27.3917	27.5251	27.3288	27.5349	27.5822	27.644	27.8479	27.6162	27.6158	27.4066	27.8102	27.8054	27.8247	29.2914	29.0038	28.8984	29.1585	28.992	29.329	29.1122	4.48225e-55	7.99723e-55	-1.43624	4.35636e-08	1.72318e-06
ENSP00000264052.5;ENSP00000391616.1;ENSP00000386998.1;ENSP00000399389.2;ENSP00000387311.1;ENSP00000386404.1;ENSP00000386427.1;ENSP00000343023.4	SP100	26.5935	26.8287	26.6024	27.2904	27.0758	27.0101	27.9136	27.8246	27.0954	27.6843	27.1457	27.6332	26.6874	26.9745	27.4529	26.553	26.2295	26.4327	27.922	27.8022	27.8693	27.9342	27.7946	27.8376	27.0393	27.1369	26.2911	26.9638	27.1133	25.4245	27.4518	27.8088	27.748	27.6912	27.8733	27.2122	25.735	25.9956	26.0802	25.8859	25.5211	26.0193	25.8728	1.03308e-52	1.67485e-52	1.02732	3.00519e-05	0.000412413
ENSP00000264065.6;ENSP00000479930.1	DNAJC10	29.2629	29.082	28.9583	28.9085	29.2609	29.099	29.135	29.0612	29.1623	28.9175	28.9197	28.9595	28.9032	29.2441	28.8707	29.0304	28.2736	29.2653	29.1613	28.9707	28.9609	28.6209	29.0671	29.2989	28.9052	29.2161	28.8305	29.0449	29.0681	29.359	29.1346	29.1239	29.1732	29.0475	29.3704	28.9866	29.245	29.1251	28.961	29.0378	29.103	29.1133	29.0975	7.76927e-64	2.32196e-63	-0.0022796	0.984424	0.991468
ENSP00000264071.1	TUBB4A	29.437	29.3239	29.3371	29.2278	29.143	28.9399	29.4952	29.5588	29.3438	29.2113	29.6256	29.3432	29.3259	29.4086	29.6789	29.3752	29.3257	29.2242	28.8593	29.2969	28.8886	28.8367	29.2447	29.4657	29.179	28.9788	29.0701	29.1382	28.8782	29.4503	29.5301	29.3143	29.6096	29.3503	29.517	29.1013	29.0307	29.4581	29.4293	29.3693	28.8701	29.159	29.2194	6.9236e-64	2.08052e-63	0.0153427	0.895566	0.946709
ENSP00000264093.4;ENSP00000306964.3	DGUOK	28.0079	27.864	28.1488	27.1842	28.0831	27.858	26.8056	27.5736	26.8383	28.5445	27.6388	27.7464	27.1588	27.7577	27.4934	27.519	27.9401	28.0437	27.9902	27.408	27.9135	27.9617	27.6154	27.4254	27.5546	27.883	28.4542	27.5857	28.4532	27.0581	27.8855	27.5728	27.7292	28.537	27.4181	27.8261	27.6595	27.1618	27.8563	27.4258	27.54	27.7011	27.5574	8.04767e-52	1.26901e-51	0.300275	0.223243	0.405481
ENSP00000264108.4	HAT1	30.4168	30.3157	30.3303	30.0414	30.1708	29.7279	29.682	30.2373	30.5138	30.4839	30.3127	30.4429	30.076	29.89	29.812	30.4912	30.6212	30.7183	30.049	30.4886	30.4732	30.2207	30.3186	30.4492	30.2632	30.5124	30.3302	30.2718	30.202	30.1739	30.3417	30.7387	30.5385	30.3197	30.5431	30.3639	30.6202	30.5714	30.5621	30.7584	30.8055	30.8121	30.6883	5.06231e-62	1.33031e-61	-0.521137	0.000582791	0.00476628
ENSP00000264156.2	MCM6	33.1204	33.0948	33.2491	33.0156	32.9063	33.1455	33.031	33.0065	33.1854	32.9385	32.9214	32.9563	33.1668	33.2046	33.2322	33.1201	33.201	33.105	32.856	33.1818	32.8966	32.893	32.8762	33.012	33.1047	33.0471	33.2084	33.2077	33.2052	33.1059	33.2085	33.069	33.1346	33.1997	33.1056	33.062	33.1695	33.332	33.3473	33.3123	33.1687	33.2685	33.2664	4.25828e-78	1.23307e-76	-0.177762	0.00157403	0.0104237
ENSP00000264158.7;ENSP00000411418.1;ENSP00000444306.1	RAB3GAP1	30.1009	29.8964	30.0379	30.2692	30.0088	30.3557	29.9307	30.1466	30.3321	30.2191	30.1797	30.0908	30.324	30.245	30.2311	30.1164	30.3025	30.1215	29.9635	30.063	29.9358	30.0168	30.1822	29.9727	30.184	30.0908	30.3691	30.3103	30.1414	30.215	29.8339	29.9073	29.7844	29.973	29.9642	29.9593	30.0495	29.8125	29.7455	30.1592	29.9964	30.4108	30.029	1.0253e-69	5.70849e-69	0.0824741	0.317101	0.510262
ENSP00000264161.4	DARS	33.4675	33.5366	33.5062	33.019	33.4254	33.3116	33.0632	33.3201	33.2665	33.2532	33.2796	33.3623	33.0303	33.1146	33.1308	33.3548	33.4297	33.4432	33.2691	33.0618	33.2831	33.2729	33.2021	33.2828	33.3029	33.2447	33.244	33.3415	33.1308	33.3204	33.1822	33.3916	33.2288	33.2991	33.2664	33.2456	33.1597	33.2508	33.1722	33.144	33.2518	33.2584	33.2062	1.25105e-73	1.25562e-72	0.171534	0.0185509	0.0693546
ENSP00000264167.4;ENSP00000490844.1;ENSP00000494433.1	AGPS	31.4274	31.3969	31.5377	31.2522	31.3791	31.2258	31.3027	31.5529	31.2438	31.5755	31.6402	31.4585	31.2168	31.2519	31.3418	31.5547	31.6016	31.547	31.6327	31.1819	31.5728	31.6648	31.4695	31.4944	31.6692	31.6756	31.6681	31.5943	31.5761	31.3597	31.4645	31.4243	31.5235	31.318	31.2541	31.5123	31.3375	31.2519	31.4452	31.3124	31.2899	31.4483	31.3475	8.07219e-71	5.3101e-70	0.0223303	0.778789	0.875734
ENSP00000264184.4;ENSP00000355562.2;ENSP00000264183.3;ENSP00000394663.1;ENSP00000391497.1	ARID4B	25.0968	25.1296	25.2998	22.9233	25.1859	25.2118	24.2112	26.1088	24.3605	25.6983	25.4761	25.3012	25.2427	25.1074	24.643	24.9173	24.9537	25.3327	24.8436	25.6868	25.16	24.929	25.4958	24.2596	24.7168	26.7491	23.8639	24.0198	25.258	22.6625	23.6106	25.551	24.2989	25.4875	25.1701	25.8226	26.0914	25.4452	25.4029	25.1108	26.5199	25.7002	25.7117	1.19022e-40	1.34867e-40	-0.903877	0.0637906	0.168438
ENSP00000264198.3	MUL1	25.0795	24.8694	24.2506	25.6591	24.923	24.1031	25.3355	24.8064	25.4064	24.2699	24.9907	23.5609	23.9385	24.4399	24.8615	25.742	24.1304	24.4584	24.6212	24.8982	24.7577	24.3678	25.1986	25.0936	24.6661	25.1749	24.358	24.3607	24.2815	25.7478	25.8921	23.0531	24.1819	23.0421	25.1246	23.5893	25.1995	24.0304	24.3917	24.5019	25.6157	24.3584	24.6829	1.64326e-42	1.98464e-42	0.131195	0.745386	0.853562
ENSP00000264205.6;ENSP00000388439.2;ENSP00000405088.2;ENSP00000364028.6;ENSP00000497333.1	ECE1	28.545	29.0524	29.1747	28.3623	29.0356	27.9617	27.9151	27.6022	27.2367	27.858	27.9503	28.3544	28.5726	27.9769	28.4132	27.8642	28.1035	28.2302	27.7576	27.4994	27.5595	27.1749	27.5185	26.7256	28.0723	28.42	27.857	28.1555	27.7849	26.9465	28.1418	28.0689	28.7275	28.3865	28.4658	27.8061	28.5824	28.4761	28.8323	28.6323	28.5005	28.3074	28.5552	3.61178e-54	6.19748e-54	0.133451	0.538783	0.705935
ENSP00000264220.2	PPAT	30.1693	30.1202	30.3268	29.7534	30.2397	29.5672	30.1358	29.9181	30.2483	30.1334	29.9942	30.3628	29.6934	29.7689	29.7054	29.9304	29.9012	29.9766	30.1125	29.8916	30.1194	30.082	30.0418	30.1248	29.7903	29.9351	29.9709	30.0794	30.181	29.7873	30.1738	29.8972	29.9088	29.7507	29.7071	29.9489	30.2535	30.0561	29.9994	30.1283	30.1296	30.0295	30.0994	5.48804e-67	2.18799e-66	-0.0699738	0.477579	0.659744
ENSP00000264230.4	NOA1	26.4332	27.2328	27.1896	24.2518	26.5715	23.0339	26.3651	26.7075	25.0281	26.3699	25.9513	25.9795	26.2779	26.5198	26.7053	25.9853	26.8265	26.6958	26.7441	26.3288	26.4092	26.8599	26.9351	26.6867	26.6857	26.7344	26.85	26.5164	26.5853	26.355	26.4494	26.6443	26.1045	26.2039	26.3359	25.8931	27.1487	26.5017	26.8013	27.2768	27.0259	26.963	26.9529	3.4569e-43	4.27573e-43	-1.16742	0.00848974	0.0391615
ENSP00000264235.8;ENSP00000324806.5;ENSP00000497956.1	GSK3B	28.0528	27.7961	27.6229	27.0658	27.519	27.2859	27.2538	27.6209	27.6562	27.9704	27.7645	28.0544	27.2083	27.5195	27.4433	27.8399	27.548	27.4647	27.8271	27.5045	27.0709	27.6907	27.8282	27.6308	27.4866	27.9349	27.7225	27.8402	27.6501	27.6044	28.1885	28.117	28.1084	28.028	28.1952	27.663	27.9228	27.7207	27.8666	27.6227	27.5644	27.4644	27.6936	5.81295e-60	1.34996e-59	-0.136534	0.344178	0.536847
ENSP00000264254.6	PDCL3	28.991	28.9065	28.979	29.0902	28.9526	29.3956	29.1972	29.1014	29.4167	29.3	29.0638	29.3113	29.1864	29.3181	29.5218	29.36	29.3937	29.5856	29.7741	29.5199	29.2859	29.1748	29.241	29.3956	29.0639	29.1344	28.9791	29.3657	28.8278	28.4399	29.3896	29.5682	29.4391	29.4317	29.5347	29.6015	29.2191	29.0364	29.0184	29.3213	29.3673	29.2341	29.1994	6.36171e-65	2.08114e-64	-0.146929	0.183609	0.355783
ENSP00000264255.3;ENSP00000387275.1;ENSP00000386889.1;ENSP00000406388.1	TXNDC9	28.1921	27.9737	28.057	28.9829	28.2237	29.3109	29.1801	28.8391	29.7707	28.6165	28.7682	28.2637	29.0075	29.0678	28.8583	28.4967	28.3888	28.5354	28.5919	29.4305	28.3798	28.3179	28.328	28.4107	28.3931	28.6304	28.2229	28.0339	27.9504	28.7787	28.8167	29.137	28.7968	29.5265	29.408	29.6687	29.7505	29.561	29.4194	29.5883	29.8461	29.6398	29.6342	9.90094e-54	1.67049e-53	-1.17748	1.09053e-05	0.000179345
ENSP00000264265.3	LXN	29.2961	29.0922	29.4051	28.8854	29.0315	28.9779	28.8622	29.0181	28.7063	29.1373	29.1287	29.1576	29.0003	29.0095	29.2409	29.0665	29.2836	29.1303	29.4169	28.7133	29.4489	29.3365	29.0943	29.0801	29.1308	29.2377	29.5002	29.435	29.2234	28.0628	28.7383	28.0025	28.4093	28.9258	28.8221	28.6827	29.1549	28.8941	28.2038	28.5207	28.883	27.0789	28.4559	5.07992e-53	8.35199e-53	0.6588	0.00725771	0.0347497
ENSP00000264274.9;ENSP00000376091.2;ENSP00000325722.7;ENSP00000412523.2;ENSP00000264275.5;ENSP00000351273.4;ENSP00000397528.1;ENSP00000388306.1;ENSP00000376087.3;ENSP00000376094.4;ENSP00000390641.1;ENSP00000396869.1	CASP8	29.307	28.7638	28.7947	29.0112	28.5524	28.7028	28.8074	28.7284	28.5924	28.4809	28.3351	28.8498	28.7964	28.9636	28.6503	28.642	28.6484	28.87	28.9728	29.0354	29.0247	28.7911	28.8498	28.7459	28.6972	28.6105	29.0155	28.6424	28.8464	28.7678	29.0849	29.1256	29.151	29.1117	29.3848	29.1923	28.8263	28.9485	28.9651	28.907	28.8827	29.1409	28.9451	1.03527e-66	4.00862e-66	-0.0897639	0.353426	0.545786
ENSP00000264279.5	NOP58	32.4852	32.5825	32.5393	32.5694	32.5044	32.2836	32.5087	32.3902	32.5815	32.4413	32.4032	32.6471	32.4951	32.623	32.516	32.3065	32.4396	32.4546	32.568	32.5713	32.494	32.3972	32.468	32.5046	32.6222	32.5222	32.4512	32.4177	32.4643	32.5385	32.486	32.3439	32.3396	32.3293	32.2873	32.5044	32.3918	32.2142	32.3424	32.2414	32.3605	32.5996	32.3583	4.94004e-76	8.54204e-75	0.135752	0.0245844	0.0858541
ENSP00000264313.5;ENSP00000425923.1	SLAIN2	27.4606	27.5995	27.4319	28.0052	27.4778	27.5328	27.2915	27.357	27.1992	27.4144	27.4035	27.3973	27.5516	27.726	27.046	28.0016	27.2509	27.0622	27.3365	27.6287	27.5694	27.4572	27.5296	27.563	27.712	27.6063	27.2823	27.3027	27.51	27.867	27.3645	27.7349	26.8868	27.6431	27.6559	27.8278	27.4025	27.3997	27.0729	27.1799	27.3205	27.5355	27.3185	5.56369e-60	1.29307e-59	0.26613	0.0660848	0.172381
ENSP00000264350.3;ENSP00000424129.1	HERC5	30.8327	31.2327	31.3056	30.81	30.985	30.3407	30.186	30.1934	29.7047	30.0706	29.3063	29.7639	25.0742	25.4615	26.4449	25.5547	26.5089	25.5643	29.8425	29.2831	29.0151	28.747	28.8973	28.8404	24.7589	24.9404	26.0973	26.208	25.6085	25.3603	30.4041	30.3538	29.9657	30.3956	30.0153	29.4138	24.1342	24.7635	23.2209	25.1131	24.0078	24.4206	24.2767	1.40097e-47	1.9903e-47	6.64113	4.80977e-23	1.61715e-20
ENSP00000264389.2;ENSP00000424655.1;ENSP00000424791.1;ENSP00000425976.1;ENSP00000425486.1	COPS4	31.4534	31.4859	31.5725	31.3821	31.6356	31.4482	31.4661	31.4874	31.2997	31.6165	31.656	31.7337	31.6342	31.5953	31.444	31.4063	31.7758	31.5698	31.6311	31.2898	31.6003	31.6183	31.5923	31.4115	31.4455	31.5956	31.5178	31.5501	31.6032	31.3812	31.2723	31.4588	31.3559	31.3495	31.3848	31.5472	31.5702	31.4599	31.5094	31.3905	31.5876	31.3573	31.4792	3.36475e-73	3.12803e-72	0.0171362	0.801757	0.888356
ENSP00000264515.6;ENSP00000356132.1	RBBP5	28.0037	27.8243	27.8956	27.5656	27.6731	28.155	27.813	27.7657	28.4052	27.9706	27.8258	27.8685	27.7593	27.7059	27.2112	27.441	27.7129	27.5201	27.6442	28.0851	27.6583	27.5923	27.8052	27.8739	27.3984	27.6998	27.4135	27.4378	27.3455	27.4688	28.1601	27.8755	28.3272	28.1846	28.3836	28.107	27.794	27.8994	28.1827	28.1892	28.1936	27.9337	28.0321	7.00051e-64	2.10259e-63	-0.179227	0.116496	0.259306
ENSP00000264552.8;ENSP00000467409.1	UBE2S	29.386	29.7796	30.037	29.5649	29.9784	29.9805	30.1157	30.5911	30.4918	30.2824	30.6037	30.3787	29.0001	28.9354	29.3754	29.2253	29.1536	29.1636	30.5229	30.7937	30.5598	30.4106	30.482	29.9048	29.6178	29.339	29.2318	29.3683	29.2095	29.2979	29.6084	29.3958	29.6065	29.7693	30.0375	29.8664	30.0226	30.3167	30.149	30.1202	30.2742	29.9687	30.1419	1.08509e-63	3.20183e-63	-0.354166	0.00607082	0.0301399
ENSP00000264560.7;ENSP00000341911.4	PALM	28.3791	27.0082	24.4301	24.5573	26.3014	26.2628	24.8674	25.2441	23.8245	28.5675	27.7943	24.6856	27.0957	27.8709	28.0339	29.0275	24.5911	28.1656	24.9296	25.403	24.2865	24.0462	28.6599	23.39	24.0861	24.4487	24.1038	22.9959	27.7674	27.5255	24.4837	23.3465	25.3297	28.019	27.0851	25.8395	24.6647	24.7863	24.6035	23.5	23.475	23.0251	24.0091	4.58499e-29	4.60554e-29	2.14738	0.0308999	0.101454
ENSP00000264595.2;ENSP00000421471.1	AGA	26.7161	26.9985	27.2084	25.4916	26.8979	25.9221	25.4848	26.1149	25.6646	26.4829	26.3499	26.5285	26.0679	25.6976	25.9231	26.4679	25.9207	26.5983	25.5337	26.0523	26.4661	25.7152	25.7363	25.4608	26.6887	26.0443	24.2115	25.8881	26.0414	26.0513	25.327	25.7458	25.9388	25.9528	25.8246	26.4446	26.3188	26.4188	26.1692	26.2867	26.0651	26.2855	26.2574	2.21428e-48	3.21903e-48	0.281768	0.336996	0.528915
ENSP00000264605.3;ENSP00000386338.1;ENSP00000341845.4;ENSP00000412438.1;ENSP00000393010.1;ENSP00000399081.1	MLPH	26.1504	25.8724	25.88	26.3932	26.1662	26.1644	26.425	27.0115	27.0319	27.1847	26.892	26.4004	26.0747	25.7607	26.0667	25.5702	26.0376	25.6759	27.1391	26.7424	26.9733	26.9524	26.3641	26.4805	26.3313	26.5179	26.0686	25.7696	25.9545	25.477	27.4678	27.2913	27.4164	27.5598	27.2933	27.1405	29.5561	29.2422	28.6211	28.8071	29.2738	29.6196	29.1866	5.80742e-58	1.20571e-57	-3.0822	2.8166e-19	7.24663e-17
ENSP00000264606.3;ENSP00000405226.1;ENSP00000440481.2;ENSP00000392912.1	HDAC4	27.2982	28.6648	27.3728	31.4785	27.2325	30.3014	31.3045	27.9981	31.9307	27.7814	26.796	26.0397	29.677	29.2576	30.0669	27.1243	26.9506	27.0078	26.3619	29.788	26.5042	27.6035	27.4601	26.6303	28.1325	27.4753	26.4218	27.0551	28.4019	31.4113	27.4975	26.8465	28.6715	26.2671	26.0919	26.1521	25.8906	24.9554	28.4646	26.0672	25.2632	28.9873	26.6047	2.58645e-30	2.6067e-30	2.11997	0.0360905	0.114431
ENSP00000264639.4	PSMD3	33.2	33.1346	33.3298	33.0875	33.1671	33.203	33.1981	33.1371	33.2936	33.2243	33.0889	33.2353	33.1419	33.2293	33.2646	33.1401	33.1793	33.2865	33.4716	33.223	33.324	33.3898	33.3268	33.4375	33.1739	33.2649	33.3544	33.2642	33.2968	33.4717	33.2879	33.2915	33.2629	33.1941	33.1088	33.3134	33.208	33.2601	33.2978	33.3588	33.2487	33.3619	33.2892	5.66171e-80	2.50107e-78	-0.10221	0.0323898	0.105106
ENSP00000264645.6	CASC3	26.1068	27.1235	26.5572	27.4477	26.663	26.8726	27.4674	27.0944	27.1372	27.2542	27.1074	27.589	27.4753	27.8428	26.6846	27.2762	27.4238	27.2198	26.7782	27.0338	27.0817	27.0293	27.0309	27.2478	27.0628	26.7551	27.0027	26.3735	26.3812	27.1696	27.4596	27.8247	27.606	27.5189	27.6134	27.6671	26.5169	26.6661	27.08	26.9714	26.8551	27.4313	26.9201	4.29044e-56	8.03643e-56	-0.125011	0.488443	0.668187
ENSP00000264669.5	FASTKD3	25.3539	25.481	25.1492	25.0181	25.1891	24.9047	24.1925	25.9542	23.2409	25.014	25.0084	25.4625	24.5782	23.7806	24.2836	24.925	25.1681	24.709	24.8862	24.1933	25.8739	25.7702	25.4866	25.1964	24.7288	25.6157	24.614	25.6505	24.8395	24.8116	25.6435	25.5734	25.1578	25.1293	24.8249	25.5699	25.7195	25.3347	26.46	25.7766	25.5072	25.0689	25.6445	1.83226e-46	2.52708e-46	-0.461812	0.158871	0.322864
ENSP00000264670.6;ENSP00000420957.1	NSUN2	32.4067	32.4489	32.5268	32.1465	32.3753	32.167	32.1342	32.238	32.0639	32.4135	32.2948	32.362	32.1308	32.0597	32.239	32.4618	32.3777	32.357	32.1805	32.0867	32.3507	32.2769	32.2452	32.3919	32.3656	32.3062	32.3462	32.4184	32.4014	32.323	32.3228	32.3245	32.1441	32.0319	32.2786	32.0008	32.1263	32.0279	32.2599	32.2673	32.016	32.1237	32.1368	2.80151e-72	2.2758e-71	0.208357	0.00754194	0.0357991
ENSP00000264689.6;ENSP00000421133.1;ENSP00000425855.1	UFSP2	28.2779	28.408	28.1756	28.2321	28.4114	28.3847	27.9614	28.5634	28.4551	28.6982	28.5319	28.4551	28.0769	28.151	28.094	28.6507	28.5074	28.5638	28.3734	28.1639	28.3613	28.4999	28.7088	28.4423	28.6238	28.9427	28.2944	28.2222	28.3388	28.2787	28.3918	28.3742	28.2316	28.0476	28.2062	28.371	28.213	28.3529	28.159	28.1884	28.5309	28.2317	28.2793	3.44164e-63	9.76502e-63	0.0355875	0.763918	0.865695
ENSP00000264710.4	RAB10	33.0633	32.9624	33.1282	32.9379	32.9343	33.187	33.1561	32.9857	33.1208	33.0779	33.0667	33.1034	33.1104	33.0182	32.9948	33.1268	33.0812	33.1045	33.0093	33.0209	33.0875	32.9928	33.0684	33.1971	33.2562	33.2422	33.2857	33.2453	33.2269	33.421	33.0319	33.0123	33.0842	33.1106	33.1279	32.9806	33.1665	33.1712	32.9316	32.9429	33.1972	32.7655	33.0292	3.45112e-77	7.79335e-76	0.00639549	0.907533	0.952226
ENSP00000264716.4;ENSP00000396497.1;ENSP00000368939.1	FOSL2	27.1165	27.1725	27.1784	27.1166	27.3473	26.5936	27.3027	26.8265	27.1555	27.1078	26.9808	27.6003	27.1471	26.6988	26.8367	26.9376	26.4345	26.5161	27.1525	26.949	27.4985	27.4411	27.6362	27.47	26.5769	26.6834	26.8431	26.8746	26.9461	25.5168	28.3471	28.2096	28.1881	28.2766	28.0083	28.3185	27.3299	27.039	26.6823	27.1926	27.1964	27.3386	27.1298	1.3174e-56	2.54563e-56	-0.0423165	0.809228	0.892881
ENSP00000264832.2;ENSP00000465680.1	ICAM1	23.4806	23.9964	23.4053	24.3472	24.4078	24.2031	24.3401	22.8053	23.0798	23.6361	22.1472	24.0345	24.8431	24.7932	24.4429	23.9937	23.0538	22.3346	22.1959	24.2601	23.1432	24.1368	24.5914	22.1626	24.162	23.7724	23.958	23.4855	24.2126	24.3451	28.488	27.4608	27.7813	28.1075	27.999	28.1552	24.9135	24.519	24.7247	23.3901	24.155	23.3568	24.1765	1.80155e-41	2.09834e-41	-0.203133	0.632088	0.778469
ENSP00000264908.6;ENSP00000423068.1;ENSP00000421015.2	ANXA3	32.9302	32.9791	32.9674	33.0146	33.0953	33.0204	32.8686	32.9279	32.7615	32.977	33.0496	32.8944	33.1484	33.1192	33.163	33.1166	33.1857	33.0867	32.9543	32.8121	32.8691	32.9441	32.8547	32.8372	32.9506	33.0371	33.1049	33.1269	33.031	33.0576	32.8412	32.6114	32.7556	32.8149	32.9703	32.8808	32.7483	32.7738	32.72	32.7637	32.7714	32.6597	32.7395	7.64257e-81	4.76833e-79	0.26168	5.02063e-07	1.40022e-05
ENSP00000264926.2;ENSP00000402049.1	RAD18	25.0349	25.8112	22.3794	24.3355	24.5681	24.0419	24.5688	24.8322	23.8184	26.0658	25.247	25.4457	24.5438	25.0075	24.7541	25.5157	25.4662	24.5818	24.1828	24.2003	25.9098	25.5442	25.7483	24.7326	25.7201	23.7911	24.0435	23.3652	23.3664	23.4783	23.3557	23.1902	23.7161	24.1113	23.822	25.7634	26.0825	25.3029	25.6336	25.2713	25.6327	26.2177	25.6901	7.42384e-41	8.47718e-41	-1.32828	0.0072082	0.0345674
ENSP00000264932.6;ENSP00000426514.1;ENSP00000427703.1;ENSP00000484230.1	SDHA	32.1265	31.9796	32.2135	31.866	32.0548	31.8716	32.026	31.9763	31.7876	32.0181	31.9982	32.2087	31.838	31.7609	31.9479	31.851	31.8453	31.9829	31.8971	31.8686	31.9003	31.642	31.7417	31.7943	32.0194	31.9337	31.8539	31.9027	31.8001	31.7702	31.8663	31.8301	31.8887	31.8383	31.9261	31.9495	31.8419	31.8445	31.9511	31.8918	32.0241	31.9816	31.9225	9.37333e-76	1.48891e-74	0.0961822	0.106541	0.242272
ENSP00000264933.4;ENSP00000485024.1;ENSP00000423815.1	PDCD6	30.3944	30.2556	30.1036	29.9517	30.2071	30.3184	30.0522	30.602	30.1777	30.3992	30.419	30.5298	30.1285	29.7675	29.9292	30.6011	30.7036	30.3748	30.3162	30.1541	30.2978	30.7255	30.6809	30.3761	30.3937	30.0992	30.4075	30.4684	30.4021	30.2101	30.131	30.5748	30.1487	30.5164	30.3438	30.693	30.5846	30.8696	30.6848	30.6822	30.4438	30.7904	30.6759	7.40385e-63	2.0592e-62	-0.470755	0.000945225	0.00700184
ENSP00000264934.5;ENSP00000280285.5;ENSP00000371577.3	MTMR12	26.3602	26.4489	26.6003	25.9655	26.3712	26.7385	26.2673	26.5271	26.9175	25.622	26.1603	26.7099	26.1897	26.1561	26.5196	26.3882	26.502	25.9971	26.345	26.5649	26.0722	25.7845	26.9249	26.8656	26.6068	26.7008	24.9345	26.943	26.9438	26.3867	25.0139	23.5466	26.2026	25.8088	25.9399	26.1897	26.5597	26.5019	26.9475	25.9496	26.4693	26.7579	26.531	1.34035e-46	1.85498e-46	-0.116865	0.724503	0.842968
ENSP00000264954.4	GRPEL1	31.6377	31.8479	31.7195	31.8404	31.6785	31.8992	31.9176	32.0857	32.2135	32.0059	31.8814	31.9496	31.7869	31.8449	31.873	31.7859	31.9389	31.9034	32.2044	32.0552	32.2505	32.2959	32.0438	32.0573	31.7926	31.7115	31.8727	31.7386	31.9172	32.1836	32.3106	32.1587	32.1397	32.124	32.2488	32.2252	31.6193	31.6416	31.6113	31.6598	31.6517	31.8655	31.6749	4.54749e-74	4.96777e-73	0.095665	0.146172	0.30473
ENSP00000264963.4;ENSP00000366280.4	LMAN2L	28.3319	28.2836	28.4687	28.231	28.1459	28.388	28.2077	27.9133	28.0976	28.1208	28.2555	28.2955	28.062	27.9351	28.4371	28.5639	28.3395	28.6114	28.3463	28.3125	28.1948	28.0655	28.2943	28.2666	28.3417	28.4422	28.393	28.402	28.5282	28.2117	27.6427	28.3147	28.1932	27.5699	27.7644	26.7484	27.9411	27.7819	27.998	28.1345	27.7549	28.2611	27.9786	3.03118e-59	6.76677e-59	0.329603	0.0356201	0.113229
ENSP00000264993.3;ENSP00000391955.2;ENSP00000421340.1	CDV3	31.5475	31.6297	31.286	31.124	31.4418	31.2385	31.2469	31.7341	31.1512	31.8174	31.5763	31.9369	31.1001	31.0092	31.0704	31.6769	31.4793	31.5562	31.6155	31.4919	31.7447	31.8017	31.8339	31.5423	31.2553	31.2959	31.5576	31.3424	31.4769	30.979	31.485	31.2633	31.4285	31.3578	31.4932	31.3796	31.2971	31.1027	31.2103	31.1556	31.1621	31.2588	31.1978	1.43994e-64	4.56976e-64	0.180158	0.137273	0.291092
ENSP00000264995.2;ENSP00000424107.1;ENSP00000398536.2;ENSP00000422035.1	MRPL3	30.3504	30.2465	30.4219	29.9375	30.2668	30.0264	29.9886	30.3921	29.7706	30.2792	30.3514	30.3315	29.9927	29.9836	30.0084	30.2451	30.2882	30.1846	30.1123	29.8295	30.2915	30.1428	30.3631	30.3395	30.2583	30.3954	30.2253	30.1959	30.38	30.3099	30.0354	30.3669	29.7734	30.1538	30.258	30.0084	30.272	30.4067	30.473	30.4424	30.475	30.2822	30.3919	1.53146e-66	5.8255e-66	-0.183614	0.0786102	0.196185
ENSP00000265000.4;ENSP00000427095.1	GALNT7	29.3955	29.5227	29.715	29.3153	29.4778	29.2459	29.4689	29.4757	29.1991	29.4094	29.5566	29.4438	29.3343	29.3019	29.2677	29.3177	29.5895	29.515	29.4829	29.1811	29.5676	29.5266	29.3648	29.0967	29.4282	29.6571	29.5523	29.5098	29.3526	29.5363	29.1944	29.148	29.4892	29.2215	29.1409	29.8215	29.6124	29.3474	29.4401	29.5379	29.5586	29.4409	29.4896	5.15048e-67	2.06019e-66	-0.0441982	0.64575	0.788552
ENSP00000265056.7;ENSP00000420528.1	MCM2	32.9826	33.0881	33.1282	33.0143	33.0215	33.2865	32.8707	32.8729	32.9671	32.9282	32.7579	33.0307	32.9988	32.983	32.9399	32.9586	33.0614	33.0082	32.8918	33.0648	32.8455	32.7912	32.8046	32.7586	33.0016	32.9102	33.158	33.0757	33.103	33.2101	33.0735	32.839	32.9743	32.9352	32.8289	33.0522	33.1804	33.2007	33.1748	33.1432	33.153	33.2106	33.1771	8.22199e-78	2.25156e-76	-0.0902138	0.0958031	0.225779
ENSP00000265062.3;ENSP00000417668.1;ENSP00000417155.1;ENSP00000417189.1;ENSP00000417978.1;ENSP00000418955.1	RAB7A	31.5993	31.5401	31.6252	31.3964	31.5904	31.3918	31.4426	31.7137	31.7315	31.7589	31.7241	31.8465	31.6753	31.6333	31.5095	31.8315	31.8514	31.9033	31.9075	31.6615	31.8598	31.7582	31.9043	31.8984	31.8029	31.7769	31.8693	31.727	31.7111	31.5523	31.7662	31.6922	31.8616	31.5951	31.7953	31.7534	31.6316	31.5843	31.7502	31.6	31.3077	31.3866	31.5434	3.13356e-72	2.51183e-71	-0.0195271	0.7888	0.880101
ENSP00000265069.8	ZFR	30.8578	30.8381	30.7853	30.6863	30.8691	30.7453	30.5483	30.8908	30.7314	30.7884	30.7789	30.8614	30.6363	30.7062	30.6417	30.6924	30.7244	30.8075	30.6624	30.4706	30.6472	30.68	30.7042	30.6505	30.8071	30.8899	30.8079	30.7274	30.8203	30.7151	30.2313	30.209	30.2831	30.499	30.1907	30.5607	30.8183	30.6837	30.7115	30.7931	30.7784	30.8895	30.7791	1.01687e-75	1.60262e-74	0.0178885	0.751769	0.858597
ENSP00000265070.6	GOLPH3	28.9045	28.9433	29.2363	28.7241	28.642	28.5049	28.9246	28.629	28.8127	28.9126	28.8051	28.9305	28.6445	28.1524	28.2247	28.8651	28.7216	28.7741	29.2175	28.5943	29.411	29.2844	29.2222	28.9383	28.2837	28.518	28.689	28.7082	28.6697	28.2646	29.3338	29.0603	29.1321	29.478	29.3118	29.6563	29.1939	29.1777	29.4548	29.169	29.2459	29.2565	29.2497	4.51154e-62	1.18764e-61	-0.4238	0.00263634	0.0156005
ENSP00000265081.6	MSH3	28.2481	27.835	28.125	28.3432	27.9909	28.296	28.2708	27.9199	29.0337	27.5263	27.7065	27.8687	28.3105	28.4494	28.6209	27.8735	27.702	28.1169	27.4619	28.3667	27.9246	27.7363	27.8452	27.3558	28.014	27.9052	28.1828	28.1986	28.331	28.6473	28.2141	27.423	28.5713	28.4134	28.8584	27.7277	28.3135	28.0603	28.3159	28.6662	28.293	28.6455	28.3824	6.69347e-54	1.13693e-53	-0.242717	0.272019	0.463865
ENSP00000265094.5;ENSP00000377391.2;ENSP00000296933.6	FBXW11	25.851	26.1576	26.4531	26.9291	26.0048	26.5144	25.8518	26.7036	26.5892	26.002	25.8043	25.6345	27.2592	26.9047	25.8996	26.1958	25.5795	24.9276	26.3819	26.3661	27.0134	26.4452	26.5645	26.84	25.589	25.2351	25.6315	26.3739	25.4406	26.0939	25.635	26.0021	25.9004	27.1943	27.1101	25.5235	25.7185	26.2847	26.8787	27.4995	26.506	25.8383	26.4543	2.25727e-46	3.10407e-46	-0.135936	0.685521	0.813645
ENSP00000265097.4;ENSP00000422243.1	THOC3	28.6537	28.8515	28.8394	28.6124	28.4753	28.2247	28.7255	28.8642	28.3498	28.6742	29.0096	28.7897	28.4357	28.585	28.49	28.6954	28.6818	28.7418	28.6179	28.1882	28.7089	28.8094	28.7109	28.413	28.682	28.6241	28.4793	28.3772	28.6586	28.3093	28.591	27.9204	28.6118	28.5057	28.6825	28.5145	28.5708	28.35	28.2961	28.5724	28.7241	28.8945	28.568	1.86107e-62	5.03721e-62	0.0415104	0.741089	0.85093
ENSP00000265104.4	DNAH5	27.8461	27.8615	28.8844	23.4569	28.5582	24.4516	24.8628	27.58	23.6733	28.2821	27.3696	28.0741	26.8779	26.8237	27.3274	28.0019	27.6419	28.0482	28.188	26.7357	27.8575	27.9072	28.0224	28.1813	28.0556	27.9825	28.6234	27.428	28.2095	23.5276	27.282	27.8554	26.1814	27.6431	27.2803	28.4894	28.1921	28.033	27.3217	28.0456	27.5371	27.7854	27.8192	1.00581e-33	1.02876e-33	-0.976028	0.235885	0.420742
ENSP00000265107.4;ENSP00000425841.1	WDR70	26.8108	26.7842	26.5452	27.0119	26.3097	25.8849	26.8722	27.1742	26.5343	27.1426	26.0056	26.3236	26.5833	27.032	26.5138	26.9693	26.2273	27.8084	27.3257	26.9716	26.3186	26.6499	26.3005	26.9069	26.6659	27.0518	26.7259	26.3703	26.4139	27.077	26.4913	26.7003	26.7469	27.0745	27.1726	26.3969	27.9974	26.9381	27.4066	27.0779	27.4011	27.7932	27.4357	6.49796e-52	1.0292e-51	-0.877927	0.000815728	0.00623331
ENSP00000265164.2;ENSP00000427669.1	CASP6	27.4451	27.6577	28.0617	27.3812	27.9971	27.8238	27.5465	27.9353	27.4672	27.9593	27.3866	27.5997	27.4421	27.7541	27.5716	27.6415	27.8797	27.5326	27.3254	27.2253	28.005	27.6959	27.8121	27.6198	27.5772	27.9444	27.9992	27.8879	27.895	27.7146	28.4808	27.8913	28.1799	28.1514	28.0713	28.131	27.7502	27.9547	28.272	28.1385	27.9007	28.6652	28.1135	2.55281e-60	6.03736e-60	-0.385773	0.00978729	0.0435535
ENSP00000265174.4	PAPSS1	30.2693	30.3564	30.506	29.8477	30.2742	29.8904	29.8606	30.0064	30.0985	30.2122	30.089	30.2	29.6057	30.2715	29.9389	30.2863	30.3703	30.361	29.9828	29.1997	30.1544	30.0389	29.9993	30.109	30.5383	30.3634	30.4765	30.2794	30.1646	29.8763	29.8672	29.7365	29.4565	29.99	29.9348	30.0657	30.1981	29.8626	29.7056	29.9813	30.2831	30.0222	30.0088	1.24379e-60	2.99898e-60	0.181835	0.226291	0.409176
ENSP00000265245.5	LSG1	29.1209	28.8584	28.7696	28.5657	28.663	28.6118	28.5128	29.2134	28.5722	28.5802	28.8065	28.6909	28.6349	29.0621	28.7195	28.6725	28.833	28.6096	28.7502	29.0866	28.6653	28.7197	28.7481	29.0584	28.4665	28.4077	28.5341	28.5665	28.3167	27.8824	28.0163	28.4485	28.2205	28.5086	28.6774	28.7426	29.0782	28.9593	28.8277	29.1294	28.7782	29.1017	28.9791	1.6423e-62	4.46506e-62	-0.214165	0.0980104	0.228997
ENSP00000265260.3	PCNP	31.3679	31.6984	31.5621	31.8716	31.6239	31.7654	31.8161	31.4666	32.0543	31.3915	31.4371	31.3483	31.914	31.9033	32.1258	31.5833	31.5392	31.5285	31.4196	31.772	31.6535	31.5208	31.538	31.4452	31.6757	31.6296	31.4925	31.6816	31.7921	31.9057	31.6508	31.6807	31.6071	31.6711	31.6751	31.6705	31.4718	31.6175	31.6993	31.4296	31.3272	31.6215	31.5278	1.48287e-66	5.6549e-66	0.120417	0.259393	0.449555
ENSP00000265271.5;ENSP00000475384.1	AC091959.3;RBM27	30.0214	29.7441	29.9218	29.6539	29.6125	29.8403	29.8998	29.8754	30.0443	29.9735	29.9153	30.0097	29.4385	29.5197	29.4421	29.3006	29.459	29.3675	29.9557	29.9841	29.9153	29.9978	29.9672	29.8093	29.4198	29.4993	29.2345	29.2245	29.4206	29.7658	29.7598	29.6852	29.7058	29.4073	29.3866	29.6916	29.6215	29.7135	29.4956	29.6897	29.815	29.947	29.7137	5.4677e-70	3.17567e-69	0.0853272	0.287342	0.479886
ENSP00000265277.5;ENSP00000358464.4;ENSP00000408275.1	SHOC2	27.9671	28.1181	28.3383	28.4957	28.3238	28.2623	28.4176	28.2343	28.7996	28.2042	28.1276	28.2091	28.3828	28.6546	28.5044	28.1135	27.6769	27.5728	27.9434	28.3628	28.1382	28.0763	27.9728	28.1529	27.8579	28.3657	28.1482	28.2858	27.9479	27.6954	27.7839	28.3132	27.8887	28.1127	28.069	28.24	28.3343	28.4512	28.7061	28.636	28.7158	28.9429	28.631	1.10186e-59	2.51735e-59	-0.380162	0.0158393	0.0618847
ENSP00000265295.4	SPDL1	27.7408	27.9075	27.4643	27.459	27.6905	28.2194	28.2001	27.5001	27.6802	28.0963	27.7748	27.0008	28.059	28.3308	27.4122	27.2982	27.7535	27.208	27.8165	27.4756	27.8609	27.8673	27.5481	27.2445	27.5252	27.8243	27.5574	27.3618	27.6824	27.8457	28.1747	28.6954	29.0196	28.414	28.8963	28.8678	28.7995	28.9244	28.8311	29.129	28.8895	28.9548	28.9214	6.23646e-57	1.22742e-56	-1.17449	1.86458e-07	6.09969e-06
ENSP00000265322.7	PECR	28.9754	29.0224	29.2862	29.1268	28.8797	28.9858	29.2151	29.0923	29.6751	28.9133	28.9326	28.8279	29.0913	29.2297	29.4895	29.3332	29.06	29.0725	29.2468	29.1215	28.9261	28.8612	28.7975	28.875	29.0551	29.5397	28.9743	29.0482	29.1563	28.6559	29.0537	29.0874	29.134	29.03	29.0706	29.1742	28.9388	28.9886	29.3634	29.0821	28.8914	28.9423	29.0344	1.46684e-63	4.27205e-63	0.0116182	0.922	0.958918
ENSP00000265343.5;ENSP00000367858.3	AFF4	26.6425	26.8656	26.6281	27.6062	26.9918	27.4582	27.2016	27.3991	26.6632	27.0482	27.1122	27.6067	26.7688	26.693	27.224	26.5963	26.6755	27.4065	26.8254	27.1967	27.6954	26.7447	26.7077	26.7643	26.7096	26.3366	27.3074	27.2114	27.6711	27.1293	26.489	26.9497	26.7009	26.5129	26.8114	26.9456	27.4012	27.8624	28.033	27.7409	27.6937	27.6301	27.7269	9.59219e-55	1.69001e-54	-0.6948	0.00145122	0.00988057
ENSP00000265350.4;ENSP00000377795.2;ENSP00000386668.1;ENSP00000386816.1	MED20	23.6738	24.0668	24.1482	25.6909	23.7061	26.698	25.3162	23.4018	21.9575	25.1061	23.5626	24.988	25.8507	23.7201	25.5563	23.5931	24.1307	25.1335	24.7397	26.6108	23.6614	24.7477	24.7368	25.5273	23.213	24.0861	24.4656	25.0104	26.4477	25.4291	26.4226	26.0856	26.1986	26.2116	26.4308	25.44	25.5242	26.0493	26.3287	25.8708	25.7906	25.898	25.9103	4.11157e-38	4.39167e-38	-1.24629	0.0334475	0.107558
ENSP00000265351.7	XPO5	30.4197	30.3815	30.3329	29.5561	30.2948	29.6241	29.227	30.198	30.0392	29.9642	29.8126	29.9532	29.6752	29.7114	29.7338	29.9035	30.0847	30.1671	29.9537	29.4984	29.8252	29.7034	29.8758	30.0728	30.2964	30.1262	30.0806	29.947	30.093	30.0885	29.7641	29.9418	29.7806	29.7073	29.8199	29.9369	30.1581	29.9573	29.8358	29.9097	29.7897	30.2316	29.9804	1.86428e-61	4.7109e-61	0.121175	0.391659	0.583535
ENSP00000265385.8;ENSP00000399400.2;ENSP00000346219.5;ENSP00000345096.6;ENSP00000420803.1;ENSP00000420185.1;ENSP00000486056.1;ENSP00000417296.1;ENSP00000496892.1	IMPDH1	29.2451	29.1275	29.2045	28.9334	29.2393	29.2501	29.1545	29.1922	29.562	29.169	29.1494	29.4886	29.179	28.8363	28.7924	29.5204	29.5359	29.1245	29.349	28.8588	29.5753	29.1738	29.2524	29.4967	28.8834	29.0414	29.1022	29.1032	29.5766	29.3479	29.0119	29.1189	29.0644	28.9033	28.8601	29.4815	29.2539	29.2275	29.3302	29.1854	29.3729	29.2463	29.2694	1.17215e-62	3.21279e-62	-0.102702	0.42062	0.610308
ENSP00000265388.5;ENSP00000487231.1;ENSP00000418267.1;ENSP00000420089.1;ENSP00000418646.1	TNPO3	29.9712	29.854	30.0806	29.8308	29.893	30.2787	29.6467	29.9614	29.7262	30.0083	29.8447	30.084	30.0501	29.8284	29.9783	30.2893	30.104	30.086	30.1138	29.6858	30.2734	30.1789	30.0852	30.0254	30.2069	30.1047	30.111	30.1747	30.1928	30.028	29.8506	29.8311	29.9379	29.5362	29.3129	29.7911	30.194	30.095	30.1295	30.1223	30.0238	30.2342	30.1331	1.87748e-67	7.8579e-67	-0.148399	0.125843	0.274168
ENSP00000265395.2	HIBADH	30.8544	31.0527	31.0274	30.3397	30.9899	30.3652	30.4296	30.7637	30.3226	30.879	30.7619	31.0825	30.4979	30.3739	30.611	30.656	30.7347	30.7486	30.739	30.4601	30.8885	30.6125	30.7807	30.9361	31.0042	31.1139	30.904	30.8082	30.9067	30.7697	30.493	30.4659	30.4953	30.4884	30.518	30.6063	30.5418	30.5055	30.5925	30.3935	30.4206	30.4026	30.4761	6.23785e-65	2.04393e-64	0.295457	0.013073	0.0536392
ENSP00000265433.3;ENSP00000386924.1	NBN	28.5165	28.5138	28.7718	28.737	28.5908	28.3551	28.6979	28.7855	29.0562	28.9053	28.8777	28.983	28.4351	28.8017	28.571	28.8496	28.7391	28.9506	28.7839	28.8875	28.2634	28.8513	28.744	28.5443	28.9842	28.8114	28.6443	28.8302	28.6755	28.4488	28.2027	28.822	27.4724	28.3469	28.4113	28.5277	28.6807	28.7327	28.677	28.6629	28.7069	28.6336	28.6823	1.8364e-61	4.64239e-61	-0.101459	0.452685	0.639209
ENSP00000265447.5;ENSP00000404412.2;ENSP00000398610.1;ENSP00000361305.3	ANXA11	32.9136	32.8886	32.8009	32.7403	32.8348	32.9267	32.6294	32.7489	32.9725	32.8661	32.7915	32.7689	32.8996	32.9166	32.8764	33.1028	33.1559	33.0118	32.7629	32.5569	32.6152	32.5499	32.6359	32.4829	32.834	32.7295	33.0503	32.9999	32.97	33.1431	32.8618	32.9187	32.7369	32.7105	32.7962	32.7885	32.6485	32.7347	32.7611	32.7249	32.64	32.7002	32.7016	5.44899e-76	9.31562e-75	0.149229	0.0153731	0.060809
ENSP00000265462.4;ENSP00000335334.6;ENSP00000335363.6	PRDX5	33.171	33.2997	33.4835	33.1826	33.3478	33.2927	33.3925	33.1247	33.1667	33.1472	33.2497	33.3089	33.3904	33.3279	33.3624	33.2539	33.2505	33.3035	32.8728	33.0469	32.9982	32.828	32.8605	33.0433	33.1532	33.3122	33.146	33.182	33.1429	33.1709	33.0379	33.2299	33.0752	32.975	33.0317	33.1765	32.8978	32.8413	32.8153	32.9413	32.9524	32.752	32.8667	7.09079e-78	1.96851e-76	0.429569	9.72145e-10	6.00349e-08
ENSP00000265465.3;ENSP00000498025.1	POLA2;AP000944.2	28.2808	27.8536	28.1754	29.0072	27.9423	29.0076	29.3767	28.2929	28.2238	27.8545	28.2181	27.9903	28.3256	28.6253	28.5286	28.1544	28.0486	28.4354	27.9138	29.1224	27.8355	27.8159	28.4518	27.9765	28.1785	27.9835	28.4993	28.0346	28.8757	28.3669	28.0241	28.4477	28.0759	27.3639	28.242	25.0075	28.659	28.5125	29.035	28.85	28.8208	28.6937	28.7618	1.32554e-46	1.83531e-46	-0.384022	0.288721	0.481626
ENSP00000265471.5;ENSP00000432474.1;ENSP00000431359.1;ENSP00000432854.1	B3GAT3	26.5809	27.1923	26.9658	24.8233	26.5797	23.3869	26.3736	26.2439	24.8378	26.4252	26.2302	26.8694	23.5452	24.5185	22.6055	26.2762	26.7021	24.8861	26.8539	23.5147	26.2156	26.601	26.4386	25.608	26.4219	26.7434	24.2444	26.5105	26.5074	24.6357	25.8674	26.1796	25.9042	24.1733	26.3111	24.8484	23.8063	26.4795	26.6572	21.9095	26.3607	26.1211	25.2224	4.63351e-33	4.72326e-33	0.699082	0.368273	0.560278
ENSP00000265562.4	PTPN23	28.9743	28.8205	29.1325	28.4308	28.857	28.5991	28.8076	29.0687	28.9821	29.1212	28.858	28.9463	28.6222	28.7975	28.6559	29.2327	28.6672	29.072	28.9306	28.8355	28.7429	28.87	28.896	28.7061	28.9734	28.9168	28.948	29.0149	29.001	29.553	28.7958	28.5313	28.7401	28.7152	28.4547	28.721	28.6043	29.1932	28.9694	29.0667	28.9237	28.6306	28.898	9.90181e-64	2.92892e-63	-0.0956076	0.415167	0.60559
ENSP00000265564.7	EXOSC7	28.5992	28.4926	28.4569	28.0345	28.8699	28.8546	28.2044	28.0114	28.0932	28.6633	28.5793	28.3235	28.4206	28.1919	28.6638	28.6214	28.8159	28.8733	28.2012	28.92	27.6816	28.3156	28.4279	28.9597	28.5213	28.5595	28.7423	28.7728	28.5733	28.8046	28.6415	28.5016	28.6132	28.2922	28.7279	28.4822	29.053	28.5945	29.0477	28.5423	29.2706	28.9385	28.9078	2.71171e-58	5.7282e-58	-0.356483	0.0386302	0.12051
ENSP00000265627.5;ENSP00000403850.1;ENSP00000413276.1	PON3	28.2149	28.3245	28.2744	28.1238	28.3674	27.8333	27.9529	28.1099	27.9853	28.0639	28.0184	28.0748	28.2545	28.4807	28.4105	28.2807	27.9916	28.2385	28.0237	27.9089	28.2726	28.1348	27.8191	27.9162	28.0772	28.0513	27.9534	28.0752	27.8477	27.7168	27.2155	27.6699	27.7852	28.1157	27.5896	28.0427	27.436	27.389	27.3598	27.4507	27.5281	28.0112	27.5291	6.73003e-63	1.87437e-62	0.660603	2.1522e-06	4.75368e-05
ENSP00000265631.5;ENSP00000400101.2	SLC25A13	31.8068	31.7445	31.9208	31.869	31.7198	31.8429	31.8783	31.5195	31.9212	31.3716	31.4488	31.5076	32.1582	32.1152	32.021	31.6884	31.5966	31.6854	31.6616	31.6971	31.7151	31.6217	31.5756	31.5369	31.7538	31.9644	31.6956	31.6845	31.8436	31.9291	31.5897	31.653	31.6011	31.5098	31.4759	31.6408	31.6959	31.6387	31.7145	31.7745	31.7388	31.7762	31.7231	4.82248e-70	2.81715e-69	0.0942081	0.26978	0.461087
ENSP00000265637.4;ENSP00000433565.1;ENSP00000431415.1;ENSP00000433058.1;ENSP00000377389.2;ENSP00000377390.3;ENSP00000265636.4;ENSP00000437329.1;ENSP00000434429.1;ENSP00000436209.1	PPP6R3	29.4162	29.0998	29.4213	29.2007	29.2099	29.3013	28.8635	28.7493	29.1297	28.9378	29.2117	29.0116	29.5247	29.5666	29.4252	29.5749	29.5733	29.5721	29.3431	29.4697	29.2551	28.9644	29.0482	28.7456	29.5712	29.3722	29.3142	29.4281	29.119	29.2326	29.2106	29.2734	28.9906	29.4932	29.1159	29.403	29.4711	29.5043	29.5569	29.2389	29.6127	29.5388	29.4871	8.58742e-67	3.34865e-66	-0.21225	0.0349208	0.111525
ENSP00000265686.3;ENSP00000431174.1;ENSP00000435023.1;ENSP00000432846.1	TCIRG1	24.8228	24.8213	25.2389	22.8968	24.1639	25.2927	24.4968	25.0243	24.0179	24.9175	24.392	23.8019	25.9619	26.1691	26.0204	23.8209	24.2117	23.7994	23.9389	25.3656	23.0672	23.9921	23.7633	24.5361	24.6034	23.3047	23.4211	23.4678	23.9775	25.7107	26.0805	25.5669	26.075	25.661	25.0756	25.2953	23.9234	25.1425	24.9577	25.0484	25.3868	25.7866	25.0409	1.12422e-40	1.27554e-40	-0.501488	0.282159	0.475264
ENSP00000265742.3	ANKIB1	24.7056	24.2174	23.0234	24.5285	24.6919	22.4296	24.5813	23.9905	24.7317	23.436	22.9112	24.4154	23.6925	24.7665	25.2731	23.1193	24.6978	24.4029	24.2415	24.4459	24.7069	24.8863	23.6016	23.4133	24.7478	23.448	25.3661	24.2958	23.8546	23.834	25.1304	23.8725	24.6077	24.8045	23.5	22.5657	23.4151	23.7563	24.4462	24.5804	24.7497	24.6083	24.2593	9.86342e-41	1.12163e-40	-0.32661	0.465983	0.650498
ENSP00000265748.2;ENSP00000379380.2	ANLN	29.3125	29.5516	29.5406	28.7765	29.252	28.9747	28.8125	29.2363	28.8205	29.0327	29.1684	29.4779	28.8255	28.6666	28.8745	28.8779	29.2222	29.3547	28.9501	28.7571	28.8878	28.7587	29.1239	28.7552	28.6164	29.0447	29.4329	29.0133	29.3456	28.6712	28.4763	29.0326	28.6305	28.6755	28.9369	28.7887	29.3831	29.2542	29.5621	29.5262	29.2926	29.2974	29.3859	6.65973e-61	1.63574e-60	-0.151277	0.294062	0.487312
ENSP00000265753.8;ENSP00000265754.8	EIF4H	32.7171	32.8445	32.9392	32.8564	32.6694	32.6996	32.7392	32.6772	32.7206	32.7171	32.6272	32.6816	32.6461	32.7028	32.8081	32.541	32.7814	32.3581	32.8073	32.9414	32.5952	32.6335	32.7924	32.4501	32.6525	32.6993	32.5995	32.6566	32.7385	32.6482	32.6338	32.6081	32.6297	32.6768	32.7551	32.799	32.8527	32.9689	32.8873	32.9703	32.8891	33.0604	32.9381	1.09196e-74	1.35699e-73	-0.150424	0.0250658	0.0869331
ENSP00000265758.2	BUD23	28.1474	28.0888	28.2675	27.228	28.1766	27.4045	27.0454	28.3656	28.2138	28.0214	28.165	27.7988	27.6653	27.3304	27.4464	27.7354	27.4142	27.8507	28.268	27.5941	27.9803	27.7718	28.3088	27.8337	28.0279	27.8905	27.9013	28.2859	27.8289	28.4006	28.0652	27.7856	28.1493	28.4121	28.5146	28.4323	27.7875	27.8111	27.7191	28.6678	28.0138	27.969	27.9947	2.68635e-55	4.83719e-55	-0.109238	0.580205	0.739242
ENSP00000265838.4	ACAT1	32.5247	32.5447	32.6342	32.4355	32.5142	32.5151	32.5747	32.5985	32.2496	32.5265	32.6376	32.4827	32.4179	32.4682	32.5255	32.6841	32.6597	32.6349	32.7481	32.2984	32.598	32.5955	32.6238	32.4396	32.8387	32.9301	32.7585	32.7759	32.8973	32.5789	32.3665	32.591	32.4366	32.4052	32.3878	32.4003	32.3712	32.471	32.5237	32.4854	32.3914	32.5927	32.4726	3.32426e-74	3.72563e-73	0.0555385	0.401537	0.592708
ENSP00000265849.7;ENSP00000495524.1;ENSP00000493814.1;ENSP00000496392.1;ENSP00000392843.2	PMS2	26.3565	26.7585	26.4842	26.2581	26.7829	26.527	25.9392	26.4689	24.8802	26.3012	26.2004	26.7903	26.3919	26.0644	25.7075	25.1237	25.4572	25.1744	26.4806	26.24	26.2954	26.1521	26.7823	24.9382	25.2103	24.4769	25.4063	25.4818	25.0426	25.9741	25.9678	25.4418	25.9222	25.9574	27.0367	25.6266	26.3962	25.9098	26.0181	26.5946	26.2189	26.1212	26.2098	2.22367e-48	3.23191e-48	0.318049	0.278545	0.471408
ENSP00000265857.3;ENSP00000385646.1	GET4	27.634	27.8009	27.5746	27.0163	27.5252	26.8012	27.1187	27.8762	27.4492	27.9215	28.0974	28.0416	27.1308	26.4378	26.996	27.4209	27.3026	27.6787	27.676	26.3543	27.3262	27.4941	27.1363	28.5027	27.4133	27.6549	27.5825	27.7653	27.4543	27.5862	27.0598	27.4357	27.2571	27.8011	27.4933	28.1443	27.9915	27.5741	27.9482	27.4774	27.6858	28.6335	27.8851	1.78965e-51	2.80015e-51	-0.493051	0.0572005	0.156513
ENSP00000265866.7;ENSP00000346726.5	HNRNPH3	32.5852	32.7155	32.7281	32.1626	32.5567	32.4167	32.1335	32.6426	32.3862	32.563	32.6711	32.8179	32.302	31.9586	32.3026	32.5657	32.63	32.7175	32.5048	32.3373	32.7605	32.7035	32.6878	32.8068	32.4825	32.42	32.5215	32.4616	32.3277	32.4078	32.3899	32.2839	32.4904	32.3021	32.2508	32.3702	32.241	32.2368	32.3413	32.0784	32.1182	32.1244	32.19	1.02749e-66	3.98358e-66	0.337452	0.00308074	0.0177528
ENSP00000265970.6	PIK3C2A	29.234	29.1228	29.4126	28.411	29.1361	28.5258	29.1686	29.0184	26.9862	28.6201	28.8546	29.0627	28.8399	28.9747	28.5725	28.8514	28.7103	28.9918	27.9924	28.2794	28.896	27.0087	28.6164	28.8183	29.2283	28.7067	28.3927	29.4697	29.153	28.25	28.7264	28.2897	28.178	28.3901	28.4891	29.4912	29.4819	29.2551	29.7885	29.5498	29.3671	29.3638	29.4677	1.11816e-49	1.66925e-49	-0.493998	0.106565	0.242272
ENSP00000266069.3	GID8	27.0734	27.4484	27.6018	26.9954	27.2721	26.5875	28.8726	27.0642	29.6336	27.6453	27.7107	27.961	28.6868	28.8887	26.213	27.3076	27.1059	27.1874	27.1423	26.0398	27.1357	26.9535	27.5091	27.4229	27.0216	27.1549	27.4352	27.0778	27.0785	27.4932	26.876	27.4033	27.8278	27.4316	27.7334	27.3848	26.963	27.798	27.5669	27.3522	27.1001	27.6705	27.4085	4.50687e-46	6.14453e-46	-0.245369	0.490141	0.669149
ENSP00000266079.4	PRPF6	31.3272	31.3706	31.4277	31.233	31.1812	31.1718	30.8909	31.3612	31.1012	31.4025	31.406	31.3135	31.2681	31.3251	31.0951	31.4593	31.47	31.3881	31.2784	31.1532	31.4236	31.3628	31.3998	31.3379	31.3329	31.2977	31.4028	31.3941	31.3497	31.2181	31.2213	31.2614	31.1331	31.3414	31.3343	31.2167	31.4179	31.5407	31.3302	31.4311	31.3113	31.553	31.4307	1.55027e-72	1.3222e-71	-0.145465	0.0469943	0.137329
ENSP00000266087.7;ENSP00000406155.1;ENSP00000395823.1;ENSP00000380571.1;ENSP00000388547.2	FBXO7	22.6321	25.1338	25.4763	24.9007	25.1056	24.3537	23.8774	25.0562	25.7849	23.8407	23.9718	23.6138	23.9401	24.8579	23.1583	23.771	22.4846	24.3777	23.6721	23.4641	22.8217	24.004	25.4173	24.3168	24.5079	22.2167	24.3905	23.1409	22.8185	25.0578	25.2527	25.3251	25.0354	23.0153	25.7726	25.6096	25.9522	25.4958	25.4875	25.9417	26.1124	25.7887	25.7964	2.72697e-39	2.98763e-39	-1.19603	0.0270727	0.0921411
ENSP00000266126.5;ENSP00000451681.1;ENSP00000452311.1	EIF2B2	29.5797	29.3392	29.5172	29.6653	29.4524	29.7393	29.8719	29.5678	29.6974	29.4226	29.4491	29.6835	29.5037	29.8017	29.6449	29.4267	29.5109	29.4552	29.5181	29.6783	29.4302	29.5418	29.6135	29.5603	29.7442	29.3924	29.6639	29.6658	29.7008	30.1554	29.7124	29.5625	29.5279	29.5207	29.5168	29.7188	29.5417	29.5706	29.5135	29.5508	29.8299	30.0609	29.6779	6.38245e-67	2.51639e-66	-0.129014	0.189956	0.362994
ENSP00000266544.5;ENSP00000497305.1	AC005833.1;NDUFA9	31.4551	31.3413	31.693	30.9429	31.5591	30.5373	31.3081	31.3209	30.9781	31.4773	31.3988	31.4409	31.1436	31.1981	31.2741	31.2796	31.2668	31.2538	31.3333	30.8415	31.2438	31.1634	31.1439	31.2694	31.5027	31.4845	31.308	31.3741	31.2346	31.2182	31.0506	30.6548	30.9778	31.1438	30.9774	30.8249	30.7179	30.9875	31.0076	31.1034	30.8287	31.0107	30.9426	7.91586e-64	2.36227e-63	0.312157	0.0160365	0.0623734
ENSP00000266563.5;ENSP00000410159.2;ENSP00000400647.2;ENSP00000407401.2;ENSP00000391601.2;ENSP00000266564.3	PEX5	26.4	26.2557	26.5748	25.5379	26.1835	24.2277	26.4394	26.9461	26.7175	26.4665	26.7419	26.827	24.7535	24.3515	23.8739	26.6334	26.5527	26.6782	27.0529	23.3702	27.0816	26.1825	26.7762	26.2645	26.0563	25.7663	26.6491	25.9313	26.0385	25.7013	26.8664	26.4892	26.6871	27.4245	26.8937	26.6382	26.7412	27.1817	26.7036	26.9162	26.6529	26.4708	26.7777	3.1945e-41	3.6853e-41	-0.914441	0.0615952	0.164759
ENSP00000266679.8;ENSP00000391437.3;ENSP00000391774.2	CPSF6	30.0837	30.2063	30.451	30.37	30.2286	30.4064	30.4442	30.5945	30.5067	30.5913	30.515	30.6973	30.368	30.3912	30.4968	30.6639	30.7308	30.5679	30.6122	30.4451	30.3593	30.2237	30.4935	30.5746	30.2967	30.3975	30.2867	30.4912	30.1649	30.5948	29.9769	29.8291	30.0354	30.1739	30.331	30.427	30.2171	30.2325	30.3335	30.18	30.3048	30.2868	30.2591	2.37293e-69	1.25863e-68	0.0319058	0.705934	0.82877
ENSP00000266712.6	TMTC3	29.0458	28.8613	29.0021	29.1668	28.8686	29.1258	29.2992	28.8124	28.7531	28.8181	28.7002	28.6818	29.1568	28.844	29.0128	28.8283	28.9474	28.8554	28.8847	28.8999	28.6465	28.8116	28.7945	28.7323	28.879	28.8391	28.7128	28.9346	28.7536	29.1683	28.9307	28.9856	28.8418	28.8321	29.0707	29.1358	28.993	29.0911	29.2812	29.218	29.0815	29.1083	29.1288	7.74918e-69	3.82364e-68	-0.117095	0.169694	0.338005
ENSP00000266732.4	TMPO	32.9336	32.8412	32.8972	32.7896	32.8604	32.7211	32.7459	32.8712	32.7624	32.9099	32.9584	32.8881	32.8416	32.9204	32.8507	32.8637	32.9709	32.9614	32.6311	32.6473	32.7413	32.7501	32.6096	32.4514	32.7636	32.8458	32.8966	32.8171	32.8884	32.7822	32.703	32.7193	32.6829	32.6973	32.7098	32.8874	32.6348	32.6685	32.5816	32.4875	32.6808	32.7648	32.6363	2.09682e-79	7.98109e-78	0.204172	0.000104678	0.00121829
ENSP00000266735.5;ENSP00000447751.1;ENSP00000447127.1	SNRPF	30.698	30.5802	29.9456	30.2834	30.5273	30.6883	30.2421	30.8485	30.1661	30.7916	30.7431	30.687	30.7232	30.2305	30.3217	30.9729	31.1703	30.7764	31.0417	30.6284	30.7793	31.2266	31.0441	30.7256	31.4599	30.84	31.0417	31.189	30.652	30.0477	31.1865	31.0562	30.1105	30.5215	30.4496	30.4489	30.1187	30.8495	30.5035	30.5388	29.8698	30.5827	30.4105	9.2223e-56	1.69955e-55	0.0432878	0.834902	0.909546
ENSP00000267064.4;ENSP00000302919.4;ENSP00000377591.3;ENSP00000449396.1	SMARCC2	30.5279	30.6466	30.6094	30.6233	30.6563	30.957	30.6003	30.6166	30.6291	30.4109	30.5249	30.5705	30.8287	30.8689	30.8687	30.5816	30.5733	30.5793	30.5316	30.9766	30.7018	30.6296	30.6238	30.4578	30.5854	30.5933	30.7251	30.5425	30.7332	30.627	30.6239	30.6232	30.5835	30.7494	30.6656	30.5981	30.8664	30.8588	30.6559	30.6218	30.7546	30.5927	30.7251	5.90413e-72	4.53449e-71	-0.054983	0.448639	0.635598
ENSP00000267103.5;ENSP00000450270.1;ENSP00000448433.1	C12orf10	30.9496	30.889	30.9148	30.7841	30.8174	30.3946	30.8915	31.139	31.0478	30.9921	31.2196	31.1769	30.7934	30.8692	30.916	30.9307	30.9923	30.8423	31.2058	30.6498	30.9225	31.0732	31.1388	30.7392	30.843	30.878	30.9251	30.8345	30.8608	30.8018	30.7832	30.869	30.7843	30.6823	30.7913	30.6422	30.4579	30.6678	30.6559	30.7227	30.3301	30.9578	30.632	1.51055e-68	7.18697e-68	0.159539	0.083385	0.204145
ENSP00000267116.7	ANKRD52	26.2081	27.2494	26.343	26.2449	26.7675	27.6414	25.8603	26.8908	27.3283	25.8378	25.2197	26.1469	25.8839	25.1565	24.4512	26.4348	26.8317	27.5868	25.9853	25.2429	26.6384	26.2604	25.787	25.7933	27.4627	26.2888	27.6248	26.8694	26.9651	26.15	22.643	26.2581	25.3282	25.8962	27.3002	25.489	28.5567	29.3852	28.8706	28.4688	29.3681	28.7844	28.9056	2.51825e-41	2.91851e-41	-2.16324	0.000145742	0.00160078
ENSP00000267163.4;ENSP00000497193.1	RB1	27.561	27.3731	27.5707	27.6697	27.7751	27.2228	27.4237	27.3712	26.8876	27.864	27.3865	27.3449	27.374	27.221	27.6159	27.8517	27.6175	27.7594	27.5996	26.3748	27.4428	28.2873	27.597	27.3933	27.3079	26.8157	27.8671	27.4726	27.9815	27.2636	27.1926	27.2408	27.006	27.1833	27.3134	26.8949	27.7102	27.984	28.6188	28.0188	27.7784	27.696	27.9677	2.03763e-54	3.53954e-54	-0.438952	0.04125	0.126403
ENSP00000267176.4;ENSP00000473665.1;ENSP00000387361.2	SBNO1	28.276	27.9268	28.4106	28.0302	27.8054	28.0461	27.8354	28.2837	27.9781	28.0799	28.5853	28.4927	28.4375	28.2114	28.4419	27.293	27.4317	28.3279	27.9423	27.6664	28.2586	27.7924	27.9443	28.099	28.3654	28.5725	27.7806	28.7221	27.9832	27.961	27.9122	28.3062	28.0245	28.6989	28.1136	28.2579	28.9274	29.518	29.5175	29.3357	29.4444	29.0232	29.2944	1.26565e-56	2.45032e-56	-1.21185	1.92859e-07	6.27518e-06
ENSP00000267202.2;ENSP00000360294.3;ENSP00000446075.1	VPS37B	25.71	25.3886	23.5026	25.373	25.6453	24.993	26.0744	26.0017	26.0011	25.8412	26.1296	26.0197	25.267	24.9084	24.8418	25.3993	25.2721	25.7053	25.7783	25.6823	26.469	26.1312	24.5784	25.349	24.6636	25.7086	26.0244	25.33	24.1035	23.6779	26.0507	26.8913	26.377	25.2347	25.2904	25.4089	25.4235	25.9745	25.6039	26.1472	25.9978	24.9807	25.6879	1.00952e-44	1.31815e-44	-0.585876	0.113062	0.254084
ENSP00000267205.2;ENSP00000440397.1;ENSP00000477391.1	RHOF	26.9349	26.8972	26.7929	26.7782	26.8014	26.7309	26.8154	26.5299	26.4609	27.0478	26.7264	27.1854	26.3251	26.8544	26.6424	27.1361	27.1809	27.0892	27.3575	27.0103	27.1338	27.2573	27.1595	27.2457	26.7032	27.5549	27.4355	26.8229	27.3641	26.8459	26.8846	26.4703	26.5416	25.0277	26.2053	27.2121	27.0903	26.9672	27.1702	27.1188	26.8932	26.4881	26.9546	3.31031e-53	5.47976e-53	-0.132027	0.545375	0.710818
ENSP00000267622.4;ENSP00000451032.1	TRIP11	28.6434	28.2503	28.3635	28.4682	27.8932	28.5145	27.3913	27.9564	28.0604	28.2586	27.8993	28.1049	28.7471	28.5367	28.4501	28.156	28.3847	28.1091	27.1411	28.015	27.5927	28.1128	27.7838	27.8543	28.2785	28.4919	28.8527	28.9004	28.3086	28.5466	28.9217	28.2258	28.6328	28.0258	27.5254	27.6424	28.5416	28.5664	28.3667	28.6988	28.8239	28.4112	28.5681	2.83418e-56	5.35848e-56	-0.212563	0.263985	0.455161
ENSP00000267812.3	MFAP1	27.5477	27.2472	27.0675	27.8836	27.1772	28.1878	28.6165	28.2918	28.2014	27.7489	28.2162	28.015	27.8171	28.0364	28.0387	27.5407	27.6677	27.0441	28.6009	28.9768	28.1005	28.1812	28.0594	28.3046	27.8859	27.8426	27.7936	28.0787	27.5988	27.9237	28.3747	28.5902	28.2172	28.0069	28.2339	28.2302	28.3939	28.2243	28.3354	28.1552	28.0963	28.301	28.251	2.06509e-57	4.16042e-57	-0.732512	0.000144634	0.0015915
ENSP00000267814.9;ENSP00000453122.1	SORD	31.4775	31.3198	31.6622	31.5858	31.5407	31.2265	31.4352	31.3936	31.0673	31.1389	31.3207	31.2616	31.4605	31.3826	31.3433	31.2261	31.28	31.2308	31.2093	31.0949	31.2586	31.1285	30.9673	31.3449	31.4196	30.9963	31.2634	31.27	31.1559	31.8004	31.0873	31.4867	31.1567	31.3805	31.6138	31.1407	31.2307	31.318	31.2704	31.5692	31.232	31.7148	31.3892	2.66908e-66	9.87363e-66	0.0795933	0.459195	0.645239
ENSP00000267838.3	LYSMD2	24.1978	26.4573	26.3673	25.8296	24.7069	25.6014	26.6972	26.3675	26.3059	24.4022	24.7778	24.0136	26.013	26.1743	25.8261	23.1033	25.6649	25.3228	26.0835	26.3834	26.3567	26.4055	26.6438	24.0074	26.151	26.5732	26.4045	26.5918	26.5008	25.0542	26.4235	25.6935	26.2968	25.9618	22.9531	26.5502	26.0379	26.6724	26.0265	26.5114	26.5647	26.6402	26.4088	2.44614e-38	2.6225e-38	-0.882096	0.127638	0.276214
ENSP00000267884.6;ENSP00000453120.1	SRP14	31.6907	31.6027	31.7283	31.4225	31.9068	31.5806	31.7574	31.6379	31.6065	31.9077	31.7525	31.9806	31.3638	31.335	31.2419	31.462	31.0932	31.4087	31.4931	31.4067	31.8983	31.7862	31.58	31.8182	30.8154	31.4657	30.9304	30.8546	30.8846	31.4824	31.9832	31.8539	31.7068	31.7121	31.8228	31.6461	31.5488	31.1998	31.2189	31.1481	31.1709	31.3588	31.2742	4.18927e-66	1.5264e-65	0.381025	0.00112156	0.00806141
ENSP00000268049.7;ENSP00000453619.1;ENSP00000369681.3;ENSP00000453138.1;ENSP00000452947.1;ENSP00000445828.1	USP3	28.0263	28.1562	28.3501	28.2104	28.062	27.9477	27.596	27.9721	27.9611	28.0049	28.0085	27.9509	27.662	27.9867	28.0464	28.0559	27.7638	27.5829	27.19	28.0513	27.7118	27.7889	27.5926	28.1283	27.8598	28.2013	27.8323	27.9663	28.1	28.0082	27.4686	27.6379	27.43	27.5198	27.5774	27.6992	28.2538	28.5961	28.1432	28.6397	28.4795	28.7447	28.4762	2.45715e-63	7.04772e-63	-0.350707	0.00506612	0.026156
ENSP00000268058.3;ENSP00000455838.1;ENSP00000456486.1;ENSP00000394642.3;ENSP00000395576.2;ENSP00000378567.3;ENSP00000455612.1;ENSP00000268059.6;ENSP00000457032.1;ENSP00000457023.1;ENSP00000315434.8;ENSP00000457669.1;ENSP00000456277.1;ENSP00000353004.4;ENSP00000378564.2;ENSP00000456989.1	PML	26.908	26.4174	26.9251	27.2982	25.9292	27.3259	27.6778	27.5494	27.7639	27.5214	27.3319	26.7089	26.1411	25.5998	26.7468	25.9815	25.4692	25.5513	26.7487	27.8846	26.933	27.0903	26.4854	26.761	25.6982	26.0363	26.291	26.0467	26.5264	27.1734	28.9082	29.4417	29.1089	28.4882	29.1478	28.5564	26.6418	25.9983	27.0123	25.8466	25.9554	25.9626	26.2362	1.99825e-49	2.9699e-49	0.564447	0.0438742	0.132012
ENSP00000268099.9;ENSP00000457890.1;ENSP00000454741.1;ENSP00000455377.1	SCAMP2	27.4088	27.3185	27.0336	26.7633	27.2867	26.7925	27.0635	27.6317	25.7862	27.2661	27.4186	27.3953	26.7229	26.4236	26.4508	27.3648	27.3122	27.3767	26.8032	26.7897	27.1684	27.3088	27.2996	27.203	27.3575	26.7035	27.2121	27.2487	27.1264	26.7689	26.305	27.125	26.376	27.0538	27.0503	27.0448	27.2854	27.8689	27.2188	26.9526	27.1166	26.1636	27.101	4.56301e-51	7.05372e-51	-0.000426427	0.99865	0.999513
ENSP00000268182.5;ENSP00000488618.1;ENSP00000453181.1	IQGAP1	34.7286	34.6251	34.6835	34.6125	34.6301	34.6447	34.5346	34.5889	34.5403	34.6679	34.7074	34.6115	34.6154	34.6497	34.5439	34.8166	34.8622	34.7906	34.7427	34.4817	34.6999	34.6825	34.7272	34.5677	34.6753	34.6852	34.776	34.7582	34.8406	34.5476	34.5435	34.5233	34.5176	34.5965	34.525	34.6111	34.6665	34.7133	34.8324	34.7352	34.645	34.6618	34.7091	1.31179e-79	5.25757e-78	-0.0549681	0.269487	0.46095
ENSP00000268206.7;ENSP00000352418.3	EFL1	30.3547	30.4907	30.6269	30.2291	30.2347	30.2091	30.4161	30.5403	30.1874	30.5785	30.6913	30.645	30.6482	30.5273	30.4334	30.4315	30.6013	30.6373	30.4878	30.4088	30.4828	30.4615	30.4106	30.3624	30.5115	30.4322	30.4395	30.6077	30.5899	30.1624	30.1746	30.3291	30.1204	30.3672	30.2783	30.2344	30.458	30.3847	30.2655	30.4738	30.2746	30.1937	30.3417	8.35614e-71	5.47902e-70	0.015782	0.837606	0.910588
ENSP00000268261.4;ENSP00000457956.1;ENSP00000455320.1;ENSP00000456302.1	PMM2	31.3955	31.4585	31.4737	31.5161	31.5405	31.0892	31.6724	31.7048	31.6021	31.6176	31.7194	31.7608	31.6631	31.5612	31.5544	31.5105	31.4764	31.6017	31.6869	31.2207	31.5738	31.5377	31.3236	31.5694	31.5667	31.5784	31.5454	31.523	31.5729	31.6462	31.2822	31.2966	31.5163	31.3061	31.3934	31.3444	31.3851	31.541	31.6092	31.5644	31.4377	31.711	31.5414	9.27111e-74	9.50995e-73	-0.129172	0.056236	0.154996
ENSP00000268482.3	DHX38	28.881	29.2247	29.0105	29.4642	29.0339	29.6497	29.5548	29.2595	29.9255	29.1201	29.2667	29.4741	29.1642	29.2978	29.5657	28.991	28.9908	28.9316	29.0339	29.6799	29.5588	29.2369	29.4604	29.4658	29.1862	29.0979	29.2455	29.2931	29.3775	29.682	29.5334	29.4693	29.6216	29.5973	29.7563	29.6577	29.4737	29.2069	29.1839	29.2503	29.29	29.1986	29.2672	2.29533e-62	6.15751e-62	-0.0565627	0.662414	0.798115
ENSP00000268661.7	RPL3L	29.4979	29.2988	28.0988	30.9905	29.7078	31.537	29.5671	29.6502	30.0747	29.3707	29.2261	26.7601	29.71	30.0454	30.0548	29.2909	28.904	28.9751	29.1863	30.3031	20.6094	26.7505	29.0201	29.4004	28.7063	29.7747	29.797	28.3249	29.2308	24.4407	28.013	28.1843	27.9364	30.0495	25.6818	29.6544	29.0278	30.0245	29.5624	29.3108	29.6267	29.6688	29.5368	7.10228e-31	7.16981e-31	0.318327	0.761303	0.864591
ENSP00000268668.6;ENSP00000455348.1;ENSP00000445086.2;ENSP00000457908.1	NDUFB10	30.8492	31.0341	30.8282	30.8956	30.8916	30.8565	30.5414	30.5295	31.1982	30.8603	30.7997	30.6223	30.9886	30.9015	31.0484	30.685	30.6581	30.5963	30.8025	31.0093	30.8386	30.8579	30.6324	30.6697	30.7963	30.9402	31.0007	31.094	30.9194	30.7766	30.9086	31.0475	30.637	30.9818	30.9073	31.0623	30.8839	30.922	30.648	30.933	30.8845	30.9007	30.862	2.37831e-68	1.1072e-67	0.0305061	0.740453	0.850811
ENSP00000268711.3	MED9	26.2335	25.8779	25.6572	24.5074	24.4168	23.9683	24.8471	23.5154	23.9006	23.9238	24.435	24.3523	22.5112	24.5209	22.4869	23.0873	24.0874	23.6368	24.7014	23.8776	23.9089	23.9456	23.0034	24.7221	25.8473	24.093	26.0563	25.876	25.5055	24.2164	26.1467	26.2991	25.4866	25.8016	26.1724	25.9139	26.2804	24.3953	26.0685	22.9112	25.9924	24.1575	24.9675	7.14096e-40	7.91522e-40	0.142655	0.769352	0.869524
ENSP00000268712.2;ENSP00000379192.1;ENSP00000379198.4	NCOR1	29.7844	29.2503	29.0367	28.9177	29.5855	28.6921	28.572	29.263	29.1163	29.3267	29.7072	28.9329	28.0581	29.1255	29.2618	29.113	29.4859	29.4082	29.1403	29.046	29.4358	29.1492	28.7914	29.2781	29.4581	28.8439	29.565	29.4618	29.7245	29.4029	29.0486	29.2347	28.8236	28.7548	28.9912	29.3645	29.3361	29.2122	29.311	29.3939	29.8328	29.0153	29.3502	1.49327e-55	2.71962e-55	-0.139112	0.494989	0.673337
ENSP00000268717.5;ENSP00000437606.2;ENSP00000413298.2	COPS3	30.7807	31.1425	31.1274	30.729	30.9799	30.5366	30.5849	30.8896	30.7734	30.7941	30.9087	31.0569	30.6725	30.6785	30.7635	30.994	31.1002	31.1028	30.8959	30.2953	30.9355	30.9618	30.9085	30.823	30.9933	30.9634	31.2005	30.9309	31.037	30.7437	30.6358	30.5648	30.6909	30.7341	30.8089	30.6809	30.8893	30.8885	30.9618	30.6808	30.9665	31.0938	30.9134	4.29406e-66	1.56176e-65	-0.0307591	0.773736	0.871677
ENSP00000268802.5;ENSP00000457760.1;ENSP00000456710.1	NOB1	28.869	29.3253	29.3336	29.0418	29.065	29.2962	29.6735	29.4127	29.8533	29.5614	29.5707	29.7318	29.1371	28.9413	29.0027	28.932	29.0664	29.142	29.6318	29.535	29.6043	29.5379	29.6262	29.4985	28.9768	28.7148	29.2313	29.1998	29.064	29.5332	29.6336	29.4378	29.5726	29.4705	29.4818	28.8296	30.1363	30.3581	30.2826	30.3222	30.4374	30.1939	30.2884	1.4957e-65	5.17551e-65	-1.13328	2.2524e-12	2.39149e-10
ENSP00000268835.2;ENSP00000439129.1;ENSP00000481322.1;ENSP00000443967.1;ENSP00000392536.2;ENSP00000402612.1;ENSP00000399625.2;ENSP00000458301.1;ENSP00000401144.1	PRPSAP2	30.3934	30.4761	30.5436	30.8036	30.6534	30.0288	30.4244	30.4822	30.4116	30.3814	30.5936	30.6461	30.7679	30.6795	30.6598	30.7897	30.9385	30.7807	30.9647	30.0907	31.03	30.6109	30.9589	30.8397	30.6142	30.4088	30.583	30.7811	30.2181	30.5354	29.8655	29.9354	30.2575	30.332	30.3667	30.786	30.8265	31.0415	30.7551	30.6282	30.8131	30.6711	30.7893	2.62075e-62	7.00565e-62	-0.306119	0.0303787	0.100301
ENSP00000269143.2	AFG3L2	30.7888	30.715	30.8072	30.6058	30.794	30.9017	30.6055	30.8471	30.8766	30.5498	30.7783	30.7771	30.54	30.6954	30.5417	30.59	30.6912	30.7247	30.5417	30.6735	30.6777	30.6352	30.626	30.6165	30.8237	30.7767	31.007	30.7756	30.8418	30.8195	30.5749	30.5258	30.3484	30.5544	30.6246	30.611	30.5367	30.4218	30.3057	30.5017	30.6877	30.5978	30.5086	6.27953e-75	8.26168e-74	0.260171	8.57402e-05	0.00102146
ENSP00000269159.3	IMPA2	26.9973	27.2739	27.0867	27.1043	27.1755	27.4501	27.3721	27.4102	26.5051	26.9589	27.2093	26.6807	27.9784	27.7231	26.4471	26.9453	27.2121	27.2859	27.3276	27.4702	27.5754	27.1869	27.4029	26.8151	27.2617	27.3025	27.5349	27.3178	27.159	25.4058	26.9106	26.7581	27.1444	27.5924	26.9257	27.1257	26.9773	27.1126	27.0579	27.4005	27.2736	27.1028	27.1541	2.25154e-51	3.51465e-51	0.0272177	0.912445	0.95525
ENSP00000269195.4;ENSP00000465341.1	GALNT1	28.7552	28.9576	29.1789	28.9003	29.0488	28.8409	29.1994	28.7861	29.3021	29.0403	29.0313	29.244	28.8771	29.4039	29.0836	28.6635	28.7382	28.9744	28.7018	29.1893	28.7686	28.6317	28.5915	28.6584	28.8327	29.0686	29.0837	28.9141	28.9009	28.9001	28.3505	28.6872	28.2892	28.4122	28.6876	28.3279	28.5667	28.2793	28.515	28.7846	29.0457	28.6806	28.6453	2.0659e-63	5.94807e-63	0.301661	0.0145773	0.0582323
ENSP00000269228.4;ENSP00000467636.1	NPC1	32.4203	32.0883	32.0171	32.7751	32.1511	32.4384	32.6377	32.6321	32.696	32.4815	32.806	31.4926	32.4724	32.693	32.7537	32.2322	32.031	31.9356	32.1008	32.4574	32.2552	31.9286	31.5983	31.5291	32.4545	32.7321	32.4694	32.7025	32.0233	31.6964	31.5875	32.5513	31.9134	31.6762	32.2857	32.4928	32.4701	32.6646	32.5633	32.2401	32.7508	33.1638	32.6421	5.86112e-56	1.08942e-55	-0.327063	0.143274	0.300186
ENSP00000269260.2;ENSP00000403701.3;ENSP00000370898.6;ENSP00000341895.2;ENSP00000466344.1;ENSP00000465296.1;ENSP00000460607.1;ENSP00000466857.1	ARRB2	28.8757	28.9248	29.0056	28.7344	28.9928	29.0182	28.9741	28.842	29.098	28.8375	28.8486	29.1212	28.8424	28.5455	28.7541	29.0916	29.1255	29.3052	28.8993	29.0654	29.2167	28.9811	29.1177	29.0959	29.0605	29.0377	29.0317	28.9475	28.8564	28.8801	28.5347	28.9181	28.9503	28.4853	29.2818	28.4706	29.0313	29.0224	29.152	28.3853	28.9766	29.1849	28.9587	8.62311e-63	2.38842e-62	-0.0334998	0.787953	0.879994
ENSP00000269296.7;ENSP00000406487.3;ENSP00000347427.6	MINK1	23.7531	22.9288	24.6311	24.5094	24.1868	24.6844	23.8684	24.6961	24.6037	24.105	25.021	25.2187	24.6719	24.3588	23.9278	24.7014	24.9795	24.3504	24.5558	24.5416	24.4434	24.6579	24.73	23.9103	23.9196	23.774	23.8761	24.5236	24.3693	24.4028	24.5236	25.1871	22.7031	23.8035	23.2684	24.2281	23.8031	23.9888	21.9385	24.0878	24.0424	24.596	23.7428	1.29465e-43	1.62523e-43	0.372803	0.305459	0.497791
ENSP00000269373.6	FN3KRP	30.732	30.5169	30.7204	30.6559	30.6092	31.0498	30.8195	30.4931	30.5559	30.6001	30.5593	30.8393	30.8559	30.8609	30.7895	30.6199	30.8037	30.9042	30.783	30.6436	30.8858	31.0416	30.8927	30.759	30.7316	31.0241	30.9918	30.8664	31.0471	30.8563	30.4949	30.5119	30.5477	30.6005	30.6635	30.4347	30.2466	30.3178	30.4119	30.0953	30.2208	30.6065	30.3165	5.53224e-70	3.20394e-69	0.39756	1.96842e-05	0.000290557
ENSP00000269383.3;ENSP00000444607.1;ENSP00000441480.1	TRIM65	27.6242	28.1339	27.8707	27.2383	27.9309	27.2995	27.3461	27.6765	27.469	28.0908	27.9156	27.6232	27.061	27.3913	27.6199	27.9002	27.8142	28.0824	27.1357	26.8231	27.5171	27.471	27.6138	27.2635	27.7997	28.4086	27.6306	27.3862	27.4551	27.665	27.1345	27.0662	26.8555	27.2021	26.9555	27.0135	27.1991	27.1798	27.4363	26.8962	26.8065	27.4981	27.1693	2.30861e-56	4.39223e-56	0.513591	0.00638844	0.0316131
ENSP00000269385.4	CBX8	27.8402	27.6954	28.0279	28.0582	28.5194	28.121	28.5675	28.1418	28.0852	28.2197	28.502	28.5059	27.9112	28.0943	28.0852	27.9144	28.1574	28.1007	27.9233	28.258	28.1972	28.2922	27.9924	27.9421	27.9408	28.1734	27.8497	28.0986	27.5272	27.5362	27.9709	27.9635	27.9439	28.2848	28.167	28.1243	27.9913	28.0794	27.6656	27.8243	28.2268	28.3135	28.0168	2.17962e-62	5.85748e-62	0.0268799	0.82799	0.905656
ENSP00000269397.4	CBX4	24.8931	23.9537	24.5168	24.3617	23.9966	23.4547	25.782	25.2887	23.6071	25.5497	25.1391	25.2856	25.7261	23.1113	24.9589	24.5111	25.2399	24.7013	25.1939	25.1182	24.9117	25.8339	25.3811	24.1028	24.7182	21.8525	23.0817	23.6398	23.4829	23.3429	22.476	24.6499	24.6045	24.558	24.1868	24.4992	24.5163	24.6641	24.2874	23.9617	23.9022	23.5724	24.1507	1.8204e-41	2.11989e-41	0.0453851	0.914611	0.955529
ENSP00000269601.4;ENSP00000468761.1;ENSP00000465572.1;ENSP00000465493.1	TXNL4A	27.3567	27.3933	27.45	27.3226	27.3694	27.3683	26.7634	27.7808	27.2947	27.382	27.0259	27.1823	27.1412	27.3034	27.3514	27.3111	27.0933	27.1666	27.2031	26.8693	27.2613	27.3344	27.3313	27.2004	27.0186	27.2468	27.8783	27.6099	27.5511	27.5536	27.269	26.975	27.5105	27.7305	27.1836	27.8709	27.128	27.2475	27.4835	27.0473	27.0624	27.6413	27.2683	1.10797e-59	2.52941e-59	0.108378	0.452986	0.639399
[truncated: 5,161 more rows]
[truncated: 24 more columns]
