# Supplementary material for: mRNA 3’UTR lengthening by alternative polyadenylation attenuates inflammatory responses and correlates with virulence of Influenza A virus
Source: Nat Commun. 2023 Aug 15;14:4906. doi: 10.1038/s41467-023-40469-6 (PMC10427651; doi:10.1038/s41467-023-40469-6)
Supplement: Supplementary file 8 — Supplementary data 6 [file 41467_2023_40469_MOESM8_ESM.xlsx]

## Sheet: Supp. Data 6
Supplementary Data 6 | Concentration of cytokines in bronchoalveolar lavage fluid from mice, infected with 50.000 pfu of indicated viruses, 1 and 3 days post infection. Concentrations below detection limit were thresholded to zero. All values are in pg/mL.
treatment	time	replicate	viral titer (log10)	IL-1a	IL-1b	IL-2	IL-3	IL-4	IL-5	IL-6	IL-9	IL-10	IL-12(p40)	IL-12(p70)	IL-13	IL-17	Eotaxin	G-CSF	GM-CSF	IFN-g	KC	MCP-1	MIP-1a	MIP-1b	RANTES	TNF-a
mock	1dpi	1	0	1.52	2.06	1.81	0.41	0	0.69	0.39	1.66	2.01	21.58	1.64	8.19	0.47	8.56	3.14	0	1.28	4.16	0	0.76	2.54	0	7.16
mock	1dpi	2	0	3.08	0.18	2.31	0.21	0	0.5	0.39	0.42	2.01	9.03	0.45	4.9	0.44	0.85	0	0	0.46	0.73	0	0.33	0.99	0	4.81
mock	1dpi	3	0	4.19	2.33	2.92	0.31	0	1.46	0.75	2.24	2.82	23.47	4.06	15.55	0.58	1.06	5.6	0	1.74	3.98	0	1.06	2.16	4.49	7.76
mock	1dpi	4	0	2.96	2.33	2.18	0.31	0	1.36	0.53	1.06	2.82	23.89	5.28	12.43	0.44	0.76	7.79	0	1.28	3.61	0	0.7	0.99	0.72	5.98
mock	1dpi	5	0	2.22	0.18	0.81	0.21	0	0.5	0.18	0.07	1.6	9.03	1.64	3.77	0.4	8.93	1.48	0	0.34	3.98	0	0.21	0.58	0	3.66
R/SI/G	1dpi	1	6.778	45.97	39.32	2.92	1.42	0	24.74	2990.79	5.83	13.97	287.97	88.73	57.45	5.73	18.57	882.34	591.47	17.36	351.69	3476.31	55.04	209.06	691.36	620.34
R/SI/G	1dpi	2	6.477	47.66	43.36	9.27	3.64	1.55	14.78	2036.12	19.36	44.71	419.32	111.4	144.45	7.72	21.55	1139.24	669.7	13.16	565.65	2589.91	61.09	197.89	638.14	51.89
R/SI/G	1dpi	3	6.903	19.47	17.24	3.97	0.62	0	4.65	1181.81	5.03	10.18	176.91	71.59	44.17	3.52	14.45	556.85	195.07	5.26	323.3	1088.19	47.3	150.87	442.06	30.92
R/SI/G	1dpi	4	6.778	27.35	31.03	4.52	1.22	0.83	8.51	2255.23	6.37	10.88	191.88	80.8	58.39	4.66	22.52	1044.1	429.12	8.06	667.52	2018.02	68.89	233.89	693.32	46.6
R/SI/G	1dpi	5	6.699	32.16	34.05	4.28	1.32	0	15.41	2081.44	5.83	10.88	217.74	72.9	46.09	4.43	25.29	837.42	303.56	8.06	342.54	2170.66	90.48	293.95	809.54	42.64
R/SI/R	1dpi	1	6.778	26.09	23.77	2.18	0.92	0	4.56	1250.19	3.93	7.34	119.58	55.93	34.52	3.06	11.1	628.13	213.6	4.47	520.81	1175.51	77.97	199.55	483.65	120.12
R/SI/R	1dpi	2	6.778	39.91	38.01	5.62	1.22	0.83	4.09	1964	6.77	11.23	163.48	84.76	51.79	4.97	17.35	1243.08	411.95	7.16	1458.46	1692.6	107.89	338.28	653.28	62.58
R/SI/R	1dpi	3	6.602	35.18	35.38	4.64	1.12	0	8.15	1595.87	6.37	12.95	234.98	86.74	47.99	5.96	26.96	1222.11	291.23	8.17	551.63	1997.52	76.01	287.21	773.81	58.56
R/SI/R	1dpi	4	6.845	29.54	27.44	5.74	1.02	0.83	3.06	936.07	6.77	11.58	85.96	74.21	49.89	3.14	9.91	615.03	211.5	6.05	629.94	1023.24	92.3	209.06	233.17	36.75
mock	3dpi	1	0	6.69	4.58	5.5	0.51	0	0.88	0.53	5.57	3.61	22.63	5.28	20.65	0.7	1.47	0.03	0	2.89	3.61	0	0.58	3.47	9.8	10.77
mock	3dpi	2	0	1.18	0.89	1.56	0.41	0	0.69	0.32	0.74	3.61	35.82	0	8.19	0.58	4.86	0.03	0	0.58	4.34	0	0.54	0.99	0	7.16
mock	3dpi	3	0	4.48	3.61	3.42	0.51	0	0.79	0.53	3.24	4.38	25.79	8.96	22.66	0.66	1.06	0.03	0	2.2	3.24	0	0.58	1.78	5.88	11.99
mock	3dpi	4	0	4.65	4.1	3.66	0.62	0	1.08	0.57	3.93	3.22	15.55	7.73	16.58	0.99	1.14	0	0	2.66	3.24	0	0.73	2.91	7.75	11.99
R/SI/G	3dpi	1	7.301	5.05	9	1.56	14.65	15.66	17.66	359.19	16.87	36.15	472.08	144.54	36.46	3.06	78.14	940.01	26.5	22.2	57.82	13754.5	29.18	407.77	2020.36	192.16
R/SI/G	3dpi	2	7	3.26	5.96	1.44	11.75	14.07	9.88	188.64	13.35	29.91	372.62	110.73	38.4	2.72	61.91	611.41	18.65	14.38	24.74	8710.95	21	226.16	1435.48	156.61
R/SI/G	3dpi	3	7.301	4.37	9.41	1.69	12.38	14.07	12.16	379.95	12.34	36.46	558.85	114.09	34.52	2.53	90.97	1235.29	23.75	17.58	54.42	11389.4	41.02	511.78	2252.39	183.59
R/SI/G	3dpi	4	7.301	2.6	4.1	1.19	10.18	10.66	8.88	128.1	9.64	23.54	340	84.76	30.6	1.4	44.97	469.62	16.38	11.39	30.84	6834.85	25.03	302.84	1524.64	134.09
R/SI/G	3dpi	5	7	4.54	5.74	1.31	6.81	6.62	9.25	233.85	5.3	20.95	326.13	61.13	18.62	1.25	72.74	1088.89	12.08	11.17	48.91	7469.74	37.99	388.34	1856.74	124.3
R/SI/G	3dpi	6	7.301	4.14	4.1	1.06	2.53	0	7.42	230.99	2.53	14.31	283.93	28.98	18.62	0.22	41.52	1289.36	3.13	6.05	40.94	4876.77	26.81	326.23	1594.15	85.62
R/SI/G	3dpi	7	7.301	5.32	5.51	1.56	9.97	10.72	13.61	154.34	10.16	29.91	603.44	90.06	24.67	2.61	54.72	981.97	16.38	13.94	37.1	8402.1	31.67	469.32	2085.93	161.56
R/SI/G	3dpi	8	7.301	4.93	4.1	1.81	5.02	3.11	4.18	126.5	4.48	17.66	322.55	36.61	22.66	0.88	42.25	657.77	5.84	6.72	35.64	5458.72	34.45	372.73	1784.99	134.09
R/SI/R	3dpi	1	7	5.1	7.72	1.5	12.96	15.55	5.57	407.13	15.37	38.61	615.16	164.39	32.57	2.31	59.65	1009.17	26.83	41.46	48.91	15597.9	35.49	453.73	2560.26	189.3
R/SI/R	3dpi	2	7.301	5.71	9.41	1.75	9.61	9.75	6.59	512	11.19	33.98	683.38	103.37	28.63	2.16	93.91	1195.21	31.42	30.12	69.72	15028.4	35.9	292.72	3491.32	189.3
R/SI/R	3dpi	3	7.301	7.34	10.65	1.69	15.28	16.45	6.31	464.52	18.87	44.11	647.43	163.01	34.52	2.91	80.08	1229.89	36.83	37.6	54.87	18629.1	36.48	354.08	2800.75	243.99
R/SI/R	3dpi	4	7	5.49	7.72	1.31	9.92	11.57	5.57	393.41	9.77	31.8	606.78	102.03	28.63	1.7	92.26	1102.79	24.46	34.52	45.19	13278.7	31	307.45	2830.92	156.61
R/SI/R	3dpi	5	7	4.93	9.41	1.69	13.06	14.19	3.35	483.14	14.74	39.84	607.06	141.14	37.43	2.95	118.94	919.1	27.15	37.93	38.3	17249.5	25.72	291.04	2519.01	169.36
R/SI/R	3dpi	6	7	4.65	6.85	1.62	9.19	8.94	5.85	276.87	7.43	31.17	565.74	83.44	26.66	1.74	45.41	1039.39	17.77	28.69	35.64	8234.23	26.01	274.06	1909.05	140.4
R/SI/R	3dpi	7	7.301	5.27	9	1.44	10.7	11.06	7.6	433.85	10.67	35.53	640.39	107.38	24.67	2.12	72.82	1264.99	24.11	47.85	50.99	10763.9	29.29	262.62	1972.98	186.44
R/SI/R	3dpi	8	7.301	2.96	5.05	1.31	7.48	7.78	4.09	250.59	6.37	23.54	384.89	66.35	28.63	1.44	80.32	502.26	10.8	14.71	36.86	9198.77	23.07	216.63	2230.96	106.93
