# Supplementary material for: mRNA 3’UTR lengthening by alternative polyadenylation attenuates inflammatory responses and correlates with virulence of Influenza A virus
Source: Nat Commun. 2023 Aug 15;14:4906. doi: 10.1038/s41467-023-40469-6 (PMC10427651; doi:10.1038/s41467-023-40469-6)
Supplement: Supplementary file 9 — Supplementary data 7 [file 41467_2023_40469_MOESM9_ESM.xlsx]

## Sheet: Supp. Data 7
Supplementary data 7 | Results of proteome analysis of THP1 cells, infected with SFV1. Majority.protein.Ids, Gene.names - Uniprot IDs and gene names, associated to individual protein groups, respectively; [sample name]_[number] - log2 LFQ values, where [sample name] is the identifier of the virus and [number] is the replicate number; SFV log2 fold change, SFV.p - log2 fold changes and p-values as…
Majority.protein.IDs	Gene.names	mock_1	mock_2	mock_3	mock_4	SFV_1	SFV_2	SFV_3	SFV_4	SFV log2 fold change	SFV.p
A0A024RBG1;Q9NZJ9-2;Q9NZJ9;Q9NZJ9-3;Q96G61;Q8NFP7	NUDT4;NUDT11;NUDT10	31.4005	31.4608	31.3894	30.4143	30.6457	31.0226	30.6563	30.3996	-0.485217	0.136171
P0DPI2;A0A0B4J2D5;P0DPI2-2;A0A0B4J2D5-2		30.9071	30.8912	30.8202	31.1637	31.2935	31.3265	31.293	31.1912	0.330452	0.0063807
A0AV96-2;A0AV96	RBM47	23.4256	23.804	24.0662	23.4012	25.1139	23.0868	24.1015	24.4395	0.511189	0.300861
A0AVT1;A0AVT1-2	UBA6	32.0914	32.0316	32.0165	31.8283	31.9733	32.0693	31.9865	32.0339	0.023833	0.709612
A0FGR8-2;A0FGR8;A0FGR8-6	ESYT2	31.6762	31.6373	31.775	31.7819	32.2358	32.3814	32.4097	32.2876	0.611039	2.91136e-05
A0JNW5	UHRF1BP1L	27.6262	27.4687	27.4397	27.4617	27.1412	27.5444	27.7834	27.633	0.0264534	0.860107
A0MZ66;A0MZ66-3;A0MZ66-4;A0MZ66-5;A0MZ66-6;A0MZ66-8;A0MZ66-2	KIAA1598	30.1396	29.9101	29.9088	30.1599	29.5181	29.4017	29.5352	29.5459	-0.529413	0.000468783
A1L0T0	ILVBL	30.1001	29.8358	29.9157	29.7278	29.933	30.2381	29.908	30.1635	0.165787	0.195709
A2A288;A2A288-3;A2A288-4	ZC3H12D	26.7009	26.0367	26.1561	25.4709	26.3892	25.5248	25.4302	26.128	-0.223112	0.539575
A2RRP1;A2RRP1-2	NBAS	27.8892	27.501	27.5038	28.406	27.8884	28.2708	27.7876	28.1951	0.210483	0.421253
A2RUS2;A2RUS2-2	DENND3	27.5144	27.1878	26.929	27.8518	27.4513	27.3918	27.7094	27.5615	0.157758	0.484836
A3KN83-2;A3KN83;A3KN83-3;A3KN83-4	SBNO1	28.1296	29.7272	29.0208	29.0107	26.3714	24.4519	26.8714	27.2055	-2.74703	0.0076103
A4D1E9;A4D1E9-2	GTPBP10	28.9133	28.9234	28.8129	29.0848	28.6423	28.6565	28.5738	28.8084	-0.263349	0.0125699
A4D1P6;A4D1P6-2	WDR91	29.2519	29.4504	29.3453	29.1025	29.2795	29.1915	29.4123	28.9381	-0.0821562	0.53308
A5D8V6	VPS37C	22.1082	25.6671	26.1132	22.9124	24.9602	24.8722	24.9876	24.7975	0.704147	0.505487
A5PLN9-2;A5PLN9-4;A5PLN9;A5PLN9-5;A5PLN9-7	TRAPPC13	25.3658	26.4783	26.1717	26.0524	25.132	25.5032	25.0178	24.9788	-0.859066	0.0172636
A5YKK6;A5YKK6-2;A5YKK6-3;A5YKK6-4	CNOT1	31.8461	31.7669	31.8075	31.8588	31.6392	31.5743	31.5185	31.6104	-0.234256	0.000409475
A6NC98;A6NC98-4;A6NC98-2	CCDC88B	29.6077	29.4647	29.5042	29.6385	29.5858	29.504	29.627	29.3931	-0.0262868	0.704549
Q9GZQ8;A6NCE7;Q9H492;Q9H492-2	MAP1LC3B;MAP1LC3B2;MAP1LC3A	26.8459	26.8727	27.0863	26.4965	26.1149	26.0073	25.9744	26.0125	-0.798064	0.000719449
A6NDG6	PGP	31.0751	31.0655	31.1047	31.411	30.9511	30.9792	30.9697	30.9041	-0.213048	0.0450176
A6NDU8	C5orf51	29.1654	27.9796	27.6958	28.1152	27.5177	26.9457	26.9138	26.504	-1.2687	0.0160903
A6NED2	RCCD1	24.6651	24.4817	24.8555	25.4352	24.3689	22.7876	24.2115	25.0942	-0.743832	0.206251
A6NEM1-2;A6NEM1;A6NEY3;A6NI86;A6NEF3;H0YKK7	GOLGA6L9;GOLGA6L3;GOLGA6L10;GOLGA6L4;GOLGA6L19	27.2352	26.93	27.2056	25.8574	28.9075	28.7054	29.0378	28.8749	2.07435	0.000767652
A6NFI3	ZNF316	25.7164	25.9586	25.3128	26.1327	25.8482	25.7625	25.2996	25.5187	-0.172833	0.455432
P19440-2;P36268-2;A6NGU5;P36268;P19440;P36268-3	GGT1;GGT2;GGT3P	26.3514	26.6531	26.7353	25.3139	25.3915	27.04	25.5319	26.0405	-0.262458	0.615955
A6NHR9;A6NHR9-2	SMCHD1	31.7658	31.6347	31.8707	31.7251	31.8131	31.5612	31.7616	31.6676	-0.0481876	0.53878
A8MVU1;P14598;A6NI72	NCF1C;NCF1;NCF1B	27.828	28.258	27.9451	27.7361	28.5051	28.306	28.4159	28.5179	0.494405	0.00718536
A6NJ78;A6NJ78-3;A6NJ78-2;A6NJ78-4	METTL15	25.4581	25.4888	25.5478	25.5298	23.9195	23.7645	24.1451	23.8204	-1.59377	1.63134e-06
A6NKT7;Q7Z3J3	RGPD3;RGPD4	27.9693	27.8986	27.9092	27.9993	28.5947	27.9435	28.8875	28.2847	0.483503	0.0558368
Q96FC9-4;Q96FC9-3;Q96FC9-2;A8MPP1;Q92771;Q96FC9	DDX11;DDX11L8;DDX12P	25.6954	25.3539	25.8372	24.9674	24.3748	25.4024	24.8694	23.1668	-1.01013	0.0976725
A8MT69;A8MT69-2;A8MT69-3	STRA13	26.3004	26.4944	26.3427	26.4139	22.3633	24.3188	25.2969	24.4123	-2.29005	0.0101804
A8MW92;A8MW92-4;A8MW92-2	PHF20L1	23.0116	23.0233	23.1594	22.5738	24.0643	24.0396	22.2019	24.9198	0.864396	0.191029
P62308;A8MWD9	SNRPG;SNRPGP15	29.953	30.2156	30.3469	29.914	30.1846	30.0956	30.1684	30.0671	0.0215816	0.848178
A8MXV4	NUDT19	28.3816	28.2656	28.0691	28.535	28.3177	28.3166	28.4825	28.6129	0.119608	0.363189
A9UHW6;A9UHW6-2;A9UHW6-3	MIF4GD	27.9305	26.6565	26.8001	27.2474	26.0105	26.8326	26.0132	25.9973	-0.945196	0.0366663
B0I1T2;B0I1T2-4	MYO1G	30.4495	30.5305	30.5991	30.3202	30.5625	30.3915	30.4138	30.4919	-0.00992226	0.894159
B7ZBB8	PPP1R3G	26.6784	26.6808	26.8555	26.8425	26.8038	27.3183	26.794	26.8701	0.18221	0.223723
C9JLW8	FAM195B	27.7185	27.6929	27.3117	27.366	26.9886	27.23	27.277	27.461	-0.283114	0.0974208
Q13765;E9PAV3-2;E9PAV3	NACA	33.1448	32.9287	32.9122	33.4098	32.789	32.8721	32.704	32.8465	-0.295995	0.0517464
E9PRG8	C11orf98	27.4003	27.8719	28.0277	28.3544	25.4341	24.499	24.6864	24.1899	-3.21123	6.84519e-05
G9CGD6-3;G9CGD6;G9CGD6-2;Q8WWN9;Q8WWN9-2	CNKSR3;IPCEF1	25.3286	25.3584	26.2284	26.492	25.5957	24.2493	25.3373	24.5007	-0.931131	0.0787914
H3BV12;I6L899;F8WBI6;A6NCC3	GOLGA8Q;GOLGA8R;GOLGA8N;GOLGA8O	27.4265	27.6632	27.9228	27.8192	28.0704	28.0188	28.1296	27.8337	0.305209	0.0509502
L0R6Q1	SLC35A4	29.3593	29.2521	29.1915	29.5254	29.5833	29.5704	29.8572	29.5847	0.316821	0.0200877
L0R819	ASNSD1	27.3633	23.5554	24.3847	26.8664	26.1094	25.8664	26.3019	26.2613	0.592302	0.549479
O00115-2;O00115	DNASE2	27.202	27.5486	27.411	27.8158	28.1541	28.0444	27.8898	27.834	0.486191	0.0166822
O00116	AGPS	31.8706	31.7048	31.6582	31.7278	32.0853	32.0237	31.965	31.9934	0.27653	0.00189289
O00139-2;O00139-1;O00139-5;O00139;O00139-4	KIF2A	29.9246	29.9261	30.0093	29.9446	29.5707	29.7545	29.7757	29.6378	-0.266493	0.00227615
O00148;O00148-2;O00148-3	DDX39A	31.3796	31.4779	31.5042	31.3187	31.9566	31.9456	31.5487	31.5879	0.339567	0.0289702
O00151	PDLIM1	31.7297	31.4742	31.5809	31.5664	31.1643	31.1568	31.2471	31.0709	-0.428027	0.000540196
O00154-4;O00154-6;O00154-7;O00154;O00154-5;O00154-2;O00154-3	ACOT7	31.0913	31.221	30.8829	31.023	30.7196	30.7259	30.7916	30.7695	-0.30291	0.00583622
O00159;O00159-3;O00159-2	MYO1C	30.4486	30.4371	30.3803	30.4899	30.4775	30.5761	30.6202	30.5827	0.125149	0.0164243
O00160	MYO1F	32.2198	32.1171	32.1065	32.1495	32.6037	32.5164	32.431	32.4667	0.356199	0.000224368
O00161;O00161-2	SNAP23	30.7153	30.5912	31.0612	30.7761	29.7644	30.3573	29.9432	29.6015	-0.869339	0.00385094
O00165-5;O00165;O00165-2;O00165-3	HAX1	28.423	28.564	28.0881	28.7725	27.719	27.4184	27.5427	27.4859	-0.920368	0.00110971
O00170	AIP	30.9815	31.1209	31.1214	30.7954	30.4331	30.4668	30.4103	30.3492	-0.589931	0.000342196
O00178	GTPBP1	29.5552	29.8368	29.6748	29.5397	29.8124	29.6957	29.8363	29.8281	0.141488	0.112531
O00182-3;O00182-2;O00182-6;O00182	LGALS9	32.1217	31.9385	32.0434	31.9862	31.8133	32.1867	31.8152	31.7512	-0.130812	0.267392
O00186	STXBP3	30.3618	30.4261	30.0262	30.4067	30.0882	30.2451	30.0518	29.8856	-0.237526	0.0939691
O00193	SMAP	29.0497	29.1329	28.9009	28.6982	29.2045	29.5312	29.4576	29.1	0.377887	0.0353844
O00203-3;O00203	AP3B1	31.9786	31.966	32.0773	31.9424	31.6642	31.7823	31.6715	31.5173	-0.332233	0.00172256
O00214-2;O00214	LGALS8	29.4342	29.7974	29.5934	29.53	29.0458	28.2857	29.1139	29.3468	-0.640712	0.0384325
O00217	NDUFS8	28.3369	27.5252	27.8954	27.5283	28.9164	28.585	28.956	28.7882	0.989927	0.00326947
O00221	NFKBIE	26.3465	26.8415	26.4273	26.7946	26.2164	26.4414	25.9768	26.0328	-0.435635	0.0375908
O00231;O00231-2	PSMD11	33.0633	33.1102	33.2088	33.2782	32.9468	32.7753	32.9727	33.0344	-0.232824	0.0194758
O00232;O00232-2	PSMD12	32.2203	32.3101	32.2721	32.0281	32.1247	32.1788	32.1574	32.1011	-0.0671496	0.341023
O00233;O00233-2	PSMD9	30.5832	29.8754	30.0851	29.9097	29.4673	29.8	29.4434	29.5324	-0.552588	0.0232243
O00244	ATOX1	29.2515	30.4081	29.4809	30.1527	29.3041	29.2648	30.0238	29.2493	-0.362771	0.315882
O00255;O00255-2;O00255-3	MEN1	25.2239	26.4736	26.4141	25.7319	24.7755	25.0234	24.7505	23.8341	-1.365	0.0137046
O00257	CBX4	24.8626	25.4663	24.9606	25.581	25.8544	26.2812	26.6158	26.1631	1.01099	0.00545436
O00264;O00264-2	PGRMC1	29.4284	29.6751	29.9109	29.5991	29.9736	29.3229	30.0451	30.2415	0.242419	0.318587
O00267-2;O00267	SUPT5H	31.2092	31.321	31.3454	31.0717	31.0725	31.074	31.06	30.8553	-0.221341	0.036015
O00268	TAF4	27.1777	27.1815	27.0256	27.0111	25.9764	26.1002	26.2169	25.9713	-1.03276	8.94623e-06
O00273;O00273-2	DFFA	28.912	29.1874	28.6522	29.3339	27.6535	27.9839	27.1324	27.6036	-1.42804	0.000830505
O00287	RFXAP	25.6671	26.0533	25.8526	25.6722	23.9456	24.2809	23.7606	23.7242	-1.88348	2.01474e-05
O00299	CLIC1	35.9378	35.9624	35.8993	36.0092	35.6203	35.5984	35.5932	35.6578	-0.334737	1.79769e-05
O00303	EIF3F	32.8548	32.8519	32.6184	32.4684	32.6463	32.8476	32.6998	32.6502	0.0126435	0.908673
O00308;O00308-2;O00308-3	WWP2	25.2239	25.1104	25.48	25.7955	26.1936	25.5285	25.7817	25.6161	0.377532	0.125086
O00311	CDC7	24.6926	25.1912	25.2814	24.4948	23.0298	24.82	24.1624	24.3651	-0.820657	0.102134
O00329	PIK3CD	29.5237	29.5009	29.3515	29.6613	29.0999	28.9092	29.1005	29.1631	-0.441162	0.00191125
O00330;O00330-3	PDHX	29.5692	29.8245	29.5108	29.4662	29.731	29.8677	29.6767	29.6495	0.138506	0.189686
O00399	DCTN6	27.9697	27.605	27.7608	27.8997	27.4947	27.5512	27.9409	27.7786	-0.117474	0.404707
O00410;O00410-3	IPO5	32.9001	32.8959	33.0237	32.5785	32.5168	32.5428	32.6618	32.6298	-0.261723	0.0413465
O00411	POLRMT	25.9734	25.6298	25.3246	26.4993	25.9782	25.9256	26.6415	26.0235	0.285428	0.381895
O00418	EEF2K	28.03	27.5037	27.874	28.0674	27.7217	27.114	26.4789	24.9242	-1.30908	0.077329
O00422-2;O00422	SAP18	30.1332	30.1282	30.1272	29.8519	30.7778	30.5124	30.7343	30.8613	0.661353	0.000633993
O00429-2;O00429-4;O00429;O00429-8;O00429-5;O00429-3;O00429-6;O00429-7	DNM1L	31.8067	31.8931	31.7496	31.9078	31.8219	31.5578	31.6948	31.6334	-0.162331	0.0520178
O00442;O00442-2	RTCA	29.5848	29.5149	29.7308	29.5164	29.4933	28.8304	28.9291	29.0503	-0.510963	0.0163949
O00443	PIK3C2A	26.8625	28.1513	26.6532	26.3798	26.7777	28.3475	26.1299	26.9208	0.0322649	0.959553
O00453-6;O00453-4;O00453-10;O00453-13;O00453-3;O00453-2;O00453;O00453-11	LST1	26.1645	25.9909	26.903	26.5597	26.1092	26.3023	26.2958	25.9061	-0.251164	0.306761
O00461	GOLIM4	25.7937	25.6106	26.2573	26.2497	25.9988	26.1534	26.2384	25.7101	0.047353	0.821195
O00462	MANBA	29.3055	29.2216	29.0853	29.5476	29.6036	29.2923	29.2997	29.3094	0.0862323	0.510263
O00471	EXOC5	26.1449	27.6644	26.9187	27.3345	27.4674	27.4873	27.4221	27.7535	0.516957	0.175201
O00479	HMGN4	24.4645	25.1372	25.1671	25.2171	27.4966	27.6544	26.5464	28.4815	2.54826	0.00109133
O00483	NDUFA4	30.2186	29.8823	29.9701	29.7782	30.7516	30.38	30.4322	30.5785	0.573283	0.00383991
O00487	PSMD14	31.6652	31.4462	31.4158	31.2592	32.1023	32.1147	31.931	31.7587	0.530069	0.0042117
O00488	ZNF593	27.0372	27.4058	27.2214	26.9549	24.1239	24.4553	24.4456	24.6655	-2.73223	1.78262e-06
O00499-9;O00499-10;O00499-7;O00499-8;O00499-4;O00499-6;O00499-11;O00499-3;O00499-2;O00499-5;O00499	BIN1	25.5744	26.0121	26.0583	25.8705	23.8894	25.1044	25.7338	23.1728	-1.40372	0.054512
O00505	KPNA3	29.4693	29.9993	29.5825	29.7206	29.1645	29.2217	29.3729	29.4645	-0.38702	0.0272922
O00541;O00541-2	PES1	30.8935	30.9422	30.8092	30.8881	30.8693	30.9987	30.8398	30.7195	-0.0264402	0.692059
O00560;O00560-3	SDCBP	30.7917	30.9469	31.0212	30.7101	30.0581	30.0674	29.8745	29.7789	-0.922728	9.31712e-05
O00566	MPHOSPH10	28.0922	28.5066	28.5177	28.318	27.7248	27.6521	27.5174	28.1602	-0.595036	0.013209
O00567	NOP56	32.6669	32.7863	32.7123	32.6036	32.6105	32.6225	32.7905	32.6605	-0.021272	0.719056
O00571;O00571-2	DDX3X	33.972	33.8716	33.8944	33.9253	33.9937	33.939	33.8882	33.8929	0.012641	0.713279
O00584	RNASET2	32.0354	31.7386	31.89	31.6085	31.8141	32.0209	31.6031	31.5985	-0.0589532	0.681424
O00625	PIR	29.6916	29.4312	29.5713	29.4232	28.7546	28.8081	28.9433	28.9519	-0.664816	0.000172468
O00629	KPNA4	30.846	31.1784	31.0737	30.7441	30.96	31.011	30.7717	30.8711	-0.0571001	0.631523
O00743-2;O00743;O00743-3	PPP6C	29.9588	29.8895	29.7283	29.6159	30.5188	30.7319	30.4725	30.6711	0.800437	0.000191473
O00754;O00754-2	MAN2B1	30.7553	30.7147	30.7047	30.7444	31.5076	31.5786	31.3855	31.4454	0.749486	2.33302e-06
O00762;O00762-3;O00762-2;O00762-4	UBE2C	28.5737	28.5506	28.7467	28.9342	27.7268	27.1622	27.8154	27.4503	-1.16263	0.000518675
O00764;O00764-3;O00764-2	PDXK	29.7377	30.1218	30.2774	29.5095	29.708	30.3685	29.3718	30.3021	0.0260289	0.933104
O00767	SCD	28.3334	28.5402	28.8043	28.3312	25.3502	25.4343	25.0354	25.7479	-3.11032	2.77071e-06
O14497;O14497-3;O14497-2	ARID1A	30.2656	30.3041	30.4111	30.2477	29.8304	29.9545	29.9356	30.0363	-0.367944	0.000594164
O14530-2;O14530	TXNDC9	29.2954	29.2594	29.3219	29.6604	28.6282	28.6314	28.2943	28.3479	-0.908842	0.000412573
O14545	TRAFD1	25.2958	25.2708	25.0501	24.2748	25.4178	25.0134	25.1871	25.388	0.27871	0.320014
O14548	COX7A2L	28.4311	28.1678	28.3617	28.9515	28.6748	28.0809	28.3136	28.3716	-0.1178	0.590393
O14561	NDUFAB1	30.3823	30.0161	30.3388	31.0207	31.5531	31.0329	31.2557	31.1241	0.801965	0.0152948
O14562	UBFD1	26.1635	26.3933	26.7925	25.9465	27.3619	26.5985	26.7546	26.9423	0.590364	0.0524437
O14578-4;O14578;O14578-3	CIT	28.8524	28.0676	29.186	28.4097	26.5016	27.2977	27.731	27.4554	-1.38251	0.00860702
O14579;O14579-3;O14579-2	COPE	31.9045	31.8732	31.8686	31.579	32.0356	31.9204	32.0242	31.9862	0.185275	0.0609695
O14602	EIF1AY	31.0472	31.0877	31.2519	31.5601	31.222	30.7146	31.356	30.944	-0.177524	0.373693
O14617-5;O14617;O14617-4;O14617-2;O14617-3	AP3D1	31.1007	31.246	30.9513	31.1122	31.1729	31.1597	31.2228	31.066	0.0528082	0.470383
O14618	CCS	27.8178	27.5013	27.124	27.5112	27.0907	27.2736	27.0948	27.5333	-0.240457	0.221178
O14641;Q92997-2;Q92997	DVL2;DVL3	23.5866	22.453	25.714	23.0522	24.1251	23.7216	23.8912	23.1698	0.0254711	0.973595
O14646-2;O14646	CHD1	28.3739	28.6632	28.5976	28.5827	28.5257	28.4913	28.311	28.5111	-0.0945642	0.283022
O14647-2;O14647	CHD2	25.79	25.2991	25.698	25.6599	27.2282	25.6437	25.8311	25.7531	0.502274	0.243721
O14656	TOR1A	27.1582	27.0097	27.4384	27.0788	27.7191	27.2886	27.5533	27.4172	0.323299	0.0496147
O14657	TOR1B	26.7013	27.0103	26.9282	26.5145	26.9995	26.6245	26.5555	26.6767	-0.0745488	0.635296
O14662-2;O14662-4;O14662-5;O14662;O14662-3	STX16	26.1164	25.9308	26.0016	24.8788	24.031	23.4169	24.9145	26.8306	-0.933671	0.285996
O14672	ADAM10	28.8634	28.6158	28.9235	28.7307	28.1539	28.2725	28.5846	27.8094	-0.578255	0.0160611
O14681-3;O14681	EI24	26.0925	26.1338	26.6393	26.4293	26.7631	26.5401	26.345	26.2508	0.15099	0.413563
O14727-5;O14727-4;O14727;O14727-3;O14727-2;O14727-6	APAF1	29.8217	29.9456	29.677	29.5741	29.3933	29.5681	29.3394	28.9309	-0.446667	0.0297186
O14733;O14733-4;O14733-3;O14733-2	MAP2K7	25.8857	26.3586	25.9504	27.3529	26.207	25.3278	26.2732	26.3101	-0.357368	0.419138
O14734	ACOT8	28.4417	28.1797	28.591	28.4089	28.6097	28.2866	28.4817	28.4611	0.0544579	0.631758
O14737;O14737-2	PDCD5	30.688	30.9477	30.7296	30.9647	30.958	30.5911	30.8846	30.915	0.00468849	0.967438
O14744;O14744-5;O14744-2;O14744-3;O14744-4	PRMT5	31.8603	31.5913	31.7827	31.7175	31.6781	31.7387	31.5586	31.6654	-0.0777514	0.297465
O14745;O14745-2	SLC9A3R1	29.9751	30.0142	29.9355	29.9053	29.3143	29.4091	29.4094	29.6251	-0.518047	0.000311197
O14757-2;O14757-3;O14757	CHEK1	26.684	26.3349	26.6238	26.8141	23.6615	26.8017	24.1373	25.9808	-1.46889	0.0985316
O14773-2;O14773	TPP1	30.4294	29.1242	29.8755	30.3939	28.6465	28.5076	28.9942	29.1118	-1.14072	0.0146442
O14776;O14776-2	TCERG1	32.1536	31.9909	32.1484	32.1193	31.7831	32.0244	31.8453	31.9096	-0.212467	0.01613
O14777	NDC80	28.8026	28.9976	29.2418	28.7579	27.9599	27.5995	28.086	27.8842	-1.06757	0.000401143
O14787-2;O14787	TNPO2	25.9198	26.1179	26.9394	26.1739	26.0819	25.8973	25.9393	25.9515	-0.320236	0.208846
O14802	POLR3A	27.4012	27.5182	27.0959	25.777	27.6186	27.855	27.4545	26.9125	0.512084	0.296219
O14818;O14818-4;O14818-2	PSMA7	32.594	32.8025	32.6435	33.0497	32.8689	32.6737	32.8679	32.8239	0.0362223	0.758361
O14828;O14828-2	SCAMP3	30.9862	30.7827	30.6051	30.8853	29.9731	29.9427	30.2568	29.9928	-0.773506	0.000392537
O14841	OPLAH	27.1754	27.6439	27.07	27.4761	27.3229	27.3053	28.0754	27.4402	0.1946	0.421073
O14874-2;O14874-3;O14874	BCKDK	24.7423	25.383	24.112	24.123	28.9945	29.2879	29.6009	29.2319	4.68875	7.23968e-06
O14879	IFIT3	26.794	24.7942	26.9343	24.8322	29.1733	31.519	30.6243	30.4333	4.59879	0.000953855
O14880	MGST3	28.5788	28.5626	28.1122	28.3321	29.6098	29.8463	29.902	29.6397	1.35306	5.08998e-05
O14893-3;O14893-2;O14893	GEMIN2	26.931	26.6606	27.1043	25.6123	27.4263	26.7131	27.5144	27.4339	0.694851	0.119731
O14907	TAX1BP3	26.5523	26.1822	26.3629	26.968	26.4402	25.7627	26.3492	26.3079	-0.301357	0.233934
O14908;O14908-2	GIPC1	27.3895	26.6994	26.8165	27.1683	26.0699	25.7152	26.3115	26.4945	-0.870646	0.00938125
O14920;O14920-4;O14920-2	IKBKB	29.904	29.8037	29.7747	29.648	29.9048	29.7022	29.7903	29.8058	0.018202	0.795285
O14925;Q5SRD1	TIMM23;TIMM23B	28.5733	28.4858	28.4146	28.2689	27.9397	28.5416	27.883	27.8153	-0.390769	0.0722903
O14929;O14929-2	HAT1	31.9925	32.2184	32.1898	32.0415	31.9325	31.8707	31.9426	32.0074	-0.172225	0.0319173
O14933;O14933-2	UBE2L6	25.5133	26.6273	26.1009	25.9636	27.5258	27.4267	27.2737	27.2056	1.30669	0.00161512
O14949	UQCRQ	31.0092	31.0351	31.2176	30.9966	31.079	31.0581	31.1252	31.4281	0.107989	0.324218
O14964;O14964-2	HGS	30.1561	30.2591	30.038	30.2796	29.6512	30.0214	30.0413	29.748	-0.31772	0.0301599
O14965	AURKA	25.871	25.5911	25.9452	26.7633	25.4	25.3821	23.7137	25.0801	-1.14865	0.0512568
O14967	CLGN	25.6045	25.8341	26.0692	25.7144	26.1274	25.5984	26.2576	26.7838	0.386265	0.192315
O14972-2;O14972	DSCR3	26.4454	27.4107	26.5891	26.4872	26.7466	25.5206	25.4629	25.9059	-0.824109	0.0695239
O14974-4;O14974-3	PPP1R12A	30.1661	29.6657	30.1081	30.3138	27.0204	28.3979	29.3092	28.3677	-1.78965	0.0108335
O14975-2;O14975	SLC27A2	28.729	28.3699	28.8142	28.5506	28.5848	28.8341	28.8415	28.6874	0.121035	0.338798
O14976;O14976-2	GAK	29.917	30.0909	30.0624	29.8452	29.7951	29.7405	29.9111	29.6676	-0.200298	0.0422719
O14979	HNRNPDL	32.3779	31.9929	32.1304	32.6124	31.8044	31.6493	32.0717	32.2626	-0.331404	0.137487
O14980	XPO1	33.4974	33.5718	33.3612	33.5407	32.9701	32.9325	33.1384	33.1879	-0.435582	0.00138521
O14981	BTAF1	30.2381	30.1998	30.0101	30.1795	30.1634	30.1444	30.1848	30.1752	0.0101004	0.84997
O15013-7;O15013-4;O15013-5;O15013-6;O15013	ARHGEF10	26.4027	26.5064	26.4135	26.209	25.8702	26.0613	25.7682	25.3969	-0.608731	0.00729202
O15027-2;O15027-4;O15027-3;O15027;O15027-5	SEC16A	31.1636	31.1694	30.8449	30.9484	30.8967	30.8046	30.9753	30.9083	-0.135319	0.175128
O15031	PLXNB2	30.4889	30.7435	30.8224	30.3126	30.3224	30.5147	30.3272	30.3216	-0.220395	0.13217
O15042;O15042-2;O15042-3	U2SURP	31.2843	30.9181	31.043	30.99	30.6402	30.7174	30.3727	30.4883	-0.504178	0.00386809
O15047	SETD1A	27.1399	27.664	27.6815	27.1776	27.2045	27.2362	26.8827	26.8503	-0.37232	0.0848236
O15056-3;O15056-2;O15056	SYNJ2	24.4411	26.2159	24.7496	25.5312	25.3772	23.9241	24.6266	24.561	-0.612256	0.264985
O15066	KIF3B	25.6957	26.14	26.0733	25.5103	26.2429	26.456	26.4832	26.8008	0.640933	0.0148776
O15067	PFAS	32.6035	32.7257	32.7044	32.2702	32.382	32.3831	32.306	32.4146	-0.204526	0.106665
O15084;O15084-4;O15084-1;O15084-2	ANKRD28	25.4243	25.6351	26.0573	24.9258	25.569	25.4771	25.744	26.0968	0.211121	0.467185
O15091-4;O15091-2;O15091	KIAA0391	25.5311	26.1994	25.7657	25.3735	25.3485	25.4279	25.1365	25.7066	-0.312557	0.196144
O15111	CHUK	28.443	28.088	28.3524	28.2208	27.8651	28.1108	27.9377	27.3764	-0.453525	0.0414794
O15116	LSM1	28.5198	28.8893	28.7796	29.0665	29.5698	29.8184	29.5744	29.355	0.76563	0.00210576
O15117;O15117-2;O15117-3	FYB	27.2794	26.4392	26.532	26.7419	24.5679	25.6465	26.055	26.0465	-1.16915	0.0259127
O15120;O15120-2	AGPAT2	27.031	28.0088	28.4591	27.7461	26.7576	27.1734	27.2934	26.9319	-0.772143	0.0535169
O15121	DEGS1	26.4829	25.1041	25.6749	24.821	25.5302	25.0859	25.485	25.0493	-0.23316	0.570044
O15126;O15126-2	SCAMP1	28.3192	28.6725	28.6656	28.1141	28.0252	28.1201	28.3067	28.1053	-0.303533	0.0886726
O15127	SCAMP2	30.1814	29.2235	30.0762	29.741	29.2034	28.9602	29.1357	28.994	-0.732206	0.0167877
O15143	ARPC1B	34.0323	34.0433	33.9751	33.6138	33.89	33.9882	34.0538	34.045	0.0781403	0.498937
O15144	ARPC2	34.4806	34.3221	34.4124	34.3516	33.882	33.862	33.9159	33.8669	-0.509947	9.26916e-06
O15145	ARPC3	32.8393	32.8608	32.6797	32.6912	32.8078	32.8346	32.8608	32.8817	0.078498	0.170249
O15156;O15156-2	ZBTB7B	28.6604	26.8693	26.6621	27.1517	28.2166	28.5239	28.689	28.6464	1.18311	0.0438823
O15160-2;O15160	POLR1C	30.012	30.5627	30.3519	30.0767	29.8373	30.0222	29.8932	29.8822	-0.342096	0.0427185
O15164-2;O15164	TRIM24	28.7021	29.053	28.543	28.6588	27.8706	28.0674	28.1695	27.1503	-0.924754	0.0109723
O15173;O15173-2	PGRMC2	30.0712	30.0038	30.1179	30.1473	30.8684	30.8591	30.8732	30.8393	0.774884	3.36663e-07
O15212	PFDN6	31.1685	30.7328	30.9438	31.434	30.3951	30.3033	30.4911	30.8916	-0.549475	0.0325636
O15213	WDR46	28.1276	27.5039	28.6943	27.2603	25.7627	27.2432	26.8488	26.8526	-1.21971	0.036013
O15226;O15226-2	NKRF	29.9387	29.99	29.9304	29.6133	29.5704	29.2709	29.3634	29.1918	-0.518963	0.0046845
O15228;O15228-2	GNPAT	28.7334	28.1393	28.803	29.1057	28.7365	29.2228	28.29	29.105	0.143225	0.640798
O15234	CASC3	25.4793	26.0324	25.859	25.5931	24.7867	25.2376	25.706	25.6304	-0.400779	0.153925
O15235	MRPS12	27.0952	27.5797	27.6806	27.6806	28.475	28.4901	28.6062	28.3785	0.978424	0.000567516
O15254;O15254-2	ACOX3	29.0436	28.8625	28.8002	29.1957	29.252	29.0834	29.0563	29.1557	0.161353	0.157114
O15258	RER1	28.1386	28.5337	28.9872	27.9184	29.4325	28.981	29.9736	29.4371	1.06159	0.0141699
O15260;O15260-2;O15260-3	SURF4	28.895	30.2115	29.8378	27.6518	27.5254	27.6263	28.2226	28.8251	-1.09915	0.139329
O15269	SPTLC1	29.2089	28.6873	29.0582	29.2432	28.9787	29.067	28.9029	29.1007	-0.0370682	0.792587
O15270	SPTLC2	26.9048	26.9821	26.7816	26.7767	27.0035	27.3426	27.2573	27.1536	0.327948	0.0100055
O15294-3;O15294;O15294-2;O15294-4	OGT	30.8822	30.6258	30.7625	30.6394	31.051	30.7653	30.7807	30.6044	0.0729196	0.533209
O15305;O15305-2	PMM2	29.3986	29.239	29.2137	29.4499	28.8781	28.6943	28.6518	28.9995	-0.519346	0.00201522
O15327	INPP4B	26.0094	25.7029	26.076	26.1796	25.2306	25.5419	25.175	25.6315	-0.597215	0.00783875
O15347	HMGB3	31.7001	31.3007	31.496	31.1086	31.1207	31.1537	31.0005	31.3283	-0.250522	0.132678
O15355	PPM1G	32.3131	32.3714	32.365	32.2526	32.1311	32.1231	32.2411	32.2309	-0.143982	0.0138868
O15357;O15357-2	INPPL1	30.0908	30.3207	30.1045	30.228	29.873	30.0646	29.8373	29.9792	-0.247468	0.0165117
O15371-2;O15371-3;O15371	EIF3D	32.746	32.6384	32.6242	32.5056	32.4514	32.648	32.4705	32.3355	-0.152195	0.10977
O15372	EIF3H	31.6909	31.2912	31.4442	31.8637	31.6641	31.6099	31.8613	31.7453	0.147673	0.327393
O15379;O15379-2	HDAC3	27.0214	26.0269	26.9379	26.9397	26.9313	26.091	26.9106	27.2221	0.0573284	0.871139
O15381;O15381-5;O15381-2;O15381-3;O15381-4	NVL	28.8126	28.7076	28.8765	28.6354	28.3942	28.1268	28.3829	27.9399	-0.547063	0.00415227
O15382;O15382-2	BCAT2	28.7015	28.9164	28.8644	28.7792	29.9931	29.7622	29.7931	29.7621	1.01229	8.78654e-06
O15391	YY2	25.1402	25.3065	24.5912	25.1227	25.2904	25.5423	25.2706	24.8995	0.210541	0.341951
O15394;O15394-2	NCAM2	28.729	29.0037	29.0763	28.3457	28.5655	28.1882	28.2796	28.153	-0.492106	0.0413011
O15397;O15397-2	IPO8	27.3512	27.9903	28.0522	27.7817	26.7824	27.1423	26.9628	26.7764	-0.877842	0.00283362
O15400-2;O15400	STX7	29.0864	29.1145	29.4329	28.8594	29.009	29.0796	29.0921	28.8551	-0.114344	0.412616
O15409-6;O15409;O15409-9;O15409-4;O15409-7;O15409-2	FOXP2	26.3686	26.5986	26.2451	26.3325	25.6419	25.765	25.6945	26.2949	-0.537113	0.0189116
O15427	SLC16A3	30.3213	30.5588	31.126	31.0123	30.1189	29.8009	30.3315	30.0732	-0.67346	0.0216122
O15446;O15446-2	CD3EAP	27.274	27.5721	27.674	28.1836	27.8629	27.7508	27.5601	26.542	-0.247003	0.514403
O15479	MAGEB2	30.9639	30.8278	30.7506	30.8411	30.7554	30.8312	30.9626	30.5994	-0.0586852	0.52839
O15498;O15498-2	YKT6	29.6248	29.388	29.9208	28.9973	29.0357	28.9289	29.1258	28.8187	-0.505442	0.0496293
O15511;O15511-2	ARPC5	32.7075	32.2965	32.454	32.6398	32.1324	32.3112	32.1855	32.2896	-0.294763	0.0279262
O15514	POLR2D	26.5426	26.4719	26.7982	26.4519	26.1103	26.8956	26.6744	26.2056	-0.0946942	0.658619
O15523;O15523-2	DDX3Y	28.9205	29.0553	29.2717	29.1995	29.0276	29.2942	29.3801	29.4563	0.177796	0.194311
O15525	MAFG	26.4843	27.3814	27.3584	26.9322	26.2951	26.7895	26.6122	26.2314	-0.557029	0.0671173
O15530;O15530-2;O15530-3;O15530-4;Q6A1A2;O15530-5	PDPK1;PDPK2P	27.8483	27.7827	27.6774	28.4637	28.3721	27.7871	27.2945	28.4407	0.0305886	0.92756
O15533-2;O15533;O15533-3;O15533-4	TAPBP	28.0304	28.302	28.4285	28.4071	29.1773	29.5561	29.3778	29.6831	1.15657	0.000191857
O15541	RNF113A	26.557	26.9662	26.7898	26.1719	27.4492	27.5974	27.7081	27.8548	1.03114	0.00170603
O15553	MEFV	28.0274	28.358	28.3223	27.9743	26.7826	27.4636	26.9663	26.8675	-1.15051	0.000727074
O43143	DHX15	33.2643	33.2122	33.1013	33.4227	33.4062	33.3539	33.359	33.5116	0.157559	0.0840802
O43148;O43148-2	RNMT	27.6514	27.1676	26.9179	27.763	26.9524	26.3867	27.3492	27.3093	-0.375572	0.256195
O43149	ZZEF1	27.7423	28.4377	27.6479	27.7954	27.2797	27.6536	27.4942	26.8192	-0.594151	0.0588497
O43156	TTI1	27.3803	27.4965	27.0453	27.0169	27.7936	27.4135	27.5059	27.403	0.294252	0.0988313
O43159	RRP8	29.0673	28.9469	28.8223	28.4926	29.3395	29.108	29.3334	29.1242	0.393975	0.0299509
O43164-2;O43164	PJA2	24.3352	24.8374	24.7729	23.5074	23.8583	23.6318	24.1935	24.5085	-0.315213	0.416792
O43169	CYB5B	29.3991	29.8829	29.733	29.3705	30.378	29.6931	30.2389	29.909	0.458366	0.0620249
O43172-2;O43172	PRPF4	31.2975	30.8835	30.8284	31.1732	31.1991	30.992	31.2049	31.2539	0.116861	0.393213
O43175	PHGDH	34.6013	34.4377	34.558	34.6957	35.0617	35.0854	35.0475	35.1027	0.501149	9.73345e-05
O43181	NDUFS4	28.9275	28.295	28.786	29.0916	28.3896	29.5187	28.7604	28.7703	0.0846894	0.781953
O43237;O43237-2	DYNC1LI2	29.5392	29.4724	29.6818	29.8862	28.5623	28.715	28.5741	28.6956	-1.00816	5.4777e-05
O43242;O43242-2	PSMD3	32.7128	32.6941	32.6196	32.5152	32.9513	32.9058	32.9655	33.0258	0.326677	0.000698588
O43252	PAPSS1	23.1491	23.4322	23.3038	23.4016	23.8947	23.9604	24.0051	24.5355	0.77725	0.00287106
O43264;O43264-2	ZW10	29.307	29.2945	29.3401	29.3179	29.4005	29.3306	29.4052	29.4168	0.0733849	0.0150959
O43286	B4GALT5	25.7241	25.7089	26.0508	25.8909	25.6619	26.5364	26.5154	26.0512	0.347537	0.171616
O43290	SART1	30.7552	30.842	30.964	31.1588	30.1597	30.1421	30.0376	30.1034	-0.819312	0.000108773
O43292;O43292-2	GPAA1	26.7199	26.5304	26.43	26.1807	26.7167	23.6758	27.147	26.5782	-0.435823	0.606302
O43293-2;O43293	DAPK3	24.8745	24.8509	25.0852	25.5425	25.0913	25.0493	25.1406	24.6779	-0.0985012	0.626212
O43314-2;O43314	PPIP5K2	29.322	29.3236	29.3014	29.6327	29.3121	29.5714	29.4325	28.9484	-0.0788242	0.630021
O43318-2;O43318;O43318-4;O43318-3	MAP3K7	25.6294	24.2219	25.6302	24.3336	24.6353	24.9629	24.9201	25.0412	-0.0639147	0.878549
O43324;O43324-2	EEF1E1	30.2089	30.0786	30.3067	30.1314	30.2863	30.6193	30.2374	30.4209	0.209572	0.0781164
O43390;O43390-2;O43390-3;O43390-4	HNRNPR	32.9742	32.9756	32.9822	32.9946	33.0706	32.9026	32.9279	32.9314	-0.0235256	0.561764
O43395	PRPF3	32.0576	32.0177	31.9564	32.2331	31.9644	31.9129	32.026	32.095	-0.0666488	0.385488
O43396	TXNL1	31.4194	31.6054	31.5607	31.345	31.6804	31.3192	31.6757	31.5252	0.0675249	0.541739
O43399;O43399-5;O43399-7	TPD52L2	31.9823	32.1213	32.2291	32.1276	31.5262	31.5812	31.4453	31.3831	-0.631096	8.08529e-05
O43402;O43402-2	EMC8	27.5266	27.8041	27.034	25.3013	27.6623	28.308	28.6312	28.2955	1.30776	0.0710004
O43414;O43414-3;O43414-2	ERI3	28.8595	28.2815	29.1096	28.7319	28.8939	27.4457	28.0637	28.4543	-0.531236	0.182869
O43422;O43422-2	PRKRIR	25.4895	25.1124	25.7308	25.4092	25.6094	24.528	24.8411	24.0353	-0.682054	0.102157
O43432;O43432-3;O43432-4	EIF4G3	29.5441	29.5848	29.3989	29.6211	29.21	29.3391	29.5324	29.3551	-0.178056	0.0735872
O43447;O43447-2	PPIH	32.8656	33.208	33.198	32.7842	33.0913	33.0791	32.9538	32.9406	0.00228628	0.985101
O43464-3;O43464-2;O43464-4;O43464	HTRA2	26.8536	28.0313	27.6053	27.4482	27.2416	24.3808	26.9544	27.1157	-1.06151	0.193744
O43488	AKR7A2	32.1627	32.1882	32.3325	31.9121	31.7976	31.6945	31.6205	31.9306	-0.388099	0.0125007
O43491-4	EPB41L2	32.3795	32.5102	32.6094	32.3129	31.8746	31.9086	31.9972	31.9252	-0.526587	0.000312618
O43493-4;O43493;O43493-5;O43493-3;O43493-7;O43493-6	TGOLN2	28.1492	28.275	28.6138	28.2093	27.9684	27.836	28.2167	28.0278	-0.299598	0.0615164
O43504	LAMTOR5	30.6349	30.7129	30.2209	30.814	29.8644	30.2814	29.948	29.8331	-0.613956	0.0100747
O43516-2;O43516;O43516-3;O43516-4	WIPF1	29.8874	29.6411	29.6388	29.9454	28.841	29.0102	29.0132	28.9844	-0.815994	0.000103949
O43566;O43566-5;O43566-6	RGS14	27.8681	28.2883	27.8157	28.3299	27.7288	27.6225	27.7951	28.2267	-0.232223	0.266691
O43583	DENR	29.2369	28.7952	28.7611	28.0276	27.9861	28.1055	27.6713	28.023	-0.758706	0.0298908
O43592	XPOT	29.7796	29.639	29.5196	29.8123	29.8943	30.1868	29.951	29.909	0.297664	0.0210631
O43598;O43598-2	DNPH1	31.0871	31.2154	31.1089	31.4379	31.5019	31.1687	31.6227	31.3372	0.195279	0.175945
O43615	TIMM44	30.5875	30.7961	30.588	30.8812	31.0303	31.1287	30.8059	31.0674	0.294871	0.0281575
O43617;O43617-2	TRAPPC3	28.0335	28.4948	28.3045	28.609	28.0485	28.2344	28.3254	27.8497	-0.245948	0.184599
O43633	CHMP2A	29.1114	28.6176	28.8819	28.7474	28.7111	28.5115	28.6544	28.8035	-0.169448	0.213885
O43639	NCK2	26.1635	26.9371	26.3425	27.0821	26.3795	28.0744	27.6072	28.0339	0.892427	0.0972112
O43660;O43660-2	PLRG1	31.0764	31.124	31.1308	30.9796	30.8351	30.7568	30.9631	30.8605	-0.223807	0.00658986
O43663-3;O43663-4;O43663;O43663-2	PRC1	27.8381	28.2325	28.6466	28.2184	28.3116	28.4722	27.9751	28.7716	0.148746	0.548635
O43665;O43665-2;O43665-1	RGS10	28.9061	29.2969	29.2021	28.8093	28.1088	28.3093	28.0255	28.2075	-0.89087	0.000507882
O43670-2	ZNF207	31.6186	31.4059	31.4672	31.8153	31.7052	31.1892	31.4125	30.9852	-0.253723	0.2069
O43674;O43674-2	NDUFB5	27.494	27.6865	27.6243	27.6747	28.8288	29.26	28.7614	28.8008	1.29289	4.6979e-05
O43676	NDUFB3	28.5199	28.6386	28.5627	28.4601	28.87	28.6277	28.6919	28.7284	0.184135	0.0273805
O43678	NDUFA2	29.5021	29.3214	29.309	29.6883	28.7677	29.2708	28.7629	28.765	-0.563565	0.0108255
O43681	ASNA1	30.963	30.9626	30.921	30.9835	31.3247	31.1247	31.2923	31.2288	0.285089	0.000810644
O43683-2;O43683-3;O43683	BUB1	27.4293	27.1545	27.7903	27.0535	26.1252	26.1318	26.5016	24.5661	-1.52575	0.0162462
O43684-2;O43684	BUB3	32.4247	32.2896	32.2896	32.0265	32.191	32.3449	32.2055	32.2643	-0.00618665	0.947656
O43687-2;O43687;Q9P0M2	AKAP7	27.4594	27.3088	28.0688	26.907	27.1443	27.5587	27.1491	26.7452	-0.286653	0.365192
O43707;O43707-2;O43707-3	ACTN4	35.6403	35.6299	35.4705	35.3982	35.5455	35.5871	35.6066	35.61	0.0525521	0.426674
O43708;O43708-3;O43708-2	GSTZ1	27.3298	27.2836	27.3804	26.968	27.032	27.2178	26.4942	27.207	-0.252653	0.239894
O43715	TRIAP1	28.2886	28.5887	28.4177	28.4787	24.1935	24.5498	24.0867	24.2692	-4.16864	3.27942e-08
O43716	GATC	26.1719	25.5561	25.6751	26.4219	25.6609	25.9463	25.4163	25.5772	-0.306047	0.236666
O43719	HTATSF1	29.6393	29.5764	29.7376	29.5602	29.8912	29.6613	30.0596	30.1512	0.312462	0.0346355
O43747;O43747-2	AP1G1	30.9763	31.1242	31.0722	31.1109	31.175	31.3302	31.1311	31.3521	0.176192	0.0341518
O43760;O43760-2	SYNGR2	26.1556	26.5179	26.1491	26.7125	26.418	26.1588	26.2633	25.8785	-0.204108	0.299734
O43765	SGTA	30.3853	30.8351	30.8339	30.7228	30.367	30.4751	30.4367	30.2374	-0.315239	0.037476
O43768-2;O43768;O43768-9;O43768-3;O43768-4;O43768-6;O43768-5;O43768-7;O43768-8	ENSA	31.4013	31.5585	31.5448	31.445	30.4387	30.3365	30.5453	30.3276	-1.07537	2.78683e-06
O43772	SLC25A20	27.2147	27.4019	27.4734	27.4441	28.7538	28.6633	28.0958	28.1276	1.0266	0.00136471
O43776	NARS	32.5331	32.337	32.3524	32.3595	32.9174	32.6898	32.7682	32.5206	0.328504	0.0132576
O43805	SSNA1	28.3833	28.2948	28.2526	28.2436	27.5944	27.6473	27.3809	27.642	-0.727437	4.85205e-05
O43809	NUDT21	31.462	31.6443	31.6317	31.5398	31.6471	31.7331	31.798	31.8287	0.182265	0.0208756
O43813	LANCL1	27.6362	27.6369	27.3137	27.9984	27.7178	27.6515	27.9758	27.5565	0.0791007	0.650974
O43815;O43815-2	STRN	28.2271	28.1672	28.1713	27.7877	27.8889	28.1121	27.9534	28.3232	-0.018939	0.896771
O43818	RRP9	29.1743	29.1892	29.035	29.3764	29.4233	29.3602	29.724	29.4162	0.28719	0.0376417
O43819	SCO2	28.6636	28.7595	28.7392	28.5522	29.1013	29.2668	29.2528	29.1131	0.504873	0.000229191
O43823	AKAP8	30.2597	30.2786	30.1487	30.1077	30.0161	29.827	29.6716	29.7352	-0.386216	0.00410284
O43824	GTPBP6	25.0619	24.7975	25.1413	25.7783	24.8472	24.2054	23.616	25.9097	-0.550188	0.341909
O43837;O43837-2	IDH3B	31.3345	31.2111	31.4906	30.7736	31.133	31.1659	31.1642	31.0819	-0.066193	0.684638
O43847-2;O43847	NRD1	33.084	32.9202	33.0439	33.0357	32.446	32.6084	32.4389	32.3518	-0.559703	0.000124224
O43852;O43852-3;O43852-10;O43852-6;O43852-5;O43852-13;O43852-14;O43852-9;O43852-15;O43852-11	CALU	30.8614	30.6412	30.6022	30.3615	31.1314	31.4137	31.0622	30.8605	0.500358	0.0172739
O43865;O43865-2	AHCYL1	30.228	30.1996	30.1182	30.0238	30.079	30.035	30.0037	29.8285	-0.155855	0.0722323
O43896;O60333-3	KIF1C;KIF1B	23.478	24.0863	24.4577	24.3522	23.8312	23.7901	23.6125	23.9631	-0.29433	0.250039
O43914-3;O43914-2;O43914	TYROBP	28.267	27.8317	28.1929	27.1237	27.5797	26.0612	26.8715	24.3849	-1.62948	0.0685209
O43920	NDUFS5	29.397	29.2045	29.4559	29.3304	29.3423	29.5488	29.333	29.5493	0.0963912	0.281505
O43924	PDE6D	26.0003	25.604	26.0052	25.2717	26.1501	25.8013	25.9255	26.1091	0.276186	0.205327
O60216	RAD21	30.6697	30.8451	30.6884	30.6516	30.0246	30.0911	30.1832	30.0249	-0.632783	3.57183e-05
O60220	TIMM8A	27.479	28.4369	28.2189	28.1029	26.9998	27.1285	27.1948	27.682	-0.808144	0.0190154
O60231	DHX16	27.8451	27.8467	27.7263	28.154	28.6315	28.2967	28.5263	28.6407	0.63076	0.00203308
O60232	SSSCA1	27.5214	27.756	27.6656	27.7891	28.0028	27.5846	27.8364	27.2703	-0.00949633	0.957364
O60234	GMFG	32.7621	32.5557	32.6711	32.5032	32.2653	32.464	32.2073	32.1753	-0.345053	0.00740494
O60244	MED14	27.1192	27.6619	27.163	27.6079	27.2944	27.1804	27.4443	27.4865	-0.0365925	0.826256
O60256;O60256-4;O60256-3;O60256-2	PRPSAP2	28.4385	27.9832	28.4023	27.9792	28.8791	28.7565	28.7309	28.6594	0.555684	0.0062394
O60264	SMARCA5	32.6791	32.703	32.6491	32.7232	33.0115	33.0101	33.0026	32.9626	0.308137	4.30661e-06
O60271-4;O60271-2;O60271;O60271-9;O60271-5;O60271-3	SPAG9	30.7345	30.7704	30.6455	30.7176	30.1515	30.3255	30.2249	30.2111	-0.488746	3.45462e-05
O60287	URB1	27.471	27.604	27.9998	27.399	27.6913	27.5448	27.8654	27.4576	0.0213034	0.899098
O60306	AQR	30.2233	30.3004	29.9917	30.1938	29.7399	30.1067	29.9669	29.9387	-0.23923	0.0542484
O60313-2;O60313-9;O60313-10;O60313;O60313-13;O60313-11	OPA1	30.786	30.8073	30.694	30.3832	30.5502	30.5663	30.5854	31.0312	0.0156667	0.921248
O60315-2;O60315	ZEB2	29.8531	29.9053	29.6745	30.0556	29.5165	29.6203	29.7173	29.455	-0.294835	0.0233664
O60318	MCM3AP	26.4895	26.3118	26.7605	27.2849	24.8842	26.4302	25.804	25.6867	-1.0104	0.0382379
O60341;O60341-2	KDM1A	31.4513	31.3491	31.3757	31.3745	31.3661	31.2754	31.4369	31.3841	-0.0220146	0.603999
O60427	FADS1	28.3989	28.5644	28.9399	28.2748	25.2006	23.4595	26.9652	27.5836	-2.74229	0.0268386
O60449-3;O60449-2;O60449	LY75	26.5054	26.0569	26.1841	25.8063	23.4389	26.4624	25.984	26.0274	-0.660007	0.38436
O60488-2;O60488	ACSL4	31.8846	32.0344	31.9504	31.7885	31.6203	31.7061	31.5532	31.6823	-0.274004	0.0045677
O60493;O60493-2;O60493-4;O60493-3	SNX3	31.914	31.7936	32.1071	31.7561	31.3835	31.2857	31.3895	31.5528	-0.489824	0.00227049
O60496	DOK2	28.4103	28.4193	28.3264	28.2364	28.3599	28.4022	28.6208	28.4839	0.118612	0.148584
O60502-2;O60502-4;O60502	MGEA5	27.9927	28.3397	28.3009	27.473	26.9054	26.6473	26.9149	26.7179	-1.23019	0.00112613
O60504-2;O60504	SORBS3	27.2145	27.397	27.1904	27.0408	27.7268	28.0683	27.1679	27.4476	0.391958	0.105777
O60506;O60506-2	SYNCRIP	34.3814	34.352	34.2956	34.3388	34.2334	34.4163	34.203	34.3933	-0.0304681	0.613815
O60508	CDC40	27.5885	27.1468	27.6082	27.1633	26.6768	26.5037	27.1016	26.1603	-0.766088	0.0169241
O60512	B4GALT3	26.0765	25.7055	26.4514	26.402	25.8501	26.2109	26.6486	25.7575	-0.0420809	0.87947
O60518	RANBP6	26.4236	26.5745	26.1335	26.3198	26.9451	26.4781	26.126	26.4245	0.130561	0.523953
O60524-4;O60524-5;O60524-3;O60524	NEMF	31.1077	31.16	31.0534	30.9435	30.5639	30.7543	30.5676	30.6518	-0.43175	0.000537107
O60547-2;O60547	GMDS	27.8645	28.1282	27.5464	27.9613	27.7409	27.5603	27.411	27.2831	-0.376266	0.0536716
O60563	CCNT1	29.3626	29.3412	29.2028	28.8485	27.8942	28.6704	28.0673	28.2653	-0.964485	0.0032999
O60566-3;O60566;O60566-2	BUB1B	26.0819	26.3415	26.3046	25.7638	25.7054	25.9855	25.4301	25.4705	-0.475073	0.0419047
O60568	PLOD3	30.7686	30.6714	30.7024	30.5607	31.0484	31.0918	31.0395	30.9336	0.352556	0.000670067
O60573;O60573-2	EIF4E2	28.7741	29.2101	28.7496	29.3911	27.9926	28.5967	28.4251	28.3229	-0.6969	0.0143007
O60603	TLR2	27.9892	27.9511	27.8273	27.4971	27.0776	26.5542	26.857	27.0318	-0.936042	0.00121254
O60610-2;O60610-3;O60610	DIAPH1	33.5217	33.757	33.5992	33.4227	33.4035	33.4086	33.4637	33.2569	-0.191999	0.0606802
O60613	2015-09-01	26.5621	27.3474	27.1181	26.8009	27.6069	27.8165	28.0094	27.9264	0.882652	0.00385291
O60645	EXOC3	30.8203	30.8552	30.3768	30.2108	30.9269	30.7164	30.5905	30.6974	0.167	0.378123
O60664-4;O60664;O60664-3;O60664-2	PLIN3	33.5161	33.4116	33.4623	33.2628	32.4938	32.644	32.5507	32.4349	-0.88234	1.57232e-05
O60671-2;O60671	RAD1	26.6351	26.1919	26.7554	26.7685	25.7982	25.7861	26.1088	26.3608	-0.574252	0.0248359
O60678;O60678-2	PRMT3	26.8999	27.4172	27.4671	27.2546	26.378	26.3888	26.4229	25.9074	-0.985413	0.00144175
O60684	KPNA6	31.134	30.9487	30.9919	30.8935	31.3669	31.4869	31.3213	31.0076	0.303645	0.0378075
O60701;O60701-2;O60701-3	UGDH	29.2829	29.0316	29.0811	28.9067	29.2675	29.1827	29.3569	29.0921	0.149232	0.173609
O60711;O60711-2	LPXN	24.6201	25.2979	25.5804	24.9693	25.0955	24.4592	24.1933	24.4487	-0.567734	0.0914362
O60716;O60716-9;O60716-11;O60716-18;O60716-10;O60716-19;O60716-21;O60716-13;O60716-17;O60716-5;O60716-3;O60716-2;O60716-7;O60716-6;O60716-12;O60716-14;O60716-4;O60716-8;O60716-15;O60716-16;O60716-20;O60716-22;O60716-23;O60716-24;O60716-25;O60716-26;O60716-27;O60716-29;O60716-31;O60716-28;O60716-30;O60716-32	CTNND1	27.0077	26.9817	27.0905	26.4424	26.3258	24.3247	26.2774	25.854	-1.18513	0.0525993
O60725	ICMT	28.4444	27.5519	28.2946	27.7462	25.6393	26.0285	26.3032	24.1699	-2.47404	0.00316277
O60749;O60749-2	SNX2	32.1524	32.1576	32.0207	32.2024	32.1422	32.0828	32.1307	32.0232	-0.0385466	0.449238
O60762	DPM1	30.049	29.6497	30.0461	29.6352	30.7004	30.2745	30.7184	30.6818	0.748774	0.0032246
O60763;O60763-2	USO1	32.5237	32.6985	32.4892	32.3974	32.148	32.1146	32.1326	32.1091	-0.40113	0.00074382
O60783	MRPS14	28.088	28.3169	28.4091	27.9339	28.5065	28.3423	28.6501	28.2409	0.24794	0.128623
O60784-3;O60784;O60784-2;O60784-4	TOM1	28.3073	28.0875	27.8092	28.114	22.8233	25.0021	24.4715	24.591	-3.85752	0.000224208
O60826	CCDC22	29.1732	29.3923	29.0002	29.4781	29.0406	29.1097	29.0251	28.8967	-0.242908	0.0828499
O60828-5;O60828-2;O60828;O60828-4;O60828-3	PQBP1	29.2869	29.208	29.0807	29.4186	27.0506	27.6386	27.4045	26.9772	-1.98083	2.43208e-05
O60830;O60830-2	TIMM17B	26.4099	26.3299	26.2865	25.9194	25.8102	25.8432	26.0325	26.3158	-0.235999	0.188172
O60832;O60832-2	DKC1	31.9113	31.9492	31.8668	32.0167	31.6817	31.7808	31.6194	31.6801	-0.245513	0.00178237
O60841	EIF5B	32.2968	32.3521	32.3873	32.3801	31.8718	31.8328	31.905	31.8203	-0.496567	2.13489e-06
O60869;O60869-2;O60869-3	EDF1	31.3222	31.5779	31.5034	31.768	30.4477	30.2817	30.4291	30.7302	-1.0707	0.000184348
O60879-2;O60879;O60879-3	DIAPH2	28.4642	28.8109	28.0987	28.0402	28.4452	28.7044	28.7617	27.6041	0.0253495	0.939754
O60884	DNAJA2	31.423	31.8104	31.8282	31.5668	31.7069	32.0536	31.8268	31.6237	0.145616	0.323967
O60885;O60885-2;O60885-3	BRD4	30.4235	30.5539	30.5494	30.4904	30.204	30.0299	29.9496	29.8325	-0.500298	0.000988655
O60888-3;O60888;O60888-2	CUTA	28.9645	28.9872	28.8105	29.4396	29.3162	28.9159	29.2492	28.9684	0.061968	0.725399
O60921;O60921-2	HUS1	26.5594	27.4044	26.7773	26.8792	26.7507	26.7813	26.753	26.6718	-0.165847	0.394477
O60925	PFDN1	30.5649	30.3261	30.4338	30.5299	29.5742	29.8585	29.7149	30.0402	-0.666743	0.00106289
O60930	RNASEH1	26.0341	26.1101	25.9605	25.8988	25.9118	25.9342	26.1686	26.0073	0.00458158	0.952583
O60934	NBN	28.7268	29.0116	28.8127	28.8701	27.914	27.2147	27.8847	27.8781	-1.13242	0.000747349
O60942-2;O60942;O60942-3;O60942-4	RNGTT	28.7796	28.559	28.7178	28.7909	28.854	28.6449	28.805	28.8877	0.0860633	0.29945
O75027-2;O75027;O75027-3	ABCB7	26.9895	26.8987	27.4724	27.2875	27.6029	26.9684	27.633	27.3769	0.233267	0.293758
O75044	SRGAP2	28.4273	28.2502	27.9525	28.6864	28.1168	28.2954	28.5757	28.1954	-0.0332549	0.862447
O75063	FAM20B	25.7851	25.0406	25.5938	25.4294	25.6811	25.2877	25.3905	25.6064	0.0291961	0.878386
O75064	DENND4B	27.966	28.0401	28.0967	27.808	28.315	28.0845	27.1942	27.934	-0.0957812	0.715056
O75083;O75083-3	WDR1	34.0556	34.0905	34.0581	34.0303	34.1127	34.0692	34.1536	34.0767	0.0444197	0.100945
O75113	N4BP1	25.1707	25.3765	25.1232	26.8906	25.1305	24.5805	23.9138	24.1835	-1.18819	0.0538319
O75116	ROCK2	30.6859	30.7636	30.6269	30.487	30.2173	30.4259	30.2401	30.132	-0.387003	0.00390503
O75122-3	CLASP2	31.3852	31.3785	31.2321	31.2538	30.6549	30.6824	30.8947	30.7685	-0.562281	0.000160461
O75127	PTCD1	25.1453	24.2172	25.0727	25.1902	24.7716	24.7605	24.8859	25.1779	-0.0073831	0.977452
O75131	CPNE3	30.2764	30.2748	30.126	30.0245	30.6526	30.4716	30.4961	30.5038	0.355622	0.00296785
O75143-3;O75143-2;O75143;O75143-5;O75143-4	ATG13	26.0275	26.1012	25.8522	26.7643	25.1776	25.2884	25.8451	25.3398	-0.773551	0.0207846
O75150;O75150-4;O75150-3	RNF40	30.4945	30.633	30.6258	30.9449	30.5384	30.7222	30.4731	30.5885	-0.0939991	0.422377
O75151	PHF2	25.8592	26.7464	27.0603	26.5442	26.321	26.6007	26.2195	26.3425	-0.181576	0.521768
O75152	ZC3H11A	29.814	30.2048	29.9445	29.8172	29.4054	29.4941	28.9873	28.726	-0.791911	0.00783906
O75153	CLUH	31.5099	31.5456	31.5002	31.6723	31.4564	31.5905	31.4258	31.3863	-0.0922478	0.171804
O75164	KDM4A	29.9255	30.1634	30.2007	29.9047	28.8104	29.1513	29.1635	29.0275	-1.01039	0.000108101
O75165	DNAJC13	29.6462	29.6891	29.5513	29.6598	29.5129	29.7303	29.5651	29.579	-0.0397605	0.500084
O75167-5;O75167-2;O75167;O75167-4	PHACTR2	25.4596	23.3916	24.0944	25.9121	25.3901	25.1414	25.3734	25.3031	0.587593	0.356965
O75170-6;O75170-2;O75170-4;O75170-3;O75170-5;O75170	PPP6R2	27.6339	27.8731	27.3866	27.8048	26.754	26.8711	26.8093	27.0972	-0.791722	0.000965491
O75175	CNOT3	28.7987	29.1915	29.0944	29.2127	28.5975	28.7934	28.6463	28.729	-0.382772	0.0107012
O75179-7;O75179-2;O75179;O75179-6	ANKRD17	28.0895	27.7257	27.407	27.7948	27.5243	27.1971	27.0538	26.8317	-0.602497	0.0244263
O75190;O75190-3;O75190-2;O75190-4	DNAJB6	26.599	26.6129	26.986	26.6622	27.555	27.0119	27.222	27.3377	0.566625	0.00805413
O75191;O75191-2	XYLB	25.0078	24.7076	24.4516	23.7971	24.611	25.6913	25.7628	24.3772	0.619527	0.210795
O75208;O75208-2	COQ9	27.6881	27.5883	27.1784	27.5162	28.1737	27.7039	27.9245	27.7622	0.398326	0.0400884
O75223;O75223-3	GGCT	30.7559	31.086	30.9011	30.6262	29.2813	29.587	28.7357	29.5196	-1.5614	0.000364346
O75251;O75251-2	NDUFS7	28.7263	28.6256	28.2292	29.1975	29.09	29.1217	28.6537	29.073	0.289933	0.250113
O75306-2;O75306	NDUFS2	31.6274	31.5381	31.5147	31.5236	31.4342	31.6891	31.4089	31.5645	-0.0267992	0.71391
O75312	ZPR1	29.8893	29.9047	29.6886	29.9816	29.5126	29.4552	29.7986	29.4824	-0.303828	0.0239798
O75323;O75323-2	GBAS	29.4408	29.2166	29.2425	29.3933	29.981	30.3726	29.951	30.1456	0.789251	0.000395394
O75330-2;O75330;O75330-3;O75330-4	HMMR	29.3375	28.8561	27.9226	28.0529	27.1899	27.433	26.6002	25.7836	-1.79059	0.0113829
O75340;O75340-2	PDCD6	31.4395	31.6228	31.6282	31.461	31.2064	31.0214	31.153	31.3246	-0.361566	0.00422451
O75347;O75347-2	TBCA	32.7556	32.4812	32.6242	32.667	32.3894	32.3169	32.5429	32.5282	-0.187643	0.0556007
O75348	ATP6V1G1	30.4057	30.455	30.4663	30.4762	30.6154	30.3806	30.5717	30.2992	0.0159188	0.843469
O75351	VPS4B	31.4989	31.6911	31.4354	31.3584	31.0419	31.0787	31.2315	31.1444	-0.371818	0.0040486
O75352-2;O75352	MPDU1	26.7701	28.1933	27.4028	26.7445	27.8109	27.489	27.9572	27.6947	0.460264	0.242558
O75362	ZNF217	26.523	27.8477	28.0951	27.7704	25.5869	26.1763	25.3025	26.184	-1.74661	0.00565215
O75367;O75367-3;O75367-2	H2AFY	34.236	34.1388	34.0397	34.3943	34.4048	34.3945	34.3814	34.5109	0.22071	0.0346899
O75368	SH3BGRL	31.6175	31.7583	31.6501	31.5129	31.08	30.8336	30.845	30.8147	-0.741364	9.18481e-05
O75369-2;O75369-9;O75369;O75369-8;O75369-6;O75369-3;O75369-7;O75369-5;O75369-4	FLNB	33.4945	33.5753	33.4465	33.5333	33.1045	33.2426	33.2199	33.1569	-0.331481	0.000208948
O75376;O75376-2	NCOR1	30.0537	29.9224	30.3403	29.3999	28.3737	28.6816	28.4218	28.1077	-1.53288	0.000542054
O75380	NDUFS6	29.0984	28.246	28.7006	29.037	29.3148	29.367	29.452	29.1848	0.559175	0.033285
O75381-2;O75381	PEX14	28.5972	28.4359	28.4099	28.2466	28.726	28.1404	28.632	28.6149	0.105949	0.506183
O75390	CS	33.5211	33.4417	33.5601	33.5024	34.3091	34.0552	34.218	34.2368	0.698441	2.19518e-05
O75391	SPAG7	29.0479	28.615	28.5199	28.6748	27.3558	28.0132	27.5958	27.4521	-1.11015	0.000976299
O75394	MRPL33	27.6785	27.1937	27.7028	28.2295	28.3893	28.6585	27.7126	28.1179	0.518458	0.126583
O75396	SEC22B	31.8391	32.0125	31.9722	31.4282	31.6333	31.6301	31.6286	31.5668	-0.19829	0.190712
O75400-2;O75400;O75400-3	PRPF40A	31.0064	31.2669	31.1817	31.545	31.4798	31.1478	31.429	31.3435	0.1	0.483603
O75410-7;O75410-9;O75410;O75410-2;O75410-3;O75410-10;O75410-5;O75410-4;O75410-6	TACC1	29.1173	29.4	29.4186	29.4392	28.2517	27.9534	28.3966	28.2024	-1.14277	7.46275e-05
O75414;O75414-2	NME6	23.4907	23.0345	23.1413	22.4504	23.1131	24.4285	23.6141	25.208	1.0617	0.0819509
O75419-2;O75419;O75419-3	CDC45	25.488	24.5885	25.3488	25.0198	25.2561	25.6489	25.5373	25.7402	0.434342	0.102896
O75427	LRCH4	30.0215	29.7172	29.3123	29.8788	29.7668	29.6392	29.6825	29.7939	-0.0118403	0.94249
O75431;O75431-2	MTX2	28.9284	29.5903	29.4409	29.0894	29.7127	29.7455	29.5945	29.5773	0.395205	0.0471079
O75436;O75436-2	VPS26A	31.7015	31.7512	31.5944	31.2778	31.006	31.0534	31.1591	31.2121	-0.473575	0.00657404
O75438;O75438-2	NDUFB1	28.596	28.6633	28.4088	27.125	28.2728	28.6008	28.3948	28.1412	0.154093	0.695202
O75439	PMPCB	31.0636	31.0585	31.1535	31.0389	31.1963	31.0924	31.243	31.1438	0.0902719	0.0718255
O75446	SAP30	25.529	26.4148	26.4863	26.1214	25.9015	26.3546	25.8321	26.0064	-0.114213	0.659764
O75448-2;O75448	MED24	25.9962	25.4362	25.5496	25.4074	23.9415	25.7947	23.3063	25.3864	-0.99012	0.152208
O75449	KATNA1	25.5098	25.5084	26.1665	25.9848	26.1636	26.07	25.932	24.3991	-0.151188	0.747913
O75475;O75475-3;O75475-2	PSIP1	31.334	31.3884	31.4053	31.5823	30.9081	30.9409	30.94	30.9627	-0.489577	0.000111452
O75477	ERLIN1	29.4364	29.6228	29.7112	30.1364	29.8339	30.2278	29.6475	29.9826	0.196261	0.346668
O75489	NDUFS3	30.9781	30.9581	31.0578	31.1098	31.4293	31.2494	31.0845	31.245	0.226093	0.0284333
O75494-5;O75494-4;O75494-6;O75494-3;O75494-2;O75494	SRSF10	31.4323	31.5454	31.4462	31.6126	31.7995	31.4214	31.7266	31.5681	0.119794	0.252186
O75506	HSBP1	28.3943	27.7185	28.3614	27.8812	27.023	27.1766	26.8957	26.0224	-1.30942	0.00551843
O75530-3;O75530;O75530-2	EED	29.0841	29.1624	28.851	29.0475	28.9282	28.6325	28.6614	28.7362	-0.296669	0.0195946
O75531	BANF1	33.0836	32.8572	32.7756	32.7151	32.9349	32.9481	32.7357	32.9872	0.0435702	0.673482
O75533	SF3B1	33.669	33.7626	33.7562	33.4711	33.3271	33.5556	33.3468	33.3375	-0.272992	0.0203938
O75534;O75534-2;O75534-4;O75534-3	CSDE1	33.6812	33.6683	33.6426	33.986	33.3061	33.3834	33.2939	33.3771	-0.404399	0.00299049
O75554-2;O75554	WBP4	26.2206	26.122	26.1315	25.4162	26.6955	26.0245	25.9165	25.9572	0.175853	0.527049
O75563	SKAP2	23.3427	25.2557	25.5982	25.1477	25.2347	25.8511	25.3852	25.0461	0.54316	0.349435
O75569;O75569-3;O75569-2	PRKRA	28.1513	28.7237	28.2153	28.1366	29.1863	28.6503	28.8902	28.9178	0.60442	0.0145251
O75586;O75586-2;O75586-3	MED6	28.4978	27.9851	28.0218	28.703	28.7232	29.1178	29.7179	28.8305	0.795392	0.0315428
O75592;O75592-2	MYCBP2	29.8901	29.5657	29.8704	29.6757	29.7889	29.8484	29.6213	29.6179	-0.0313866	0.759369
O75607	NPM3	28.6582	28.589	28.6918	29.5123	27.8877	28.2645	28.2916	28.1687	-0.709677	0.0239228
O75608-2;O75608	LYPLA1	30.889	31.0028	30.89	30.9281	30.8647	30.7558	30.7948	30.7647	-0.132488	0.010795
O75616;O75616-2	ERAL1	28.5088	27.9192	28.5836	28.2724	28.0203	28.272	27.9198	27.8248	-0.311787	0.129984
O75629	CREG1	28.2146	27.7487	27.8317	25.3827	28.5193	29.1498	28.9388	28.8855	1.57893	0.0534411
O75643	SNRNP200	33.7334	33.7538	33.75	33.6832	33.5824	33.6879	33.703	33.6815	-0.0663942	0.0826924
O75663;O75663-2	TIPRL	30.5813	30.6553	30.6311	30.1214	30.6308	30.5318	30.4637	30.4595	0.0241955	0.861045
O75665;O75665-3	OFD1	29.7331	29.7252	29.3653	29.8224	24.6589	28.28	27.8484	28.0075	-2.46281	0.0283216
O75676-2;O75676	RPS6KA4	27.6829	28.1149	28.026	27.3767	27.1891	26.1451	26.9371	27.1939	-0.933779	0.0207731
O75683	SURF6	26.7793	27.3598	27.2489	26.3694	26.8569	26.9971	26.8526	27.0541	0.000840061	0.997245
O75688;O75688-4;O75688-2;O75688-5	PPM1B	28.693	28.5223	28.6507	28.9971	28.7574	28.2845	29.0599	28.8236	0.015572	0.937701
O75689;O75689-3;O75689-2	ADAP1	27.9564	27.7294	27.8968	27.7664	27.862	27.7499	27.779	28.1368	0.0446703	0.68023
O75691	UTP20	29.0818	29.4294	29.0623	29.1412	29.3944	29.683	29.4047	29.5926	0.339972	0.0222205
O75694-2;O75694	NUP155	32.7867	32.7264	32.6609	32.3981	32.8228	32.9093	32.704	32.7885	0.163128	0.138724
O75695	RP2	29.5787	29.3608	29.9588	29.4325	29.5988	29.3465	29.542	29.7087	-0.0336567	0.833588
O75717;O75717-2	WDHD1	29.8228	30.3853	30.1944	30.3076	29.45	29.6725	29.314	29.4786	-0.698711	0.00292705
O75718	CRTAP	30.9444	30.724	30.9325	30.527	30.8353	30.9301	30.8556	30.8854	0.0946239	0.385113
O75746;O75746-2	SLC25A12	26.0801	26.6783	26.7722	26.1226	27.2418	26.6941	26.5652	27.2172	0.516285	0.0865376
O75787-2;O75787	ATP6AP2	27.955	27.8201	28.3509	28.0158	26.5471	27.0803	27.4352	27.6691	-0.852527	0.0193012
O75792	RNASEH2A	31.3866	31.3872	31.2511	31.3325	30.8691	30.9404	30.8374	30.9101	-0.450079	2.6502e-05
O75794	CDC123	28.3003	28.569	28.1835	27.6183	27.3525	27.7598	27.8062	27.9332	-0.454839	0.102585
O75817	POP7	26.5054	26.0706	26.3704	25.4417	25.6394	24.9431	25.5305	25.7218	-0.638305	0.0737217
O75818-2;O75818	RPP40	27.4406	27.6589	27.4839	27.5046	27.6832	27.737	27.7884	27.4948	0.153822	0.102103
O75821	EIF3G	31.7013	31.5656	31.482	31.9332	31.5281	31.3094	31.7423	31.5071	-0.148829	0.304087
O75822;O75822-2;O75822-3	EIF3J	31.4835	31.5353	31.44	31.1299	31.8358	31.8497	32.0828	31.7517	0.482838	0.00582752
O75828	CBR3	27.4292	27.4455	27.5099	27.153	26.0006	25.8466	26.2034	26.651	-1.20897	0.000740213
O75832;O75832-2	PSMD10	29.8048	29.7141	29.6871	29.8627	30.0975	30.5363	30.3764	30.3157	0.564308	0.00129177
O75844	ZMPSTE24	33.7604	33.5264	33.913	33.7135	33.9472	33.8906	34.1859	34.1814	0.32296	0.0269867
O75865;O75865-2	TRAPPC6A	25.8833	25.605	25.5617	25.6386	25.164	25.3501	25.2506	25.5834	-0.335111	0.027489
O75874	IDH1	32.6037	32.2674	32.3615	32.3729	32.2238	32.2521	32.361	32.4242	-0.0860749	0.352652
O75879	GATB	26.8819	26.6074	26.0009	26.3613	26.0414	26.3565	25.9116	26.4703	-0.267916	0.285246
O75880	SCO1	28.7788	29.1653	28.659	29.1874	29.4944	29.4207	29.3551	29.1328	0.403126	0.0409624
O75882-3;O75882-2;O75882	ATRN	26.0179	25.3432	25.3185	25.9742	25.3927	25.7167	23.2067	25.3116	-0.756516	0.257591
O75886;O75886-2	STAM2	32.1825	31.961	32.2089	32.2035	31.7791	31.8375	31.4343	31.3624	-0.535646	0.00710436
O75891;O75891-3;O75891-2	ALDH1L1	27.9851	28.1639	27.5033	27.5173	27.985	29.0048	28.1411	27.2825	0.310938	0.456975
O75907	DGAT1	25.1416	25.7463	25.7331	26.4058	24.7926	24.2872	25.0757	26.0031	-0.717053	0.156814
O75909-1;O75909;O75909-4;O75909-2	CCNK	28.2072	28.4597	28.5861	27.888	27.7029	26.0967	27.6392	26.2959	-1.35156	0.0248928
O75915	ARL6IP5	29.2608	29.0265	29.6074	29.1804	29.2524	28.8668	29.3752	29.4489	-0.0329377	0.859711
O75925-2;O75925;O75925-3	PIAS1	24.0907	23.2527	25.0988	24.4829	25.3776	25.5201	25.109	24.8293	0.977735	0.0568608
O75934	BCAS2	30.4023	30.7204	30.524	30.4301	30.3347	30.2417	30.263	30.3222	-0.228804	0.0229324
O75935-3;O75935;O75935-2	DCTN3	29.45	29.3888	29.3574	29.3164	28.8373	28.3412	28.8892	28.8616	-0.645831	0.0029206
O75937	DNAJC8	31.0454	31.2061	31.2766	31.3819	31.0938	31.1446	31.0432	31.1667	-0.115411	0.178796
O75940	SMNDC1	29.8058	29.7675	29.5627	29.2475	29.5659	28.8142	29.1698	29.1079	-0.431424	0.0750695
O75947;O75947-2	ATP5H	32.0189	31.8583	31.9183	31.0443	32.6018	32.7345	32.5195	32.4916	0.876911	0.00898588
O75962-5;O75962-2;O75962-4;O75962	TRIO	24.3437	24.4477	25.004	25.3899	24.3285	23.4789	24.5453	24.4039	-0.607184	0.127841
O75964	ATP5L	32.4263	32.1526	32.2017	32.4234	32.9298	32.8776	32.7458	32.6141	0.49083	0.00283995
O75995	SASH3	27.4547	27.0146	26.7281	26.2009	26.4331	25.7073	26.4604	25.7209	-0.769158	0.062845
O76003	GLRX3	32.7763	33.1113	32.7951	32.9778	32.4671	32.2789	32.3131	32.3034	-0.574508	0.000711218
O76021	RSL1D1	32.6976	32.8276	32.8146	32.8652	32.3644	32.3395	32.4279	32.4715	-0.400424	0.000143637
O76031	CLPX	30.7345	30.5475	30.7441	30.655	30.78	30.5974	30.5826	30.2911	-0.107453	0.369858
O76071	CIAO1	28.8529	28.9072	28.6071	28.4742	29.197	29.3079	29.1103	28.9338	0.426915	0.0163239
O76080	ZFAND5	25.903	26.1362	26.0177	25.9113	24.3732	24.971	25.1077	25.5975	-0.979695	0.00896751
O76094;O76094-2	SRP72	32.0865	32.1321	32.2247	32.0035	32.1941	32.1867	32.1048	32.0309	0.0174037	0.781796
O94760;O94760-2	DDAH1	28.0746	27.8355	27.9118	27.1191	26.3726	26.3716	26.6667	26.2096	-1.33013	0.00121745
O94761	RECQL4	26.0892	25.4773	26.0416	26.0747	25.4308	26.1108	23.258	25.4403	-0.860715	0.226505
O94763-2;O94763-3;O94763	URI1	26.3151	26.7169	26.2344	25.9134	24.3077	23.8055	25.209	25.6356	-1.5555	0.013286
O94776;O94776-2	MTA2	32.623	32.7469	32.7139	32.738	32.4255	32.4789	32.5464	32.522	-0.212223	0.00156506
O94804	STK10	32.2038	32.2996	32.0216	32.1087	32.3238	32.2613	32.377	32.4372	0.191426	0.0353052
O94817	ATG12	26.5075	26.8742	26.8242	25.9033	26.1294	26.0497	26.0503	25.9497	-0.482509	0.0769818
O94819	KBTBD11	28.6978	28.2042	28.286	28.666	28.1354	27.6282	28.0755	27.9298	-0.521294	0.022247
O94822-3;O94822	LTN1	27.3181	27.5728	27.2135	27.1192	26.7675	26.5272	26.8374	27.0626	-0.507242	0.01377
O94826	TOMM70A	31.4125	31.5077	31.6825	31.441	31.6127	31.537	31.4973	31.6292	0.0581	0.426644
O94830;O94830-2	DDHD2	27.1882	26.9231	26.8677	26.9502	24.0979	24.7868	24.3468	26.7487	-1.98725	0.0168135
O94842-3;O94842-2;O94842	TOX4	28.3326	28.0636	28.3639	27.5017	27.0217	27.177	26.7221	27.4394	-0.97543	0.00791856
O94855;O94855-2	SEC24D	30.2296	30.2886	30.1166	30.0283	30.1539	30.3276	30.255	30.1872	0.0651534	0.385848
O94874;O94874-2;O94874-3	UFL1	30.613	30.7142	30.57	30.8126	30.9944	30.8615	30.8963	30.8714	0.228449	0.0104132
O94880;O94880-2	PHF14	26.5923	26.8497	27.1202	26.6525	25.406	26.2732	26.5873	25.7072	-0.810278	0.0324808
O94886	TMEM63A	28.7214	30.5168	32.792	32.7385	27.6502	28.0559	32.2958	32.517	-1.06245	0.541532
O94888	UBXN7	29.1814	29.175	29.1953	29.2488	27.9114	28.4239	27.5793	27.8906	-1.24882	0.000389664
O94903	PROSC	30.7397	30.7042	30.6397	30.6262	29.6692	29.9738	29.794	29.8627	-0.852548	1.7422e-05
O94905	ERLIN2	31.984	32.2088	32.2594	31.8194	32.5131	32.4113	32.3887	32.3797	0.35527	0.0158089
O94906;O94906-2	PRPF6	31.3068	31.2774	31.2542	31.1175	31.2408	31.006	31.1129	31.1143	-0.120455	0.107636
O94913	PCF11	27.7689	27.4077	27.4579	27.5022	27.7195	27.3767	27.4297	27.3441	-0.066647	0.591833
O94915	FRYL	29.5101	29.4933	29.4404	29.5284	29.7078	29.4198	29.6921	29.3925	0.059991	0.516913
O94919	ENDOD1	24.5097	24.6739	23.8305	24.1415	26.238	25.7416	26.2497	25.4629	1.63419	0.000934291
O94925-3;O94925	GLS	29.8259	29.727	29.79	29.5862	30.1435	29.4554	29.8505	29.8357	0.088959	0.576281
O94927	HAUS5	27.2641	26.893	27.6233	27.7819	26.1868	24.8591	26.8429	27.179	-1.12364	0.086851
O94966-7;O94966-6;O94966-5;O94966-4;O94966-3;O94966	USP19	28.9734	29.2158	29.122	29.2339	28.549	28.5958	28.7882	28.5186	-0.523376	0.000838615
O94967-2;O94967;O94967-3;O94967-4	WDR47	26.5451	26.2394	26.378	27.0005	24.2365	24.8795	24.5701	24.372	-2.0262	8.44639e-05
O94973;O94973-2;O94973-3	AP2A2	29.7706	29.9352	29.8114	29.9265	29.7282	30.0638	29.7795	29.9319	0.014916	0.868902
O94979-6;O94979-3;O94979-10;O94979-4;O94979-9;O94979-2;O94979;O94979-8;O94979-7;O94979-5	SEC31A	31.8766	31.8082	31.8975	31.6268	31.9023	31.9531	31.7766	31.8649	0.0719413	0.355687
O94992	HEXIM1	28.3318	27.9556	28.6102	28.1072	27.9552	27.5264	27.8605	27.6402	-0.505597	0.0266274
O95059	RPP14	24.9844	24.9992	24.9732	24.9658	24.8128	24.9208	25.0719	24.8651	-0.0629645	0.307116
O95067	CCNB2	26.6891	26.3119	26.3646	26.2389	24.5917	26.0359	25.2884	25.2904	-1.09955	0.0123169
O95070	YIF1A	24.064	24.5352	25.1541	24.8839	24.6641	25.6207	25.1141	24.8584	0.405026	0.243952
O95071-2;O95071	UBR5	29.6411	29.7089	29.7101	29.585	29.5627	29.606	29.3937	29.4283	-0.163607	0.0332778
O95104;O95104-2;O95104-3	SCAF4	30.0441	29.9595	29.9997	30.0799	29.8101	29.9033	29.9998	29.9248	-0.111303	0.0557962
O95139	NDUFB6	28.366	28.445	28.7149	28.1782	29.738	29.8911	29.8694	30.0917	1.47154	3.26792e-05
O95140;O95140-2	MFN2	28.6395	28.6999	28.9158	28.686	28.5872	28.4693	28.5208	28.5536	-0.202573	0.0225579
O95149	SNUPN	28.1595	28.6743	28.6673	27.8415	27.9508	28.5886	27.4421	27.8967	-0.366142	0.284831
O95155-2;O95155;O95155-4;O95155-3	UBE4B	28.5137	28.7264	28.7778	29.1378	28.4934	29.2282	28.4195	28.6817	-0.0832154	0.723019
O95159	ZFPL1	27.3435	27.4704	27.8787	26.8657	27.3131	26.897	27.1048	27.1008	-0.285649	0.251731
O95163	IKBKAP	29.674	29.4759	29.6236	29.8103	29.7248	29.8476	30.0543	29.953	0.248959	0.0453221
O95166;Q9H0R8;Q9H0R8-2	GABARAP;GABARAPL1	27.8736	28.6781	28.8042	28.6053	27.9279	27.736	27.8836	28.4048	-0.502208	0.0962247
O95167	NDUFA3	27.3719	27.2575	27.4365	27.2312	28.0721	27.9317	27.4124	27.5701	0.422312	0.0394245
O95168-2;O95168	NDUFB4	29.1892	29.0518	29.1704	29.6298	28.8285	29.0437	28.9389	28.8374	-0.348171	0.0435106
O95169-3;O95169;O95169-2	NDUFB8	27.7372	27.7851	27.8978	26.888	28.5654	28.4911	28.3262	28.1129	0.7969	0.0197827
O95182	NDUFA7	29.1713	29.3031	29.0864	29.4984	28.9469	28.9778	28.6597	28.8375	-0.409327	0.011922
O95197-3;O95197-6;O95197-5;O95197-4;O95197-7;O95197-2;O95197	RTN3	31.3824	31.4549	31.2539	31.2064	31.1179	30.3887	31.0304	31.154	-0.401651	0.0774468
O95202	LETM1	31.3588	31.4715	31.709	31.3683	31.8822	31.8511	31.9061	31.8153	0.386756	0.00363539
O95218-2;O95218	ZRANB2	29.2494	29.5011	29.1847	29.2948	29.2253	29.2072	29.177	28.9511	-0.167356	0.123712
O95229-2;O95229	ZWINT	27.2122	26.2393	27.4318	26.9675	25.0902	24.9455	24.7003	25.8597	-1.81375	0.0023673
O95232	LUC7L3	30.4046	30.3028	30.122	30.4441	30.9027	30.5957	30.4931	30.8088	0.381716	0.0181315
O95235;O95235-2	KIF20A	29.8944	29.8543	30.2367	29.6446	27.553	28.3193	28.1393	26.4574	-2.29028	0.00194476
O95239;O95239-2	KIF4A	30.0109	30.1565	30.2832	30.3065	30.1017	29.9981	30.0735	29.6791	-0.226158	0.105098
O95249;O95249-2	GOSR1	27.7904	27.8997	27.9166	27.5621	28.1184	28.5026	27.9726	28.5132	0.484515	0.0227528
O95251-4;O95251;O95251-2;O95251-3;O95251-5	KAT7	28.1805	27.7352	27.8993	28.4839	28.4222	28.899	28.6954	28.777	0.62366	0.0179111
O95292;O95292-2	VAPB	29.4308	29.4688	29.7886	28.8139	28.2468	28.8005	28.6169	28.4068	-0.857786	0.0110782
O95295	SNAPIN	27.3493	27.6612	27.4145	27.5181	27.1109	26.2607	26.9292	27.2722	-0.592535	0.0434887
O95298;O95298-2;E9PQ53	NDUFC2;NDUFC2-KCTD14	29.4581	29.9499	29.7587	29.3848	30.7574	29.9586	29.6441	29.8604	0.417264	0.182068
O95299;O95299-2	NDUFA10	30.3495	30.4024	30.4787	30.235	30.5735	30.0477	30.3905	30.2797	-0.0435516	0.731783
O95319-5;O95319-2;O95319;O95319-4;O95319-3	CELF2	32.1766	32.1811	32.1301	31.7163	31.7975	31.951	31.6785	31.5935	-0.29588	0.0730914
O95336	PGLS	32.6364	32.5937	32.3706	32.5881	32.3313	32.5665	32.3306	32.1422	-0.204544	0.100575
O95340;O95340-2	PAPSS2	27.7136	28.0207	28.0657	28.083	28.4835	28.1374	28.0901	28.4526	0.32016	0.0548559
O95347;O95347-2	SMC2	31.8005	31.9762	31.9362	31.9451	31.6361	31.6258	31.5685	31.5793	-0.312066	0.000322452
O95352;O95352-2;O95352-3	ATG7	29.3077	29.3445	29.0531	29.4183	29.3318	29.5213	29.0602	29.4739	0.0659126	0.631623
O95365	ZBTB7A	26.8978	27.0921	27.3787	26.7036	27.4087	26.9059	27.2602	27.0318	0.133601	0.492669
O95372	LYPLA2	30.8075	31.0525	30.9769	30.4226	30.2611	30.3886	30.5487	30.3807	-0.420057	0.0329441
O95373	IPO7	32.7209	32.6498	32.6295	32.2934	32.8151	32.8417	32.9295	32.8604	0.28829	0.0263322
O95379-3;O95379-2;O95379;O95379-4	TNFAIP8	26.5552	26.4954	26.8503	26.6214	26.7221	26.9932	26.6815	26.3867	0.0652965	0.671238
O95391	SLU7	28.6506	28.7771	28.8997	28.3298	27.6519	28.0639	28.0765	27.5092	-0.838912	0.00441958
O95394;O95394-3;O95394-4	PGM3	29.7482	29.8313	29.5294	29.1982	29.0304	28.765	29.1754	29.1851	-0.537834	0.0203875
O95400	CD2BP2	26.7479	26.9752	26.8799	27.9154	28.0989	28.0048	27.5619	28.4195	0.891646	0.0315615
O95425-2;O95425-4;O95425-3;O95425	SVIL	22.873	22.3332	23.3135	22.5797	23.7296	24.3403	23.7337	23.4862	1.04759	0.00938132
O95429-2;O95429	BAG4	26.5299	26.7869	26.4731	26.3827	25.9674	25.5395	25.8483	25.9474	-0.717487	0.00157894
O95433;O95433-2	AHSA1	31.9889	31.8839	31.8381	31.821	31.8922	31.7131	31.7817	31.7647	-0.0950543	0.124915
O95453-2;O95453;O95453-3;O95453-4	PARN	29.2951	29.3851	29.3822	29.3811	29.371	29.1154	29.3975	29.4862	-0.0183751	0.831278
O95456;O95456-2	PSMG1	29.9337	30.3238	30.0069	29.9217	29.4466	29.6087	29.6443	29.5467	-0.48493	0.00342393
O95466-2;O95466;O95466-3	FMNL1	29.5858	29.7146	29.4351	29.5283	30.0245	29.6529	29.6872	29.8143	0.228748	0.0669447
O95478	NSA2	28.6834	28.7346	28.8392	28.954	27.9258	27.7241	28.1214	28.4874	-0.738146	0.00532217
O95479	H6PD	26.711	27.5481	27.1819	27.0251	27.7165	27.5264	27.181	27.5456	0.375875	0.119413
O95486	SEC24A	29.1869	29.3761	29.327	28.7443	29.1875	29.0957	28.8943	28.1675	-0.322299	0.281223
O95487-2;O95487;O95487-3	SEC24B	28.0266	28.2088	28.133	28.4743	27.7843	28.0856	27.9053	27.395	-0.418118	0.0537357
O95490-3;O95490-4;O95490-2;O95490-5;O95490;O95490-7;O95490-6	LPHN2	27.5914	27.4698	27.108	27.3016	27.2772	27.2714	27.3097	27.3488	-0.0659014	0.55873
O95497	VNN1	28.4039	27.6775	27.7503	28.0592	29.3771	29.1309	29.3788	28.9509	1.2367	0.000734779
O95544;O95544-3;O95544-2	NADK	25.9434	26.1316	26.2916	25.6158	26.2285	24.7702	24.7604	25.2204	-0.75072	0.0917026
O95551-3;O95551;O95551-2	TDP2	26.2867	26.9255	26.3399	26.1033	26.053	25.5112	25.7901	25.8321	-0.617235	0.0258912
O95563	MPC2	30.0461	30.4142	30.624	29.3457	28.9919	29.1708	29.3374	29.1284	-0.950375	0.0167632
O95571	ETHE1	28.7914	28.891	29.0944	28.837	29.6739	29.3125	29.1115	28.9715	0.363899	0.0715368
O95573	ACSL3	31.3066	30.9896	31.1574	31.0931	31.741	31.7481	31.7618	31.7868	0.622737	8.86204e-05
O95602	POLR1A	29.8042	29.7463	30.0241	29.7096	29.5175	29.6622	29.4558	29.1159	-0.383196	0.0299906
O95613;O95613-2	PCNT	26.7817	27.6454	27.2242	27.4304	26.2645	26.7577	27.0524	25.5018	-0.876283	0.0635255
O95619	YEATS4	27.1933	27.069	27.544	27.4332	27.8457	26.5691	27.1907	26.5516	-0.270609	0.438001
O95628-2;O95628-8;O95628-9	CNOT4	26.3888	26.101	26.6098	27.1014	24.2467	26.3117	24.515	23.9021	-1.80637	0.0203718
O95630;O95630-2	STAMBP	28.2489	28.9431	28.3267	28.1849	27.8332	27.2099	27.6948	27.9259	-0.759965	0.0182803
O95639-3;O95639-2;O95639	CPSF4	28.9466	28.652	28.682	28.6609	28.1918	28.3543	28.2815	28.4352	-0.419686	0.00304352
O95671;O95671-2;O95671-3	ASMTL	28.2147	28.3037	28.3449	28.4255	27.8424	28.193	27.8762	27.9341	-0.360784	0.00733525
O95674	CDS2	26.4635	26.1561	26.6442	26.015	24.0233	23.8432	24.1451	25.4286	-1.95963	0.00235698
O95684-2;O95684	FGFR1OP	29.1472	29.1207	28.8459	28.9482	28.3662	28.488	28.3188	28.3592	-0.632474	0.000224567
O95685	PPP1R3D	24.7313	25.062	25.0557	24.6714	25.536	25.5377	25.6883	25.4187	0.665058	0.0013186
O95696;O95696-2	BRD1	27.0901	27.2661	26.0589	26.3936	27.0167	27.0136	26.1837	26.9916	0.0992351	0.787469
O95707	POP4	26.9235	27.1888	27.0185	27.1785	26.492	26.6577	26.4073	26.4819	-0.567591	0.000489519
O95714	HERC2	27.1561	27.7228	28.0992	26.6771	25.2598	26.8948	25.8191	25.8524	-1.45729	0.0198401
O95716	RAB3D	26.1933	26.209	26.4463	26.4278	25.7943	26.2107	25.6692	26.0739	-0.382082	0.0359286
O95721	SNAP29	28.4909	28.3879	28.4753	28.7021	27.9673	28.3296	27.8708	27.4259	-0.615661	0.0206487
O95747	OXSR1	29.6891	29.8383	29.8058	29.9387	29.7739	29.6576	29.846	29.6201	-0.0935494	0.248607
O95749;O95749-2	GGPS1	28.0685	28.4148	28.0952	28.7538	28.6826	28.4516	28.6519	28.6984	0.288067	0.142491
O95757	HSPA4L	29.7982	29.7881	29.6348	29.9245	29.5958	29.3676	29.7226	29.4723	-0.246836	0.0438272
O95758-1;O95758-6;O95758-2;O95758;O95758-5;O95758-4;O95758-7	PTBP3	30.0931	30.6264	30.2061	30.2972	30.769	30.8833	30.7433	31.0892	0.565542	0.00662813
O95777	LSM8	29.1936	29.4247	29.4762	29.8197	29.6594	28.9743	29.8124	29.5548	0.0216537	0.926185
O95782-2;O95782	AP2A1	31.8477	31.9468	31.9325	31.7191	31.598	31.4861	31.4339	31.7603	-0.291953	0.0169256
O95785-3;O95785-4;O95785;O95785-2	WIZ	28.4518	28.5433	28.7298	28.9417	28.335	28.2861	28.196	27.7801	-0.517381	0.0209224
O95786;O95786-2	DDX58	27.1934	27.9947	27.1407	27.8042	29.946	29.6507	29.7623	29.3469	2.14321	0.000135937
O95793-2;O95793;O95793-3	STAU1	29.0717	29.2451	28.9336	29.0469	28.2474	27.8428	28.1836	28.0755	-0.986974	0.000105706
O95801	TTC4	28.7671	28.2495	28.5176	28.6966	27.8473	27.9785	27.7052	27.7432	-0.739143	0.0013072
O95816;O95816-2	BAG2	30.4836	30.5643	30.3661	30.8093	30.5882	30.5607	30.5318	30.5948	0.0130234	0.895319
O95817	BAG3	29.0333	29.2849	29.2674	29.2372	27.6566	28.1977	28.2428	28.1971	-1.13214	0.000292082
O95819-6;O95819-4;O95819-2;O95819;O95819-5;O95819-3	MAP4K4	29.4836	29.4629	29.4279	29.574	29.1927	29.3923	29.6036	29.05	-0.177463	0.203916
O95822-2;O95822	MLYCD	25.5727	23.4459	25.6916	26.1789	25.8313	25.9531	26.0149	26.1732	0.770886	0.253638
O95825;O95825-2	CRYZL1	28.005	27.8722	27.6085	27.6185	27.5197	27.3767	27.223	27.3668	-0.404517	0.0125405
O95831;O95831-3;O95831-2	AIFM1	32.0596	32.167	32.0775	32.218	32.1514	32.2925	32.2177	32.3072	0.111669	0.075252
O95834;O95834-2;O95834-3	EML2	27.9749	27.7996	27.4835	27.72	28.5571	28.5829	28.7694	28.8293	0.940195	0.000253949
O95861;O95861-4;O95861-2;O95861-3	BPNT1	31.2569	31.0933	31.3376	31.3511	31.0554	30.9674	31.0314	31.0767	-0.22698	0.0119585
O95864;O95864-3;O95864-4;O95864-2	FADS2	30.4306	30.1793	30.3424	29.6295	29.0228	28.7857	29.084	29.1738	-1.12889	0.00125576
O95865	DDAH2	30.6988	30.4626	30.7144	30.4603	30.1592	30.0009	30.0509	30.2544	-0.467668	0.00210305
O95870;O95870-2	ABHD16A	28.8604	28.4866	28.793	29.0976	28.9201	28.8936	29.078	28.832	0.121553	0.406968
O95881	TXNDC12	31.8706	31.8298	31.7995	31.3856	32.366	32.4491	32.0415	32.1735	0.536151	0.0103622
O95900-2;O95900	TRUB2	27.3851	27.4832	27.5003	27.3179	27.1591	26.5859	27.2316	27.3866	-0.330815	0.115773
O95905-3;O95905;O95905-2	ECD	27.7531	27.7354	27.5709	26.8287	27.2322	27.4786	27.3863	27.1846	-0.151558	0.532126
O95926;O95926-2	SYF2	28.0207	27.4527	27.8988	27.9679	24.5594	23.931	25.102	27.044	-2.67591	0.00791039
O95983-2;O95983	MBD3	28.0037	28.3184	27.8467	27.5394	26.8635	26.6414	26.6732	26.9247	-1.15138	0.000620767
O95985-3;O95985-2;O95985	TOP3B	26.7137	26.9695	26.8898	26.6406	26.5206	26.5471	26.3423	26.0873	-0.429077	0.0166377
O95989	NUDT3	29.6828	29.6206	29.4819	28.9305	29.1279	28.6546	29.0328	29.2616	-0.409712	0.105694
O96000;O96000-2	NDUFB10	31.044	31.2832	30.9373	31.2309	30.6418	30.5912	30.3863	30.7376	-0.534647	0.00276243
O96005;O96005-4;O96005-3	CLPTM1	27.6554	27.3693	28.1063	26.9275	26.8862	25.8981	24.7792	26.8089	-1.42152	0.0417456
O96007	MOCS2	25.4925	25.879	25.6194	25.1071	24.5148	25.175	23.0957	24.8812	-1.10784	0.0635708
O96008;O96008-2	TOMM40	31.0238	31.4192	30.9993	30.6565	31.5314	31.6902	31.4757	31.5552	0.538436	0.0161178
O96011;O96011-2	PEX11B	27.608	27.5919	27.2557	26.4693	28.1567	27.6703	28.0004	28.1859	0.772087	0.0381802
O96019;O96019-2	ACTL6A	31.5201	31.2966	31.3882	31.4011	30.6527	30.5115	30.7584	30.5041	-0.794829	4.60224e-05
O96028;O96028-5;O96028-3	WHSC1	26.4982	27.3116	27.7803	26.9811	22.988	26.1126	25.8808	27.0568	-1.63328	0.125789
P00167-2;P00167;P00167-3	CYB5A	29.3114	28.8849	28.9662	28.8705	28.285	28.2978	28.6281	28.5235	-0.574645	0.00509076
P00338;P00338-3;P00338-4;P00338-5;P00338-2	LDHA	35.8666	35.7493	35.6765	35.5784	35.7744	35.853	35.7988	36.0259	0.14532	0.13094
P00367;P00367-3;P00367-2	GLUD1	32.8237	32.7896	32.8654	32.7619	33.4639	33.3679	33.4592	33.5135	0.640961	2.63906e-06
P00374;P00374-2	DHFR	30.2491	30.014	29.9246	30.083	29.6202	29.7846	29.4797	29.5933	-0.448251	0.00295319
P00387-2;P00387;P00387-3	CYB5R3	32.2389	31.9419	32.1057	32.153	32.8698	32.7651	32.6899	32.4772	0.590592	0.00127871
P00390-2;P00390;P00390-3;P00390-4;P00390-5	GSR	32.0725	32.2882	32.2268	32.0893	31.7436	31.9656	31.9211	31.8489	-0.299412	0.00576692
P00403	MT-CO2	30.6937	30.8224	31.3744	31.4092	31.7388	31.6057	31.7255	31.6029	0.593298	0.0199257
P00414	MT-CO3	26.6352	26.6717	27.8019	26.897	28.8633	28.3842	28.9477	28.574	1.69085	0.00139344
P00441	SOD1	33.4705	33.3536	33.4265	33.5046	32.9133	32.9648	33.2763	33.1946	-0.351572	0.0094618
P00491	PNP	34.6069	34.427	34.4379	34.5137	34.5645	34.5587	34.5895	34.4103	0.0343429	0.576555
P00492	HPRT1	31.8807	31.8668	31.8713	32.0553	31.2035	31.2313	31.306	31.1858	-0.686892	1.27081e-05
P00505;P00505-2	GOT2	32.2301	32.1144	32.1511	32.2606	32.9155	32.8319	32.7669	32.7158	0.618488	2.91719e-05
P00558;P00558-2	PGK1	36.0775	35.9282	36.0105	35.8157	35.7175	35.7869	35.746	35.708	-0.218412	0.0101605
P00568	AK1	31.4383	31.3752	31.5327	31.4014	30.644	30.6711	30.8555	30.8667	-0.677576	6.09869e-05
P00742	F10	23.9307	25.7732	25.4729	24.055	28.2742	27.7897	26.9668	27.754	2.88822	0.00186253
P00746	CFD	27.7693	27.5043	27.6036	27.3904	24.6721	25.3666	23.9942	23.4748	-3.18997	0.000266678
P00813	ADA	25.9211	26.5589	26.1033	26.1014	24.7404	24.6541	26.0209	25.4863	-0.945788	0.0361166
P00918	CA2	36.0989	35.929	35.9266	36.0869	35.9223	35.9127	35.9908	36.034	-0.0454153	0.446496
P00966	ASS1	32.9128	33.0143	33.0309	32.7874	33.0571	33.0638	33.1673	33.1896	0.183096	0.0318738
P00973-2;P00973-4;P00973;P00973-3	OAS1	24.2887	23.9459	24.6473	25.1117	27.3007	26.5529	26.8254	26.7474	2.35821	0.000207403
P01034	CST3	29.5747	29.3082	28.9552	28.992	27.3233	27.3627	27.7386	27.1165	-1.82226	8.52072e-05
P01040	CSTA	31.4679	31.8839	32.0423	31.7902	31.771	31.3946	32.0141	31.8154	-0.0472955	0.798496
P01111	NRAS	29.8032	29.6061	29.9292	29.6228	29.5695	29.3458	29.4605	29.4699	-0.278912	0.0208735
P01116-2;P01116	KRAS	26.0352	26.3719	26.2205	25.9819	24.8287	25.3623	25.5605	25.8598	-0.749556	0.0187211
P01137	TGFB1	26.1544	26.3017	26.1904	25.7149	26.6664	26.7776	26.5096	26.2629	0.463763	0.0346776
P01892;P30459;P10314	HLA-A	31.6836	31.1619	31.2196	31.4748	30.85	31.0758	31.0721	31.0594	-0.370664	0.031218
P02452	COL1A1	27.8526	27.581	27.0359	26.7365	27.9827	28.4415	28.1537	27.9293	0.825316	0.0251935
P02545;P02545-6;P02545-3;P02545-5;P02545-4	LMNA	35.7786	35.7621	35.757	35.5841	35.7204	35.6425	35.6892	35.718	-0.0279466	0.59017
P02545-2	LMNA	30.524	30.6059	29.6404	30.3202	30.133	30.6077	29.9757	29.8194	-0.138726	0.635053
P02686-2;P02686	MBP	25.5933	25.9114	25.8687	25.1273	26.6994	26.4621	26.5959	25.8402	0.774231	0.0261304
P02751-15;P02751-13;P02751-7;P02751;P02751-11;P02751-3;P02751-17;P02751-8;P02751-14;P02751-9;P02751-5;P02751-6;P02751-10;P02751-12;P02751-4	FN1	27.2692	27.2185	27.6954	28.1445	29.1398	28.9117	29.5684	28.5061	1.4496	0.00338388
P02753	RBP4	28.7826	28.5181	29.02	28.9327	29.7225	29.9276	29.7731	29.4128	0.895641	0.00113825
P02786	TFRC	32.0253	31.8774	31.8474	31.8506	31.5358	31.4406	31.5166	31.502	-0.40144	0.000141041
P02790	HPX	26.8991	25.4611	25.1184	25.5024	27.2743	27.0657	27.1715	26.844	1.34359	0.0160092
P02792	FTL	31.6464	31.7568	31.7182	31.7015	31.5039	31.7886	31.4928	31.7411	-0.0741145	0.394834
P02794	FTH1	29.6023	29.3502	29.2475	29.7458	29.9432	29.8264	29.859	29.7324	0.353823	0.0274774
P02795;P13640-2;P13640	MT2A;MT1G	26.8522	27.4056	27.2682	27.1368	27.259	26.2559	26.8749	26.5822	-0.422729	0.133789
P03315_CP		22.9643	24.1634	23.384	24.6287	34.9801	34.8668	34.8911	35.0581	11.1639	9.95068e-08
P03315_E1		25.501	24.7117	23.1866	25.1867	32.6732	32.8819	32.738	32.9319	8.15973	4.08022e-06
P03315_p62;P03315_E2		22.4682	24.5992	23.3456	24.5092	33.8462	33.6128	33.734	33.6925	9.99086	1.15726e-06
P03928	MT-ATP8	27.216	27.8808	28.0296	25.6883	26.2554	27.8714	28.5927	27.6573	0.390552	0.609481
P04040	CAT	35.267	35.2996	35.372	35.342	34.9403	35.0059	34.8856	34.8101	-0.409637	0.00013449
P04049;P04049-2	RAF1	27.171	27.5413	27.3826	27.4478	26.8964	26.6144	27.191	26.9517	-0.4723	0.0159428
P04062-4;P04062-2;P04062;P04062-5;P04062-3	GBA	28.8861	28.2183	28.5733	28.6989	27.799	27.6031	27.824	27.4802	-0.917604	0.00134176
P04075;P04075-2	ALDOA	37.0573	36.9694	36.9301	36.8612	36.7242	36.7425	36.6919	36.7553	-0.226028	0.00194806
P04080	CSTB	32.964	32.7429	32.7353	32.7647	31.7206	31.7498	31.827	31.7827	-1.03169	2.25557e-06
P04083	ANXA1	34.1518	34.2386	33.96	34.2825	34.1564	34.1393	34.1996	34.1346	-0.000761297	0.992013
P04114	APOB	28.1937	28.243	28.2405	28.692	29.4077	29.1327	29.2222	29.2799	0.918317	0.000411728
P04150-9;P04150-2;P04150-6;P04150-8;P04150;P04150-3;P04150-10;P04150-7;P04150-5;P04150-13;P04150-12;P04150-11	NR3C1	28.7589	29.0308	28.9589	28.9079	28.2181	28.0138	28.1938	27.8618	-0.842268	0.000165593
P04179;P04179-3;P04179-4;P04179-2	SOD2	29.7335	30.3106	30.0997	30.3656	31.2031	31.1339	31.2512	31.0735	1.03811	0.000425925
P04181;P04181-2	OAT	31.3599	31.3094	31.3454	31.3839	31.3784	31.2084	31.4059	31.3467	-0.0147537	0.761919
P04183	TK1	30.9316	30.6656	30.6467	30.8942	30.3141	30.1707	30.2579	29.9683	-0.606766	0.00125405
P04233-2;P04233;P04233-3	CD74	28.3983	28.4275	28.5715	28.8456	28.3334	28.5332	28.2226	28.6265	-0.13179	0.374929
P04350	TUBB4A	30.3542	30.2388	30.6523	30.4562	30.994	30.9046	30.973	30.7429	0.478269	0.00379084
P04406	GAPDH	36.4753	36.5262	36.5346	36.5914	36.5809	36.4682	36.527	36.5868	0.00886208	0.816138
P04406-2	GAPDH	26.4235	27.0666	27.5205	26.6146	25.4725	25.096	25.3229	25.3418	-1.59799	0.000804522
P04424-3;P04424-2;P04424	ASL	27.3921	27.6444	27.6899	27.5237	26.752	26.5621	26.473	26.0482	-1.1037	0.000507158
P04632	CAPNS1	32.2724	32.3373	32.1277	31.8414	31.7389	31.7395	31.9712	31.8708	-0.314607	0.0439322
P04733	MT1F	26.4459	26.6238	25.9648	25.8679	26.0026	26.3293	26.2287	26.7441	0.10059	0.68987
P04792	HSPB1	34.7607	35.0608	34.9137	34.5063	35.1634	35.2559	35.0546	35.2238	0.364055	0.0280779
P04818;P04818-2	TYMS	30.4058	30.4759	30.4381	30.4588	29.8104	29.5255	29.55	29.4735	-0.854748	3.12027e-05
P04839	CYBB	24.3172	25.0468	24.7	24.7806	25.9326	25.1243	26.5258	26.2872	1.25633	0.010334
P04843	RPN1	33.7499	33.6775	34.0468	33.579	33.9718	34.0681	34.1004	34.1295	0.304155	0.0288948
P04844-2;P04844	RPN2	32.8594	32.667	32.9355	32.2992	32.8618	32.8574	33.0788	32.7885	0.206352	0.232538
P04899;P04899-4;P04899-6;P04899-3;P04899-5;P04899-2	GNAI2	33.6626	33.6237	33.6628	33.448	33.6602	33.5464	33.7258	33.5681	0.0258454	0.709057
P04920-2;P04920-3;P04920	SLC4A2	30.9911	30.4499	31.4242	31.3087	30.7231	30.1235	30.2016	30.2728	-0.713252	0.0317976
P05023-4;P05023;P05023-3;P05023-2	ATP1A1	33.0353	33.1744	33.4628	32.9444	33.2488	33.4025	33.4337	33.5494	0.254346	0.0962144
P05091;P05091-2	ALDH2	31.6528	31.5085	31.4029	31.9428	32.077	32.0529	32.0649	32.1547	0.460639	0.00837297
P05107	ITGB2	33.26	33.186	33.6024	33.0354	33.0856	33.0171	33.1814	33.2597	-0.135013	0.343327
P05109	S100A8	32.5745	33.1366	32.8638	32.2795	32.2532	32.4433	32.224	32.378	-0.388952	0.0889278
P05114	HMGN1	28.4494	29.6749	29.778	28.8536	30.1416	30.617	30.4241	30.4872	1.22854	0.010771
P05141	SLC25A5	31.8498	31.6077	32.0641	31.7832	32.4077	32.4143	32.705	32.2669	0.622234	0.00324966
P05161	ISG15	29.6044	29.7898	29.6773	29.4213	32.0621	32.0849	32.0806	32.0171	2.43803	7.62132e-08
P05165;P05165-2;P05165-3	PCCA	26.92	27.1689	27.2975	27.3663	27.4944	27.5807	27.061	27.1857	0.142281	0.40213
P05166;P05166-2	PCCB	28.6124	28.915	28.5631	28.5754	28.0975	28.415	28.3008	28.4488	-0.35095	0.0225649
P05198	EIF2S1	33.1275	33.1349	33.0477	32.993	32.9305	33.0546	32.966	33.1557	-0.0490773	0.449398
P05204	HMGN2	30.448	31.2587	31.0364	30.6574	32.6022	32.6834	32.6687	32.5007	1.76363	8.172e-05
P05386	RPLP1	33.0542	32.7429	33.0157	33.5275	33.2096	33.1113	32.9838	32.9183	-0.0293604	0.872606
P05387	RPLP2	34.0214	34.1271	34.0419	34.0435	34.1279	34.1956	34.0353	34.1139	0.0597209	0.189713
P05388;P05388-2;Q8NHW5	RPLP0;RPLP0P6	34.2353	34.2058	34.3587	34.4967	34.5119	34.5942	34.5269	34.5973	0.233477	0.0157003
P05423	POLR3D	26.014	25.9291	25.873	26.0929	25.7827	25.7585	23.8186	25.6511	-0.724521	0.182956
P05455	SSB	33.2791	33.1371	33.2295	33.4205	33.0952	33.0824	33.1982	33.1674	-0.13075	0.0926732
P05556;P05556-2;P05556-5;P05556-4;P05556-3	ITGB1	30.6739	30.495	31.0091	30.523	30.7678	30.9685	30.9192	30.7913	0.18646	0.194468
P05771-2;P05771	PRKCB	30.2432	30.4424	30.513	30.0792	30.7599	30.971	30.7871	30.8866	0.531714	0.00284914
P06132	UROD	30.2232	30.0906	30.3088	30.1893	30.4449	30.412	30.434	30.5155	0.248628	0.00261256
P06213-2;P06213	INSR	28.2961	27.3211	27.6094	27.7319	27.0547	26.9854	27.2187	27.4425	-0.56431	0.0483796
P06280	GLA	28.6316	28.6772	28.4111	28.5564	26.3936	27.2445	26.9108	27.3	-1.60685	0.000304746
P06396-2;P06396-4;P06396	GSN	36.0107	35.9502	35.8752	35.9734	35.8012	35.7583	35.7102	35.7625	-0.194351	0.00126615
P06400	RB1	29.6085	29.8386	29.7757	29.6438	29.452	29.5937	29.4329	29.5609	-0.206778	0.0218151
P06454-2;P06454	PTMA	33.3776	33.5927	33.1661	33.6506	32.5149	32.5775	32.9782	32.517	-0.799829	0.00222443
P06493;P06493-2	CDK1	32.5433	32.4462	32.3737	32.5683	31.9827	32.0296	32.0337	32.0779	-0.451882	9.13038e-05
P06576	ATP5B	35.744	35.5136	35.5924	35.7738	36.1712	36.1313	36.096	36.0954	0.467513	0.000348476
P06702	S100A9	32.4382	33.1096	32.802	32.8194	32.5737	32.2689	32.6128	32.2857	-0.357031	0.073988
P06703	S100A6	33.3766	34.1683	34.2073	32.6422	34.0204	33.8555	34.1904	34.1035	0.443858	0.28547
P06730;P06730-2;P06730-3	EIF4E	31.4072	31.3551	31.2498	31.2573	31.124	31.1016	31.0059	31.3342	-0.175907	0.0678123
P06733;P06733-2	ENO1	36.8396	36.7078	36.7822	37.0665	36.8965	36.908	36.9861	37.0498	0.111075	0.240524
P06737-2;P06737	PYGL	33.2105	33.2594	33.2009	33.1225	32.6708	32.742	32.7551	32.8575	-0.441957	9.02032e-05
P06744;P06744-2	GPI	34.9175	34.714	34.814	34.5058	34.3522	34.4188	34.3767	34.4484	-0.338814	0.00952391
P06748;P06748-3;P06748-2	NPM1	35.6499	35.4744	35.6076	35.3888	36.0157	35.9084	35.7459	36.0005	0.387419	0.0041652
P06753-2;P06753-3;P06753-5;P06753-4	TPM3	34.8328	34.9719	35.0252	34.8609	35.1801	35.2674	35.198	35.1511	0.276447	0.00176126
P06865	HEXA	29.2875	28.9209	29.2861	29.0022	29.4084	29.3566	29.582	29.4986	0.337201	0.0201849
Q16778;P33778;P23527;P06899	HIST2H2BE;HIST1H2BB;HIST1H2BO;HIST1H2BJ	35.8475	35.7879	35.9964	35.9029	36.5611	36.4549	36.5294	36.5795	0.64754	1.661e-05
P07099	EPHX1	31.2501	31.1442	31.433	31.187	30.9109	31.1489	31.0207	31.0396	-0.223527	0.0316242
P07108;P07108-3;P07108-2;P07108-4;P07108-5	DBI	32.9877	32.7936	32.6504	32.9272	32.2677	32.3639	32.3067	32.019	-0.600417	0.0013547
P07195	LDHB	34.6736	34.9386	34.7798	34.3691	34.8106	34.8524	34.7904	35.0526	0.186244	0.214868
P07203	GPX1	32.2488	32.5571	32.4214	32.1097	32.5083	32.5815	32.4499	32.4284	0.157772	0.179016
P07204	THBD	28.6482	28.4497	28.98	28.4879	28.6969	28.7962	28.969	28.7386	0.158718	0.283526
P07237	P4HB	35.9662	35.9443	35.9642	35.8601	36.2582	36.2193	36.2491	36.1533	0.286296	0.000165871
P07305;P07305-2	H1F0	30.482	30.7402	30.1012	30.0856	31.3522	31.3411	31.2252	31.2267	0.934021	0.00119903
P07311	ACYP1	26.4715	26.5783	26.4754	26.5366	25.7949	24.8216	25.7667	25.8617	-0.95421	0.00858817
P07332-3;P07332;P07332-2;P07332-4	FES	28.4612	28.6719	28.4638	28.6221	28.2699	28.2534	28.1487	27.4839	-0.515779	0.0380441
P07339	CTSD	31.003	31.1155	31.0465	31.4024	31.0231	30.9631	31.084	30.9347	-0.140592	0.192657
P07355;P07355-2;A6NMY6	ANXA2;ANXA2P2	34.4926	34.3362	34.5303	34.3951	34.2555	34.2784	34.3592	34.3765	-0.121162	0.0640043
P07384	CAPN1	31.8469	31.6663	31.8197	31.7235	31.5777	31.6293	31.596	31.6401	-0.153318	0.0136137
P07437	TUBB	34.7946	34.5172	34.6765	34.6547	34.5986	34.6794	34.8492	34.8832	0.0918602	0.339947
P07602;P07602-2;P07602-3	PSAP	32.8803	32.6019	32.6092	32.8929	32.9254	33.1699	32.9739	33.0226	0.276865	0.028895
P07686	HEXB	31.2664	31.4275	31.4834	31.2322	31.5784	31.5475	31.5784	31.7162	0.252765	0.012452
P07711	CTSL	26.3352	27.2361	26.6874	26.213	27.0103	27.3893	27.2361	27.0915	0.563879	0.0601806
P07737	PFN1	36.231	35.8473	35.9688	36.1949	36.2124	36.068	36.1337	36.1533	0.0812988	0.431609
P07741;P07741-2	APRT	32.8228	32.8142	32.7162	32.9028	32.4311	32.426	32.4461	32.6017	-0.337802	0.00101162
P07814	EPRS	34.6736	34.7054	34.6784	34.572	34.8466	34.9376	34.8443	34.8818	0.220222	0.000936452
P07858	CTSB	30.2121	30.2817	30.2041	30.1886	29.0745	28.5891	29.2814	29.1074	-1.20854	0.000194611
P07900;P07900-2	HSP90AA1	35.6608	35.5504	35.7471	35.8387	35.8449	35.8599	35.8725	35.7389	0.129801	0.107649
P07902;P07902-2	GALT	28.4029	28.2246	28.1332	28.5543	27.6761	27.8656	27.7235	28.0484	-0.500309	0.00726985
P07910-2;P07910-4	HNRNPC	34.4785	34.3836	34.4277	34.6172	34.8123	34.8266	34.7825	34.8397	0.338547	0.000635572
P07919;A0A096LP55	UQCRH;UQCRHL	31.2624	31.8563	31.6231	30.8705	31.6106	31.9393	31.5634	31.7196	0.305159	0.234943
P07947	YES1	27.5952	27.231	27.646	27.4413	28.0368	27.8206	28.2601	28.4354	0.659874	0.00673262
P07948-2	LYN	31.3283	30.9143	31.3662	30.8434	31.2348	31.2918	31.1206	31.266	0.115226	0.446074
P07949-2;P07949	RET	29.9586	29.8831	31.1693	30.6251	28.9969	28.8504	30.4223	30.0275	-0.834771	0.139626
P07954-2;P07954	FH	33.0594	33.1561	33.0451	32.9737	33.4032	33.3779	33.2398	33.2207	0.251851	0.00567459
P08047-3;P08047;P08047-2	SP1	28.0005	28.2946	28.0423	28.2539	28.2898	28.1522	27.933	28.1254	-0.0227276	0.834632
P17010-2;P08048-2;P08048-3;P08048;P17010;P17010-3	ZFX;ZFY	23.84	24.2908	24.4917	23.2536	25.3076	24.1611	24.5447	25.3538	0.872747	0.0727709
P08123	COL1A2	26.4774	25.9815	26.2208	26.2172	26.9082	27.373	27.0098	26.432	0.706505	0.0179152
P08133;P08133-2	ANXA6	34.2331	34.503	34.3738	34.2993	34.3327	34.3311	34.4178	34.3749	0.0118531	0.853329
P08134	RHOC	23.9766	26.1985	26.6427	25.4842	28.279	28.4597	27.8967	28.4696	2.70078	0.00406857
P08195-2;P08195-3;P08195;P08195-4	SLC3A2	32.1666	32.1542	32.5009	32.3817	32.6939	32.6983	32.5189	32.558	0.316404	0.0168481
P08236-3;P08236;P08236-2	GUSB	29.0265	29.2402	28.9981	28.9842	28.5679	28.7862	28.4278	28.7535	-0.42837	0.005967
P08237-3;P08237;P08237-2	PFKM	29.6077	26.3364	28.2464	30.1205	29.8916	33.6426	29.9633	29.858	2.26111	0.122961
P08238	HSP90AB1	37.225	37.3215	37.2066	37.167	37.4623	37.5196	37.5649	37.4279	0.263618	0.00105479
P08240;P08240-2	SRPR	32.1548	32.2277	32.032	31.7668	32.1972	32.224	32.1714	32.2515	0.165661	0.15785
P08243;P08243-2;P08243-3	ASNS	30.4962	30.7605	30.5002	30.4553	30.8112	30.8686	30.7876	30.8755	0.282668	0.00831675
P08246	ELANE	27.6854	27.7205	27.9076	27.5227	24.9241	24.1414	23.1819	24.0726	-3.62902	5.97562e-05
P08311	CTSG	31.2789	31.3963	31.3812	30.9733	32.0131	31.6755	31.9704	31.9665	0.648925	0.0020509
P08397-2;P08397;P08397-4;P08397-3	HMBS	31.0548	30.9285	30.9806	30.9604	30.4155	30.449	30.5667	30.6823	-0.452709	0.000486428
P08411_P123		24.0239	25.3658	23.8515	25.9461	33.7499	32.268	33.8779	31.7258	8.10859	3.46272e-05
P08559;P08559-4;P08559-3;P08559-2	PDHA1	32.0899	32.1665	32.0038	31.9746	32.3342	32.5205	32.4507	32.3651	0.35891	0.00103269
P08567	PLEK	31.6768	31.7452	31.6426	31.6688	31.5978	31.664	31.7362	31.5303	-0.0513048	0.337943
P08574	CYC1	31.2443	31.3063	31.2686	31.4761	32.6841	32.2246	32.5597	32.5452	1.17958	4.11452e-05
P08575-4;P08575-9;P08575-10;P08575-8;P08575-7;P08575-5;P08575-6;P08575	PTPRC	32.2854	32.1401	32.4888	31.9152	32.1618	32.2238	32.2769	32.3823	0.0537871	0.692411
P08579	SNRPB2	31.2907	31.6219	31.8819	31.5997	31.4331	31.1345	31.5394	31.4019	-0.221326	0.186625
P08621;P08621-2;P08621-3	SNRNP70	32.9499	33.0833	33.0754	32.7181	32.9945	32.9536	32.9082	32.8965	-0.0184717	0.840855
P08631-4;P08631;P08631-3;P08631-2	HCK	28.4536	28.2253	28.2702	28.0081	28.5907	28.5582	28.526	28.1153	0.208244	0.199065
P08648	ITGA5	29.8155	29.7348	29.8191	29.6502	29.7462	29.6339	29.7664	29.7468	-0.0315706	0.551607
P08651-5;P08651-3;P08651;P08651-6;P08651-2;P08651-4	NFIC	27.2851	27.482	27.4571	26.4987	26.5565	26.3685	26.5359	26.1019	-0.79004	0.0209136
P08670	VIM	35.3453	35.5478	35.5407	35.3531	35.0513	34.9775	35.1628	34.9392	-0.414016	0.00146666
P08708	RPS17	32.8852	32.894	33.1785	33.1483	33.2868	33.3312	33.0388	33.1204	0.167812	0.161222
P08754	GNAI3	31.8355	31.6226	31.9045	31.3997	31.5537	30.9061	31.5278	31.2545	-0.380061	0.0911367
P08758	ANXA5	34.0662	33.9121	34.0777	34.0633	34.1695	34.2567	34.3344	34.2897	0.232785	0.00444481
P08865	RPSA	34.6165	34.6335	34.8089	34.6373	34.927	35.0074	34.8854	35.0211	0.286207	0.00212243
P08962-3;P08962-2;P08962	CD63	28.8252	29.6554	26.8225	28.3933	30.0421	28.5512	30.3768	29.8056	1.26981	0.126435
P09001	MRPL3	30.4141	30.5301	30.3138	30.2466	29.8606	30.0783	29.7833	30.0437	-0.434637	0.0036418
P09012	SNRPA	31.4275	31.4962	31.3397	31.6052	30.8694	31.1153	30.9999	30.854	-0.507513	0.000878649
P09110;P09110-2	ACAA1	29.9229	29.9212	29.5357	29.3573	30.2126	29.9794	30.0902	29.7133	0.314541	0.126759
P09132	SRP19	29.4605	29.4226	29.4433	29.464	29.1031	29.3717	29.1379	29.1311	-0.261661	0.00603374
P09211	GSTP1	33.9302	33.837	33.9003	33.9128	33.5542	33.5874	33.353	33.4804	-0.40133	0.000365471
P09234	SNRPC	30.9414	30.4979	30.4736	29.5168	30.5158	30.9431	30.7544	29.7807	0.141069	0.732348
P09382	LGALS1	35.2444	35.0613	34.9898	35.4105	35.4737	35.3264	35.4442	35.4037	0.235477	0.0564742
P09417;P09417-2	QDPR	29.4446	29.2965	29.5229	29.4895	28.707	28.74	28.5412	28.6884	-0.76923	2.51865e-05
P09429;B2RPK0	HMGB1;HMGB1P1	34.2025	34.1088	34.2427	34.3854	34.529	34.8091	34.6922	34.8172	0.47702	0.00168206
P09467	FBP1	29.4295	29.2073	29.5192	29.8299	28.6601	29.0787	28.7173	29.283	-0.561698	0.0289948
P09486	SPARC	25.4011	26.1217	24.6799	25.6843	25.7634	26.1498	25.9285	25.8392	0.448462	0.20322
P09488;P09488-2	GSTM1	31.2695	31.5728	31.5965	31.9085	31.9972	31.9024	31.9835	31.9618	0.374415	0.0298804
P09496-2;P09496-4;P09496-3;P09496	CLTA	31.4647	31.3674	31.3531	31.2831	31.6381	31.9486	31.6753	31.9115	0.426294	0.00286364
P09497-2;P09497	CLTB	30.6745	31.0075	30.7223	30.7175	30.7062	30.9639	30.7191	30.7637	0.00774813	0.938985
P09525;P09525-2	ANXA4	33.9507	33.9824	33.9325	34.0131	34.3615	34.192	34.4958	34.4457	0.404054	0.00109045
P09543-2;P09543	CNP	31.3933	31.7397	31.6625	31.4821	31.8301	31.8818	31.9253	31.9924	0.337989	0.0080587
P09601	HMOX1	27.8931	27.3939	27.7429	27.9259	28.5124	28.0339	28.239	28.4092	0.559675	0.0130487
P09622;P09622-3;P09622-2	DLD	33.1143	32.8997	33.0864	32.9721	33.7072	33.5831	33.7393	33.6039	0.640232	5.28658e-05
P09651-2	HNRNPA1	35.2588	35.3115	35.4226	35.1229	35.2178	35.3375	35.284	35.6049	0.0821296	0.464813
P09661	SNRPA1	31.2967	31.5485	31.3959	31.5206	31.2253	31.333	31.2339	31.2813	-0.172084	0.0347809
P09669	COX6C	30.5899	30.8467	30.7019	30.5133	32.1686	32.2328	31.8919	32.028	1.41736	1.02461e-05
P09874	PARP1	34.5669	34.7213	34.6001	34.5689	34.2782	34.3258	34.175	34.3142	-0.341012	0.000489527
P09884	POLA1	30.7576	30.3313	30.0728	30.0402	29.6929	29.7295	29.5825	29.7341	-0.615749	0.0109099
P09913	IFIT2	25.519	24.3516	24.6733	23.3196	29.4491	29.1094	29.5467	29.4316	4.91831	4.16905e-05
P09914-2;P09914	IFIT1	24.655	23.7239	24.4667	24.5573	30.3921	30.7235	30.5053	30.4768	6.17371	1.50305e-07
P09960;P09960-4;P09960-2;P09960-3	LTA4H	32.7105	32.5968	32.6323	32.428	32.0646	32.2166	32.2612	32.2636	-0.390402	0.00211565
P09972	ALDOC	31.7142	31.3233	31.6234	31.5081	31.2781	30.6741	31.1811	31.0201	-0.503899	0.0184154
P0C024-3;P0C024-2;P0C024	NUDT7	25.1393	25.1172	24.6646	24.481	24.5804	24.1635	24.4353	24.4069	-0.454	0.0504528
Q71UI9;P0C0S5;Q71UI9-4;Q71UI9-2;Q71UI9-3	H2AFV;H2AFZ	33.9512	33.6742	34.1163	33.515	34.4216	34.7955	34.3604	34.9033	0.806037	0.00553648
P0C7P0	CISD3	24.581	25.0196	24.5	24.7764	27.288	26.9581	26.1147	26.7917	2.06886	0.000273306
P0CG12	CHTF8	28.2822	30.3209	28.449	28.6558	26.0212	26.3407	25.5761	26.343	-2.85672	0.00130474
P0CG13	CHTF8	26.5305	26.0308	26.394	26.8323	26.6158	26.5087	26.3741	26.4766	0.0469333	0.795827
P0CG40;Q8IXZ3-2;Q8IXZ3-1;Q8IXZ3;Q8IXZ3-4	SP9;SP8	24.8702	25.5336	24.774	24.5316	22.9082	24.0497	23.9334	25.28	-0.884536	0.146674
P0DI82;P0DI81;P0DI81-3	TRAPPC2B;TRAPPC2	26.3021	26.6214	26.5799	26.0114	26.3335	26.6713	26.1888	26.9593	0.1595	0.502161
P0DMV8;P0DMV9;P0DMV8-2	HSPA1A;HSPA1B	33.3069	33.2062	33.1438	33.0737	33.2358	33.3205	33.3239	33.357	0.126678	0.063746
P0DN76;Q01081;Q01081-4	U2AF1	32.0897	32.2901	32.0944	32.1853	32.5028	31.9157	32.5472	32.2835	0.147443	0.368725
P0DN79;P35520;P35520-2	CBS	30.9629	31.1237	30.8815	30.9963	30.9768	31.0471	31.1166	31.0114	0.0468711	0.453955
P0DP25;P0DP24;P0DP23		34.1075	33.8783	33.7746	34.0484	33.3895	33.6235	33.6742	33.6369	-0.371186	0.0100718
P0DPB6		28.048	28.1547	27.9679	27.9766	27.7769	27.0811	28.0947	27.384	-0.452619	0.0921479
P10124	SRGN	29.8885	29.8506	30.0099	29.8105	27.2084	27.1653	27.8811	27.2744	-2.50756	6.80886e-06
P10153	RNASE2	31.3732	31.0505	31.1477	30.6678	30.5626	30.8745	30.5912	30.6393	-0.392917	0.0529048
P10155-3;P10155-5;P10155-4;P10155	TROVE2	29.8717	30.0528	29.7627	29.7175	29.6996	29.5237	29.7477	29.4872	-0.236654	0.0529644
P10242-11;P10242-10;P10242-9;P10242-2;P10242;P10242-8;P10242-7;P10242-4;P10242-6;P10242-12;P10242-3;P10242-5;P10243-2;P10243	MYB;MYBL1	24.9114	26.0919	25.2117	25.0686	24.3406	26.3872	23.6667	26.6374	-0.0629254	0.938696
P10253	GAA	30.4326	30.0599	30.2796	30.4452	30.0682	30.2837	30.1498	30.2293	-0.121609	0.275311
P10398	ARAF	28.7158	29.064	28.7552	27.6881	28.7224	29.0298	28.9203	28.6757	0.281301	0.400435
P10415-2;P10415	BCL2	26.951	26.7199	26.5341	26.6995	27.6443	27.5269	27.21	27.7517	0.807123	0.00143158
P10515	DLAT	30.4284	30.5677	30.5337	30.7392	30.793	31.0847	30.7645	30.7811	0.288548	0.0279552
P10586-2;P10586	PTPRF	31.8287	31.7249	32.0106	31.9249	29.8666	30.0316	29.8711	30.1422	-1.8944	7.95964e-07
P10599;P10599-2	TXN	33.9975	34.2148	34.175	34.2403	33.5078	33.3901	33.5195	33.5209	-0.672335	4.09534e-05
P10606	COX5B	32.0529	31.8572	31.5725	31.7004	31.7077	32.0079	31.7577	31.8974	0.0469231	0.718231
P10619-2;P10619	CTSA	29.4563	29.3701	29.3743	29.6561	28.3275	28.2542	28.4454	28.2976	-1.13301	6.92135e-06
P10620-2;P10620	MGST1	28.7007	29.2203	29.1637	29.3936	29.0936	28.749	29.3449	29.0425	-0.0620682	0.757345
P10644;P10644-2	PRKAR1A	30.3422	30.2561	30.0493	30.1526	29.6168	29.5991	29.5221	29.7543	-0.576966	0.000354299
P10768	ESD	32.0864	32.0107	32.1108	32.0715	31.8734	31.9037	31.8221	31.8405	-0.209946	0.000287133
P10809	HSPD1	36.1498	36.2959	36.274	36.2754	36.7217	36.53	36.671	36.6372	0.391205	0.000301632
P11021	HSPA5	35.2479	35.1922	35.2127	35.3116	35.599	35.5458	35.5913	35.5399	0.327913	3.65972e-05
P11047	LAMC1	22.6771	22.0956	23.5339	24.1726	25.0375	25.1009	24.3272	25.2039	1.79758	0.0114585
P11049-3;P11049-2;P11049	CD37	27.1755	27.2814	27.6106	26.9124	26.5888	24.3629	26.0107	26.3281	-1.42236	0.0342152
P11142;P11142-2	HSPA8	36.9961	36.9606	36.9154	36.9677	36.9741	36.937	37.0517	37.0604	0.0458312	0.230847
P11166	SLC2A1	30.378	30.5075	30.8092	30.161	30.0931	30.0588	30.2133	29.9514	-0.384773	0.0386022
P11171-5;P11171-2;P11171;P11171-6;P11171-4;P11171-3;P11171-7	EPB41	27.1849	27.0469	27.3639	27.5494	27.4359	27.1637	27.3267	26.9272	-0.0729151	0.655384
P11172;P11172-3;P11172-2;P11172-4	UMPS	31.2218	31.305	31.3027	31.1622	31.403	31.1217	31.2212	31.4352	0.0473755	0.58538
P11177;P11177-2;P11177-3	PDHB	31.9522	31.5044	31.9244	31.6877	31.5965	31.6391	31.5505	31.6209	-0.165427	0.174818
P11182	DBT	28.5272	28.6017	28.1668	28.5303	29.2391	29.0754	29.2621	29.1462	0.724197	0.000511792
P11216	PYGB	31.3385	31.1698	31.1554	31.2784	30.9469	31.2079	30.9182	30.9041	-0.241242	0.0285406
P11233	RALA	27.9065	28.4156	28.5069	27.7768	29.2499	29.0112	29.0863	28.9694	0.927747	0.00290378
P11234;P11234-3;P11234-2	RALB	26.6626	26.2472	26.4113	25.64	26.4695	26.2006	26.1984	26.2188	0.0315535	0.894165
P11279;P11279-2	LAMP1	31.0948	30.8716	31.1935	30.9723	31.1772	31.2782	31.3915	31.7253	0.359974	0.0404875
P11310;P11310-2	ACADM	31.8454	31.9798	32.0786	32.0563	32.5489	32.2791	32.3361	32.4343	0.409574	0.00207294
P11387	TOP1	32.5654	32.964	32.6114	32.7082	32.8723	32.9918	32.9659	33.015	0.248971	0.0386254
P11388;P11388-2;P11388-3;P11388-4	TOP2A	33.0363	32.8503	32.9234	32.9236	32.4067	32.2747	32.4313	32.3356	-0.571307	3.48597e-05
P11413;P11413-2;P11413-3	G6PD	32.9294	33.246	33.0297	32.8238	32.4479	32.4182	32.5615	32.6351	-0.491566	0.00310944
P11441	UBL4A	27.9895	28.0976	27.6808	28.4354	27.516	27.0567	27.5442	27.1586	-0.731933	0.0103389
P11586	MTHFD1	34.182	34.3021	34.3923	34.173	34.0065	33.9981	34.0616	34.0348	-0.237117	0.00474278
P11717	IGF2R	32.5603	32.5565	32.4319	32.4923	32.2416	32.2789	32.1887	32.1786	-0.288295	0.000289869
P11766	ADH5	32.7066	32.8503	32.6516	32.7714	32.0533	32.0918	31.9418	32.2009	-0.673021	6.39554e-05
P11802;P11802-2	CDK4	28.1925	28.2637	28.1064	28.7695	27.1159	27.4284	26.9945	26.5267	-1.31665	0.00150775
P11908;P11908-2	PRPS2	29.9548	29.7571	30.0583	29.8348	29.1025	29.1172	28.9381	29.1077	-0.834874	4.20241e-05
P11940;P11940-2	PABPC1	34.6392	34.6937	34.7045	34.5788	34.5258	34.5149	34.5658	34.5715	-0.109531	0.0143707
P12004	PCNA	32.6695	32.7764	32.7983	32.9195	32.3485	32.3109	32.2701	32.1109	-0.530826	0.000349298
P12074	COX6A1	30.5904	30.6861	30.4296	30.2359	31.3529	31.017	31.3425	31.2572	0.756877	0.000951157
P12081-4;P12081;P12081-3;P12081-2	HARS	32.2963	32.1213	32.2505	32.425	32.0837	32.0992	32.1453	32.1497	-0.153818	0.0553453
P12109	COL6A1	28.7975	28.3265	28.2943	28.3488	29.2901	29.2505	28.9905	28.9952	0.689753	0.00300513
P12235	SLC25A4	26.4888	26.0795	26.5872	25.3364	27.0961	27.1083	27.2178	26.5171	0.861828	0.0381053
P12236	SLC25A6	34.8507	34.7117	34.876	34.746	35.3811	35.4534	35.4444	35.5996	0.673506	3.2774e-05
P12268	IMPDH2	34.0693	34.1125	34.0595	33.8477	33.9052	33.8409	33.8644	33.9594	-0.129771	0.0918239
P12270	TPR	33.0414	33.1237	33.1296	32.9619	33.1929	33.1804	33.1159	33.1731	0.101423	0.0568151
P12277	CKB	29.6249	29.6438	29.7942	29.4117	29.7231	29.5817	29.5493	29.596	-0.00608427	0.946794
Q92637;P12314;Q92637-3	FCGR1B;FCGR1A	27.8817	28.4152	28.6993	27.8341	28.7842	28.6257	28.8474	28.2841	0.427771	0.131588
P12694;P12694-2	BCKDHA	29.6931	29.8019	29.6574	29.4694	29.8555	29.9299	29.9602	29.8939	0.254424	0.0129066
P12814;P12814-3;P12814-2;P12814-4	ACTN1	34.4119	34.2931	34.328	34.1719	34.2117	34.2581	34.247	34.1294	-0.0896694	0.171074
P12955;P12955-3;P12955-2	PEPD	28.1546	28.4925	27.8903	28.2447	28.5938	28.5667	28.3123	28.5465	0.309351	0.0695286
P12956;P12956-2	XRCC6	34.782	34.9431	34.8222	35.0038	35.1414	34.9985	35.0458	35.0282	0.165669	0.0331906
P13010	XRCC5	35.1051	35.2297	35.158	34.9378	35.157	35.1241	35.2145	35.2086	0.0684093	0.338383
P13051-2;P13051	UNG	23.4673	26.6927	24.8021	27.1539	26.8192	27.0014	26.877	26.9295	1.3778	0.158596
P13073	COX4I1	32.8185	32.921	33.1747	32.939	32.902	32.934	33.0078	32.8792	-0.032541	0.699514
P13473;P13473-2;P13473-3	LAMP2	30.5933	30.4639	30.941	30.89	30.555	30.376	30.5796	30.4651	-0.228188	0.11588
P13489	RNH1	34.7635	34.677	34.5394	34.7199	34.6738	34.7606	34.6933	34.7959	0.0559891	0.358346
P13498	CYBA	29.3404	29.066	29.4325	28.7499	28.3905	28.3507	28.2954	28.2137	-0.834631	0.00187911
P13591;P13591-5	NCAM1	32.5624	32.4248	32.6931	32.4616	31.5973	31.4167	31.7578	31.6906	-0.919886	7.08341e-05
P13612	ITGA4	30.2431	29.9936	30.4839	30.2379	29.2597	29.4432	29.4482	29.1375	-0.917457	0.00033296
P13639	EEF2	36.7841	36.6837	36.7532	36.4941	36.8234	36.8574	36.8216	36.8318	0.154724	0.0563187
P13667	PDIA4	33.4683	33.5524	33.5439	33.3745	33.8308	33.8528	33.7641	33.6816	0.297566	0.00188486
P13674-3;P13674-2;P13674	P4HA1	29.7421	29.9507	29.6612	29.9413	30.0655	29.7892	29.8069	29.9669	0.0833114	0.428595
P13693;P13693-2	TPT1	33.3776	33.4087	33.5176	33.506	33.6934	33.5312	33.8709	33.6142	0.224961	0.0313183
P13716;P13716-2	ALAD	29.8809	30.2946	29.9448	29.6613	29.29	29.2819	29.4429	29.5109	-0.563977	0.00760656
P13796	LCP1	36.0972	36.012	35.9019	35.8866	35.8383	35.8238	35.7916	35.7939	-0.162543	0.0186824
P13797;P13797-3;P13797-2	PLS3	28.9982	29.1442	28.7999	28.8299	28.9204	29.2044	28.7193	28.9094	-0.00468104	0.972019
P13798	APEH	31.4442	31.3185	31.3448	31.1832	31.2012	31.1975	31.1808	31.3933	-0.0794925	0.32154
P13804;P13804-2	ETFA	32.7457	32.4616	32.5536	32.5364	33.4496	33.277	33.3229	33.2902	0.760618	4.30604e-05
P13807-2;P13807	GYS1	29.7064	29.2865	29.516	29.5768	29.876	29.8537	30.0772	29.7789	0.37504	0.0135178
P13861-2;P13861	PRKAR2A	31.44	31.7747	31.7663	31.6368	31.2764	31.0923	31.1823	31.2781	-0.447154	0.0025116
P13984	GTF2F2	28.9882	29.1273	29.0727	28.8948	28.4386	28.6241	28.3616	28.7152	-0.48587	0.00231647
P13995;P13995-2	MTHFD2	29.6327	29.5731	29.6926	29.9539	30.099	30.2098	29.8813	29.9007	0.309605	0.0365477
P14174	MIF	33.6267	33.1934	33.2815	32.3002	32.964	32.7104	32.9465	33.0482	-0.183163	0.553329
P14209;P14209-2;P14209-3	CD99	29.6863	29.8116	29.9571	29.6253	28.5904	28.4581	29.1324	28.6859	-1.05336	0.000664655
P14314-2;P14314	PRKCSH	33.6936	33.5302	33.5834	33.3177	33.9006	33.817	33.8976	33.7722	0.315625	0.0099112
P14317	HCLS1	33.7283	33.7795	33.796	33.5409	32.0885	31.9539	32.1116	32.0035	-1.67181	3.29176e-07
P14324-2;P14324	FDPS	32.1607	31.9649	31.9397	31.9256	32.1513	32.221	32.2283	32.0625	0.168012	0.046303
P14373-2;P14373	TRIM27	23.4054	22.1325	24.8588	24.5868	24.2244	25.1281	24.3348	24.1648	0.717167	0.320696
P14384	CPM	29.9285	29.921	30.3658	29.8625	29.9463	29.8954	29.7712	29.4799	-0.246247	0.166407
P14406	COX7A2	30.2557	30.598	30.343	30.5262	30.9022	30.7914	30.6315	30.3788	0.24526	0.127016
P14550	AKR1A1	31.7188	31.8472	31.9766	31.8912	31.267	31.1886	31.4384	31.3299	-0.552484	0.000328189
P14618;P14618-3	PKM	35.649	35.6935	35.6887	35.5147	35.7653	35.5768	35.6388	35.5733	0.0020796	0.974045
P14618-2	PKM	26.8168	26.8001	26.877	26.4568	25.7495	23.621	24.9415	25.2482	-1.84762	0.00729893
P14621	ACYP2	26.4123	26.5869	25.9514	25.911	25.6971	27.3381	25.9434	25.8975	0.00359649	0.993328
P14625	HSP90B1	34.7526	34.9407	34.9506	34.6416	35.4622	35.3363	35.4296	35.4184	0.59025	0.000315433
P14635;P14635-2	CCNB1	28.3358	28.7383	28.6881	28.283	27.9704	27.5361	28.0876	28.1977	-0.563359	0.0234165
P14678-2;P14678;P14678-3	SNRPB	32.8115	32.7043	32.8788	32.7866	32.6101	32.6477	32.6677	32.599	-0.164142	0.00594172
P14735;P14735-2	IDE	30.7533	30.7982	30.8513	30.9287	30.443	30.431	30.6667	30.5728	-0.304504	0.00410315
P14854	COX6B1	31.0254	30.9378	30.7904	30.3148	31.3474	31.4168	31.4732	31.4241	0.64827	0.00680382
P14859-4;P14859-5;P14859-3;P14859;P14859-2;P14859-6;P09086-4;Q9UKI9-3;Q9UKI9;Q9UKI9-2;P09086-3;P09086-2;P09086;P09086-5	POU2F1;POU2F2;POU2F3	28.5297	28.4599	28.6474	28.6454	27.6378	27.8866	27.7718	27.8704	-0.778891	4.13323e-05
P14866;P14866-2	HNRNPL	34.3573	34.4779	34.3918	34.1947	34.7165	34.6562	34.7112	34.6842	0.336604	0.00147343
P14868;P14868-2	DARS	33.5959	33.6013	33.5798	33.6109	33.5598	33.6279	33.5746	33.5621	-0.0159069	0.391165
P14923	JUP	26.0885	23.5518	24.8767	30.3873	24.5799	23.102	26.8213	29.4435	-0.239398	0.909793
P14927;P14927-2	UQCRB	30.9457	31.0847	30.8115	31.1269	31.4331	31.2468	31.383	31.5478	0.410451	0.00496778
P15104	GLUL	26.2361	26.7991	27.3103	26.7019	25.45	25.3086	25.6414	25.8127	-1.20866	0.00268994
P15121	AKR1B1	31.3071	31.528	31.7755	31.6401	31.2361	30.9054	31.3352	31.1051	-0.417243	0.0218704
P15144	ANPEP	30.9536	31.2393	31.1606	30.9119	30.73	30.8794	30.5892	30.6437	-0.355781	0.0127053
P15153	RAC2	33.2916	33.2026	33.1636	32.9567	32.7966	33.122	32.6828	32.8215	-0.297864	0.0444271
P15170-2;P15170-3;P15170	GSPT1	32.6059	32.2448	32.4837	32.5747	32.0866	32.1692	32.0045	32.002	-0.411703	0.00397062
P15291-2;P15291	B4GALT1	24.9935	25.1744	25.2572	25.1189	24.8651	25.029	24.9054	25.0941	-0.162608	0.0785283
P15309-2;P15309;P15309-3	ACPP	26.1313	26.837	26.4639	26.1882	25.6064	26.6281	26.4553	26.5707	-0.0899722	0.76553
P15311	EZR	33.593	33.3854	33.6635	33.259	33.5703	33.3416	33.4926	33.475	-0.00533104	0.961001
P15374	UCHL3	30.9236	30.8387	30.9276	30.9983	30.9669	30.6692	31.1497	30.8417	-0.0151673	0.891409
P15498;P15498-2	VAV1	31.0353	31.0268	30.9443	30.7951	30.904	31.0127	30.9176	31.0308	0.0158721	0.813518
P15529-15;P15529-12;P15529-14;P15529-11;P15529-13;P15529-10;P15529;P15529-9;P15529-7;P15529-8;P15529-4;P15529-6;P15529-3;P15529-5;P15529-2	CD46	26.4549	25.3641	26.5835	25.5899	24.9214	24.4078	24.3231	24.6719	-1.41705	0.00544229
P15559-3;P15559-2;P15559	NQO1	29.8388	30.0781	29.9963	30.0434	29.5404	29.2315	29.35	29.2445	-0.647555	0.000339257
P15586-2;P15586	GNS	28.6574	29.1888	28.9231	29.2955	29.0101	28.9438	28.7028	29.166	-0.060541	0.737406
P15848;P15848-2	ARSB	29.7782	29.7044	29.6948	29.4758	29.6318	29.5793	29.7835	29.9091	0.0626107	0.55151
P15880	RPS2	34.5435	34.2791	34.3733	34.6485	34.611	34.5363	34.6932	34.6981	0.173595	0.106544
P15923-2;P15923;P15923-3	TCF3	25.0948	25.1942	24.3056	24.2154	23.5475	23.2182	22.526	23.4094	-1.52726	0.00428344
P15924;P15924-3;P15924-2	DSP	27.3259	26.2621	27.9427	32.0278	24.8769	23.7499	25.1139	31.5078	-2.07752	0.373931
P15927;P15927-2;P15927-3	RPA2	30.4175	30.5572	30.4546	30.6736	30.6112	30.7219	30.4386	30.892	0.140192	0.254467
P15954	COX7C	28.2901	28.4625	27.9852	28.7567	31.4996	31.2962	30.4325	31.242	2.74395	7.19622e-05
P16070;P16070-16;P16070-5;P16070-7;P16070-3;P16070-4;P16070-6;P16070-17;P16070-8;P16070-10;P16070-11;P16070-13;P16070-14;P16070-12;P16070-18	CD44	30.0784	29.7667	30.1669	30.1685	29.5235	29.6405	29.5837	29.4739	-0.489721	0.00297048
P16083	NQO2	28.1118	27.8833	27.6829	29.1782	27.698	27.9142	27.9765	27.8884	-0.34476	0.3477
P16104;Q96QV6	H2AFX;HIST1H2AA	34.9052	35.3469	35.3687	34.9088	35.9833	36.3659	36.0887	36.3232	1.05784	0.000565774
P16150	SPN	29.9473	29.964	29.905	29.6971	27.5753	27.7794	28.0055	27.7965	-2.08916	1.19409e-06
P16152;P16152-2	CBR1	30.4803	30.7065	30.4811	30.7445	30.4092	30.1923	30.4192	30.5229	-0.217189	0.071578
P16219	ACADS	29.71	29.9595	29.9154	29.6772	30.2796	30.0204	30.0326	29.9879	0.264619	0.0354872
P16220-2;P16220;P16220-3;Q03060-23;Q03060-9;Q03060-24;Q03060-8;Q03060-32;Q03060-26;Q03060-21;Q03060-31;Q03060-6;P18846-2;P18846	CREB1;ATF1	28.6625	29.039	28.9516	28.5094	28.3388	27.4809	27.4763	28.3321	-0.88363	0.0186982
P16278;P16278-3;P16278-2	GLB1	29.4053	29.2895	29.3118	28.9191	28.479	28.9095	29.2765	28.5416	-0.429812	0.0906368
P16284;P16284-3;P16284-6;P16284-2;P16284-5;P16284-4	PECAM1	32.1347	32.0732	32.443	32.1229	32.0402	32.038	32.0704	32.0275	-0.149419	0.128307
P16298-3;P16298;P16298-4;P16298-2	PPP3CB	26.4733	26.1867	25.665	26.5279	27.0556	27.0235	26.895	27.0787	0.799982	0.00739408
P16333-2;P16333	NCK1	28.1746	27.6154	27.664	28.0307	26.8882	27.2736	27.1928	26.9513	-0.794691	0.0030104
P16383-2;P16383	GCFC2	25.6271	26.8465	26.5095	25.8054	23.78	25.3378	22.3931	23.8511	-2.3566	0.0123196
P16401	HIST1H1B	34.7123	34.9788	35.012	34.7431	35.0661	35.0154	34.9861	34.9528	0.143559	0.128449
P16403	HIST1H1C	34.1415	34.5418	34.4992	34.7119	34.9281	34.9513	34.8416	35.0247	0.462843	0.010287
P16435	POR	30.1778	30.0975	30.261	29.94	30.5797	30.6923	30.651	30.5174	0.491007	0.00077829
P16455	MGMT	28.6399	28.5921	28.8354	28.5507	28.2666	28.2764	28.0835	28.2484	-0.435807	0.00136624
P16615-5;P16615-2;P16615-3;P16615;P16615-4	ATP2A2	32.4918	32.3452	32.6268	32.1644	32.1834	32.096	32.5078	32.3851	-0.113999	0.435595
P16671-4;P16671;P16671-3;P16671-2	CD36	26.4917	26.611	27.2556	26.1975	25.741	25.1984	24.7103	23.8581	-1.76201	0.00845859
P16885	PLCG2	31.6139	31.7386	31.5881	31.6446	31.5059	31.5339	31.5347	31.4772	-0.133361	0.00954567
P16930;P16930-2	FAH	30.5676	30.6855	30.5911	30.5384	29.8927	29.871	29.919	29.7847	-0.728819	2.73641e-06
P16949;P16949-2	STMN1	32.8946	33.1284	32.9478	32.9586	33.1953	32.9434	32.7902	32.8151	-0.0463504	0.676204
P16989;P16989-3;P16989-2	YBX3	28.2321	28.6888	28.75	28.4873	26.8984	27.3707	27.84	27.6608	-1.09713	0.00353703
P17026	ZNF22	27.1613	27.406	27.3039	27.2443	28.2665	27.8303	28.1286	27.6795	0.69737	0.0028667
P17028	ZNF24	26.6919	26.3969	26.5213	26.7638	26.2474	26.7735	26.827	26.7681	0.0605318	0.717302
P17050	NAGA	29.8468	30.2203	29.8782	30.1244	30.0274	29.9874	29.9769	30.2884	0.0525943	0.670522
P17096;P17096-3	HMGA1	31.9734	32.5603	32.6345	32.5967	33.1994	33.4119	33.2072	33.1538	0.801839	0.0029856
P17152	TMEM11	26.4574	27.1922	27.1832	28.4508	27.8305	27.7457	27.9099	27.5709	0.443385	0.332224
P17174;P17174-2	GOT1	28.4632	28.827	28.3053	29.1238	28.304	28.6719	28.5303	28.6149	-0.149549	0.484812
P17252	PRKCA	27.6602	27.7869	27.8779	26.9412	27.3376	27.7572	27.3849	27.7456	-0.0101903	0.967684
P17480-2	UBTF	30.7683	30.9342	30.9875	30.5917	31.07	31.2565	31.2167	31.0306	0.323041	0.0217295
P17535	JUND	26.088	26.1567	26.2168	26.3553	24.5423	25.4148	25.2637	24.247	-1.33722	0.00344987
P17544-4;P17544-2;P17544-6;P17544-3;P17544;P17544-5	ATF7	26.9268	26.7295	27.1202	26.8825	25.3422	24.0116	25.0619	25.8968	-1.83661	0.00389262
P17568	NDUFB7	28.5693	28.598	28.5737	28.4685	29.0328	28.8361	28.9448	28.9734	0.394378	0.000224551
P17612-2;P17612;P22694-10	PRKACA;PRKACB	27.268	27.1825	26.8189	27.1496	27.1552	27.5508	27.6826	27.8695	0.459795	0.0436862
P17655;P17655-2	CAPN2	31.9411	31.806	31.8546	31.8284	31.7347	31.7557	31.6927	31.6107	-0.159077	0.0107342
P17706-2;P17706-4;P17706;P17706-3	PTPN2	27.4194	27.5524	27.5649	27.4062	28.0814	28.4006	27.8786	27.3906	0.452049	0.0811375
P17812;P17812-2	CTPS1	35.0552	34.8991	34.8941	35.0513	35.0503	34.9406	34.9156	34.9462	-0.01178	0.835048
P17813-2;P17813	ENG	26.5387	26.8965	27.988	27.1043	27.6121	27.564	27.4148	27.0349	0.274553	0.44371
P17844;P17844-2	DDX5	34.5072	34.6138	34.5041	34.4774	34.6574	34.4841	34.6734	34.5521	0.0661011	0.267221
P17858;P17858-2	PFKL	32.0478	32.1763	32.0146	32.1717	32.1168	32.2455	32.0843	32.3257	0.0904514	0.24427
P17900	GM2A	29.5306	28.9382	28.5699	28.7952	28.5788	29.2684	28.6039	29.1076	-0.0688242	0.807291
P17931	LGALS3	29.9184	29.9544	29.9114	29.6298	28.6382	28.4691	28.2649	28.5819	-1.36496	1.81443e-05
P17947;P17947-2	SPI1	28.0233	27.0225	27.8945	27.2737	27.8458	28.1245	27.5889	26.846	0.0477765	0.900217
P17980	PSMC3	32.1485	32.1755	32.1109	32.1613	32.4717	32.3967	32.5034	32.3774	0.288233	0.00012527
P17987	TCP1	35.131	35.1087	35.107	35.1896	34.9465	34.9384	34.9638	34.985	-0.175644	0.000200019
P18031	PTPN1	30.5471	30.419	30.6697	30.5057	30.5945	30.207	30.5382	30.4255	-0.0940703	0.384268
P18065	IGFBP2	27.5767	27.2795	26.7788	27.6382	28.3597	28.0938	27.9314	28.1072	0.804706	0.00962034
P18074;P18074-2	ERCC2	27.7918	27.8504	27.5393	27.5033	26.2137	26.4455	26.7831	27.0415	-1.05029	0.00204065
P18077	RPL35A	31.6237	32.2403	32.0524	31.71	33.0388	33.3039	33.2633	33.4832	1.3657	0.000206073
P18084	ITGB5	28.7724	23.6572	29.3215	28.7757	27.3122	28.1155	27.5736	28.3919	0.216612	0.878125
P18085	ARF4	29.83	29.4265	29.3872	29.0907	29.1175	29.7982	29.6634	29.9099	0.188663	0.447543
P18124	RPL7	34.9548	35.0177	34.9066	34.9219	34.8959	34.7498	34.8881	34.9153	-0.087998	0.0995515
P18206;P18206-2	VCL	33.2107	33.2688	33.2293	33.2057	33.0435	32.9756	32.9966	33.0059	-0.223187	3.23896e-05
P18440	NAT1	26.7838	27.6479	27.2162	27.3082	27.5724	27.3734	27.2275	27.3424	0.139885	0.493282
P18510-4;P18510-2;P18510;P18510-3	IL1RN	26.8615	26.6688	26.403	26.8848	27.009	26.5949	26.9957	26.772	0.138374	0.3892
P18564;P18564-2	ITGB6	27.9599	27.8949	28.4987	27.9338	26.7464	24.2843	27.7985	27.4701	-1.49701	0.113094
P18583-5;P18583-7;P18583;P18583-9;P18583-2;P18583-10;P18583-4;P18583-3;P18583-6	SON	31.5576	31.7331	31.7056	31.5617	31.6912	31.7227	31.7199	31.5586	0.0335889	0.599052
P18615;P18615-3;P18615-4	NELFE	28.543	28.8061	28.7072	28.7816	28.3074	27.9306	28.3346	28.0304	-0.5587	0.00304493
P18621-3;P18621;P18621-2	RPL17	33.8253	33.4588	33.6499	33.1732	33.9906	34.0481	33.8866	33.8568	0.418682	0.0289384
P18669	PGAM1	35.1508	34.961	34.9037	34.7045	34.8482	35.0525	34.9491	35.0136	0.0358506	0.737548
P18754;P18754-2	RCC1	31.998	32.0018	31.9655	32.0574	31.8315	31.7359	31.665	31.6536	-0.284185	0.000751428
P18858;P18858-3;P18858-2	LIG1	30.7749	30.8177	30.9482	30.6574	30.3042	30.0852	30.1939	30.1079	-0.626742	0.000197138
P18859;P18859-2	ATP5J	31.1812	30.9948	31.1018	31.0551	31.3829	31.6461	31.3969	31.4496	0.385654	0.0017855
P18887	XRCC1	29.4235	29.5498	29.55	29.4823	28.9935	28.9509	29.0175	29.0601	-0.495874	1.26121e-05
P19105	MYL12A	33.0369	32.6431	32.8053	32.9045	32.8318	32.7823	32.7721	32.8293	-0.0435897	0.624187
P19174;P19174-2	PLCG1	27.9872	27.8204	27.646	27.3655	28.8292	27.4586	27.79	27.559	0.204418	0.571147
P19256-2;P19256-3;P19256	CD58	27.1608	26.6411	26.3003	27.0077	27.0993	24.7437	27.2573	26.9959	-0.253427	0.699771
P19338	NCL	35.0358	35.1706	35.0373	35.1686	35.1447	34.9071	35.2075	35.0991	-0.0134587	0.864003
P19367;P19367-4;P19367-2;P19367-3	HK1	28.4605	28.7459	28.2617	28.7129	29.548	29.5516	29.5171	29.2187	0.913581	0.00060647
P19387	POLR2C	29.531	29.0125	29.1637	29.686	29.1448	29.0321	29.0147	29.4105	-0.197785	0.31711
P19388	POLR2E	29.9746	30.0969	30.4426	30.0833	29.9035	29.8553	29.8487	29.9224	-0.266871	0.0413102
P19404	NDUFV2	29.6847	29.4228	29.6504	29.6265	29.1968	29.4849	29.1226	29.1596	-0.355131	0.0128861
P19474;P19474-2	TRIM21	29.2741	29.0869	29.428	29.1379	29.7699	29.787	29.863	29.5202	0.503292	0.00326479
P19525;P19525-2	EIF2AK2	29.6076	29.4196	29.355	29.4264	30.1995	30.299	30.2641	30.2716	0.806385	8.80648e-06
P19623	SRM	31.8932	31.8818	31.7321	31.4527	31.5604	31.767	31.6519	31.4348	-0.136376	0.314809
P19784	CSNK2A2	30.2647	30.3681	30.0409	30.0124	29.922	30.0839	29.8065	29.8207	-0.263275	0.0499061
P19838-2;P19838;P19838-3	NFKB1	29.6631	29.477	29.8106	29.6784	29.6515	29.5592	29.5554	29.3514	-0.127912	0.219829
P19878;P19878-3;P19878-4;P19878-2	NCF2	30.2132	30.2245	30.1273	30.2708	30.1456	30.0413	30.0256	30.0104	-0.153183	0.0116745
P19971;P19971-2	TYMP	31.0174	30.7929	30.5806	30.737	30.6963	30.4938	30.8344	30.8465	-0.0642287	0.617773
P20042	EIF2S2	32.5248	32.7437	32.6677	32.5143	32.7727	32.72	32.8635	32.7345	0.160074	0.0479302
P20073-2;P20073	ANXA7	31.1717	30.9846	31.0786	31.0072	31.4462	31.2678	31.3709	31.2548	0.274404	0.00439031
P20138;P20138-2	CD33	29.4057	29.4156	29.6798	29.3613	27.2203	27.743	27.0867	27.234	-2.14463	1.13316e-05
P20160	AZU1	28.2343	28.3755	28.2867	28.5194	27.2512	27.166	27.3345	27.2497	-1.10362	4.5729e-06
P20226-2;P20226;Q6SJ96	TBP;TBPL2	26.222	26.7295	26.4368	26.6536	26.9059	27.0017	26.8664	27.4273	0.539862	0.020245
P20248	CCNA2	27.8548	27.285	27.5911	28.4092	28.2641	27.9936	27.7206	28.4903	0.33212	0.297067
P20290;P20290-2	BTF3	32.2728	32.0054	32.2632	32.1538	31.8141	31.722	31.7008	31.7546	-0.425934	0.00071009
P20338	RAB4A	27.502	26.9509	26.8656	26.8758	26.7701	26.5792	26.7532	26.9052	-0.296676	0.124778
P20339-2;P20339	RAB5A	27.147	26.3798	26.9322	26.8905	28.3562	28.1712	27.6583	28.1493	1.24638	0.0013206
P20340-2;P20340;P20340-4;P20340-3	RAB6A	30.9438	31.1291	31.7805	30.2079	31.2158	31.5694	31.5683	31.6051	0.474328	0.207956
P20585	MSH3	28.0311	28.3632	27.79	28.1577	28.1549	28.233	28.0836	28.3777	0.126806	0.385421
P20591;P20591-2	MX1	24.1982	24.6539	25.2263	25.0468	28.198	28.3782	28.666	28.631	3.68702	6.63501e-06
P20592	MX2	25.4635	25.5623	25.7529	25.0889	29.5549	30.2163	30.1741	29.4936	4.39284	1.68117e-06
P20618	PSMB1	32.9269	33.0312	32.9286	33.0348	32.9992	33.0174	32.9641	32.8994	-0.0103595	0.804368
P20645	M6PR	30.6154	30.5383	30.5292	30.3468	30.5332	30.5796	30.5193	29.7304	-0.166808	0.460526
P20674	COX5A	32.7762	32.6341	32.7154	32.8864	33.0965	33.1494	33.0834	33.2385	0.388916	0.000883036
P20700	LMNB1	35.3157	35.3358	35.2794	35.2474	35.2278	35.3371	35.254	35.1812	-0.0445436	0.286981
P20701-2;P20701;P20701-3	ITGAL	29.2763	29.2144	29.5674	29.0162	29.023	28.897	29.2457	29.2871	-0.155366	0.33066
P20810-9;P20810-10;P20810-7;P20810-6;P20810-5;P20810-4;P20810-8;P20810;P20810-2;P20810-3	CAST	31.2282	31.0724	30.9226	30.8583	30.5854	30.7378	30.6546	30.6106	-0.373266	0.00573672
P20839;P20839-3;P20839-7;P20839-5;P20839-6;P20839-2;P20839-4	IMPDH1	31.0206	31.1965	30.9109	30.7892	30.8788	31.1019	30.9217	30.8167	-0.0495377	0.656715
P20933	AGA	27.9863	27.8829	27.7036	27.7755	29.5017	28.7728	29.3988	28.8073	1.28309	0.000706269
P20936-2;P20936-4;P20936;P20936-3	RASA1	25.6918	25.6249	26.0823	26.0928	26.1584	26.3483	26.4188	26.0612	0.373756	0.0466717
P21127-8;P21127-3;P21127-2;P21127-6;P21127-9;P21127;P21127-10;P21127-5;P21127-12;P21127-4;Q9UQ88-9	CDK11B;CDK11A	31.2468	31.2797	31.3213	31.2701	30.3749	30.3882	30.4282	30.4722	-0.863587	6.04527e-08
P21266	GSTM3	30.8119	30.6179	30.6673	30.8025	30.4403	30.672	30.3826	30.5254	-0.219844	0.0326401
P21281	ATP6V1B2	32.7008	32.7824	32.5981	32.6801	32.8912	32.7926	32.7805	32.6818	0.0961984	0.143269
P21283	ATP6V1C1	30.9029	30.8526	30.8766	30.8697	30.5548	30.4407	30.5352	30.7819	-0.297293	0.00659905
P21291	CSRP1	31.0541	31.2635	31.1433	31.4019	30.889	30.7031	30.9703	30.8942	-0.351541	0.00982904
P21359-2;P21359-6;P21359;P21359-4	NF1	24.447	24.6663	25.1885	25.8274	24.817	25.0746	25.0098	25.1514	-0.0191048	0.953679
P21399	ACO1	29.6828	29.4754	29.5515	29.6716	28.8265	29.0088	29.0572	29.4559	-0.508193	0.0115325
P21796	VDAC1	34.2592	33.8987	34.1387	34.1688	35.0264	35.0093	34.8893	34.9476	0.851803	5.00931e-05
P21912	SDHB	31.6838	31.8849	31.5133	31.372	31.8174	32.2542	31.6813	31.9629	0.315432	0.104867
P21953	BCKDHB	28.3088	28.1225	28.1464	28.1565	27.9181	28.5861	28.1589	28.3295	0.0645924	0.675729
P21964-2;P21964	COMT	32.0145	31.8751	32.1026	31.9174	32.0579	32.1008	32.1429	32.3039	0.173948	0.0570388
P22033	MUT	29.2886	29.0252	29.1332	29.0839	29.3212	29.0758	29.0846	29.4776	0.107104	0.378581
P22059	OSBP	30.2297	30.5838	30.3176	30.536	30.1194	30.4542	30.1334	29.9725	-0.246913	0.111593
P22061;P22061-2	PCMT1	31.2277	31.5769	31.705	31.4377	31.0974	31.2783	31.0316	30.9242	-0.403931	0.0186588
P22083	FUT4	23.8854	25.01	24.8112	24.4333	25.3399	26.0094	25.5784	25.8923	1.16998	0.00687878
P22087	FBL	32.2551	32.3266	32.3327	32.4662	32.1869	32.2561	32.208	32.2242	-0.126376	0.0344417
P22090	RPS4Y1	30.9626	31.3608	31.0985	31.0402	31.6545	31.8445	31.7793	31.6795	0.623942	0.000668156
P22102;P22102-2	GART	33.0936	33.2488	33.2206	33.2851	33.2579	33.1951	33.2628	33.2239	0.0228755	0.625985
P22234;P22234-2	PAICS	33.1442	33.4503	33.0598	32.9792	32.8243	32.9946	33.0662	33.0332	-0.178819	0.174738
P22307-7;P22307;P22307-8;P22307-4;P22307-2;P22307-6	SCP2	33.1918	33.2105	33.0787	33.0333	33.2392	33.3482	33.2001	33.2459	0.129772	0.0512384
P22314;P22314-2	UBA1	34.3945	34.4287	34.4379	34.3437	34.3748	34.464	34.3408	34.3803	-0.0111923	0.75161
P22392-2;P22392	NME2	35.0754	35.1081	35.09	34.9458	34.6992	34.7201	34.7463	34.9182	-0.28388	0.00383183
P22415-2;P22415	USF1	26.9066	26.7384	26.8003	26.7035	26.5716	26.0111	26.3767	26.9237	-0.316433	0.15689
P22570;P22570-7;P22570-5;P22570-2;P22570-3;P22570-4;P22570-6	FDXR	28.4526	28.6766	28.4485	28.2699	28.3541	28.8902	28.6277	28.6266	0.162716	0.281485
P22626;P22626-2	HNRNPA2B1	35.7998	35.8092	35.7547	35.7762	35.7881	35.5567	35.7837	35.7918	-0.0549316	0.388573
P22670	RFX1	26.8158	27.3621	27.3198	26.8919	26.9216	26.4623	26.7547	26.7382	-0.378202	0.0685965
P22681	CBL	31.4871	31.4589	31.1155	30.8587	31.2511	31.2901	31.4165	31.1914	0.0572494	0.728263
P22694-2;P22694-4;P22694-3;P22694;P22694-5;P22694-7;P22694-6;P22694-9	PRKACB	30.0322	30.1702	30.1744	30.3619	29.2996	28.8165	29.1079	29.7278	-0.946736	0.00343125
P22695	UQCRC2	33.1275	33.1931	33.0068	32.9758	33.8703	33.7005	33.6675	33.7874	0.680629	5.96015e-05
P22732	SLC2A5	28.5593	29.0952	28.8672	28.16	27.7381	27.7423	27.8837	27.7952	-0.880633	0.00515473
P22830;P22830-2	FECH	28.1889	28.8972	28.6985	28.4553	28.5491	28.4578	28.4366	28.0462	-0.187547	0.360383
P23141-3;P23141;P23141-2	CES1	34.0261	33.9947	33.912	33.7734	34.38	34.3308	34.3731	34.2512	0.407234	0.000690783
P23193;P23193-2	TCEA1	31.4133	31.6169	31.6915	31.3162	31.0309	31.0743	31.02	30.9894	-0.48086	0.00165524
P23219-4;P23219-3;P23219-2;P23219;P23219-6;P23219-5	PTGS1	26.4631	26.1049	26.1086	25.7099	25.4409	23.7561	25.6471	25.1744	-1.09203	0.0529566
P23246;P23246-2	SFPQ	34.7201	34.7905	34.8241	34.7327	34.4525	34.5353	34.5215	34.5342	-0.256007	0.000183489
P23258;Q9NRH3	TUBG1;TUBG2	30.6901	30.794	30.716	30.8662	30.7975	30.7388	30.6492	30.6908	-0.0475467	0.387771
P23284	PPIB	33.8517	33.9335	33.8142	33.6745	34.1629	33.9978	34.058	34.0589	0.250938	0.00780879
P23368;P23368-2	ME2	31.2387	31.483	31.3781	31.1649	31.7916	31.6902	31.5772	31.7302	0.381129	0.00398309
P23381;P23381-2	WARS	33.0943	33.1823	33.1338	33.1462	33.793	33.8081	33.6737	33.5525	0.567689	9.80859e-05
P23396;P23396-2	RPS3	34.8397	34.6525	34.6109	34.7275	35.0239	34.9556	34.9314	35.0905	0.29268	0.00317393
P23434	GCSH	26.8214	27.0375	26.7085	25.5493	27.2961	27.5017	27.0733	26.8427	0.649271	0.123601
P23443-4;P23443-3;P23443-5;P23443-2;P23443	RPS6KB1	27.6132	27.2526	27.7365	27.589	27.1929	27.333	26.7972	26.7794	-0.522164	0.0240646
P23458	JAK1	27.736	26.7861	28.8133	28.2222	28.9066	27.7233	27.6485	27.8181	0.134726	0.804611
P23469-3;P23469-2;P23469	PTPRE	26.2022	26.8527	27.032	23.3198	25.7797	25.8626	25.4725	25.9286	-0.0908148	0.920125
P23497;P23497-7;P23497-6;P23497-5;P23497-2;P23497-3	SP100	30.3943	30.9532	30.8559	30.5658	30.646	31.0355	30.8036	30.6803	0.0990456	0.549474
P23526;P23526-2	AHCY	34.0252	33.982	33.8869	33.7443	33.6086	33.6635	33.7452	33.7013	-0.229936	0.0154099
P23528	CFL1	35.7723	35.7366	35.6274	35.5614	35.4641	35.4612	35.4908	35.52	-0.190415	0.00933865
P23588;P23588-2	EIF4B	32.4105	32.2649	32.2787	32.2797	31.9951	32.1499	31.9065	31.9638	-0.304631	0.00272772
P23610	F8A1	25.7999	25.3255	25.6859	25.9623	25.4941	25.4353	25.7542	25.5252	-0.141249	0.388903
P23634-8;P23634-6;P23634;P23634-7;P23634-2;P23634-4;P23634-3;P23634-5	ATP2B4	30.4043	30.4108	31.0672	30.1148	30.2799	30.0544	30.4839	30.48	-0.174736	0.468377
P23786	CPT2	31.8176	31.894	31.9587	31.7049	31.6986	31.861	31.6676	31.7471	-0.100211	0.19723
P23919;P23919-2	DTYMK	32.1782	31.9826	32.1172	31.7057	32.3181	31.9614	32.3228	32.0704	0.17222	0.260872
P23921	RRM1	32.7243	32.6148	32.5871	32.8114	32.3845	32.4335	32.3034	32.4116	-0.30118	0.00220589
P24158	PRTN3	31.06	30.8683	31.0321	30.7658	29.8629	29.4789	29.5796	29.4635	-1.33532	2.55459e-05
P24534	EEF1B2	33.663	33.8658	33.6726	33.8163	33.86	34.0172	33.8316	33.7902	0.120321	0.141936
P24539	ATP5F1	32.6426	32.7088	32.6425	32.6199	33.1033	33.3971	33.2352	33.4141	0.633997	0.000160053
P24666;P24666-4;P24666-3;P24666-2	ACP1	30.9629	30.4347	30.4302	30.0162	30.3495	30.234	30.5218	30.3726	-0.0915385	0.667516
P24752	ACAT1	33.0613	33.4623	33.2742	32.9039	33.7294	33.5645	33.4573	33.6191	0.417119	0.0211272
P24928	POLR2A	30.9088	31.0894	31.1072	31.1099	29.7434	29.8331	29.7422	29.3239	-1.39317	2.99009e-05
P24941;P24941-2	CDK2	29.1152	29.3792	29.583	29.0867	29.5338	29.7629	29.2388	29.3673	0.184667	0.300888
P25054-2;P25054-3;P25054	APC	23.1113	23.5975	23.2581	23.3339	25.3132	25.656	26.3542	25.0709	2.27336	0.000259787
P25098	ADRBK1	31.5453	32.098	32.1075	31.7449	31.6301	31.7908	31.728	31.7004	-0.16162	0.299129
P25205;P25205-2	MCM3	34.1143	34.0252	34.1757	33.7479	33.8176	33.8104	33.8766	33.8537	-0.176201	0.115394
P25325;P25325-2	MPST	29.3641	29.1029	29.0772	29.3857	29.2352	29.2774	29.1373	29.1393	-0.0352011	0.708292
P25398	RPS12	33.9319	33.9163	33.8453	34.1504	33.9741	33.8125	33.9929	33.6989	-0.0913673	0.378073
P25440;P25440-2;P25440-3;P25440-4	BRD2	29.1076	29.0907	29.0545	29.2164	27.4802	28.5237	27.8263	28.0681	-1.14269	0.00211955
P25490	YY1	29.7548	29.9923	29.9031	29.8194	29.8611	30.1607	29.9212	29.8422	0.0789259	0.412811
P25685;P25685-2	DNAJB1	31.3425	31.3206	31.4765	31.6725	30.6669	30.9364	30.7325	30.9666	-0.627445	0.00123914
P25705;P25705-2;P25705-3	ATP5A1	35.487	35.5067	35.5037	35.4849	35.8186	35.7248	35.7597	35.8683	0.297249	9.16702e-05
P25774;P25774-2	CTSS	30.6349	30.8753	30.7059	30.67	31.1873	31.0496	31.2391	31.0141	0.401017	0.00184333
P25786;P25786-2	PSMA1	33.5967	33.4203	33.4548	32.9529	33.4239	33.5918	33.5737	33.3657	0.132627	0.411856
P25787	PSMA2	32.0363	32.1348	32.0955	31.954	31.9222	31.965	31.9401	31.895	-0.124575	0.0250839
P25788-2;P25788	PSMA3	32.5845	32.801	32.7959	32.4993	32.5154	32.5106	32.6596	32.5542	-0.110203	0.235427
P25789;P25789-2	PSMA4	32.1047	32.1341	32.175	31.5788	32.2539	32.2901	32.367	32.0727	0.247782	0.158175
P25815	S100P	25.7249	25.8027	25.5552	25.3304	25.1022	25.77	25.6513	25.4007	-0.122237	0.524988
P26038	MSN	35.6228	35.6388	35.6556	35.8411	35.4829	35.5619	35.5899	35.6239	-0.12492	0.0791654
P26196	DDX6	32.62	32.2351	32.4738	32.4088	31.9235	32.1401	31.9817	32.0494	-0.410745	0.00434447
P26358;P26358-3	DNMT1	32.59	32.4987	32.6137	32.5649	32.0853	32.0981	32.2612	32.2	-0.405713	0.000165003
P26368-2;P26368	U2AF2	32.7201	32.5317	32.4975	32.3775	32.6333	32.5361	32.7	32.7028	0.111367	0.218414
P26373;P26373-2	RPL13	33.7249	33.9397	33.817	33.2976	34.3385	34.2949	34.1912	34.4034	0.612199	0.00581363
P26440;P26440-2	IVD	30.9066	30.6577	30.7873	30.803	31.032	30.853	30.9034	31.0031	0.159215	0.0526057
P26447	S100A4	33.5642	33.7712	33.7203	33.7923	33.4538	33.386	33.3406	33.4262	-0.310357	0.00161165
P26572	MGAT1	29.3157	29.0028	29.3427	29.1352	29.6568	29.4684	29.7318	29.1953	0.313966	0.0718216
P26583	HMGB2	33.7671	33.6436	33.703	33.0195	32.6356	32.7444	32.9467	33.1435	-0.665719	0.017995
P26599;P26599-2;P26599-3	PTBP1	34.7563	34.6874	34.6253	34.6136	34.693	34.6636	34.5789	34.556	-0.0477606	0.343691
P26639;P26639-2	TARS	34.7911	34.5447	34.6076	34.5253	34.9029	34.9443	34.9103	34.9291	0.30449	0.00253245
P26640	VARS	34.4257	34.4274	34.3968	34.3678	34.4528	34.4415	34.502	34.4537	0.0580987	0.0245744
P26641;P26641-2	EEF1G	34.7369	34.6578	34.5529	34.6386	34.9288	34.9499	35.0259	35.0041	0.330594	0.000290022
P26885	FKBP2	30.6856	30.4232	30.4997	30.2226	30.7062	30.4037	30.7082	30.4392	0.106498	0.432616
P27105	STOM	29.7063	29.7777	30.3465	29.6717	29.6854	29.7709	29.884	29.8503	-0.0779027	0.652714
P27144	AK4	28.3299	27.8558	28.0762	28.1497	28.2826	28.2347	28.3073	27.7852	0.0495214	0.763984
P27348	YWHAQ	33.432	33.4757	33.598	33.3841	32.7415	32.7586	32.8432	32.7791	-0.691859	9.90008e-06
P27361;P27361-3;P27361-2	MAPK3	27.2056	26.1203	27.23	27.5379	26.5616	26.5409	26.0671	26.955	-0.492318	0.220082
P27448-3;P27448-4;P27448;P27448-8;P27448-6;P27448-2;P27448-7	MARK3	26.9369	26.3276	26.3566	25.8345	25.4126	26.3308	24.8301	26.7643	-0.5294	0.323496
P27482	CALML3	25.8671	26.9422	26.6649	26.1234	24.8221	23.9433	24.5677	24.3034	-1.99026	0.000667153
P27540-2;P27540-3;P27540-4;P27540	ARNT	26.5394	26.5159	25.4802	26.1097	26.1497	25.7078	25.554	25.6401	-0.398412	0.205838
P27635;Q96L21	RPL10;RPL10L	33.994	33.8703	33.865	34.0061	34.5483	34.4229	34.1524	34.2452	0.408342	0.00552624
P27694	RPA1	32.1275	32.023	32.1338	32.0684	31.7135	31.7703	31.7181	31.7472	-0.350884	2.10827e-05
P27695	APEX1	33.9147	33.7086	33.8017	33.6847	33.5856	33.7106	33.6121	33.6665	-0.13371	0.0648131
P27701-2;P27701	CD82	26.7339	26.3426	27.2044	26.9563	26.6931	26.2485	26.2199	26.8363	-0.309841	0.244863
P27707	DCK	30.6687	30.7807	30.6106	30.5749	30.6933	30.692	30.7411	30.7034	0.0487115	0.334953
P27708	CAD	32.7944	32.6397	32.7872	32.6997	32.8975	32.816	32.84	32.8521	0.121172	0.0250118
P27797	CALR	35.0155	34.8413	34.598	34.6416	35.5854	35.4939	35.5006	35.3836	0.716759	0.000481558
P27816-6;P27816;P27816-2	MAP4	31.9685	31.8981	31.8556	31.9039	31.773	31.8319	31.7543	31.8774	-0.0973599	0.0372073
P27816-4	MAP4	25.6768	26.0319	25.5099	25.6256	25.3037	25.7828	25.7227	25.4378	-0.149246	0.387931
P27824-2;P27824;P27824-3	CANX	34.3746	34.4139	34.6139	34.0048	34.9554	35.0351	35.2606	35.3189	0.790685	0.0021573
P27986;P27986-4;P27986-5;P27986-3;P27986-2	PIK3R1	29.3067	29.6337	29.573	29.3628	29.2846	29.1898	29.0808	29.1402	-0.295152	0.0170781
P28062-2;P28062	PSMB8	32.3087	32.4604	32.2578	31.7289	32.291	32.4023	32.2984	32.5005	0.184079	0.311988
P28065-2;P28065	PSMB9	27.0055	26.8466	26.6095	28.2113	27.196	27.8653	27.7672	27.781	0.484174	0.259377
P28066;P28066-2	PSMA5	33.8873	33.8516	33.911	33.8783	33.7095	33.5266	33.6621	33.4753	-0.288658	0.00221878
P28070	PSMB4	31.4633	31.5434	31.3206	31.3029	31.6736	31.5419	31.7372	31.6865	0.252258	0.0121981
P28072	PSMB6	31.1729	31.0923	31.0771	31.1821	31.039	31.0203	30.9925	31.0652	-0.101869	0.0168685
P28074;P28074-3;P28074-2	PSMB5	30.8255	31.0994	31.0333	30.7734	30.9129	30.6495	30.8783	30.6524	-0.159634	0.183323
P28288;P28288-2	ABCD3	29.6072	29.3665	29.2516	29.475	30.0509	29.7995	30.1825	30.0133	0.586464	0.00176602
P28289;P28289-2	TMOD1	27.4839	27.4812	27.3435	27.516	26.7652	26.149	26.5246	26.4518	-0.983496	0.000309383
P28290-2;P28290-3;P28290	SSFA2	28.0673	28.683	28.916	28.3178	27.9472	28.0776	27.8643	27.5802	-0.628707	0.026967
P28331;P28331-2;P28331-4;P28331-5;P28331-3	NDUFS1	31.9739	32.1854	32.1778	31.9525	32.0058	32.0703	32.1074	32.0117	-0.0236083	0.739383
P28340	POLD1	31.4373	31.332	31.3482	31.1545	30.9066	30.9837	30.9883	30.8283	-0.391256	0.00141868
P28482;P28482-2	MAPK1	31.9874	31.9345	32.1219	32.0434	31.5815	31.6816	31.6146	31.6139	-0.398909	0.000118772
P28676	GCA	28.0238	28.0835	28.1126	27.3495	28.0669	28.1004	28.369	27.9959	0.2407	0.272739
P28702;P28702-3;P48443	RXRB;RXRG	28.02	27.9923	28.2043	27.5538	27.4763	27.9999	27.6642	27.7421	-0.221986	0.252734
P28715	ERCC5	26.5455	26.3703	26.2743	26.2971	25.0818	24.6654	26.0984	25.1364	-1.12629	0.0108165
P28749-2;P28749	RBL1	29.9481	30.2771	30.005	29.552	29.2711	29.0122	29.4185	29.4569	-0.655883	0.0108729
P28799;P28799-2;P28799-3	GRN	31.3125	31.32	31.3955	30.6897	31.2462	31.2507	31.0398	31.2722	0.0228026	0.899498
P28838-2;P28838	LAP3	32.9544	32.9956	32.8564	32.6263	33.2368	33.4789	33.3549	33.3264	0.491102	0.00225673
P28907	CD38	28.0504	28.2102	28.3466	28.0072	27.3429	27.6553	27.7219	27.1907	-0.675906	0.00387417
P29083	GTF2E1	28.6316	28.5585	28.8372	27.9714	26.2121	26.8838	26.877	27.4201	-1.65143	0.00176073
P29084	GTF2E2	27.603	27.7918	27.7313	28.1542	27.9476	27.7273	27.7175	27.836	-0.012982	0.923637
P29144	TPP2	32.9786	32.9727	32.8159	32.9224	32.819	32.7306	32.9019	32.7279	-0.127544	0.0631378
P29218-3;P29218	IMPA1	30.5174	30.8844	30.6422	31.0525	30.4926	30.3414	30.4042	30.3889	-0.367339	0.0253082
P29350;P29350-3;P29350-4;P29350-2	PTPN6	32.9107	32.8072	32.8117	32.9843	33.0455	33.0327	33.1298	33.0024	0.174104	0.01375
P29353-2;P29353-7;P29353;P29353-6;P29353-3;P29353-5	SHC1	28.8383	28.8646	28.9181	28.9437	28.4303	28.5472	28.3871	28.4559	-0.436089	4.39462e-05
P29372-5;P29372-4;P29372-2;P29372	MPG	27.3734	27.4895	27.1089	27.8258	25.7628	26.4442	26.2176	25.5122	-1.46519	0.00130188
P29401;P29401-2	TKT	34.8225	34.7871	34.8157	34.7103	34.6188	34.5754	34.646	34.6456	-0.162459	0.00181952
P29466-2;P29466;P29466-3;P29466-4	CASP1	30.7024	30.8714	30.9863	30.6622	29.9588	29.9262	29.6688	30.0048	-0.915936	0.000136504
P29558-2;P29558	RBMS1	27.1637	27.4049	27.0754	27.6938	25.4551	27.8361	25.2451	25.314	-1.37189	0.0761938
P29590;P29590-2;P29590-5;P29590-9;P29590-3;P29590-8;P29590-4;P29590-11;P29590-12;P29590-13;P29590-14;P29590-10	PML	30.53	29.9626	30.2007	30.7049	30.7965	30.7561	30.7489	30.6325	0.383923	0.0643361
P29597	TYK2	26.9381	26.0041	26.0211	25.4573	26.9879	26.3081	25.7222	25.3235	-0.0197108	0.968245
P29692;P29692-2	EEF1D	34.4112	34.5119	34.5846	34.5205	34.4973	34.5866	34.6624	34.4499	0.0419807	0.505441
P29728;P29728-2	OAS2	25.6629	26.136	25.9764	26.7889	28.6871	30.9029	31.4426	30.7031	4.29285	0.000569519
P29762	CRABP1	30.8899	30.9275	30.8893	31.2002	30.0924	30.1714	30.2722	29.9817	-0.847283	0.000124458
P29966	MARCKS	29.7213	29.9441	29.9879	29.8965	29.3033	29.0875	29.4445	29.1308	-0.645928	0.000681369
P30038;P30038-2;P30038-3	ALDH4A1	27.5396	26.8508	27.1867	27.1789	26.9217	26.6608	26.8822	26.664	-0.406817	0.0410889
P30040	ERP29	33.178	33.248	33.2573	33.2927	33.5798	33.471	33.4854	33.5	0.265051	0.000241376
P30041	PRDX6	34.1948	34.154	34.2522	34.0035	33.5925	33.4985	33.5952	33.6944	-0.555982	0.000159494
P30043	BLVRB	30.8925	30.6017	30.612	30.6765	29.8306	29.9655	29.9278	29.9276	-0.782806	4.0581e-05
P30044-2;P30044;P30044-3;P30044-4	PRDX5	32.8325	32.4808	32.7822	32.5349	32.2281	32.5563	32.1625	32.3234	-0.340019	0.032659
P30046;P30046-2;A6NHG4	DDT;DDTL	32.5819	32.5853	32.5891	31.938	31.4746	31.7689	31.6783	31.43	-0.835636	0.0036274
P30048-2;P30048	PRDX3	33.6537	33.8996	33.6183	33.8097	34.1793	34.1473	34.0028	33.846	0.298516	0.0254197
P30049	ATP5D	31.2733	31.1026	31.295	31.4549	31.8371	32.0746	31.9278	31.9362	0.662532	0.000269703
P30050;P30050-2	RPL12	33.5039	33.5432	33.4695	33.5995	33.416	33.3788	33.4782	33.5123	-0.0826849	0.0903838
P30084	ECHS1	33.076	32.6388	32.9647	32.8772	33.1452	32.7885	33.2876	33.304	0.242185	0.160991
P30085;P30085-3;P30085-2	CMPK1	32.4174	32.538	32.384	32.505	32.2028	32.4598	32.166	32.1174	-0.224613	0.0377273
P30086	PEBP1	33.4763	33.0849	33.0678	33.3149	32.8869	33.0906	32.8928	32.9577	-0.278971	0.0426471
P30101	PDIA3	35.1803	35.2506	35.2979	35.1404	35.497	35.3752	35.3951	35.4305	0.20718	0.00337853
P30153	PPP2R1A	34.102	34.3234	34.1945	34.1376	34.2153	34.2292	34.2911	34.2739	0.0629701	0.269621
P30154;P30154-2;P30154-3;P30154-5;P30154-4	PPP2R1B	30.3745	30.6576	30.5284	30.5863	30.4844	29.9683	30.2634	30.4492	-0.245373	0.113589
P30260;P30260-2	CDC27	28.1349	28.3095	28.212	27.7777	27.5617	27.9045	27.4876	27.2443	-0.559011	0.0204952
P30273	FCER1G	28.8877	29.2555	29.45	29.0479	28.7383	29.266	29.2579	29.4062	0.00681028	0.972751
P30307-2;P30307;P30307-4;P30307-3	CDC25C	26.0665	26.3885	26.1935	25.8896	26.7929	24.667	25.955	26.6931	-0.107508	0.83735
P30405	PPIF	32.0611	31.7788	31.9909	31.8386	32.1057	32.3023	32.0899	32.2071	0.25889	0.0196794
P30414	NKTR	27.054	26.7104	26.7511	27.9355	25.8538	26.1733	25.7727	24.2661	-1.5963	0.020663
P30419;P30419-2	NMT1	31.0992	31.2054	30.8558	31.1648	30.7078	30.9368	30.6006	30.6632	-0.354139	0.0163526
P30685;P30491;P30498;P30490;P18464;P10319	HLA-B	29.9422	29.7314	29.8056	29.8513	29.4292	29.5627	29.7711	29.4907	-0.269204	0.0207887
P30508;Q07000;Q29960-2;P30505;Q29963;Q29960;P30510;P30504;Q9TNN7;Q29865;P30501	HLA-C	25.5676	24.9506	26.8792	25.5664	25.7081	24.9979	25.4931	26.0018	-0.190758	0.691584
P30519-2;P30519	HMOX2	29.4436	29.5404	29.4492	28.8654	29.5499	29.1719	29.1758	29.3228	-0.0195569	0.916273
P30520	ADSS	31.4406	31.3973	31.396	31.3392	31.0002	30.8425	31.0004	31.0764	-0.413392	0.000243571
P30533	LRPAP1	30.217	29.9348	30.0927	30.0431	30.0131	30.18	30.2271	30.1204	0.0632408	0.428812
P30536	TSPO	30.4323	30.4952	30.4261	30.1385	31.5269	31.4891	31.5049	31.7728	1.20039	2.55448e-05
P30566;P30566-2	ADSL	32.1344	32.2429	32.1293	31.9732	31.9086	31.7846	32.1531	32.0996	-0.133484	0.237656
P30622-2;P30622-1;P30622	CLIP1	28.1323	27.9573	28.0265	27.8449	27.4745	27.4531	27.6625	27.9202	-0.362675	0.0264457
P30626-3;P30626-2;P30626	SRI	31.1784	30.9931	30.9045	31.5406	30.969	30.9911	30.8384	30.9992	-0.204683	0.209963
P30679	GNA15	24.7527	25.965	26.4228	25.7292	25.7894	26.3818	25.8355	25.724	0.21523	0.594962
P30740;P30740-2	SERPINB1	32.0039	32.0454	32.0035	31.7657	31.0935	31.3135	31.5091	31.2597	-0.660693	0.000819704
P30825	SLC7A1	26.2004	25.8534	25.681	25.5315	26.0445	25.5842	26.1868	25.8468	0.099027	0.628508
P30837	ALDH1B1	29.0487	28.9383	29	29.0567	28.8731	29.0701	28.6742	28.8434	-0.145729	0.139477
P30876	POLR2B	31.5824	31.4272	31.3773	31.3122	30.579	30.7026	30.5142	30.667	-0.809079	2.88526e-05
P31040;P31040-2;P31040-3	SDHA	33.9477	33.6855	33.7628	33.6509	34.0008	33.8866	34.0121	33.9765	0.207284	0.0282596
P31146	CORO1A	34.9581	34.8144	34.9965	34.9062	35.2271	35.2883	35.187	35.3321	0.339823	0.000544641
P31150	GDI1	29.0051	29.0416	28.6911	29.078	29.0179	29.0596	29.1008	29.0539	0.104091	0.293725
P31153;P31153-2	MAT2A	32.9458	33.0219	32.918	33.1385	33.0755	33.1354	33.0987	32.9765	0.0654417	0.316472
P31323	PRKAR2B	27.3821	27.9667	27.5553	26.9017	27.6378	28.0072	28.0474	27.995	0.47038	0.0979319
P31350;P31350-2	RRM2	30.0243	29.5135	29.7839	29.7961	28.9444	29.0929	28.9267	28.4427	-0.927771	0.0018671
P31483;P31483-3	TIA1	29.4342	29.6177	29.5536	29.0938	28.7742	28.728	28.6811	28.7539	-0.690536	0.00111997
P31689;P31689-2	DNAJA1	32.4403	32.2642	32.3222	31.8832	32.5617	32.7963	32.7875	32.6089	0.46112	0.0141238
P31749;P31749-2	AKT1	29.2899	29.6285	29.8273	29.7568	29.3065	29.1612	29.3201	29.2834	-0.357812	0.0284073
P31751;P31751-2	AKT2	27.5446	27.5906	27.3235	27.0417	27.022	26.932	27.0425	27.1043	-0.349882	0.0364562
P31930	UQCRC1	32.8731	32.9614	32.9449	32.7422	33.5433	33.2897	33.4747	33.607	0.59827	0.000405413
P31937	HIBADH	28.3005	28.5269	28.4614	28.622	28.6012	26.4021	28.3775	28.9376	-0.398078	0.514543
P31939;P31939-2	ATIC	33.9266	33.8622	33.7883	33.8576	33.3766	33.3161	33.4378	33.4582	-0.461527	3.74869e-05
P31942-2;P31942;P31942-3;P31942-4	HNRNPH3	31.4192	31.4171	31.4947	31.3827	31.3669	31.2825	31.4407	31.3942	-0.0573371	0.209312
P31943	HNRNPH1	35.0338	34.7532	34.8812	34.7145	34.9559	35.0735	35.1704	34.8977	0.178699	0.107131
P31946-2;P31946	YWHAB	33.9855	33.795	34.1556	33.9372	33.3211	33.7881	33.7109	33.6039	-0.362349	0.0285581
P31948;P31948-2;P31948-3	STIP1	34.3199	34.4484	34.4987	34.1895	34.0994	34.2471	34.1842	34.1797	-0.186549	0.0487154
P31949	S100A11	33.3693	33.4748	33.4762	33.1794	33.1253	32.8574	32.9076	33.0586	-0.387656	0.00616575
P32019-3;P32019-2;P32019;P32019-4	INPP5B	27.2029	27.8947	27.447	27.9231	27.6682	27.4393	27.7437	27.5081	-0.0271101	0.890857
P32119	PRDX2	33.4662	33.3142	33.4751	33.3563	32.7704	32.6701	32.8779	32.9662	-0.5818	0.000255453
P32121;P32121-3;P32121-5;P32121-2;P32121-4	ARRB2	27.792	27.7027	27.5943	27.594	28.2432	28.205	28.155	28.0762	0.499122	0.000162331
P32189-1;P32189-4;P32189-2;P32189;Q14409	GK;GK3P	30.1919	30.324	30.174	30.3677	30.587	30.5043	30.6513	30.6965	0.345381	0.00161638
P32242;P32243;P32243-2	OTX1;OTX2	26.1366	26.1127	26.2676	25.8846	25.4646	23.8705	23.9657	24.1511	-1.7374	0.00381236
P32321;P32321-2	DCTD	28.858	28.7386	28.5924	27.9989	28.586	28.5491	28.9591	29.2649	0.292777	0.294446
P32322;P32322-2;P32322-3	PYCR1	30.2132	30.4713	30.3092	30.0384	30.3587	30.13	30.3134	30.1122	-0.0294302	0.798372
P32519-2;P32519	ELF1	30.2553	30.6233	30.432	30.3178	30.2741	30.1532	29.9516	29.8215	-0.357003	0.0329604
P32942	ICAM3	22.2687	22.9491	23.5513	25.7771	24.2651	24.7668	24.574	24.3597	0.854868	0.308451
P32969	RPL9	33.5821	33.778	33.7433	33.8466	34.0045	34.0286	33.9048	34.1086	0.274109	0.00786825
P32970;P32970-2	CD70	28.1253	28.5661	28.8187	28.1224	28.8153	28.5665	29.2558	28.5415	0.386651	0.156556
P33121;P33121-3;P33121-2	ACSL1	27.3289	27.9834	27.9786	27.9507	29.0992	29.0234	28.9573	28.9084	1.18665	0.000376562
P33176	KIF5B	32.6571	32.6789	32.7001	32.6456	32.5949	32.6074	32.5435	32.6451	-0.0726979	0.0238449
P33240-2;P33240	CSTF2	30.6426	30.6288	30.4239	30.5326	30.8498	30.8344	30.723	30.6575	0.209179	0.0222466
P33316-2	DUT	33.159	33.1214	33.1174	32.988	32.7207	32.5134	32.618	32.7153	-0.45461	0.000315361
P33897	ABCD1	26.9837	28.001	27.7459	27.7161	28.0879	27.4712	28.0266	27.7314	0.217605	0.436633
P33981-2;P33981	TTK	28.6937	27.7925	28.7253	27.846	23.8203	26.5071	27.2444	25.8552	-2.40761	0.021416
P33991	MCM4	33.8199	33.8532	33.8487	33.6438	33.941	33.9538	33.9605	33.8813	0.142759	0.0357346
P33992	MCM5	33.7567	33.718	33.744	33.5799	33.8869	33.821	33.8552	33.7925	0.139182	0.0224313
P33993;P33993-3	MCM7	33.6258	33.6642	33.6008	33.6118	33.6583	33.7754	33.6633	33.928	0.130621	0.0904587
P34741	SDC2	25.9706	25.5505	26.0442	24.9349	25.2747	22.7147	25.1418	25.6577	-0.927826	0.242949
P34810;P34810-2;P34810-3	CD68	27.2222	25.8125	27.5707	26.513	28.0932	27.9445	28.8653	29.0971	1.72044	0.0118319
P34820;Q7Z5Y6;P34820-2	BMP8B;BMP8A	27.8329	27.8847	28.3234	27.4748	28.3067	26.1498	27.3373	28.2913	-0.357653	0.531711
P34896-2;P34896;P34896-3;P34896-4	SHMT1	29.0618	28.9144	28.8147	29.1668	29.2521	29.392	29.2648	29.271	0.305548	0.011135
P34897-3;P34897;P34897-2	SHMT2	33.5826	33.5806	33.7076	33.6243	34.4982	34.4276	34.3677	34.467	0.816331	1.02665e-06
P34910;P34910-2	EVI2B	26.7008	26.5988	26.8275	27.6424	26.3163	26.3965	26.4987	25.9088	-0.662279	0.0500995
P34913;P34913-3;P34913-2	EPHX2	26.5116	26.2167	26.4489	23.1798	25.8366	25.8826	25.8179	26.1112	0.322788	0.703537
P34932	HSPA4	34.6925	34.7459	34.6029	34.5319	34.4635	34.4666	34.4961	34.4326	-0.1786	0.0109281
P34949;P34949-2	MPI	28.0489	28.5977	28.155	28.0272	26.6761	27.0801	26.0007	26.8953	-1.54415	0.00125559
P35221;P35221-2;P35221-3	CTNNA1	28.6066	29.517	29.1806	29.0737	28.6519	28.3323	28.7771	28.439	-0.544361	0.0433763
P35226	BMI1	29.2086	29.2063	29.1878	28.6769	28.9745	28.9666	28.889	28.8336	-0.153991	0.298488
P35232;P35232-2	PHB	32.7779	32.747	32.8966	32.6634	33.2546	33.3979	33.1823	33.3159	0.516464	0.000240514
P35236;P35236-2;P35236-3	PTPN7	30.654	30.6108	30.7577	30.608	30.7518	30.4296	30.5841	30.5168	-0.0870476	0.299365
P35237	SERPINB6	30.157	29.9631	30.1173	29.7242	29.9902	29.6873	29.9807	29.9431	-0.0900497	0.486708
P35240-4;P35240-6;P35240-5;P35240-8;P35240-3;P35240;P35240-2	NF2	28.932	29.5979	29.1698	28.8713	28.0997	28.0927	28.3905	28.5081	-0.870025	0.00430482
P35241;P35241-5;P35241-4	RDX	29.5329	29.871	29.6043	29.4738	29.6422	29.1439	29.5603	28.9693	-0.291586	0.164589
P35244	RPA3	30.7885	30.8196	30.7557	30.7632	30.4386	30.2037	30.3298	30.1636	-0.497807	0.000241263
P35249;P35249-2	RFC4	30.8215	30.9534	31.0193	30.8131	30.947	31.0014	30.922	30.9641	0.0568164	0.327671
P35250-2;P35250	RFC2	30.125	29.8787	30.0666	30.4121	29.904	29.8709	29.7167	29.939	-0.26294	0.0724659
P35251-2;P35251	RFC1	29.5189	28.8825	28.9355	29.0645	28.5851	28.5382	28.9253	28.3821	-0.492687	0.0369656
P35268	RPL22	32.8468	32.6001	32.5579	32.4319	32.9267	32.9149	32.9723	33.047	0.356036	0.00822985
P35269	GTF2F1	29.7738	29.5251	29.7085	29.5528	29.3113	29.6602	29.3997	29.228	-0.240269	0.0741441
P35270	SPR	30.0016	29.7735	30.1816	30.1774	29.7768	30.0602	29.9204	29.7882	-0.147104	0.255365
P35443	THBS4	25.7001	24.7628	24.8119	24.0523	27.2402	27.0778	27.042	26.5387	2.14289	0.00115943
P35556	FBN2	21.9936	22.7734	22.8913	22.3626	24.2827	24.6356	25.7863	25.5733	2.56427	0.000838258
P35573;P35573-2;P35573-3	AGL	28.6893	28.6915	27.8423	28.2253	28.3442	28.5962	28.4997	28.3822	0.0934765	0.675998
P35579;P35579-2	MYH9	36.7248	36.7548	36.7292	36.7188	36.8859	36.8889	36.9137	36.8852	0.161523	4.64139e-06
P35580;P35580-5;P35580-2;P35580-3;P35580-4	MYH10	25.8973	26.1952	25.3032	25.9756	25.5976	25.6388	25.5457	25.1433	-0.361488	0.154958
P35606-2;P35606	COPB2	32.7621	32.8019	32.7163	32.4557	32.7445	32.9315	32.7991	32.7825	0.13039	0.189111
P35610	SOAT1	28.4003	28.057	28.6581	28.2873	27.4559	27.9859	28.1136	27.3206	-0.631685	0.034144
P35611;P35611-3;P35611-2;P35611-6;P35611-4	ADD1	29.6466	29.6266	29.5101	29.7462	28.9387	29.0036	29.0236	29.1373	-0.606598	7.62793e-05
P35612;P35612-2;P35612-8;P35612-9;P35612-4;P35612-3	ADD2	26.8502	27.0703	26.6722	27.0205	26.8235	26.616	26.5597	26.5901	-0.256	0.0560313
P35613-2;P35613;P35613-4;P35613-3	BSG	31.0943	31.2115	31.2224	31.0121	31.0732	31.2408	31.0668	30.878	-0.0703805	0.461706
P35637-2;P35637	FUS	33.4454	33.8072	33.6168	33.2175	32.5331	33.1411	32.9899	32.9084	-0.628589	0.0130059
P35658-2;P35658-4;P35658;P35658-3;P35658-5	NUP214	31.282	31.4553	31.3819	31.3288	30.9571	30.8319	30.94	31.005	-0.428476	0.000175406
P35659;P35659-2	DEK	31.9833	32.1588	31.8829	31.8331	32.0234	31.5847	32.1123	32.1518	0.00352269	0.981913
P35754	GLRX	28.567	28.5361	28.3919	28.6859	28.0777	27.2343	28.4541	28.1559	-0.564763	0.0801209
P35789-3;P35789-2;P35789	ZNF93	25.4779	25.5558	25.6642	25.0548	26.0329	24.4572	24.1488	24.1411	-0.743162	0.165889
P35813-3;P35813;P35813-2	PPM1A	27.4585	27.5263	28.0413	26.9805	27.2591	27.4184	27.4044	23.2688	-1.16399	0.308521
P35914;P35914-3;P35914-2	HMGCL	28.9158	28.7614	28.485	29.2714	28.9264	29.0912	28.9095	28.8702	0.090936	0.614122
P35998;P35998-2	PSMC2	32.71	32.6283	32.6467	32.666	32.6739	32.5815	32.6403	32.6313	-0.0309809	0.277079
P36222	CHI3L1	30.0087	30.1547	30.0558	29.9615	28.9178	29.1316	29.0499	28.763	-1.07962	2.10918e-05
P36404	ARL2	26.092	25.9921	25.9694	26.7409	27.0102	26.8899	26.2917	26.8625	0.56502	0.0592005
P36405	ARL3	28.1544	28.1265	28.5863	28.2741	27.4869	28.0636	27.5884	27.6596	-0.585724	0.0119211
P36507	MAP2K2	31.0628	30.9577	30.8568	31.194	30.6082	30.8607	30.572	30.4437	-0.396654	0.0128111
P36542;P36542-2	ATP5C1	32.5856	32.2724	32.4585	33.1441	33.6016	33.3973	33.2707	33.2183	0.756821	0.0104344
P36543;P36543-2;P36543-3	ATP6V1E1	31.2495	31.4156	31.4234	31.0793	31.303	31.3907	31.4733	31.2946	0.0734406	0.453433
P36551	CPOX	29.1772	29.6253	29.4406	29.5224	28.1201	28.3687	28.2254	28.028	-1.25584	4.58568e-05
P36578	RPL4	35.0568	35.1103	35.2357	35.004	35.1859	35.2192	35.274	35.2024	0.118689	0.0671996
P36639-4;P36639-3;P36639-2;P36639	NUDT1	29.2278	29.2455	29.2944	29.442	27.5971	28.0186	27.8394	27.9074	-1.46178	7.04381e-06
P36776;P36776-2;P36776-3	LONP1	32.476	32.536	32.5968	32.5635	32.8376	32.7859	32.8512	32.8611	0.290852	7.68155e-05
P36871;P36871-2;P36871-3	PGM1	28.2576	27.8707	27.9445	28.0834	28.2188	27.8893	28.1268	28.0617	0.035082	0.760473
P36873;P36873-2	PPP1CC	29.9825	29.7716	29.9403	29.9843	29.2831	29.33	29.2616	29.1531	-0.662697	4.24746e-05
P36888-2;P36888	FLT3	26.9568	26.6057	26.1255	26.3466	25.075	26.1065	23.9494	23.4947	-1.85225	0.0233627
P36915;P36915-2	GNL1	27.8847	28.1947	27.8879	27.2668	27.6751	27.7854	27.7436	27.7491	-0.0702347	0.732384
P36954	POLR2I	27.8108	28.3596	28.3596	27.9935	26.5657	23.7183	26.8625	25.1815	-2.54886	0.0132711
P36957;P36957-2	DLST	31.4994	31.5719	31.387	31.6743	31.9793	31.9984	31.872	31.9459	0.415743	0.000781676
P36969-2;P36969	GPX4	29.081	29.7752	29.4005	29.5157	29.6583	29.7151	29.7984	29.3498	0.187291	0.323141
P37108	SRP14	32.3742	32.3216	32.3552	32.6497	32.4303	32.3694	32.4537	32.5431	0.0239682	0.784401
P37198	NUP62	30.7466	30.7108	30.6103	30.5753	30.5888	30.5507	30.5374	30.6188	-0.0868362	0.0992497
P37235	HPCAL1	29.66	29.8659	29.6146	29.6794	29.7467	29.8999	29.7295	29.9434	0.124901	0.156841
P37268;P37268-3;P37268-2;P37268-4;P37268-5	FDFT1	30.0426	29.9245	29.9341	30.0744	29.3392	29.4565	29.4462	29.5017	-0.558013	3.53879e-05
P37802;P37802-2	TAGLN2	34.969	35.0875	35.0757	34.9168	34.7768	34.4329	34.5953	34.5053	-0.434655	0.00219928
P37837	TALDO1	34.1729	34.3658	34.2586	34.3597	33.8504	33.9489	33.925	33.9731	-0.364867	0.000465429
P38117;P38117-2	ETFB	32.2088	32.161	32.2647	31.8878	32.4897	31.9224	32.3737	32.4822	0.186422	0.283023
P38159;P38159-2	RBMX	33.8172	33.8356	33.7559	33.7086	32.8316	32.9804	32.8954	32.8812	-0.882189	8.09134e-07
P38398-4;P38398;P38398-7;P38398-8;P38398-6;P38398-5;P38398-3	BRCA1	26.8957	26.8757	26.8277	27.3214	24.8564	26.0518	23.8526	25.2172	-1.98567	0.00551918
P38432	COIL	27.985	28.2211	28.1785	27.5603	27.9428	27.5113	27.8945	27.0173	-0.39471	0.182912
P38606-2;P38606	ATP6V1A	33.1345	33.0118	33.1971	33.0466	33.2145	33.2262	33.0398	32.9535	0.0109935	0.89398
P38646	HSPA9	35.4304	35.5208	35.5018	35.7575	36.187	36.2126	36.1326	36.1261	0.611936	0.000170086
P38919	EIF4A3	33.3768	33.2868	33.3671	33.4586	33.2796	33.5243	33.3929	33.4578	0.0413295	0.535129
P38935	IGHMBP2	25.2716	25.7232	25.2315	25.4154	25.7977	25.1861	25.4432	26.0929	0.219534	0.372687
P39019	RPS19	34.0214	33.9594	34.0256	33.5784	33.2593	33.3088	33.413	33.3684	-0.558803	0.00249868
P39023	RPL3	34.5831	34.2062	34.4522	34.531	34.9468	34.8617	34.6785	34.7144	0.357211	0.0141638
P39656;P39656-3;P39656-2	DDOST	32.3362	32.2417	32.1257	32.6807	32.8439	32.7324	32.8167	32.8729	0.4704	0.00882258
P39687	ANP32A	33.548	33.3672	33.251	33.378	33.3619	33.1661	33.4332	33.028	-0.138744	0.256971
P39748;P39748-2	FEN1	32.5451	32.2777	32.2175	32.5479	32.9238	33.2546	32.9174	32.7648	0.568087	0.00565853
P39880-6;P39880-4;P39880-5;P39880-2;P39880;P39880-3;P39880-9;Q13948-10;Q13948	CUX1	27.1334	27.5065	28.1306	27.9641	27.0486	26.7757	27.2126	26.7628	-0.733703	0.0265678
P40121;P40121-2	CAPG	33.6329	33.4971	33.6617	33.7263	33.2644	33.1375	33.281	33.2037	-0.407857	0.000422297
P40222	TXLNA	30.316	30.6839	30.4081	30.6579	29.9829	29.6374	29.8817	29.7979	-0.691497	0.00104
P40227;P40227-2	CCT6A	34.7768	34.776	34.8202	34.9713	34.7868	34.7168	34.828	34.74	-0.0681381	0.241585
P40306	PSMB10	30.848	30.8749	31.0087	30.6571	30.7297	30.6048	30.7073	30.4656	-0.220297	0.0579904
P40424-2;P40426-2;P40426-5;P40424-3;P40424;P40426;P40425	PBX1;PBX3;PBX2	24.7635	24.437	24.5765	25.1118	25.7512	25.5674	25.0644	24.9248	0.604769	0.0490421
P40429	RPL13A	33.3312	33.7368	33.7214	32.5551	33.6171	33.5777	33.7433	33.5129	0.276611	0.362891
P40616-2;P40616	ARL1	28.6444	28.3699	28.6422	28.6168	29.1581	29.1198	29.014	28.9223	0.485238	0.00126462
P40692;P40692-3	MLH1	27.7777	28.5269	28.0351	27.5222	27.7829	27.5015	27.4408	27.6198	-0.379196	0.146293
P40763;P40763-3;P40763-2	STAT3	31.2456	31.1545	31.1626	31.0491	31.2865	31.2606	31.2239	31.1749	0.0835121	0.12598
P40818;P40818-2	USP8	29.0901	29.4671	29.5728	29.4048	28.9506	28.8855	29.1333	28.7497	-0.453937	0.0133308
P40855;P40855-5	PEX19	28.7662	29.2371	29.8641	28.5661	27.8165	27.3843	27.2558	27.4503	-1.63164	0.0019759
P40925-3;P40925;P40925-2	MDH1	34.1848	34.1934	34.0578	34.171	33.7888	33.6415	33.7201	33.7872	-0.417373	0.000114763
P40926;P40926-2	MDH2	35.2165	35.2404	35.2375	35.4216	35.8943	35.8104	35.7779	35.8143	0.545217	5.39826e-05
P40937-2;P40937	RFC5	30.3262	30.3697	30.2695	30.3063	30.3581	30.1486	30.178	30.4097	-0.04435	0.539171
P40938;P40938-2	RFC3	30.727	30.6032	30.692	30.6304	30.7085	30.4504	30.7897	30.5259	-0.0445111	0.613447
P40939	HADHA	34.1944	34.0977	34.1366	34.0861	34.3695	34.3047	34.2003	34.3637	0.18085	0.00787815
P41091;Q2VIR3;Q2VIR3-2	EIF2S3;EIF2S3L	33.5442	33.4821	33.4039	33.6499	33.525	33.5285	33.5935	33.5233	0.022538	0.694408
P41214;P41214-2	EIF2D	26.0797	26.4694	26.3246	26.1509	22.1971	26.01	25.738	25.7756	-1.32596	0.198407
P41218	MNDA	32.1741	32.2676	32.2048	32.2637	32.3069	32.4111	32.3067	32.3977	0.128056	0.0125543
P41223;P41223-2	BUD31	28.0893	28.7471	28.1218	28.4882	28.9913	28.8677	28.8928	29.2011	0.626646	0.0114758
P41226	UBA7	29.9354	29.9795	29.8213	29.7897	30.0629	30.2303	30.2763	30.2437	0.321816	0.00273531
P41227;P41227-2	NAA10	31.3661	31.1408	31.4239	31.4271	31.3044	31.2373	31.273	31.1737	-0.092359	0.254284
P41236;Q6NXS1	PPP1R2;PPP1R2P3	27.5649	27.9021	27.9077	28.5411	28.2603	27.7117	27.2948	28.1167	-0.133043	0.670867
P41240	CSK	30.7763	31.0264	30.645	30.5533	30.6667	30.8256	30.6871	30.8144	-0.00178226	0.987696
P41250	GARS	33.1229	32.9846	33.0431	32.8611	33.2836	33.2628	33.2147	33.272	0.255356	0.00424388
P41252	IARS	33.8222	33.647	33.7257	33.5893	33.8812	33.8999	33.9034	33.8279	0.182038	0.0143496
P41567;O60739	EIF1;EIF1B	32.153	31.598	31.7204	32.0107	30.4992	30.5376	30.7478	30.9571	-1.1851	0.000379872
P41743	PRKCI	26.2371	26.3276	25.8203	25.8817	25.5558	25.5976	25.5393	25.327	-0.561773	0.00707842
P42025	ACTR1B	26.7961	26.6486	26.6747	26.8564	26.8167	26.7354	26.7577	26.5805	-0.0213555	0.77231
P42126-2;P42126	ECI1	30.2969	30.5051	30.6653	30.6431	31.3824	31.338	31.2861	31.0153	0.727836	0.000840604
P42166	TMPO	32.8937	33.0217	33.0379	32.781	32.7643	32.7696	32.7013	32.8343	-0.166221	0.0455143
P42167;P42167-2;P42167-3	TMPO	31.3982	31.1705	31.9633	30.733	30.7182	31.1571	31.1339	30.9173	-0.334587	0.271045
P42224;P42224-2	STAT1	31.9021	31.6826	31.6249	31.6957	32.242	32.2992	32.4824	32.3817	0.624988	0.000232026
P42226;P42226-3;P42226-2	STAT6	29.9347	29.717	29.848	29.8754	29.3378	29.4433	29.5677	29.4632	-0.390753	0.0010192
P42285	SKIV2L2	32.1692	32.0403	32.0828	32.0765	31.8077	31.5873	31.8967	31.7356	-0.335411	0.00321963
P42331-6;P42331-4;P42331-2;P42331-5;P42331-3;P42331	ARHGAP25	25.3111	25.9985	25.5117	25.5607	26.0209	25.7269	25.324	25.4994	0.0473223	0.828332
P42338	PIK3CB	27.6535	27.4969	27.7159	27.8752	27.8785	27.6488	27.3134	27.7675	-0.0333125	0.826102
P42345	MTOR	29.8118	29.7457	29.5466	29.6564	29.8432	30.0222	29.8119	30.1274	0.26103	0.0325563
P42356	PI4KA	28.3656	28.2163	27.8788	26.9968	27.8149	27.5437	27.597	28.1912	-0.0776506	0.826946
P42566;P42566-2	EPS15	29.3126	29.3051	29.1434	29.5003	29.3651	29.3493	28.9589	29.0251	-0.140732	0.316974
P42574	CASP3	28.8059	29.2323	29.222	29.331	28.0546	28.1048	26.4839	28.0119	-1.48401	0.0111808
P42575;P42575-2	CASP2	28.1937	28.5115	27.9883	27.9517	25.2705	24.5079	25.4347	25.191	-3.06028	1.46567e-05
P42694;P42694-2	HELZ	27.0165	27.892	28.7682	26.6966	25.2143	25.7532	24.8705	26.9441	-1.8978	0.0267533
P42695	NCAPD3	29.6339	29.624	29.5981	29.1715	29.1536	29.2622	29.061	29.4164	-0.283588	0.0814511
P42696;P42696-2	RBM34	28.8664	28.8734	29.0523	28.8885	27.9268	28.0447	27.9026	28.6786	-0.781981	0.00595852
P42704	LRPPRC	35.0773	35.0039	35.1106	34.9944	35.1271	35.2102	35.0975	35.1754	0.106018	0.0308388
P42765	ACAA2	29.5795	29.7454	30.1226	29.9131	30.8396	30.5344	30.5999	30.7191	0.833094	0.000809811
P42766	RPL35	32.9558	32.7439	32.6544	33.08	33.0053	33.1091	33.3334	33.0917	0.276362	0.0604375
P42768	WAS	30.1966	30.535	30.3656	29.9131	29.5542	29.5222	29.3507	29.7389	-0.711064	0.00369315
P42773	CDKN2C	29.1746	28.8123	28.7834	29.7175	28.8633	28.8113	28.8028	29.0008	-0.252397	0.299519
P42785;P42785-2	PRCP	26.0375	26.5632	26.2485	26.9444	27.7362	27.6389	27.333	28.0274	1.23549	0.0022984
P42858	HTT	27.664	27.6337	27.4557	28.1767	28.2127	27.9037	27.8178	26.996	3.43481e-05	0.999913
P42898;P42898-2	MTHFR	25.3241	25.4957	25.372	24.7408	24.6471	25.0501	24.7908	25.464	-0.245135	0.356931
P43007;P43007-2	SLC1A4	28.1651	27.639	27.8055	26.6116	27.7739	28.3807	27.8378	28.199	0.492532	0.22413
P43034	PAFAH1B1	31.4921	31.6909	31.6312	31.6257	31.1151	31.1055	31.0462	31.2455	-0.48191	0.000187687
P43155;P43155-2;P43155-3	CRAT	28.1576	28.3231	28.0108	27.6031	28.8066	28.6763	28.3498	28.6327	0.592704	0.017163
P43243	MATR3	34.41	34.4267	34.2534	34.5892	34.3888	34.6701	34.5139	34.4011	0.0736165	0.466516
P43246;P43246-2	MSH2	31.3148	31.2112	31.0956	31.3617	30.9203	30.9664	30.87	31.169	-0.264411	0.0241602
P43304;P43304-2	GPD2	31.9082	31.808	31.5949	31.8458	32.6121	32.7061	32.5123	32.5219	0.798882	6.58683e-05
P43307;P43307-2	SSR1	30.2477	30.0864	30.6101	30.0935	29.8975	30.0509	30.1052	30.106	-0.219506	0.147819
P43378	PTPN9	26.7217	26.7095	27.17	26.3113	27.2963	27.0433	27.7369	26.6583	0.455575	0.162696
P43405;P43405-2	SYK	31.6975	31.8369	31.7553	31.6015	31.7825	31.804	31.7032	31.8065	0.0512605	0.38829
P43487-2;P43487	RANBP1	32.4857	32.8539	32.8292	32.5952	32.5672	32.6609	32.8079	32.5796	-0.0370952	0.737365
P43490	NAMPT	29.9889	30.2919	30.0666	30.3982	29.9389	29.7509	30.0618	29.9317	-0.265563	0.0602001
P43686;P43686-2	PSMC4	32.7069	32.865	32.977	32.6815	32.2282	32.1162	32.1986	32.4147	-0.568169	0.000920882
P43897;P43897-2	TSFM	29.9727	30.0624	30.0198	29.9963	30.6474	30.53	30.5777	30.5068	0.55266	5.19249e-06
P45877	PPIC	27.5992	27.9412	27.9081	28.1729	27.0057	27.1081	27.0161	27.2538	-0.809446	0.000828471
P45880;P45880-2;P45880-1	VDAC2	33.2213	33.0887	33.2308	32.9615	34.0894	33.774	34.0035	33.8324	0.799278	0.000173349
P45954;P45954-2	ACADSB	28.5741	28.0901	27.9976	28.1087	28.866	28.4613	28.2131	28.4423	0.303047	0.157252
P45973	CBX5	32.3544	31.7999	32.0387	31.5393	31.8631	32.053	31.8742	31.8819	-0.015031	0.935929
P45974-2;P45974	USP5	31.6894	31.7622	31.7052	31.6585	31.2188	31.3875	31.1722	31.0787	-0.48953	0.000369723
P45984-2;P45984;P45984-3;P45984-4	MAPK9	28.2422	28.4707	27.9569	27.8751	27.7982	27.8388	28.1417	27.688	-0.269545	0.158589
P45985;P45985-2	MAP2K4	27.6764	27.4751	27.7009	27.612	27.7701	27.8894	27.7001	27.6569	0.137977	0.102527
P46013;P46013-2	MKI67	33.1069	33.3038	33.3482	33.3054	32.4251	32.4107	32.3646	32.3291	-0.883661	5.22606e-06
P46060	RANGAP1	32.38	32.5544	32.4132	32.4751	32.2122	32.1112	32.2345	32.1846	-0.270021	0.00118372
P46063	RECQL	29.5992	29.346	29.5119	29.6478	29.5144	29.887	29.6775	29.6819	0.163958	0.155987
P46087;P46087-4;P46087-2;P46087-3	NOP2	31.8767	31.813	31.9735	31.8091	31.9363	31.9332	31.8988	31.9832	0.0697968	0.148718
P46100-2;P46100-5;P46100-3;P46100-4;P46100	ATRX	27.1721	27.098	27.0087	27.5328	27.6908	27.4374	27.3733	27.7708	0.365158	0.0507627
P46108;P46108-2	CRK	28.5757	28.8817	28.848	28.8402	28.0275	28.4076	28.1613	28.052	-0.624309	0.00141816
P46109	CRKL	31.0894	30.9372	30.9736	30.9	30.4249	30.4832	30.5933	30.5441	-0.463671	0.000150823
P46379-2;P46379;P46379-3;P46379-5;P46379-4	BAG6	30.8738	30.7354	30.5403	31.072	30.2982	30.3196	30.1576	30.4211	-0.506216	0.00662503
P46459;P46459-2	NSF	33.2402	33.4433	33.3915	32.9796	33.4087	33.3465	33.3741	33.305	0.0949273	0.406326
P46531	NOTCH1	25.4424	25.1093	24.9218	24.9001	25.1859	25.3649	25.2889	25.1897	0.163939	0.262596
P46736-2;P46736;P46736-3;P46736-5;P46736-4	BRCC3	30.6189	30.5823	30.8472	30.512	30.1049	30.4229	30.2311	30.2666	-0.383706	0.00773488
P46776	RPL27A	33.1468	33.5244	33.6484	33.3348	33.1817	33.4537	33.1863	33.2964	-0.134093	0.331804
P46777	RPL5	34.1642	34.1589	33.9662	33.7397	34.2883	34.3411	34.3298	34.3459	0.319033	0.0197671
P46778	RPL21	32.8876	33.1422	33.1934	32.6899	32.6297	32.8986	32.5827	33.0339	-0.192064	0.273307
P46779;P46779-2;P46779-3;P46779-4;P46779-5	RPL28	32.1418	32.503	32.2483	32.1334	33.3749	33.4576	33.4054	33.5967	1.20202	1.91936e-05
P46781	RPS9	34.5973	34.7578	34.6667	34.801	34.8188	34.8948	34.7908	34.9282	0.152454	0.0341729
P46782	RPS5	34.0549	34.1615	34.0955	34.1695	34.372	34.3984	34.5265	34.4715	0.321787	0.000356847
P46783	RPS10	32.9562	33.1466	33.3023	32.863	33.6684	33.4604	33.7072	33.7305	0.574606	0.00256408
P46926;P46926-2	GNPDA1	29.3904	29.4717	29.5281	28.7826	28.7449	28.9648	29.4886	28.9829	-0.247899	0.329267
P46939;P46939-2	UTRN	29.2186	29.3965	29.4324	29.1373	29.1766	29.2132	29.1462	29.5483	-0.0251368	0.837177
P46940	IQGAP1	34.9844	34.9687	34.9807	34.8888	34.8015	34.7692	34.832	34.8297	-0.147554	0.00153572
P46976;P46976-2;P46976-3	GYG1	28.467	29.0759	28.545	29.0793	29.1994	29.2501	29.4196	29.4967	0.549674	0.0223667
P46977;P46977-2	STT3A	30.7036	30.9095	31.2099	30.647	30.5556	30.4225	30.8538	30.6065	-0.257911	0.149349
P47712	PLA2G4A	28.0724	27.6301	28.0728	28.3064	28.618	28.7366	28.6558	28.6797	0.652115	0.00391152
P47755	CAPZA2	30.2339	30.5532	30.3237	30.5989	29.8201	29.813	29.8248	29.6092	-0.660648	0.000668142
P47756-2;P47756	CAPZB	34.1158	34.1252	34.1156	34.0709	33.963	33.8848	33.9832	33.9628	-0.158434	0.000713987
P47897;P47897-2	QARS	33.2111	33.1879	33.1652	33.1929	33.1163	33.1061	33.2085	33.1403	-0.0464373	0.111446
P47914	RPL29	33.0871	33.0684	32.6884	32.9647	32.9755	32.871	33.193	33.1961	0.106753	0.417559
P47974	ZFP36L2	27.518	27.5951	27.7025	27.4589	27.1343	27.0739	27.5597	27.4943	-0.253079	0.108228
P47985;P0C7P4	UQCRFS1;UQCRFS1P1	31.7424	31.9042	31.7516	31.975	32.4277	32.3415	32.3341	32.3657	0.523933	0.000140312
P48047	ATP5O	33.1447	33.1615	33.113	33.107	33.5592	33.3118	33.513	33.483	0.335221	0.000933845
P48059;P48059-4;P48059-2;P48059-5;P48059-3	LIMS1	29.6697	29.4154	29.5066	29.2415	29.2091	29.0493	29.0776	29.1892	-0.326972	0.015574
P48147	PREP	31.5818	31.7026	31.5132	31.3538	31.7635	31.8194	31.8017	31.8149	0.262034	0.0121066
P48163;P48163-2	ME1	28.9149	28.9935	29.127	29.2055	28.7272	28.862	28.8201	28.891	-0.235122	0.0195787
P48200	IREB2	26.8623	26.8515	27.1179	26.0082	26.8968	25.2367	26.1642	27.2394	-0.325741	0.542837
P48382;P48382-2	RFX5	27.1952	25.6808	25.9096	26.7138	30.2125	26.5345	25.3178	26.7212	0.821625	0.486985
P48426;P48426-2	PIP4K2A	29.8955	29.2881	29.4563	29.5877	28.7843	29.2664	29.237	29.452	-0.372004	0.0998055
P48444;P48444-2	ARCN1	32.904	32.9376	32.891	32.9213	32.5813	32.644	32.6652	32.5819	-0.295418	1.66195e-05
P48449;P48449-3;P48449-2	LSS	29.1538	28.7438	28.8774	29.2459	29.3749	29.3654	29.2134	29.236	0.292223	0.0573453
P48454-2;P48454;P48454-3	PPP3CC	24.2427	24.1988	24.3619	24.0938	24.4403	25.0847	23.1405	25.2437	0.25303	0.618049
P48506	GCLC	28.3405	27.8031	27.6694	27.9583	27.7264	26.8164	27.6024	27.5997	-0.506585	0.093344
P48507;P48507-2	GCLM	29.9141	30.3808	30.1971	30.0249	30.1009	29.9791	30.032	30.0938	-0.0777761	0.490898
P48553-2;P48553	TRAPPC10	24.5481	24.7054	25.1853	24.6644	24.2539	24.4358	25.1025	24.4858	-0.206277	0.408018
P48556	PSMD8	31.5291	31.6504	31.7413	31.6415	31.5767	31.5352	31.5676	31.6264	-0.0641066	0.224928
P48595	SERPINB10	30.0849	30.0697	30.2552	30.2196	29.1524	29.9466	29.621	29.9212	-0.497043	0.0402412
P48634;P48634-3;P48634-2;P48634-4	PRRC2A	31.1735	31.3773	31.2681	31.2801	31.2808	31.3853	31.1661	31.2736	0.00170619	0.978649
P48637;P48637-2	GSS	30.6417	30.6452	30.4864	30.7481	30.4295	30.2775	30.5378	30.5349	-0.185416	0.0634651
P48643;P48643-2	CCT5	35.2749	35.2423	35.2376	35.2283	34.9871	34.9863	35.0906	35.0208	-0.224584	0.000147881
P48651-3;P48651-2;P48651	PTDSS1	26.3458	25.2239	25.9232	23.8321	26.0119	26.0627	26.4126	26.5437	0.926496	0.152692
P48723	HSPA13	27.7383	27.8229	27.7878	27.8538	27.9999	27.7419	27.8073	28.0574	0.10097	0.250691
P48729;P48729-3;P48729-2	CSNK1A1	30.2353	30.1037	29.9701	29.5258	29.2228	29.3392	29.2495	29.0166	-0.751725	0.00428273
P48730-2;P48730	CSNK1D	28.6662	27.9021	28.0938	28.1734	26.9974	27.3378	26.3936	27.1252	-1.24536	0.00302096
P48735;P48735-2	IDH2	34.2591	34.3929	34.2467	34.1335	34.7584	34.7785	34.646	34.6503	0.450261	0.00039773
P48736	PIK3CG	26.2206	26.3604	26.5958	26.5895	26.6349	26.4421	26.1724	26.6171	0.0250728	0.864901
P48739;P48739-2;P48739-3	PITPNB	30.4759	30.7109	30.4986	30.3237	30.5342	30.6402	30.5001	30.4615	0.0317496	0.731835
P48960;P48960-2;P48960-3	CD97	28.87	29.0453	28.7631	28.5515	28.459	28.389	28.7009	28.5356	-0.286314	0.0589399
P49005	POLD2	30.3147	30.195	30.1515	29.9943	29.8204	29.9127	29.7435	29.7805	-0.349596	0.00359108
P49006	MARCKSL1	27.7157	27.3562	27.6176	27.7155	27.6805	27.3112	27.7667	27.6665	0.00497417	0.971117
P49023-2;P49023;P49023-3;P49023-4	PXN	26.8085	27.4423	27.2837	25.5284	26.2589	27.2447	26.3454	26.3672	-0.211635	0.681939
P49137;P49137-2	MAPKAPK2	27.7885	28.093	27.4519	27.7905	27.0342	27.2996	27.188	27.3607	-0.560354	0.00947063
P49189;P49189-3;P49189-2	ALDH9A1	32.51	32.6461	32.5657	32.4621	32.2521	32.1831	32.2503	32.3856	-0.278197	0.00300445
P49207	RPL34	31.3182	31.7373	31.6756	30.7105	32.772	32.5306	32.8228	33.1419	1.4564	0.00157871
P49247	RPIA	27.599	27.7195	28.0633	27.6786	28.1152	27.8005	28.2992	28.2125	0.34171	0.0623006
P49257	LMAN1	31.2184	31.2204	31.0648	31.27	31.6783	31.7951	31.6079	31.6947	0.500577	0.000145305
P49321;P49321-3;P49321-4;P49321-2	NASP	34.3336	34.2965	34.2531	34.3757	33.8126	33.9797	33.9753	33.8642	-0.406781	0.000166889
P49327	FASN	36.053	36.106	36.033	35.9765	36.1292	36.1427	36.1673	36.0405	0.077813	0.0894792
P49354;P49354-2	FNTA	29.3044	29.1505	29.4088	29.4254	28.9058	28.9049	28.9319	29.1971	-0.33734	0.0120918
P49356;P49356-2	FNTB	27.6341	27.5456	27.9576	27.9823	27.6794	27.9966	27.5904	28.0494	0.0490206	0.768768
P49366;P49366-2;P49366-3	DHPS	28.4333	29.6006	29.1681	28.5742	28.7091	28.9174	28.4984	28.5293	-0.28049	0.366674
P49368;P49368-2	CCT3	35.1745	35.0738	34.9574	35.0013	35.0931	35.1466	35.0778	35.1262	0.0591944	0.280651
P49406	MRPL19	28.8076	29.266	29.306	28.9964	28.7888	28.8775	28.8269	29.0212	-0.215394	0.143857
P49407-2;P49407	ARRB1	30.5555	30.6352	30.4847	30.628	29.9261	30.1015	30.0585	30.2398	-0.494401	0.000531389
P49411	TUFM	34.4995	34.1373	34.4443	34.5001	34.2086	34.2601	34.3837	34.482	-0.0616842	0.583861
P49427	CDC34	26.931	27.0487	26.9267	26.5702	26.0956	26.2489	26.5184	26.3406	-0.568278	0.00585755
P49448	GLUD2	23.6953	24.7703	25.339	24.9404	25.3938	25.9101	25.6099	25.7322	0.97526	0.0378424
P49454	CENPF	25.8368	26.106	25.7266	25.6083	25.5309	24.5258	23.9245	24.2472	-1.26234	0.013179
P49458;P49458-2	SRP9	31.9698	32.3082	32.1023	31.5209	32.3511	31.9925	32.2462	32.2188	0.226818	0.261463
P49459;P49459-3	UBE2A	28.4758	28.0218	27.6717	27.7384	27.4719	27.2831	27.6954	27.2982	-0.539774	0.0399312
P49585	PCYT1A	30.8594	30.7039	30.5291	30.8019	30.9348	30.4364	30.7898	30.8318	0.0246462	0.856156
P49588	AARS	33.1552	33.4812	33.3358	33.0447	33.3103	33.2972	33.3802	33.2338	0.0511355	0.6311
P49589-3;P49589;P49589-2	CARS	30.6272	31.0167	30.9448	30.7138	30.5378	30.8215	30.8287	30.7182	-0.0990956	0.420579
P49590-2;P49590	HARS2	28.4749	28.3538	28.2917	28.6885	28.3667	28.2707	28.1975	28.7677	-0.05159	0.749532
P49591	SARS	33.0438	32.8794	32.7648	32.8286	33.1662	33.0487	33.1194	32.9506	0.19208	0.0446691
P49593;P49593-2	PPM1F	29.2795	29.1397	29.1429	29.0222	29.2855	29.7602	29.3374	29.7751	0.393488	0.0325891
P49642	PRIM1	30.0431	29.8633	29.7538	29.7156	28.9829	29.067	28.8407	28.0113	-1.11851	0.00450457
P49643	PRIM2	29.5321	29.5358	29.9001	29.7554	29.0018	29.1293	29.2261	29.0677	-0.574603	0.00131821
P49662-2;P49662;P49662-4	CASP4	28.8499	28.5565	29.0678	28.7975	28.3416	27.8758	28.4772	27.9107	-0.666588	0.0111897
P49711;P49711-2	CTCF	30.2333	30.2854	30.2574	30.1782	30.5971	30.8454	30.6836	30.5855	0.439311	0.000476424
P49715;P49715-2;P49715-4	CEBPA	29.9086	30.0162	30.0557	29.5006	28.4043	29.0092	28.7996	28.3179	-1.23752	0.000985606
P49716	CEBPD	26.8736	26.9277	26.5905	26.8	26.227	26.2141	26.2839	23.1117	-1.33878	0.139461
P49720	PSMB3	32.3625	32.2414	32.3079	31.8696	32.4515	32.2523	32.4356	32.4501	0.202037	0.147288
P49721	PSMB2	32.4899	32.4996	32.3127	32.3444	32.2288	31.8491	32.4123	32.2082	-0.237056	0.112038
P49736	MCM2	33.7885	33.5412	33.6499	33.464	33.5837	33.4721	33.6272	33.6476	-0.028238	0.737991
P49748-3;P49748;P49748-2	ACADVL	32.5492	32.8223	32.8038	32.6483	32.9835	32.9553	32.9222	32.9453	0.245732	0.0100889
P49750;P49750-1;P49750-3	YLPM1	30.1102	29.8963	29.9005	30.1587	29.5562	29.7427	29.7097	29.8131	-0.311008	0.0120907
P49754;P49754-3;P49754-2	VPS41	26.7572	26.869	26.6865	26.813	25.7441	26.192	26.8284	26.887	-0.368525	0.229721
P49755	TMED10	31.2235	31.2883	31.6088	31.1467	32.0242	31.6796	32.2778	32.2431	0.739346	0.00495442
P49756	RBM25	32.27	32.2534	32.4314	32.118	32.0314	31.9919	32.1189	31.9985	-0.233033	0.0163195
P49757-4;P49757-2;P49757-3;P49757;P49757-8;P49757-7;P49757-6;P49757-5;P49757-9	NUMB	26.1833	27.1754	27.3212	26.5434	25.7086	25.9689	26.5045	25.8211	-0.805048	0.0456821
P49761;P49761-1;P49761-3	CLK3	27.2425	27.8885	27.3818	27.4548	28.0945	28.0832	27.8059	28.1442	0.540045	0.0145397
P49768-2;P49768;P49768-3;P49768-5;P49768-6;P49768-7	PSEN1	26.8555	26.6768	27.4133	26.0151	25.0929	24.422	26.4987	25.9287	-1.25458	0.0593246
P49770	EIF2B2	30.1761	29.9324	29.7881	30.0664	30.0072	29.8918	29.6183	30.1231	-0.0806366	0.577265
P49773	HINT1	33.3511	33.0642	33.1551	33.3135	32.8574	32.6663	32.8258	32.6564	-0.469544	0.00151468
P49790;P49790-3;P49790-2	NUP153	29.7178	29.9005	29.6379	29.7864	29.9307	29.68	29.9915	29.7341	0.0734046	0.46243
P49792	RANBP2	32.4203	32.5264	32.4173	32.4571	32.469	32.4701	32.4589	32.4884	0.0163016	0.555187
P49795	RGS19	25.2584	25.4363	25.912	24.5064	25.4811	25.6956	26.1191	25.5133	0.424044	0.242016
P49815-7;P49815-6;P49815-5;P49815-3;P49815-2;P49815-4;P49815	TSC2	26.2118	25.4675	26.0023	25.6947	25.7389	25.4262	24.0087	24.2838	-0.97967	0.0743249
P49821-2;P49821	NDUFV1	30.4028	30.3449	30.2234	30.3735	30.8463	30.8446	30.6146	30.6081	0.392214	0.0024209
P49840	GSK3A	28.577	28.6067	28.6839	28.1255	27.9805	28.2247	28.2801	28.1308	-0.34427	0.0518719
P49841;P49841-2	GSK3B	27.2227	27.0674	27.4398	27.4277	27.2502	26.9119	26.6934	26.6002	-0.425515	0.0460715
P49848-4;P49848;P49848-3;P49848-2	TAF6	26.742	26.9448	26.9226	26.6625	26.5589	26.2614	26.6804	26.7182	-0.26325	0.0786079
P49902;P49902-2	NT5C2	29.0454	29.2201	29.1144	29.2845	28.7613	28.7112	28.6805	28.5256	-0.496454	0.000520536
P49903;P49903-2;P49903-4;P49903-3	SEPHS1	29.4165	29.2937	29.3406	28.7059	29.1502	28.5629	28.9626	28.9142	-0.291725	0.202665
P49915;P49915-2	GMPS	33.2864	33.2271	33.2522	33.3092	32.9296	32.865	32.8889	32.8853	-0.376514	3.01974e-06
P49916;P49916-3;P49916-2;P49916-4	LIG3	29.1078	29.25	28.9308	29.5936	29.3873	29.1486	28.9289	29.0889	-0.0821195	0.645402
P49917	LIG4	26.1978	26.2241	25.9727	26.2757	25.8025	26.347	26.0512	26.0204	-0.112314	0.422151
P49959-3;P49959;P49959-2	MRE11A	29.555	29.3738	29.601	29.8564	29.3883	29.7499	29.484	29.5811	-0.0457379	0.728938
P50135	HNMT	29.7962	29.2632	29.0987	29.7085	29.1689	29.4454	29.3102	29.3328	-0.152333	0.426302
P50148;P29992	GNAQ;GNA11	28.8382	29.2376	29.1918	29.2227	29.2258	29.1285	29.1305	29.4625	0.114278	0.390472
P50151;Q9H1X3-3	GNG10	29.3493	29.7697	30.0363	29.1221	29.0826	28.7944	29.0547	29.104	-0.560431	0.0421572
P50213;P50213-2	IDH3A	31.1849	31.2083	31.3025	31.0444	32.1046	32.2639	32.0286	32.0339	0.922719	1.96918e-05
P50225;P50226;P50225-2	SULT1A1;SULT1A2	31.8834	31.5521	31.718	31.8743	31.1664	31.0861	31.2578	31.3277	-0.547401	0.00114387
P50238	CRIP1	31.5572	31.6862	31.4718	30.9213	32.3109	32.4298	32.5009	32.5135	1.02964	0.00106089
P50336	PPOX	26.386	26.253	26.6733	26.6328	26.2741	26.6656	26.6148	26.6608	0.0675505	0.640637
P50395;P50395-2	GDI2	34.789	34.5325	34.7616	34.8823	34.1987	34.1441	34.2963	34.3782	-0.487017	0.00170356
P50416;P50416-2	CPT1A	30.0314	29.9031	30.3183	30.2661	30.4554	30.3192	30.3468	30.2802	0.220659	0.0801413
P50440;P50440-2;P50440-3	GATM	27.6195	27.4936	27.1768	26.6327	28.2915	27.9276	27.9671	27.6177	0.720356	0.0322069
P50452;P50452-2	SERPINB8	32.6947	32.5158	32.4693	32.4554	32.0454	32.2847	32.1842	32.1546	-0.366587	0.00255637
P50454	SERPINH1	32.2084	32.1572	32.496	32.2028	32.7355	32.163	32.5531	32.4498	0.209225	0.192689
P50479;P50479-2	PDLIM4	27.1439	27.5685	27.6523	26.7712	27.2982	27.559	27.3468	26.1372	-0.198677	0.620151
P50502;Q8NFI4;Q8IZP2	ST13;ST13P5;ST13P4	33.0382	32.9359	32.6844	33.0441	32.6506	32.9209	32.7566	32.7019	-0.168171	0.152157
P50552	VASP	31.4084	31.327	31.3855	31.489	31.6953	31.7817	31.7442	31.8383	0.362423	0.000199219
P50570-5;P50570;P50570-2;P50570-4;P50570-3	DNM2	32.6302	32.6516	32.6063	32.5434	32.1898	32.36	32.3052	32.3373	-0.30981	0.00043365
P50579;P50579-2;P50579-3	METAP2	30.4929	30.7605	30.6474	30.706	30.0411	30.5442	30.1454	30.5534	-0.330651	0.0630515
P50583	NUDT2	28.9919	29.0545	29.2875	29.1363	28.8819	28.8718	28.9967	28.9082	-0.202898	0.0272894
P50613	CDK7	26.6438	27.8425	27.9558	26.8572	25.0772	22.8736	23.1106	24.2895	-3.48709	0.00130123
P50748	KNTC1	27.5627	28.4968	27.461	28.506	27.0352	27.0718	26.884	26.7492	-1.07157	0.0110713
P50749	RASSF2	28.246	28.2339	28.2243	28.4254	27.2267	26.3366	27.0617	27.1328	-1.34296	0.000676589
P50750;P50750-2	CDK9	28.062	28.21	27.8362	27.9502	27.7397	27.6933	27.9032	27.6504	-0.267962	0.0328335
P50851-2;P50851	LRBA	26.8986	27.4394	26.9847	27.371	27.0001	26.887	27.0701	26.6623	-0.268518	0.149293
P50897;P50897-2	PPT1	34.1061	34.1469	34.0796	33.3063	31.8447	32.5702	32.1446	31.9277	-1.78792	0.000454867
P50914	RPL14	33.6227	33.5088	33.6173	33.4053	33.7261	33.8221	34.0952	33.7496	0.309744	0.0205837
P50990;P50990-2;P50990-3	CCT8	35.3086	35.3574	35.2055	35.435	35.1622	35.2821	35.2214	35.1455	-0.123839	0.0735293
P50991;P50991-2	CCT4	34.9225	34.8154	34.8638	34.8375	34.5282	34.7264	34.6192	34.7029	-0.215611	0.00530809
P50995-2;P50995	ANXA11	32.329	32.282	32.2813	32.0489	32.0574	31.7827	31.8309	31.8828	-0.34686	0.00723665
P51003;P51003-2	PAPOLA	30.5301	30.5238	30.6085	30.5234	30.2235	30.2301	30.2804	30.1029	-0.33722	0.00022696
P51114;P51114-2;P51114-3	FXR1	31.4526	31.4353	31.5625	31.1482	31.1041	31.2234	31.1711	31.0943	-0.251414	0.036072
P51116	FXR2	29.1101	29.3658	29.3142	28.9675	28.4595	28.9127	28.9106	28.5655	-0.477376	0.0186117
P51148;P51148-2	RAB5C	31.6838	31.2892	31.8147	31.5445	32.3061	32.4463	32.3151	32.3542	0.772376	0.00057781
P51149	RAB7A	32.3964	32.4769	33.2199	32.4201	32.5555	32.5232	32.6996	32.645	-0.0224971	0.914959
P51151;Q9NP90	RAB9A;RAB9B	26.7256	26.6085	27.6046	26.4303	26.5345	25.8725	26.0569	26.1274	-0.694422	0.057513
P51153	RAB13	27.9722	28.3667	28.0783	27.0256	29.2573	28.775	29.057	28.6602	1.07668	0.0152524
P51159;P51159-2	RAB27A	30.2391	29.6247	30.3848	30.1576	30.6436	30.6612	30.602	30.6845	0.546243	0.0168742
P51397	DAP	29.0804	28.9067	28.8014	28.4983	28.463	28.8248	29.1241	28.3357	-0.134767	0.55663
P51398-2;P51398-3;P51398	DAP3	29.6379	29.1705	29.1535	29.7145	29.4673	29.4559	29.6027	29.5505	0.0999876	0.53849
P51452	DUSP3	30.1721	30.1202	30.1842	30.4185	29.2787	29.2549	29.5321	29.027	-0.950553	0.000243852
P51531-2;P51531	SMARCA2	29.9067	29.8976	29.9559	30.0358	29.4739	29.5334	29.4942	29.5537	-0.435187	2.09339e-05
P51532-5;P51532-2;P51532-3;P51532-4;P51532	SMARCA4	31.2534	31.3107	31.1888	31.2855	31.4326	31.1696	31.336	31.2677	0.0418458	0.520915
P51553;P51553-2	IDH3G	30.4716	30.0478	30.2494	30.2533	30.2239	30.3434	30.1827	30.3737	0.0253948	0.804236
P51570;P51570-2	GALK1	32.0661	31.9773	31.773	31.9173	31.8888	31.7525	31.9854	31.6306	-0.119111	0.274806
P51571	SSR4	31.3167	30.5955	30.5095	30.383	31.6149	31.7768	31.6844	31.3328	0.901075	0.00791211
P51572;P51572-2	BCAP31	31.408	31.5742	31.8751	30.9363	30.2854	30.19	30.4444	30.3077	-1.14151	0.00135379
P51580	TPMT	29.0573	29.3452	29.21	29.4258	28.5136	28.8165	29.0172	28.4859	-0.551289	0.0106303
P51608;P51608-2	MECP2	27.2959	27.7264	26.8307	27.9324	27.2729	27.2322	27.6415	27.1955	-0.110803	0.690657
P51610-4	HCFC1	32.3913	32.4441	32.3849	32.365	31.9686	32.0275	32.0164	32.0101	-0.39065	1.65858e-06
P51617-4;P51617-2;P51617-3;P51617	IRAK1	26.6122	26.7634	26.5567	26.3047	26.8141	26.5751	26.9654	26.0068	0.0310853	0.89739
P51648-2;P51648	ALDH3A2	28.8812	28.7798	29.0123	28.716	28.8819	27.8498	28.6684	28.5956	-0.348391	0.186882
P51649;P51649-2	ALDH5A1	28.3633	28.509	28.188	28.1746	29.4509	29.1123	29.4566	29.304	1.02224	0.000104423
P51659;P51659-3;P51659-2	HSD17B4	33.057	33.1694	33.0608	33.2141	33.7652	33.6723	33.7053	33.673	0.578625	1.37144e-05
P51665	PSMD7	31.85	32.1364	32.0597	32.146	32.2532	32.1106	32.398	32.2718	0.210364	0.0590946
P51692;P42229;P42229-2	STAT5B;STAT5A	27.4551	27.7654	27.853	28.1064	27.579	28.2492	27.1138	28.3193	0.020359	0.950902
P51784	USP11	26.6373	26.4242	26.5658	26.4117	26.27	26.5956	26.9321	26.1613	-0.019995	0.916306
P51798-2;P51798	CLCN7	27.1756	26.837	27.3753	26.7927	26.3958	26.9197	26.8837	26.3677	-0.403412	0.096666
P51809;P51809-3;P51809-2	VAMP7	29.3463	28.6868	28.7656	28.947	28.4934	28.6798	28.8392	28.8018	-0.232854	0.211275
P51812	RPS6KA3	29.3769	29.2834	29.4263	29.3758	29.317	29.4808	29.4642	29.2189	0.00464213	0.948708
P51825;P51825-3;P51825-2	AFF1	25.0052	24.9503	24.865	25.2234	25.1252	22.6957	24.3686	25.3906	-0.615943	0.352469
P51858;P51858-2;P51858-3	HDGF	33.3744	33.2843	33.4706	33.1722	32.9186	32.9503	32.9821	32.938	-0.378104	0.00113901
P51946	CCNH	23.3429	25.4316	24.8607	24.0589	26.5884	26.0051	25.9521	25.8856	1.6843	0.0132621
P51948;P51948-2	MNAT1	27.5429	27.184	27.344	27.584	27.0151	27.2242	26.9485	27.1691	-0.324515	0.0283419
P51970	NDUFA8	30.1463	30.3526	30.2059	29.9781	30.0287	30.1278	29.7053	30.0497	-0.192854	0.162914
P51991;P51991-2	HNRNPA3	33.9473	33.9672	33.5526	33.6309	33.6427	33.6664	33.7469	33.8175	-0.056171	0.639692
P52209;P52209-2	PGD	34.5238	34.565	34.4219	34.1141	34.5129	34.4778	34.6232	34.6795	0.16715	0.186965
P52272;P52272-2	HNRNPM	35.1574	35.3142	35.276	35.1381	35.2644	35.2982	35.2002	35.1585	0.00890819	0.873404
P52292	KPNA2	32.786	32.7556	32.9052	32.7132	32.0581	32.1152	32.1142	31.9735	-0.72478	9.52627e-06
P52294	KPNA1	29.0145	28.9923	28.9814	28.6178	28.8442	28.6076	28.6863	29.1237	-0.086012	0.582815
P52298;P52298-3;P52298-2	NCBP2	28.3308	28.3417	28.023	27.3971	28.6359	28.9423	28.9835	28.7099	0.79477	0.0154329
P52306-4;P52306;P52306-5;P52306-6;P52306-2;P52306-3	RAP1GDS1	30.9498	30.7498	30.8378	31.1206	30.6311	30.356	30.4414	30.5787	-0.412665	0.00668757
P52434;P52434-3;P52434-4;P52434-2	POLR2H	30.3458	30.0491	30.2443	30.1577	29.8974	29.6463	29.8965	29.7362	-0.405154	0.00379419
P52435;Q9H1A7;Q9GZM3	POLR2J;POLR2J3;POLR2J2	28.9074	29.0416	28.7499	29.0764	28.2871	28.1529	28.0449	27.4204	-0.967509	0.00331126
P52564-2;P52564	MAP2K6	25.3795	24.7472	25.6134	26.2011	26.0519	26.1439	25.9065	26.5754	0.68413	0.0859315
P52565;P52565-2	ARHGDIA	32.912	32.5591	32.657	32.4839	32.958	32.4266	32.9118	33.0342	0.179673	0.321535
P52566	ARHGDIB	33.8912	34.0625	34.1367	33.6606	34.0657	33.9188	34.1884	34.0482	0.117534	0.362373
P52594-2;P52594-3;P52594;P52594-4	AGFG1	28.6428	29.032	29.2087	29.1134	27.7851	27.5643	27.5828	27.6113	-1.36332	5.27729e-05
P52597	HNRNPF	33.1335	33.3521	33.3137	33.0737	33.0998	32.9558	33.0698	32.9393	-0.202057	0.0426546
P52630;P52630-4	STAT2	27.826	26.8364	26.5097	27.2528	27.5579	27.6704	27.916	27.1321	0.462902	0.207668
P52701;P52701-3;P52701-4;P52701-2	MSH6	31.2886	31.3899	31.2515	31.3179	31.0048	31.1538	31.0921	30.9043	-0.273235	0.00441707
P52732	KIF11	30.2285	30.372	30.4159	30.2564	29.3998	29.7817	29.8239	29.8018	-0.616407	0.00141545
P52735-3;P52735-2;P52735	VAV2	26.9114	27.4108	27.3398	26.867	26.6642	26.7295	26.8259	26.3283	-0.495263	0.0318769
P52739-2;P52739	ZNF131	25.6027	26.1674	26.0814	26.2508	26.123	26.3189	26.2985	26.0034	0.160357	0.364296
P52747-2;P52747-3;P52747	ZNF143	26.5884	26.7046	26.5578	26.3724	27.424	26.5889	26.8096	26.8441	0.360849	0.107961
P52756	RBM5	26.5813	27.8132	27.7414	27.0587	27.5754	27.9423	27.3203	27.7381	0.34538	0.323982
P52758	HRSP12	28.7947	28.7109	28.2987	29.1611	28.5813	28.1382	28.6037	28.9346	-0.176912	0.49042
P52788;P52788-2	SMS	28.9356	29.1766	29.0488	28.8745	28.697	28.9375	28.9973	29.0943	-0.0773403	0.499468
P52789	HK2	29.8994	29.9427	29.95	30.0505	30.2014	30.075	30.246	30.2523	0.233015	0.00423305
P52790	HK3	27.4461	27.6716	27.1951	27.5549	26.5912	26.2663	26.6037	26.738	-0.917096	0.000670768
P52815	MRPL12	30.8364	31.0525	31.2127	30.9392	31.9816	32.2033	32.4731	32.2153	1.20813	8.35362e-05
P52888	THOP1	31.0391	31.0882	30.8813	30.7592	30.6291	30.8483	30.5941	30.6298	-0.266652	0.0310612
P52895	AKR1C2	32.8588	32.7009	32.6587	32.3037	32.0196	32.1486	32.137	32.3488	-0.467066	0.0137269
P52907	CAPZA1	34.1832	34.0851	34.0503	34.2173	33.9532	33.8381	33.8613	33.8114	-0.267986	0.00174937
P52943;P52943-2	CRIP2	28.6092	28.7532	28.413	28.3591	28.2133	28.4625	28.2135	28.1427	-0.27563	0.0531596
P52948-2;P52948-5;P52948;P52948-6	NUP98	31.6023	31.6261	31.5596	31.5135	31.814	31.7564	31.8524	31.8877	0.252267	0.000524436
P53004	BLVRA	29.7503	30.0282	29.6931	29.8243	29.6282	29.4859	29.6425	29.668	-0.2178	0.0407981
P53007	SLC25A1	32.3015	32.5252	32.5948	32.0398	33.0086	33.0112	32.8344	33.0176	0.602618	0.00396376
P53041	PPP5C	31.5475	31.4596	31.4241	31.1141	31.1828	31.2406	31.1363	31.157	-0.207188	0.0766449
P53350	PLK1	29.0779	28.8943	28.9284	27.9372	27.232	28.1435	27.6027	27.6246	-1.05872	0.0164142
P53365;P53365-3;P53365-2	ARFIP2	27.4106	27.7873	27.7475	27.9937	26.9722	26.014	26.5438	26.6811	-1.182	0.00233744
P53367;P53367-3	ARFIP1	29.702	29.4689	29.9461	29.5338	29.2038	29.1955	29.3504	29.4031	-0.374526	0.0196242
P53384;P53384-2	NUBP1	29.2543	29.48	29.5397	29.6014	28.2182	27.6527	28.2699	27.9663	-1.44208	0.000105334
P53396;P53396-2;P53396-3	ACLY	34.609	34.6494	34.4688	34.4663	34.7594	34.8914	34.7937	34.6755	0.231642	0.0119637
P53582	METAP1	30.8916	30.9609	30.3983	31.0307	30.7881	31.0693	31.0477	30.855	0.119641	0.481952
P53597	SUCLG1	31.6161	32.0169	32.0332	31.7514	32.2799	32.0777	32.1201	32.2648	0.331239	0.0274401
P53602	MVD	27.6989	26.5631	27.35	27.4978	26.5002	26.2089	26.7016	26.8912	-0.70196	0.0508263
P53609-2;P53609	PGGT1B	27.822	27.418	27.6392	26.9342	28.1831	27.9568	28.1128	27.6227	0.515515	0.0651022
P53611	RABGGTB	27.6292	27.9062	28.0805	27.2353	26.9697	26.9466	26.9248	27.2289	-0.695245	0.0125228
P53618	COPB1	33.2457	33.399	33.3855	33.1205	33.432	33.4933	33.4826	33.3127	0.142478	0.115934
P53621;P53621-2	COPA	33.9837	34.019	33.9111	33.8375	34.1519	34.1389	34.1687	34.1753	0.220845	0.00171053
P53634	CTSC	31.1066	30.6895	30.8193	30.6697	31.1179	31.1052	31.0202	31.0651	0.255843	0.0477499
P53675-2;P53675	CLTCL1	25.6665	26.1351	25.7369	24.9042	25.6321	25.6801	25.6944	26.1288	0.17319	0.561611
P53680;P53680-2	AP2S1	28.3594	28.7821	28.4536	28.3957	27.7895	28.2485	28.2684	28.0821	-0.400581	0.0344434
P53701	HCCS	29.2802	28.9653	28.9222	28.848	28.8182	28.7634	29.0459	29.5855	0.0493268	0.822467
P53803	POLR2K	28.6941	28.1383	28.2264	28.1237	26.442	26.5503	26.4969	26.391	-1.8256	1.20505e-05
P53804-3	TTC3	27.4155	27.2124	27.7958	27.5479	28.1967	28.2302	28.0712	28.0937	0.655036	0.0022049
P53985;P53985-2	SLC16A1	30.4443	30.4161	31.0034	29.9591	30.1722	30.1358	30.1588	30.0866	-0.317337	0.189658
P53990-2;P53990;P53990-4;P53990-5;P53990-3	IST1	30.0276	29.8745	29.682	30.2262	29.2251	29.4331	29.332	29.6596	-0.540118	0.0107203
P53992	SEC24C	31.7362	31.7072	31.6414	31.4745	31.6232	31.7329	31.7232	31.7207	0.060171	0.383294
P53999	SUB1	33.6427	33.8907	33.5189	33.2846	33.9203	34.181	34.021	34.1682	0.488426	0.0133463
P54098	POLG	24.0596	26.9902	25.1018	24.3464	25.7098	26.5456	25.8924	25.4074	0.764302	0.318138
P54105	CLNS1A	29.4765	29.3839	29.358	29.271	28.956	28.9243	29.0404	29.1946	-0.343542	0.00347757
P54132	BLM	28.2424	28.184	28.1622	28.4305	28.1341	27.6855	27.9709	28.426	-0.20063	0.27322
P54136;P54136-2	RARS	33.2338	33.3188	33.342	33.341	33.2162	33.2308	33.281	33.3264	-0.0452727	0.25368
P54198-2;P54198	HIRA	25.3889	26.7987	25.7472	25.9932	25.7379	25.8711	25.8745	26.3917	-0.0132092	0.969577
P54278;P54278-3	PMS2	25.7603	25.9986	25.6248	25.4368	25.4849	24.5917	24.8027	25.3079	-0.658302	0.0338914
P54577	YARS	33.7316	33.7201	33.7601	33.6929	33.798	33.7034	33.7497	33.7327	0.0197531	0.445736
P54578-2;P54578;P54578-3	USP14	31.5239	31.3576	31.4634	31.6041	31.1492	31.2119	31.1797	31.1738	-0.308587	0.00118588
P54619-2;P54619;P54619-3	PRKAG1	28.2215	28.5443	28.5646	28.5792	28.4017	28.9018	28.2093	28.3662	-0.00764035	0.966143
P54652	HSPA2	28.9471	28.8551	29.0443	29.2722	26.2684	26.2734	26.2629	26.4673	-2.71165	1.92719e-07
P54687-2;P54687-3;P54687-4;P54687;P54687-5	BCAT1	23.8143	25.41	26.0692	26.1849	26.2249	26.1958	26.0653	26.3317	0.834825	0.17886
P54709	ATP1B3	31.1659	30.9981	31.4285	30.9842	31.4228	31.7942	31.4418	31.5059	0.39698	0.0256413
P54725-2;P54725-3;P54725	RAD23A	30.4966	30.4446	30.4526	30.7711	30.7993	30.9957	30.6223	30.8313	0.270934	0.0472919
P54727	RAD23B	30.0291	29.9467	29.8045	30.2043	28.2093	28.0835	28.194	27.8255	-1.91805	4.16034e-06
P54802	NAGLU	25.1428	24.3392	24.2282	23.938	24.2254	24.1747	24.9917	24.4521	0.0489257	0.882936
P54819-2;P54819;P54819-5;P54819-6;P54819-3;P54819-4	AK2	33.9357	34.0847	34.0811	34.0719	33.7977	33.7898	33.7621	33.8316	-0.248056	0.000682464
P54886-2;P54886	ALDH18A1	31.6622	31.6469	31.5971	31.7769	32.0214	31.7729	31.6855	31.7881	0.146181	0.122052
P54920	NAPA	32.3952	32.2665	32.3114	32.2569	32.2288	32.134	32.3959	32.1195	-0.0879691	0.261463
P54922	ADPRH	24.7333	24.6271	24.5775	24.9141	24.7938	24.4397	24.7074	24.7436	-0.0418875	0.713264
P55008;P55008-2	AIF1	29.8433	29.6179	29.9017	30.2634	28.9599	28.5555	28.798	29.1235	-1.04738	0.00114602
P55010	EIF5	31.1229	31.3306	31.1741	31.0335	31.4956	31.2897	31.5209	31.4594	0.276135	0.0145035
P55036;P55036-2	PSMD4	31.9361	31.5183	31.5604	31.692	31.0764	30.9787	31.6104	31.3405	-0.42519	0.0467308
P55039	DRG2	29.8231	29.5383	29.5359	29.4862	30.0387	29.7945	29.9017	30.0515	0.35069	0.011657
P55060;P55060-3;P55060-4	CSE1L	33.7521	33.8939	33.7672	33.7298	33.5856	33.6196	33.6501	33.6201	-0.166909	0.00529411
P55072	VCP	35.1405	35.0638	35.0977	35.0064	34.8364	34.8543	34.9368	34.8978	-0.195753	0.00164656
P55081	MFAP1	29.0949	29.4617	28.9581	28.8858	28.4665	28.5575	28.5972	28.6003	-0.544756	0.00613215
P55084-2;P55084	HADHB	33.4557	33.4473	33.4964	33.2702	33.7998	33.7052	33.6514	33.732	0.304693	0.00207798
P55145	MANF	30.8029	30.3591	30.4964	30.541	31.24	31.0607	31.1923	31.1287	0.605572	0.000950666
P55160;P55160-2	NCKAP1L	30.3897	30.8778	30.8072	30.5841	30.6983	30.6965	30.7332	30.7375	0.0517087	0.659298
P55199	ELL	27.6993	27.5295	27.9801	27.8885	26.7259	27.2854	26.8932	25.7058	-1.12177	0.0187653
P55201-3;P55201;P55201-2;P55201-4	BRPF1	25.1004	25.6364	24.8959	26.3859	25.0719	25.3456	24.1502	24.6638	-0.696819	0.150028
P55209-2;P55209	NAP1L1	32.6207	32.2817	32.3907	32.2336	32.3381	32.3821	32.2915	32.3104	-0.0511705	0.583812
P55210-3;P55210;P55210-4	CASP7	26.5308	26.9967	26.037	26.9585	24.7836	26.2895	23.8639	26.085	-1.37525	0.0662813
P55211-4;P55211;P55211-3;P55211-2	CASP9	27.6274	27.408	27.21	27.1551	26.0039	25.494	25.7057	25.3539	-1.71073	7.13172e-05
P55263-3;P55263;P55263-2;P55263-4	ADK	31.7809	31.463	31.6124	31.5993	31.0324	31.3288	31.1204	31.1579	-0.454041	0.00234829
P55265-4;P55265;P55265-5	ADAR	32.6445	32.6077	32.6855	32.5388	32.7398	32.8913	32.8492	32.819	0.205723	0.00365499
P55290-4;P55290-3;P55290-2;P55290	CDH13	30.4971	29.8278	29.5637	28.5969	28.3154	28.5686	28.4351	28.2425	-1.23094	0.0218151
P55327-2;P55327-4;P55327;P55327-7;P55327-5;P55327-6;P55327-3	TPD52	29.6639	29.5614	29.3408	29.4671	29.2088	29.1996	29.2304	29.1769	-0.304358	0.00472785
P55735;P55735-2;P55735-4;P55735-3	SEC13	30.9672	30.6727	30.554	29.9736	31.0648	30.8999	30.6883	30.7224	0.301974	0.22962
P55769	NHP2L1	32.3402	32.5803	32.2362	31.6534	31.703	31.6337	31.8623	31.7155	-0.473919	0.0578114
P55786;P55786-2	NPEPPS	32.3485	32.1767	32.2788	32.4382	32.2748	32.0717	32.2286	32.1526	-0.128655	0.119872
P55789;P55789-2	GFER	26.2056	26.9664	26.4436	27.2016	25.8018	26.0613	26.4785	26.502	-0.493415	0.134804
P55795	HNRNPH2	30.343	30.307	29.8557	29.8426	29.7151	29.4064	29.4992	28.8651	-0.715625	0.0198009
P55809	OXCT1	31.2899	31.3651	31.2655	30.8748	31.2602	31.2196	31.2287	31.2684	0.0453776	0.696103
P55884;P55884-2	EIF3B	33.2194	33.2142	33.2001	33.0331	32.8712	32.8968	32.9092	32.7678	-0.305485	0.00145044
P55899	FCGRT	26.6326	26.6108	26.5932	26.2847	25.8749	25.9099	26.1343	26.3187	-0.470846	0.0119939
P55957-2;P55957;P55957-4	BID	31.2747	31.7643	31.6191	31.5138	31.0947	30.8591	30.8757	30.9512	-0.59779	0.00213352
P56134-3;P56134;P56134-4;P56134-2	ATP5J2	29.8147	30.0599	29.6021	29.8759	30.1785	29.508	29.996	30.4203	0.187566	0.416608
P56181-2	NDUFV3	30.0417	30.4898	30.0817	29.8937	30.0181	30.0239	29.9947	30.0523	-0.10444	0.446243
P56182	RRP1	29.586	29.7218	29.5659	29.6228	29.7194	29.6173	29.6865	29.7804	0.076788	0.164503
P56192;P56192-2	MARS	32.1448	32.0802	32.1158	32.123	31.8791	31.9691	31.837	32.0254	-0.188316	0.00561947
P56211;P56211-2	ARPP19	29.6259	28.7472	29.188	29.3946	27.8209	28.344	27.8699	28.174	-1.18676	0.00185638
P56270-2;P56270-3;P56270	MAZ	28.9129	29.0389	28.9409	29.3054	28.5565	28.6854	28.2013	28.6383	-0.529147	0.00963054
P56377	AP1S2	26.1468	24.5381	25.7567	26.8614	27.0101	26.8486	26.5902	26.9854	1.03286	0.0823593
Q5VTU8;P56381	ATP5EP2;ATP5E	29.4154	29.3136	29.8131	29.2837	30.8524	30.0178	30.6803	30.5327	1.06438	0.00272805
P56385	ATP5I	30.9657	30.8077	30.8717	30.6554	31.0066	30.9995	30.9532	30.9341	0.148238	0.0707085
P56524;P56524-2	HDAC4	27.7636	27.4999	27.6011	27.4336	26.8797	26.9199	27.0876	26.7301	-0.670215	0.000618878
P56537	EIF6	31.645	31.5542	31.6875	31.724	31.4936	31.3474	31.435	31.5052	-0.207362	0.00683342
P56545;P56545-3;P56545-2	CTBP2	28.3938	28.4901	28.5574	28.6384	29.0883	29.0157	28.8754	28.8223	0.430482	0.00173753
P56556	NDUFA6	31.1832	30.9397	31.42	31.385	30.2991	30.1542	30.153	30.4666	-0.963746	0.000354911
P56589	PEX3	26.1408	25.5659	25.8326	26.1023	25.8974	26.5415	25.9257	25.7126	0.108901	0.644891
P56962	STX17	26.8295	27.4995	26.9312	27.531	28.2257	28.3479	28.1635	28.2224	1.04202	0.00147932
P57076	C21orf59	27.4462	26.9578	26.8879	27.4653	26.5982	24.757	26.5496	26.184	-1.16709	0.0437798
P57081-3;P57081-2;P57081	WDR4	26.7477	26.5607	26.4665	26.655	26.428	26.8931	26.3933	26.4704	-0.0612674	0.657637
P57088	TMEM33	27.0231	28.0079	28.0746	27.8322	26.7133	27.1461	27.127	27.2942	-0.664292	0.0507755
P57678	GEMIN4	28.9641	28.9005	28.8378	29.6879	29.1931	29.2896	28.9953	28.9893	0.0192151	0.930733
P57737-3;P57737-2;P57737-4;P57737	CORO7	31.8049	31.585	31.5481	31.8682	31.9163	31.8569	31.6322	31.9005	0.124956	0.271487
P57740;P57740-2;P57740-3	NUP107	30.716	30.4871	30.7971	30.9183	31.0231	30.9755	30.9829	31.1281	0.297751	0.0223721
P57764	GSDMD	29.412	29.4987	28.8705	29.0363	29.6643	29.7418	29.9187	29.7211	0.557082	0.0129729
P57772;P57772-2	EEFSEC	28.1833	28.3698	28.3397	27.9447	28.6686	28.395	28.6933	28.7776	0.424269	0.0159955
P58546	MTPN	32.031	32.0591	31.7173	31.4887	31.6054	31.6918	31.6756	31.6182	-0.17626	0.247629
P58557;P58557-4;P58557-3;P58557-2	YBEY	24.6437	23.9599	24.1892	24.0276	24.0707	25.9728	24.8118	24.5557	0.647651	0.184553
P59998;P59998-3;P59998-2;P59998-4	ARPC4	33.265	32.9502	33.2322	33.3496	33.7552	33.6343	33.7928	33.6086	0.498487	0.00220644
P60033	CD81	27.3825	27.3621	27.5665	26.8867	26.4453	26.3071	26.7374	26.4017	-0.82661	0.00299929
P60059	SEC61G	27.256	27.1328	27.2207	27.4595	27.8152	24.9423	27.7803	27.6118	-0.22986	0.754855
P60174;P60174-1;P60174-4	TPI1	35.0035	35.115	35.031	34.9964	34.4751	34.4598	34.3754	34.4387	-0.599255	2.52306e-06
P60228	EIF3E	32.9572	32.9693	32.8534	32.7058	32.6816	32.7434	32.9307	32.8526	-0.0693637	0.432952
P60468	SEC61B	30.5019	29.9485	29.8833	30.3442	31.0705	30.8925	31.1679	30.6038	0.764198	0.00779405
P60510	PPP4C	28.6513	28.5994	29.1895	27.2566	27.6428	27.425	26.2708	25.6512	-1.67674	0.0368639
P60520	GABARAPL2	28.2444	27.8574	28.3971	28.437	27.6278	27.7257	27.7852	27.6753	-0.53048	0.00809605
P60602	ROMO1	28.9043	29.0747	29.0226	29.1821	29.4415	28.9414	29.3548	28.9407	0.123643	0.426878
P60604-2;P60604	UBE2G2	28.669	28.0117	28.2135	27.5336	28.0675	27.4572	27.4023	27.4186	-0.520528	0.11765
P60660-2;P60660	MYL6	33.9272	33.7809	33.5738	34.3612	33.9956	34.0179	34.0302	33.8835	0.0709934	0.69088
P60842;P60842-2	EIF4A1	35.3921	35.2817	35.2155	35.1968	35.3978	35.2692	35.3175	35.3784	0.0692031	0.239531
P60866;P60866-2	RPS20	34.1354	34.1879	33.9839	33.8263	33.1619	32.7428	33.0277	33.4622	-0.934699	0.00152451
P60891;P60891-2	PRPS1	32.0538	32.1834	32.1645	31.9926	31.9234	31.8515	31.8084	31.922	-0.222252	0.00596384
P60900;P60900-2;P60900-3	PSMA6	33.2371	33.1339	33.144	33.2301	33.0176	32.5789	33.1669	32.9038	-0.269463	0.0795976
P60903	S100A10	28.9103	28.9329	28.9217	28.4291	29.4358	30.0812	29.8243	29.4672	0.903604	0.00376779
P60953;P60953-1	CDC42	32.5527	32.5293	32.4739	32.0101	32.4649	32.1899	32.3611	32.3414	-0.0521842	0.722503
P60981;P60981-2	DSTN	30.072	29.6313	29.7534	29.4805	29.3765	29.4313	29.3321	29.2122	-0.39626	0.0253803
P60983	GMFB	28.8638	29.0786	29.0872	29.2137	28.9771	29.0318	29.1842	29.1884	0.034513	0.715417
P61006;P61006-2	RAB8A	29.6277	30.0707	29.9097	28.9306	29.3105	29.2152	29.3332	29.0258	-0.413515	0.164822
P61009	SPCS3	28.6003	29.0928	28.8754	28.5319	30.2007	30.1624	30.0984	30.5213	1.4706	9.3565e-05
P61011;P61011-2	SRP54	30.7995	30.7356	30.7793	30.8875	30.6471	30.7564	30.6189	30.8031	-0.0941075	0.13322
P61019;P61019-2	RAB2A	31.4099	31.3724	31.8774	31.4964	32.1304	31.8207	32.1301	32.2646	0.547428	0.0104522
P61020;P61020-2	RAB5B	28.1408	28.0076	28.4765	27.7854	28.3831	28.4495	28.4749	28.2445	0.285449	0.112347
P61024	CKS1B	28.7072	28.2755	28.4329	27.5596	28.2844	27.1705	27.8748	27.1192	-0.631582	0.142237
P61026	RAB10	31.2281	31.3711	31.7119	30.9858	31.218	31.2988	31.2614	31.3926	-0.031504	0.846839
P61081	UBE2M	31.3015	31.5325	31.4668	31.6023	30.8489	30.6764	30.8536	30.7035	-0.705198	0.000115151
P61086;P61086-2	UBE2K	30.8764	30.9354	30.6375	30.7228	30.0629	29.9489	30.351	30.0208	-0.697137	0.000783831
P61088	UBE2N	32.7927	33.0041	32.8905	32.3797	32.4444	32.2909	32.4911	32.3591	-0.370371	0.0413731
P61106	RAB14	31.753	31.6678	31.991	31.5536	31.9438	32.1635	32.0316	31.9669	0.285129	0.0348507
P61158	ACTR3	34.4371	34.3217	34.5084	34.4224	34.3304	34.4192	34.4492	34.3743	-0.0291184	0.553689
P61160;P61160-2	ACTR2	34.2168	34.1629	34.0893	33.706	34.0741	34.1199	34.1041	34.0275	0.0376209	0.75937
P61163	ACTR1A	30.0032	30.4548	30.4875	29.8442	30.4406	30.1539	30.8812	30.6774	0.340836	0.180493
P61201;P61201-2	COPS2	31.545	31.5533	31.4394	31.1123	30.843	31.0999	31.2058	30.9223	-0.394778	0.0245092
P61221	ABCE1	32.5932	32.6861	32.6673	32.4347	32.3268	32.4203	32.4759	32.5254	-0.158253	0.0681657
P61224-3;P61224;P61224-2;A6NIZ1;P61224-4	RAP1B	32.1168	31.7928	32.0586	32.285	32.1444	32.1703	32.1561	32.3291	0.136672	0.264143
P61225;P10114	RAP2B;RAP2A	24.15	24.5904	24.7074	25.1275	25.5159	25.6685	26.4801	26.6866	1.44396	0.00647157
P61244-2;P61244;P61244-3;P61244-4	MAX	27.4398	27.9365	27.784	27.4054	27.4461	27.6531	27.3897	27.3336	-0.185795	0.255364
P61247	RPS3A	34.9303	34.7908	34.8494	34.7351	34.86	34.9264	34.8098	34.7041	-0.00130083	0.984136
P61254	RPL26	33.6973	33.467	33.4149	33.6928	33.6257	33.8045	33.6587	33.4609	0.0694848	0.522389
P61289;P61289-3;P61289-2	PSME3	31.8758	31.7918	31.8387	31.7319	31.1816	31.1051	31.685	31.4024	-0.466052	0.0130808
P61313	RPL15	33.0043	33.0931	33.032	32.4725	34.2361	34.0646	34.2052	34.0337	1.23441	0.000189898
P61353	RPL27	33.6245	34.035	34.0268	33.9342	33.4465	33.3375	33.5292	33.22	-0.521836	0.00434702
P61421	ATP6V0D1	30.047	29.9925	29.969	30.0166	29.9869	30.122	29.9962	30.2276	0.0768618	0.244285
P61457	PCBD1	28.003	28.322	27.8249	28.0549	27.8622	28.1478	27.7605	27.9125	-0.130452	0.359603
P61513	RPL37A	31.7387	31.4209	31.6568	31.3305	31.9773	32.3933	32.0219	32.1748	0.605094	0.00410098
P61586	RHOA	32.604	32.7599	32.8036	32.2992	33.3927	33.3135	33.37	33.4623	0.767936	0.000634183
P61604	HSPE1	34.16	34.245	34.0862	34.1157	34.2011	34.0556	34.113	34.3234	0.0215463	0.761417
P61619;P61619-3	SEC61A1	29.8987	29.6028	30.1465	29.6318	30.4005	29.9835	30.506	29.9084	0.379639	0.100898
P61626	LYZ	32.34	32.2703	32.4031	31.9178	31.3455	31.4435	31.5415	31.3171	-0.820916	0.000476165
P61758;P61758-2	VBP1	30.4745	30.4605	30.3699	30.2773	29.8828	29.9962	30.1516	30.4074	-0.286066	0.0580938
P61769	B2M	31.6956	31.8018	31.8734	31.9582	31.3178	31.5134	31.2508	31.564	-0.420729	0.00414957
P61803	DAD1	27.5813	27.2346	26.5546	27.5479	27.0726	26.474	26.5959	26.774	-0.500485	0.114651
P61916;P61916-2	NPC2	30.1447	30.1536	30.3327	29.7713	29.4306	29.6866	29.4171	29.1006	-0.691851	0.00627395
P61923;P61923-4;P61923-5	COPZ1	31.0432	31.0335	31.0056	30.8202	30.5167	30.43	30.4893	30.5855	-0.470243	0.000262152
P61927	RPL37	27.0714	27.4095	27.3895	25.8114	29.1569	29.8033	29.7328	29.4269	2.6095	0.000669816
P61956-2;P61956	SUMO2	31.565	31.5334	31.6124	31.4113	32.4	32.317	32.6357	32.3917	0.90557	3.12889e-05
P61960;P61960-2	UFM1	29.7576	30.2899	30.0304	29.9203	28.4803	28.413	28.6048	28.8556	-1.41112	7.70867e-05
P61962	DCAF7	28.9224	28.9277	28.814	28.906	28.6642	28.8352	28.7428	28.6743	-0.163392	0.0138722
P61964	WDR5	30.0636	30.566	30.3023	30.001	29.9738	30.188	30.2305	29.9931	-0.136859	0.379933
P61966;P61966-2	AP1S1	25.7893	26.1824	25.5829	24.78	24.967	23.868	24.7973	24.4364	-1.06649	0.0316434
P61970	NUTF2	31.7638	31.717	31.8387	30.8817	31.3151	31.4716	31.3215	31.4846	-0.152118	0.531177
P61978-2;P61978	HNRNPK	35.9129	35.8515	35.8219	35.8595	35.5476	35.3411	35.5003	35.4127	-0.411014	0.000168767
P61981	YWHAG	33.1751	33.0674	33.0857	33.1752	33.7688	33.8573	33.9993	33.8893	0.752839	1.00593e-05
P62070-3;P62070;P62070-4;P62070-2	RRAS2	25.9553	25.9032	26.202	25.0583	25.8402	25.0929	25.6072	24.8029	-0.443903	0.243805
P62072	TIMM10	27.827	27.9567	27.9246	28.817	27.5797	28.1414	27.7231	27.9457	-0.283843	0.319037
P62081	RPS7	34.2184	34.0148	34.3136	34.242	34.1983	34.3448	34.3541	34.212	0.0801145	0.335321
P62136;P62136-2;P62136-3	PPP1CA	33.1386	33.2389	33.0644	33.0527	33.1952	33.3877	33.1599	33.2167	0.116192	0.130446
P62140	PPP1CB	29.3892	29.2124	29.3498	29.2879	29.6145	29.2621	29.7124	29.533	0.220678	0.0783454
P62191;P62191-2	PSMC1	32.3654	32.3421	32.4832	32.4019	32.158	32.1583	32.162	32.0547	-0.264929	0.00061095
P62195;P62195-2	PSMC5	32.7907	32.755	32.8112	32.645	32.4615	32.389	32.4797	32.4893	-0.295568	0.000493002
P62241	RPS8	34.8758	34.8367	34.8773	34.7444	34.7022	34.7895	34.7609	34.6799	-0.100397	0.046674
P62244	RPS15A	33.5742	33.5421	33.7478	33.4628	33.4529	33.5767	33.3371	33.5717	-0.0971249	0.284917
P62249	RPS16	34.4127	34.5112	34.6499	34.5381	34.8245	34.7254	34.6991	34.6712	0.202074	0.0141573
P62253	UBE2G1	28.325	28.4827	27.9836	27.3509	27.4283	27.2893	27.602	27.4843	-0.58458	0.0648954
P62256-2;P62256	UBE2H	27.7296	27.8412	27.9587	27.7598	27.1063	27.7294	27.0076	27.3913	-0.513657	0.0233657
P62258;P62258-2	YWHAE	35.4564	35.2638	35.3107	35.4767	34.8648	34.8196	35.0739	34.9855	-0.440949	0.0013394
P62263	RPS14	33.5266	33.7101	33.4452	33.8681	33.9097	33.8869	33.8107	33.9275	0.246189	0.046058
P62266	RPS23	32.912	33.1364	33.2725	32.9185	32.7807	33.2056	32.8194	32.8491	-0.146163	0.310334
P62269	RPS18	34.3976	34.4814	34.5289	34.3173	34.6856	34.7188	34.565	34.5824	0.206629	0.0138568
P62273;P62273-2	RPS29	30.29	31.3302	31.4694	31.2764	31.4111	31.0017	31.2818	31.1517	0.120099	0.687246
P62277	RPS13	34.2106	34.0645	34.05	34.0283	33.4486	33.7822	33.586	33.5978	-0.484684	0.000918688
P62280	RPS11	34.79	34.6669	34.8215	34.8157	34.5988	34.4619	34.6061	34.618	-0.202322	0.00773837
P62304	SNRPE	29.4135	28.9893	28.5828	29.6718	28.8023	28.5354	28.6715	28.4338	-0.553592	0.0709526
P62306	SNRPF	31.1399	31.4481	31.5732	31.2047	31.041	30.7898	31.084	30.9872	-0.365974	0.0231065
P62310	LSM3	31.1577	30.6632	31.2331	31.4652	29.7517	29.4109	29.7338	29.461	-1.54046	0.000193744
P62312	LSM6	30.9711	30.4983	30.6885	31.0051	30.6264	30.4418	29.9768	30.0131	-0.526252	0.039403
P62314	SNRPD1	32.6942	33.1274	32.6752	33.2077	32.7513	32.458	32.8604	32.7249	-0.227471	0.215534
P62316;P62316-2	SNRPD2	32.4449	32.8248	32.6352	32.7812	32.296	32.3212	32.342	32.2696	-0.364369	0.0058073
P62318-2;P62318	SNRPD3	32.4683	32.5275	32.4344	32.406	31.9277	31.6557	31.9141	31.4688	-0.717471	0.000729132
P62328	TMSB4X	34.2738	34.2637	34.1367	33.6773	32.8793	33.4351	32.7838	32.9941	-1.0648	0.00183558
P62330	ARF6	29.5491	29.3447	29.2936	28.2918	28.3667	28.5837	28.6334	28.6757	-0.554948	0.103923
P62333	PSMC6	32.3383	32.2779	32.3881	32.149	32.2743	32.3222	32.2597	32.2239	-0.0182935	0.752876
P62424	RPL7A	35.1858	35.0131	34.8785	35.0048	34.8442	34.9971	34.9085	34.7577	-0.143703	0.125994
P62487	POLR2G	28.6047	28.8851	28.7539	28.6922	27.6816	27.6024	27.6842	27.6407	-1.08171	2.28245e-06
P62495;P62495-2	ETF1	32.4728	32.7574	32.6791	32.7677	32.0368	32.1823	32.0721	32.1797	-0.551525	0.000398163
P62633-8;P62633-4	CNBP	31.7357	31.8819	31.9611	31.7307	31.6145	31.8149	31.9342	31.6919	-0.0635111	0.507881
P62699	YPEL5	26.2903	26.3501	26.1853	26.5616	25.6527	25.8742	25.8521	25.3528	-0.663906	0.00371176
P62701	RPS4X	34.5778	34.9288	34.918	34.6383	35.0018	34.7323	35.0477	35.091	0.202464	0.148915
P62714	PPP2CB	25.7267	23.9061	23.6696	23.4662	24.845	26.4267	25.0705	25.0073	1.1452	0.121603
P62750	RPL23A	33.3801	33.6059	33.3829	33.8275	34.1477	34.0107	34.1143	34.1088	0.54627	0.00263196
P62753	RPS6	33.6855	33.327	33.4557	33.724	34.4088	34.4979	34.2326	34.2163	0.790846	0.000507128
P62805	HIST1H4A	36.7878	36.7817	36.6658	36.8548	36.9845	36.9031	36.8682	37.096	0.190431	0.0248418
P62820;P62820-2	RAB1A	31.6311	31.6124	32.1763	30.4604	32.223	32.5981	32.6189	32.6988	1.06469	0.0299934
P62826	RAN	34.4354	34.2551	34.3252	34.2321	34.4194	34.5452	34.4112	34.5084	0.159137	0.0302909
P62829	RPL23	33.5224	33.4655	33.5013	33.0915	33.2912	33.1575	33.2375	33.1742	-0.180071	0.141585
P62834	RAP1A	29.1993	29.1401	29.4244	28.7909	28.9534	28.9379	28.9266	29.0694	-0.166851	0.263237
P62837	UBE2D2	30.954	30.4534	30.6559	30.9866	31.5321	30.8276	31.443	31.1206	0.468358	0.0624077
P62841	RPS15	33.0869	32.8473	32.808	32.5821	33.128	33.4487	33.0782	33.3801	0.427674	0.0211873
P62847-2;P62847-3;P62847;P62847-4	RPS24	32.1687	32.3133	32.2458	32.3958	32.723	32.4528	32.5269	32.5663	0.286324	0.00864955
P62851	RPS25	33.8869	33.8048	33.8784	33.7966	33.7797	33.558	33.7457	33.4322	-0.212802	0.0464741
P62854;Q5JNZ5	RPS26;RPS26P11	32.3588	32.3903	32.509	32.3525	33.2711	33.2785	33.1102	32.4783	0.631876	0.0169149
P62857	RPS28	32.1945	32.0387	32.1457	31.6983	32.2978	32.3966	32.4075	32.9467	0.492847	0.0370801
P62861	FAU	31.536	31.9559	31.6069	32.5946	30.7017	31.092	30.947	30.9341	-1.00466	0.00762
P62873-2;P62873	GNB1	32.0236	32.1964	32.1817	31.9466	32.3339	32.2073	32.2822	31.9885	0.115941	0.279359
P62875	POLR2L	28.7569	27.8469	28.4024	28.2406	25.9678	27.819	26.8999	27.1661	-1.34849	0.0197571
P62877	RBX1	28.0114	28.4172	28.6578	27.7523	29.1714	29.1009	29.4145	29.305	1.03828	0.00286238
P62879	GNB2	32.8465	32.8768	32.7272	32.5216	33.0948	33.1603	33.0916	33.1774	0.387994	0.00352704
P62888	RPL30	33.524	33.1978	33.3052	33.2242	33.3058	33.8052	33.3939	33.5215	0.193786	0.191603
P62899;P62899-3;P62899-2	RPL31	32.798	32.5841	32.6225	33.3155	32.8528	32.8352	32.8654	33.0255	0.0646715	0.722989
P62906	RPL10A	33.463	33.8025	33.5227	33.8733	34.2857	34.3228	34.2788	34.3535	0.644827	0.000765388
P62910	RPL32	33.2054	33.2716	33.2514	33.2826	33.4581	33.3243	33.2546	33.9194	0.236349	0.167321
P62913-2;P62913	RPL11	33.3402	33.2746	33.2388	33.1355	33.729	33.7057	33.3507	33.6394	0.358966	0.0101585
P62917	RPL8	34.0218	34.0477	34.0429	34.0076	34.0731	34.0498	34.1613	34.1672	0.0828655	0.0390064
P62937	PPIA	35.7258	35.7252	35.681	35.812	35.8322	35.6427	35.7342	35.7025	-0.00808892	0.872121
P62942	FKBP1A	30.8318	30.9311	31.1413	30.2768	30.0377	30.2343	30.0566	29.904	-0.737091	0.00950883
P62979	RPS27A	35.4162	35.17	35.3782	35.4149	35.1858	35.2028	35.3145	35.1655	-0.127679	0.108292
P62993;P62993-2	GRB2	33.1216	33.0983	33.1819	33.1447	32.8948	32.9976	32.9389	32.9723	-0.185729	0.000620621
P62995;P62995-3	TRA2B	32.0782	32.2923	32.181	32.001	32.7363	32.4793	32.7028	32.7727	0.534668	0.00110508
P63000-2;P63000;P60763	RAC1;RAC3	31.0825	31.5392	31.4808	31.135	31.2465	31.5989	31.1796	31.6295	0.104239	0.551449
P63010-2;P63010;P63010-3	AP2B1	33.0508	32.9292	33.0068	32.8428	32.7314	32.6235	32.7517	32.8356	-0.221841	0.0126753
P63092-3;P63092-2;P63092;P63092-4;Q5JWF2-2;Q5JWF2	GNAS	28.9083	28.9432	28.9751	28.9451	28.4824	28.8604	28.6831	28.382	-0.340958	0.0191663
P63096;P63096-2	GNAI1	26.2631	26.356	27.3395	26.5641	25.9225	23.6314	26.007	24.6938	-1.56701	0.0435178
P63098	PPP3R1	28.754	28.2912	27.7441	28.0415	27.5615	28.1805	27.6134	27.9065	-0.392248	0.178334
P63104;P63104-2	YWHAZ	34.2385	34.22	34.4609	34.3972	34.4129	34.4434	34.531	34.7446	0.203838	0.0766611
P63151;P63151-2	PPP2R2A	31.6136	31.8983	31.6722	31.5534	32.0616	32.0185	32.0488	32.057	0.362145	0.00309699
P63165	SUMO1	29.5154	29.835	29.826	29.31	27.2932	28.2616	29.432	29.4561	-1.01088	0.108059
P63167	DYNLL1	32.3791	32.7327	32.6749	31.8152	31.37	31.994	31.5037	31.3027	-0.857865	0.0168387
P63172	DYNLT1	28.1566	28.8944	28.6307	28.4428	28.081	27.9216	28.1311	27.7939	-0.549235	0.0194065
P63173	RPL38	32.0716	31.7493	31.5929	32.7049	32.0953	31.7883	32.0854	31.688	-0.115387	0.680846
P63208;P63208-2	SKP1	31.6783	32.0502	31.7531	31.1355	31.5413	31.9751	31.8712	32.0471	0.204431	0.390676
P63218	GNG5	31.0297	30.7708	30.9005	31.0762	31.1658	31.0857	31.1189	31.3351	0.232067	0.0391683
P63220	RPS21	32.3067	32.5665	32.5799	32.6683	32.0034	32.1111	31.8389	31.8955	-0.568111	0.00118321
P63241;P63241-2;Q6IS14;Q9GZV4	EIF5A;EIF5AL1;EIF5A2	34.3569	34.4544	34.4183	34.4195	34.0471	33.8943	33.9361	34.192	-0.394872	0.00128812
P63244	GNB2L1	34.5675	34.4066	34.2872	34.1869	34.5987	34.5043	34.5009	34.5267	0.1706	0.0915235
P63261	ACTG1	38.4263	38.3521	38.402	38.4524	38.6667	38.6175	38.5445	38.6254	0.20535	0.000821368
P63272	SUPT4H1	28.0517	28.5312	28.647	28.2485	27.0846	26.3602	26.4409	26.2365	-1.83907	0.000217193
P63279	UBE2I	32.288	31.938	32.031	32.3702	31.619	31.8251	31.6808	31.801	-0.425311	0.00963603
P67775;P67775-2	PPP2CA	31.4583	31.248	31.12	30.9878	32.0346	31.9656	32.0625	31.9434	0.798003	0.00025674
P67809	YBX1	34.6481	34.5431	34.535	34.8118	34.3775	34.5111	34.4662	34.4308	-0.188098	0.0368999
P67812-4;P67812;P67812-3;P67812-2	SEC11A	26.6057	26.7647	27.1667	25.9777	27.464	26.9641	27.5327	27.5572	0.750811	0.03829
P67870	CSNK2B	30.568	30.5055	30.4519	30.8631	30.6807	30.6935	30.6009	30.8142	0.100201	0.362949
P67936;P67936-2	TPM4	32.0754	32.1877	32.1675	32.2082	32.0939	32.1152	32.0242	31.9385	-0.116754	0.0563142
P68032;P62736;P63267;P68133;P63267-2	ACTC1;ACTA2;ACTG2;ACTA1	34.1268	33.9453	33.9807	33.7482	34.4641	34.3884	34.4287	34.4255	0.476425	0.000970265
P68036-2;P68036;P68036-3;A0A1B0GUS4	UBE2L3	31.9775	31.9407	31.9194	31.8441	31.4819	31.7113	31.3478	31.5134	-0.406797	0.00227485
P68104;Q5VTE0;P68104-2	EEF1A1;EEF1A1P5	37.2188	37.2168	37.305	37.2211	37.6823	37.5316	37.6144	37.6033	0.367486	6.62816e-05
P68363;P68363-2	TUBA1B	36.5621	36.3559	36.3491	36.3688	36.8161	36.6938	36.6501	36.6394	0.290849	0.00430543
P68366-2;P68366	TUBA4A	29.9869	30.0974	29.8476	29.6526	29.8758	30.5586	29.8172	30.0554	0.180681	0.387218
P68371	TUBB4B	36.8428	36.6163	36.6255	36.6809	36.8558	36.8854	36.7263	36.7203	0.105578	0.170413
P68400;Q8NEV1;P68400-2	CSNK2A1;CSNK2A3	31.301	31.2565	31.3133	31.3645	31.2171	31.4831	31.1854	31.2438	-0.0264954	0.723712
P68402	PAFAH1B2	30.1791	30.3008	30.2291	30.0054	29.7466	28.5525	29.3015	29.6717	-0.860536	0.02193
P68431;Q16695;Q6NXT2	HIST1H3A;HIST3H3;H3F3C	36.0086	36.1516	36.1303	35.6989	36.8695	36.6573	36.8917	36.991	0.855005	0.000495759
P78316;P78316-2	NOP14	28.876	28.6404	28.8829	29.0789	28.7099	28.3223	28.5534	29.039	-0.213401	0.268742
P78318	IGBP1	28.5546	28.4412	28.3549	28.0996	28.5764	28.731	28.6497	28.6532	0.290006	0.0291628
P78330	PSPH	29.0327	28.9201	29.3006	29.4807	29.0546	29.0097	29.09	29.2917	-0.0720468	0.629123
P78332;P78332-3	RBM6	28.1785	27.8981	28.0874	28.547	27.9226	27.6594	28.0428	27.797	-0.322319	0.0893252
P78344;P78344-2	EIF4G2	32.1127	32.2	32.1123	32.3418	31.8782	31.9897	31.9151	31.8738	-0.277495	0.00370807
P78346;P78346-2	RPP30	29.7973	29.4894	29.5895	29.7829	29.5038	29.3955	29.56	29.5468	-0.16325	0.0999632
P78347-2;P78347-4;P78347-3;P78347	GTF2I	32.9363	32.8761	32.8231	32.7266	32.7001	32.7188	32.6739	32.5809	-0.172109	0.0188449
P78356;P78356-2	PIP4K2B	26.8017	25.4089	26.0228	26.7866	26.1675	26.2723	26.4173	25.8802	-0.0706621	0.848486
P78362;P78362-2	SRPK2	26.9805	27.2263	26.8723	26.3281	26.7056	26.8747	26.4744	26.2269	-0.281404	0.278521
P78368;Q9HCP0-2;Q9HCP0	CSNK1G2;CSNK1G1	26.0108	26.4859	26.072	25.7895	25.8107	25.9578	26.6171	26.9485	0.243948	0.456282
P78371;P78371-2	CCT2	35.0413	35.1244	35.0151	34.8627	34.7838	34.7642	34.8268	34.7654	-0.225828	0.00716161
P78406	RAE1	30.188	30.4434	29.9163	29.6012	30.3117	30.5162	30.4485	30.3027	0.357529	0.106361
P78417;P78417-3;P78417-2	GSTO1	32.6853	32.6915	32.353	32.2554	32.0276	32.2815	32.1103	32.2151	-0.33768	0.036424
P78527;P78527-2	PRKDC	35.8224	35.8096	35.789	35.7831	35.8006	35.8581	35.8072	35.8207	0.0206443	0.237932
P78537-2;P78537	BLOC1S1	25.7804	26.0449	26.6633	25.828	25.1537	25.2279	25.4495	25.3424	-0.78577	0.0102557
P80217;P80217-2	IFI35	30.4959	30.6758	30.8383	30.4496	30.6829	30.8098	30.8102	30.7012	0.136132	0.203405
P80303-2;P80303	NUCB2	32.7665	32.4971	32.5838	32.3509	32.6924	32.6626	32.6208	32.595	0.0931357	0.338048
P80723;P80723-2	BASP1	32.9997	33.1678	32.9714	32.8996	32.6161	32.5996	32.8362	32.5141	-0.368157	0.00612959
P82094;P82094-2	TMF1	27.2365	27.6118	27.8786	27.6326	27.0694	27.1978	26.9604	27.8355	-0.324133	0.219678
P82650;P82650-2	MRPS22	29.6419	29.8346	29.655	29.4783	29.5843	29.4976	29.5036	29.3749	-0.162358	0.103579
P82663;P82663-2;P82663-3	MRPS25	28.5067	28.598	28.6099	28.6141	28.5345	28.2649	28.5058	28.6508	-0.0932029	0.314337
P82664	MRPS10	28.0609	26.5754	27.7377	26.5846	27.5183	27.2251	27.1894	27.2639	0.059544	0.884726
P82673;P82673-2	MRPS35	28.3696	28.9705	29.1187	28.8987	28.142	27.63	27.6901	27.6765	-1.05474	0.00199454
P82675	MRPS5	28.5256	29.3435	29.1963	29.4882	29.4139	29.5676	29.3232	29.6641	0.353794	0.168638
P82909	MRPS36	29.1234	28.8503	28.8925	29.086	29.1159	29.5276	28.8045	29.2685	0.191058	0.292968
P82912;P82912-2	MRPS11	28.3966	28.029	27.2266	27.7132	27.3294	27.1378	27.6573	27.2522	-0.497164	0.117249
P82914	MRPS15	27.1661	27.8817	27.193	27.9835	28.2027	28.4174	28.4008	28.2995	0.773976	0.0135596
P82921	MRPS21	26.8984	27.0734	27.0403	26.9679	26.9926	27.0457	26.7347	26.7693	-0.109418	0.257195
P82930	MRPS34	29.2354	29.1944	29.071	29.2844	29.2877	28.9862	29.4152	29.5987	0.125668	0.393346
P82932	MRPS6	27.6419	28.5291	28.6643	28.1612	28.2086	28.1613	27.9338	27.9987	-0.173513	0.49299
P82933	MRPS9	28.8575	29.367	29.3365	28.915	29.447	29.481	29.3666	29.2587	0.269292	0.110247
P82970	HMGN5	28.6003	28.6865	28.0947	28.6253	28.2424	28.6557	28.2521	28.3671	-0.122372	0.492338
P82979	SARNP	32.0465	31.7776	31.8188	31.8029	30.7656	30.9932	30.7618	30.4807	-1.11113	9.84231e-05
P83111;P83111-2	LACTB	28.182	27.9199	28.1695	28.1157	27.5896	27.5374	27.579	27.8303	-0.462712	0.00212717
P83436	COG7	27.1528	27.3819	27.1696	27.4547	27.1368	27.3365	27.4037	27.8647	0.145718	0.428187
P83731	RPL24	33.3177	33.3961	33.2829	33.1601	33.3468	33.3736	33.3473	33.4757	0.0966442	0.14596
P83876	TXNL4A	27.7384	27.6233	27.7138	27.9551	27.6233	27.9051	27.6894	27.7099	-0.0257331	0.790926
P83916	CBX1	27.8714	28.5127	28.5764	28.478	28.2409	27.4019	28.4646	27.7327	-0.39959	0.219449
P84077;P61204;P61204-2	ARF1;ARF3	32.2877	32.0098	32.0298	32.2412	31.8983	32.2012	31.9699	32.0975	-0.100383	0.345443
P84085	ARF5	27.3241	27.6594	26.9327	27.2889	26.6693	27.128	26.758	27.0976	-0.388056	0.0858097
P84090	ERH	32.4926	32.7933	32.8572	32.3429	32.3917	32.1466	32.2576	32.2334	-0.364144	0.0332273
P84095	RHOG	32.0698	32.0059	32.1754	31.7712	31.8824	32.0073	31.9327	31.8696	-0.0825968	0.39959
P84098	RPL19	32.7342	33.0192	32.7744	32.6652	33.2439	33.3759	33.1203	33.4816	0.507191	0.00365212
P84101-4;P84101;P84101-3;P84101-2	SERF2	26.0133	26.648	26.1039	26.3892	24.4471	24.9331	24.4934	24.2757	-1.75127	0.00012598
P84103-2;P84103	SRSF3	33.0716	33.1975	33.1087	33.2961	33.8355	33.8579	33.6072	33.7525	0.594814	0.000224643
P84157-2;P84157-3;P84157	MXRA7	24.545	25.084	25.0366	24.5619	23.6663	24.1694	23.9988	24.1556	-0.809318	0.00501611
P85037;P85037-2	FOXK1	29.6301	29.6955	29.402	29.2876	29.4642	29.5894	29.3043	29.2924	-0.0912079	0.472422
P86791;P86790	CCZ1;CCZ1B	27.2631	27.6885	28.4859	27.5873	27.2882	27.7707	26.9708	27.5461	-0.362277	0.288926
P98155-2;P98155	VLDLR	28.8298	27.809	27.7759	28.4831	25.155	26.5415	25.5349	23.7232	-2.98577	0.0034154
P98171;P98171-2	ARHGAP4	30.8633	30.5609	30.4974	30.4803	30.2087	30.6278	30.3671	30.3269	-0.21785	0.133569
P98175-2;P98175;P98175-5;P98175-4;P98175-3	RBM10	29.2361	28.6927	28.8115	29.1499	28.3849	28.4245	28.2772	28.253	-0.63762	0.00350895
P98179	RBM3	32.9184	32.6464	32.7572	32.8762	31.3925	31.6117	31.5291	31.5335	-1.28288	2.86204e-06
P99999	CYCS	31.9587	31.8095	32.1646	31.924	30.9302	31.0111	31.0166	31.3027	-0.899054	0.000182262
Q00013-2;Q00013;Q00013-3	MPP1	29.5475	29.3861	29.5444	29.4191	29.0906	29.1796	28.8034	28.9703	-0.463311	0.00231112
Q00059;Q00059-2	TFAM	30.5421	30.2589	30.2234	30.0247	30.8744	31.0315	30.8156	30.8192	0.622865	0.00186542
Q00169	PITPNA	28.9022	28.9576	28.9594	29.2605	28.8906	28.8371	29.394	29.0393	0.0202844	0.896486
Q00325-2;Q00325	SLC25A3	32.3731	32.4629	32.9677	32.3313	33.632	33.7914	33.9722	33.8351	1.2739	0.000232094
Q00341;Q00341-2	HDLBP	32.647	32.6317	32.7055	32.7478	32.1509	32.1331	32.1097	32.0686	-0.56743	2.14096e-06
Q00403	GTF2B	29.6511	29.8378	29.5593	29.5041	28.7579	28.8866	28.9741	28.8512	-0.770603	0.000106242
Q00534	CDK6	31.2268	31.3987	31.4019	31.1301	30.9833	30.8678	30.904	30.7899	-0.403153	0.00209681
Q00535;Q00535-2	CDK5	29.1849	29.0053	29.0196	28.95	28.6792	28.6575	28.7288	28.6915	-0.35068	0.000559603
Q00577	PURA	29.8151	29.8917	29.9443	30.3246	30.1024	30.1358	29.9311	30.4254	0.15474	0.350534
Q00610-2;Q00610	CLTC	35.7638	35.7591	35.7077	35.5058	35.771	35.7837	35.8387	35.8761	0.133305	0.0880473
Q00613-2;Q00613	HSF1	27.8199	27.9659	28.0376	27.7728	27.4097	27.5292	27.4011	27.1502	-0.526508	0.00197631
Q00653;Q00653-4;Q00653-3	NFKB2	26.3809	26.7205	26.5358	26.9699	25.823	25.8804	25.6018	24.8364	-1.11639	0.00632161
Q00688	FKBP3	31.6642	31.6774	31.2655	30.4917	31.2175	30.988	31.2857	31.4051	-0.0506288	0.867805
Q00722-3;Q00722-2;Q00722	PLCB2	28.504	28.4732	28.1167	27.9025	27.838	28.1647	28.0231	28.7499	-0.0551846	0.829081
Q00765	REEP5	28.2806	28.2967	28.7979	28.3135	28.5482	28.4856	28.5935	28.5706	0.127306	0.356753
Q00796	SORD	31.4098	31.3838	31.4104	31.1724	30.5955	30.7946	30.8532	30.7906	-0.58567	0.00034179
Q00839;Q00839-2	HNRNPU	35.8698	35.6687	35.6715	35.8425	36.1118	36.1387	36.0631	36.101	0.340538	0.000917848
Q01082;Q01082-3;Q01082-2	SPTBN1	31.5791	31.7403	31.5887	31.5646	31.265	31.4363	31.2981	31.0924	-0.345179	0.00554273
Q01085-2	TIAL1	31.1156	30.7603	30.8376	30.4128	30.5751	30.7614	30.8809	30.7968	-0.0280389	0.865339
Q01105	SET	33.8838	33.5056	33.5995	33.7585	33.8188	33.5014	33.6626	33.6105	-0.0385059	0.730615
Q01130;Q01130-2	SRSF2	32.6657	32.5098	32.4856	32.2824	32.5277	32.537	32.5217	32.614	0.0642257	0.461099
Q01167-2;Q01167	FOXK2	26.7098	26.4977	26.9331	26.3989	26.6984	26.7029	25.9919	26.4787	-0.166884	0.446649
Q01196;Q01196-2;Q01196-4;Q01196-9;Q01196-10;Q01196-8;Q01196-7;Q01196-3;Q01196-11;Q01196-6;Q01196-5	RUNX1	28.3687	28.16	28.6298	28.118	27.4565	26.9566	27.6606	27.4662	-0.934084	0.00270915
Q01415;Q01415-2	GALK2	28.0166	28.1242	28.2257	27.7722	27.6984	27.4492	27.8148	27.8133	-0.340743	0.0394243
Q01433-3;Q01433-5;Q01433-2;Q01433-4;Q01433	AMPD2	26.1617	26.5926	26.208	25.9267	26.2297	26.4728	26.0638	26.3748	0.0630092	0.714484
Q01469	FABP5	33.8734	33.7533	33.7933	33.2313	33.5388	33.7334	33.4491	33.7053	-0.0562162	0.73886
Q01518	CAP1	37.9927	37.9126	37.8977	38.1259	38.2912	38.2213	38.2612	38.2404	0.271273	0.00247434
Q01543;Q01543-3;Q01543-2;Q01543-4	FLI1	29.5153	28.8816	29.0696	29.0708	28.423	28.3076	28.2863	28.5885	-0.732999	0.00286914
Q01581	HMGCS1	31.5538	31.3659	31.4235	31.5283	31.0798	31.1726	31.1553	30.9591	-0.37618	0.00122559
Q01650	SLC7A5	26.5723	26.5882	26.9681	26.6577	26.3936	26.413	26.5282	26.6506	-0.200224	0.118095
Q01658	DR1	29.3195	29.4876	29.3038	29.0842	28.8667	29.4404	28.8796	29.1056	-0.225656	0.202235
Q01780;Q01780-2	EXOSC10	31.2133	31.1932	31.207	31.0494	31.1907	31.1373	31.102	31.049	-0.0459857	0.384966
Q01804;Q01804-5;Q01804-3	OTUD4	28.565	28.7952	28.5551	27.9413	28.4799	28.5706	28.2849	28.4999	-0.00533814	0.978813
Q01813;Q01813-2	PFKP	32.6411	32.4921	32.5248	32.4677	32.463	32.437	32.4658	32.4626	-0.074312	0.105252
Q01826;Q01826-2	SATB1	32.9749	32.9618	32.8038	32.6819	32.4756	32.5684	32.3632	32.4007	-0.403612	0.00284168
Q01844-6;Q01844-3;Q01844;Q01844-5;Q01844-2	EWSR1	30.3079	31.0537	30.5745	30.3929	29.2029	29.4555	29.0845	29.3888	-1.29935	0.000442359
Q01968-2;Q01968	OCRL	25.7605	26.7841	25.5932	26.251	25.6124	26.0768	26.0185	24.5881	-0.523221	0.27587
Q01970-2;Q01970	PLCB3	29.1974	29.0399	29.2676	29.0825	28.8234	28.772	28.7712	29.0379	-0.295719	0.0113807
Q02040	AKAP17A	27.7317	28.1259	28.3591	27.9953	28.5583	29.1354	28.2718	28.1239	0.469351	0.119778
Q02127	DHODH	28.304	28.8497	28.7497	28.8492	29.0497	28.9747	28.8752	29.0187	0.29142	0.0752322
Q02218;Q02218-2	OGDH	32.0061	31.8782	32.0299	31.9174	32.3681	32.3713	32.2704	32.2747	0.363209	0.00020875
Q02224-3;Q02224	CENPE	26.9683	26.4004	27.2492	27.0295	24.5703	24.3261	23.6516	25.4672	-2.40804	0.00117218
Q02241;Q02241-2;Q02241-3	KIF23	28.4642	28.451	28.3452	28.731	27.446	27.2064	27.8656	27.4632	-1.00255	0.000753182
Q02252-2;Q02252	ALDH6A1	28.057	27.7792	27.9338	27.911	28.8372	28.2151	28.0833	28.0202	0.368695	0.108514
Q02338	BDH1	29.0438	29.4837	29.1688	29.2933	29.5217	29.6299	29.6589	29.5867	0.351885	0.0117148
Q02543	RPL18A	33.0516	33.1779	33.1299	33.1899	33.5532	33.6507	33.6295	33.6738	0.489436	2.04832e-05
Q02556	IRF8	30.9166	30.8008	30.7226	31.285	29.5014	29.0431	29.8574	29.5462	-1.44418	0.000453467
Q02750;Q02750-2	MAP2K1	31.7341	32.0075	32.0639	31.6724	31.6298	31.6355	31.536	31.7941	-0.220657	0.0944184
Q02790	FKBP4	31.9455	31.8044	31.7829	31.9819	31.3434	31.2624	31.4639	31.3312	-0.528477	0.000187474
Q02809;Q02809-2	PLOD1	30.4485	30.055	29.9697	30.5876	30.7104	30.6166	30.7204	30.4047	0.347801	0.0820116
Q02818	NUCB1	29.428	28.8166	29.0467	29.1974	29.5474	29.8674	29.4176	29.2957	0.409835	0.0608305
Q02878	RPL6	34.7923	34.7849	34.9699	35.0468	34.7979	34.7369	34.7901	34.9472	-0.0804698	0.350134
Q02880-2;Q02880	TOP2B	31.6115	31.5886	31.4229	31.327	31.4881	31.5425	31.4555	31.2942	-0.0424264	0.64107
Q02978;Q02978-2	SLC25A11	30.7917	30.9354	30.8156	30.924	31.4037	31.5625	31.4639	31.8384	0.70044	0.000494366
Q03001-8;Q03001-14;Q03001	DST	24.8901	23.9187	27.9444	25.3432	29.2551	28.8527	30.0083	28.5704	3.64751	0.00721925
Q03013;Q03013-2;Q03013-3	GSTM4	27.6109	27.7405	27.6687	26.7182	26.289	26.3706	26.4272	26.6148	-1.00915	0.00683453
Q03111	MLLT1	26.6017	26.5231	26.492	26.5717	26.6948	26.438	26.6393	26.7969	0.0951116	0.27604
[truncated: 3,034 more rows]
