# Supplementary material for: mRNA 3’UTR lengthening by alternative polyadenylation attenuates inflammatory responses and correlates with virulence of Influenza A virus
Source: Nat Commun. 2023 Aug 15;14:4906. doi: 10.1038/s41467-023-40469-6 (PMC10427651; doi:10.1038/s41467-023-40469-6)
Supplement: Supplementary file 12 — Source Data [file 41467_2023_40469_MOESM12_ESM.zip]

Archive with 5 entries (5 files):
- F3d_WBs.png
- SF2c_Agarose_gel_inverted.png
- SF2c_WBs.png
- SF5c_WBs.png
- Source Data.xlsx
