# Supplementary material for: mRNA 3’UTR lengthening by alternative polyadenylation attenuates inflammatory responses and correlates with virulence of Influenza A virus
Source: Nat Commun. 2023 Aug 15;14:4906. doi: 10.1038/s41467-023-40469-6 (PMC10427651; doi:10.1038/s41467-023-40469-6)
Supplement: Supplementary file 12 — Source Data [file 41467_2023_40469_MOESM12_ESM.zip › Source Data.xlsx]

## Sheet: F1
Figure 1a	Data is provided in the supplementary tables
Figure 1c	Virus/strain	time (hpi)	dPDUI (TFAP2A)	dPDUI (EIF1)		Figure 1d	Virus/strain	fraction	dPDUI (TFAP2A)		Figure 1e	Virus/strain	target	dPDUI		Virus/strain	target	neg. dCt
	MOCK	6	0.173593	-0.0383987			MOCK	cpl	-9.16328			MOCK	EIF1	-0.147853		PR8	NS1	5.79003
	MOCK	6	-0.173593	0.0383987			MOCK	nuclear	-7.39994			MOCK	EIF1	0.278713		PR8	NS1	4.97449
	MOCK	8	-0.0144949	-0.0304217			MOCK	total	-8.24108			MOCK	EIF1	-0.102559		PR8	NS1	6.97788
	MOCK	8	0.0144949	0.0304217			MOCK	cpl	-8.4906			MOCK	EIF1	-0.028301		Cal09	NS1	-1.22764
	MOCK	12	-0.178701	-0.0954628			MOCK	nuclear	-6.75352			Cal09	EIF1	1.04136		Cal09	NS1	0.702335
	MOCK	12	0.178701	0.0954628			MOCK	total	-7.6016			Cal09	EIF1	2.30469		Cal09	NS1	0.89772
	MOCK	14	0.102297	-0.127209			MOCK	cpl	-9.61131			Cal09	EIF1	2.2726		MOCK	NS1	NA
	MOCK	14	-0.102297	0.127209			MOCK	nuclear	-6.78087			PR8	EIF1	2.30331		MOCK	NS1	NA
	MOCK	16	0.0682616	-0.00168562			MOCK	total	-7.50397			PR8	EIF1	2.19357		MOCK	NS1	NA
	MOCK	16	-0.0682616	0.00168562			PR8	cpl	-5.2262			PR8	EIF1	2.93768		MOCK	NS1	NA
	PR8	6	1.78195	-0.268922			PR8	nuclear	-3.5197			MOCK	LUC7L3	-0.0773232
	PR8	6	1.85306	-0.369699			PR8	total	-4.42512			MOCK	LUC7L3	0.408085
	PR8	8	3.98015	1.36154			PR8	cpl	-5.80364			MOCK	LUC7L3	-0.248373
	PR8	8	4.47059	1.62663			PR8	nuclear	-4.07831			MOCK	LUC7L3	-0.0823882
	PR8	12	5.65334	1.83021			PR8	total	-4.08145			Cal09	LUC7L3	0.253948
	PR8	12	5.26416	2.5753			PR8	cpl	-5.40092			Cal09	LUC7L3	0.736328
	PR8	14	5.56203	1.6905			PR8	nuclear	-4.68707			Cal09	LUC7L3	0.867094
	PR8	14	5.46419	1.69858			PR8	total	-4.15682			PR8	LUC7L3	1.76018
	PR8	16	5.18348	2.90015			SC35M	cpl	-5.79795			PR8	LUC7L3	1.28598
	PR8	16	5.39284	2.58276			SC35M	nuclear	-2.76289			PR8	LUC7L3	2.11642
	SC35M	6	3.72615	0.491155			SC35M	total	-4.05181			MOCK	TFAP2A	0.448788
	SC35M	6	3.38276	0.511397			SC35M	cpl	-5.63246			MOCK	TFAP2A	0.898468
	SC35M	8	5.6452	0.824763			SC35M	nuclear	-2.69418			MOCK	TFAP2A	-1.42037
	SC35M	8	6.09896	1.37346			SC35M	total	-3.13319			MOCK	TFAP2A	0.0731149
	SC35M	12	6.24863	2.00434			SC35M	cpl	-5.66489			Cal09	TFAP2A	3.95086
	SC35M	12	7.19277	1.96892			SC35M	nuclear	-2.09885			Cal09	TFAP2A	6.19687
	SC35M	14	7.31006	2.18299			SC35M	total	-3.10202			Cal09	TFAP2A	5.64414
	SC35M	14	7.63843	2.53972			SC35MdNS1	cpl	-9.53613			PR8	TFAP2A	4.20932
	SC35M	16	7.34749	2.07974			SC35MdNS1	nuclear	-6.29437			PR8	TFAP2A	4.8719
	SC35M	16	7.3963	2.25354			SC35MdNS1	total	-7.6794			PR8	TFAP2A	5.35888
	SC35M dNS1	6	0.323498	-0.43014			SC35MdNS1	cpl	-9.66284
	SC35M dNS1	6	-0.0615849	-0.393424			SC35MdNS1	nuclear	-6.51481
	SC35M dNS1	8	0.0740643	-0.658601			SC35MdNS1	total	-7.89959
	SC35M dNS1	8	0.280447	-0.255915			SC35MdNS1	cpl	-8.20841
	SC35M dNS1	12	-1.73266	-0.362443			SC35MdNS1	nuclear	-6.40813
	SC35M dNS1	12	-2.3719	-0.492769			SC35MdNS1	total	-8.05081
	SC35M dNS1	14	-3.11564	-0.586511
	SC35M dNS1	14	-1.87749	-0.661806
	SC35M dNS1	16	0.16887	-0.245606
	SC35M dNS1	16	-1.35231	-0.548436
	WSN	6	4.42945	0.789329
	WSN	6	4.0634	0.738259
	WSN	8	6.43131	1.94616
	WSN	8	7.31183	2.26368
	WSN	12	6.97732	3.21059
	WSN	12	7.29192	2.7128
	WSN	14	7.3062	3.05521
	WSN	14	7.38596	3.36191
	WSN	16	7.06947	3.35822
	WSN	16	7.15282	3.02657

## Sheet: F2
Figure 2a	O/E VP	neg. dCt (VP)	dPDUI (TFAP2A)		Figure 2c	sample	target	dPDUI		sample	target	neg. dCt		Figure 2d	Data is provided in the supplementary tables
	NS1	3.50167	3.03779			NS1 1-113	TFAP	0.611695		NS1 1-113	NS1	3.0507
	NS1	3.12991	2.5921			NS1 1-113	TFAP	0.521065		NS1 1-113	NS1	3.5833		Figure 2e	O/E protein	target	dPDUI		O/E protein	target	neg. dCt
	E3L	5.94408	0.464199			NS1 1-113	EIF1	0.217736		NS1 74-230	NS1	4.5221			SI/G	TFAP2A	4.36669		HA-SIG	NS1	6.85787
	E3L	5.6384	0.39381			NS1 1-113	EIF1	0.211076		NS1 74-230	NS1	4.8539			SI/G	TFAP2A	3.62326		HA-SIG	NS1	5.66096
	VP35	4.44064	0.488096			NS1 74-230	TFAP	2.34424		NS1 full length	NS1	3.882			SI/G	TFAP2A	3.70202		HA-SIG	NS1	5.67506
	VP35	4.57911	0.310044			NS1 74-230	TFAP	2.43691		NS1 full length	NS1	3.68			FM/G	TFAP2A	4.96496		HA-FMG	NS1	5.78436
	BVDV Erns	4.0931	0.473154			NS1 74-230	EIF1	1.844		vehicle	NS1	NA			FM/G	TFAP2A	3.98053		HA-FMG	NS1	4.36708
	BVDV Erns	3.4772	0.515624			NS1 74-230	EIF1	1.99446		vehicle	NS1	NA			FM/G	TFAP2A	4.2317		HA-FMG	NS1	4.81007
	CSFV Erns	3.061	0.0167783			NS1 full length	TFAP	3.67754							SI/R	TFAP2A	0.712262		HA-SIR	NS1	6.55931
	CSFV Erns	3.55871	0.134503			NS1 full length	TFAP	2.96745							SI/R	TFAP2A	0.608913		HA-SIR	NS1	5.7282
	NSP3	5.16229	0.365156			NS1 full length	EIF1	1.82664							SI/R	TFAP2A	0.935481		HA-SIR	NS1	5.54958
	NSP3	5.37215	0.458405			NS1 full length	EIF1	1.51143							FM/R	TFAP2A	1.0049		HA-FMR	NS1	6.44608
	ntrf	NA	-0.0963918			vehicle	TFAP	-0.127831							FM/R	TFAP2A	0.132174		HA-FMR	NS1	5.8687
	ntrf	NA	0.0963918			vehicle	TFAP	0.127831							FM/R	TFAP2A	-0.525363		HA-FMR	NS1	5.79178
						vehicle	EIF1	-0.0701995							R/SI/G	TFAP2A	3.49915		HA-RSIG	NS1	2.06994
						vehicle	EIF1	0.0701995							R/SI/G	TFAP2A	3.0573		HA-RSIG	NS1	1.54526
															R/SI/G	TFAP2A	2.80919		HA-RSIG	NS1	1.12663
															R/FM/G	TFAP2A	5.31667		HA-RFMG	NS1	0.0550308
Figure 2f	strain	target	dPDUI		strain	target	neg. dCt								R/FM/G	TFAP2A	4.55658		HA-RFMG	NS1	-0.0310783
	strain	target	PDUI		R/SI/G	NS1	5.54936								R/FM/G	TFAP2A	4.67618		HA-RFMG	NS1	-0.483124
	R/SI/G	TFAP2A	-1.51414		R/SI/G	NS1	5.33377								CTR	TFAP2A	-0.132326		THOVM	THOVM	3.247
	R/SI/G	TFAP2A	-1.61088		R/SI/R	NS1	6.77003								CTR	TFAP2A	0.734808		THOVM	THOVM	2.591
	R/SI/R	TFAP2A	-4.11477		R/SI/R	NS1	6.80696								CTR	TFAP2A	0.42495		THOVM	THOVM	3.118
	R/SI/R	TFAP2A	-4.30424		R/FM/G	NS1	5.78049								vehicle	TFAP2A	0.646413		vehicle	NS1	NA
	R/FM/G	TFAP2A	0.0659967		R/FM/G	NS1	5.9627								vehicle	TFAP2A	-0.437294		vehicle	NS1	NA
	R/FM/G	TFAP2A	-0.527856		R/FM/R	NS1	6.17282								vehicle	TFAP2A	-0.209119		vehicle	NS1	NA
	R/FM/R	TFAP2A	-5.53529		R/FM/R	NS1	6.45699								SI/G	EIF1	3.26897
	R/FM/R	TFAP2A	-6.98416		A/FM/G	NS1	6.22688								SI/G	EIF1	3.03936
	A/FM/G	TFAP2A	-0.327053		A/FM/G	NS1	6.17137								SI/G	EIF1	2.8359
	A/FM/G	TFAP2A	0.255373		A/FM/R	NS1	4.53305								FM/G	EIF1	2.57987
	A/FM/R	TFAP2A	-8.4994		A/FM/R	NS1	5.05552								FM/G	EIF1	1.88946
	A/FM/R	TFAP2A	-7.70611		MOCK	NS1	-6.42913								FM/G	EIF1	1.96999
	MOCK	TFAP2A	-8.13211		MOCK	NS1	-11.4981								SI/R	EIF1	1.65508
	MOCK	TFAP2A	-8.56593		R/SI/G	NS1	6.34692								SI/R	EIF1	0.804026
	R/SI/G	EIF1	-2.13081		R/SI/G	NS1	6.03623								SI/R	EIF1	0.40732
	R/SI/G	EIF1	-2.44907		R/SI/R	NS1	7.58947								FM/R	EIF1	0.80407
	R/SI/R	EIF1	-4.74068		R/SI/R	NS1	7.46116								FM/R	EIF1	0.328817
	R/SI/R	EIF1	-4.87939		R/FM/G	NS1	6.21959								FM/R	EIF1	0.312974
	R/FM/G	EIF1	-1.1327		R/FM/G	NS1	6.53788								R/SI/G	EIF1	2.58878
	R/FM/G	EIF1	-1.29401		R/FM/R	NS1	7.28182								R/SI/G	EIF1	2.33708
	R/FM/R	EIF1	-4.66838		R/FM/R	NS1	7.41269								R/SI/G	EIF1	2.27339
	R/FM/R	EIF1	-4.87736		A/FM/G	NS1	7.20507								R/FM/G	EIF1	2.01159
	A/FM/G	EIF1	-1.71412		A/FM/G	NS1	7.26135								R/FM/G	EIF1	1.73016
	A/FM/G	EIF1	-1.25399		A/FM/R	NS1	5.07691								R/FM/G	EIF1	2.04024
	A/FM/R	EIF1	-2.52863		A/FM/R	NS1	4.78239								CTR	EIF1	0.0373068
	A/FM/R	EIF1	-2.58057		MOCK	NS1	-9.83923								CTR	EIF1	-0.0417213
	MOCK	EIF1	-5.04131		MOCK	NS1	-9.4933								CTR	EIF1	0.0826902
	MOCK	EIF1	-5.33982												vehicle	EIF1	0.100672
	R/SI/G	TFAP2A	-1.27493												vehicle	EIF1	-0.0846176
	R/SI/G	TFAP2A	-1.30933												vehicle	EIF1	-0.0160542
	R/SI/R	TFAP2A	-4.53126
	R/SI/R	TFAP2A	-4.67812
	R/FM/G	TFAP2A	-0.0471931
	R/FM/G	TFAP2A	-0.234112
	R/FM/R	TFAP2A	-5.00211
	R/FM/R	TFAP2A	-4.99481
	A/FM/G	TFAP2A	0.183812
	A/FM/G	TFAP2A	-0.0917933
	A/FM/R	TFAP2A	-6.92413
	A/FM/R	TFAP2A	-6.77651
	MOCK	TFAP2A	-7.1848
	MOCK	TFAP2A	-6.87979
	R/SI/G	EIF1	-2.09866
	R/SI/G	EIF1	-2.3921
	R/SI/R	EIF1	-4.7129
	R/SI/R	EIF1	-5.33876
	R/FM/G	EIF1	-0.57994
	R/FM/G	EIF1	-0.896131
	R/FM/R	EIF1	-5.35316
	R/FM/R	EIF1	-4.49463
	A/FM/G	EIF1	-1.71814
	A/FM/G	EIF1	-0.952645
	A/FM/R	EIF1	-2.45495
	A/FM/R	EIF1	-2.61479
	MOCK	EIF1	-4.5708
	MOCK	EIF1	-5.81944

## Sheet: F3
Figure 3c	Data is provided in the supplementary tables
Figure 3e	siRNA	target	dPDUI		siRNA	neg. dCt (CPSF4)
	CPSF4	EIF1	2.6525		CPSF4	-14.17
	CPSF4	EIF1	2.7125		CPSF4	-14.92
	CPSF4	EIF1	2.4325		CPSF4	-14.48
	CPSF4	EIF1	2.9225		CPSF4	-14.01
	CPSF4	TFAP	1.88		SCR	-9.97
	CPSF4	TFAP	1.7		SCR	-9.73
	CPSF4	TFAP	1.66		SCR	-9.51
	CPSF4	TFAP	2.01		SCR	-9.85
	nosiRNA	EIF1	-0.1075		nosiRNA	-9.77
	nosiRNA	EIF1	0.1125		nosiRNA	-9.77
	nosiRNA	EIF1	0.0825		nosiRNA	-9.5
	nosiRNA	EIF1	-0.0875		nosiRNA	-9.7
	nosiRNA	TFAP	-0.25
	nosiRNA	TFAP	0.05
	nosiRNA	TFAP	0.46
	nosiRNA	TFAP	-0.26
	SCR	EIF1	0.1025
	SCR	EIF1	0.3925
	SCR	EIF1	0.0425
	SCR	EIF1	0.0325
	SCR	TFAP	-0.96
	SCR	TFAP	-0.95
	SCR	TFAP	-1.09
	SCR	TFAP	-1.05

## Sheet: F4
Figure 4a-g	Data is provided in the supplementary tables

## Sheet: F5
Figure 5a	Data is provided in the supplementary tables
Figure 5c	treatment	mouse number	bronchiolitis score	pneumonia score
	PBS	1	0	0
		2	0	0
		3	0	0
		4	0	0
		5	0	0
	wild-type A/PR/8/33	6	4	2
		7	2	2
		8	4	2
		9	5	4
		10	4	3
	A/PR/8/33 G184R mutant	11	2	2
		12	2	1
		13	2	1
		14	3	2
		15	2	1
		weights/mics
Figure 5d	day	R/SI/G-1	R/SI/G-2	R/SI/G-3	R/SI/G-4	R/SI/G-5	R/SI/G-6	R/SI/G-7	R/SI/G-8	R/SI/R-1	R/SI/R-2	R/SI/R-3	R/SI/R-4	R/SI/R-5	R/SI/R-6	R/SI/R-7	R/SI/R-8
	0	100	100	100	100	100	100	100	100	100	100	100	100	100	100	100	100
	1	96.15	100	100	98.92	100	97.46	100.83	100.43	98.37	97.63	99.39	98.17	96.49	98.75	100	97.74
	2	97.8	104.17	102.4	99.46	100.92	101.52	104.17	103.45	103.26	104.73	106.67	100.92	100.88	100	104.42	101.89
	5	74.73	76.19	74.25	76.22	83.03	77.66	77.92	77.59	88.59	87.57	90.3	94.04	92.98	97.08	88.35	93.96
	5.5	73.63	75	73.05	75.14	80.28	76.14	77.08	76.29	86.96	85.8	87.88	90.83	89.91	93.33	85.14	89.43
	6		72.62		72.43	79.82	74.11	74.17	74.57	83.7	83.43	84.85	84.4	83.77	90.83	81.93	86.04
	6.5					78.9				83.7	82.25	84.24	83.49	81.58	87.92	80.32	83.4
	7					76.61				79.35	77.51	81.82	80.28	78.07	82.08	77.51	80.38
	7.5					73.85				76.09	73.96	77.58	75.23	74.12	78.33	74.3	77.36
	8									72.83		76.36			77.5		75.09
	9											75.09			75
	10

## Sheet: F6
Fiure 6a	MOI	mock (rep 1)	mock (rep 2)				Fiure 6b	strain	biological replicate	technical replicate	IL6 conc. (pg/mL)		Figure 6c	sample	IL6 conc. (pg/mL)
	0	50.5238	41.0952					MOCK	1	1	72.4678			CPSF4 shRNA 1	125.319
		R/SI/G (rep 1)	R/SI/G (rep 2)	R/SI/R (rep 1)	R/SI/R (rep 2)			MOCK	1	2	69.2761			CPSF4 shRNA 1	114.217
	0.05	87.381	63.1429	59.9048	48.3333			MOCK	1	3	67.1931			CPSF4 shRNA 1	109.375
	0.17	58.0952	68.1429	91.9048	101.857			MOCK	2	1	69.9497			CPSF4 shRNA 2	229.725
	0.5	86.4286	91.7143	218.905	198.857			MOCK	2	2	66.5506			CPSF4 shRNA 2	215.671
	1.7	100.667	101.571	297.19	317.905			MOCK	2	3	72.8202			CPSF4 shRNA 2	181.302
								MOCK	3	1	75.1311			CTR	342.966
	strain	titer	biological replicate	analyte	neg. dCt			MOCK	3	2	74.7166			CTR	331.037
	R/SI/G	0.05	1	M	-4.69761			MOCK	3	3	74.6026			CTR	304.038
	R/SI/G	0.17	1	M	-2.9952			RSIG	1	1	106.945
	R/SI/G	0.5	1	M	-1.32723			RSIG	1	2	100.883			sample	neg. dCt (M)
	R/SI/G	1.7	1	M	-0.717664			RSIG	1	3	101.857			CPSF4 shRNA 1	-5.35891
	R/SI/R	0.05	1	M	-5.20045			RSIG	2	1	99.9399			CPSF4 shRNA 1	-6.20044
	R/SI/R	0.17	1	M	-2.83872			RSIG	2	2	103.173			CPSF4 shRNA 1	-5.93578
	R/SI/R	0.5	1	M	-1.64716			RSIG	2	3	104.448			CPSF4 shRNA 2	-5.24144
	R/SI/R	1.7	1	M	-0.318809			RSIG	3	1	101.09			CPSF4 shRNA 2	-5.92965
	MOCK	0	1	M	NA			RSIG	3	2	99.0902			CPSF4 shRNA 2	-5.46552
	R/SI/G	0.05	2	M	-4.49555			RSIG	3	3	109.028			CTR	-5.42483
	R/SI/G	0.17	2	M	-3.02366			RSIR	1	1	240.741			CTR	-5.50547
	R/SI/G	0.5	2	M	-1.60276			RSIR	1	2	243.166			CTR	-4.98583
	R/SI/G	1.7	2	M	-0.537906			RSIR	1	3	231.953
	R/SI/R	0.05	2	M	-5.06594			RSIR	2	1	249.777
	R/SI/R	0.17	2	M	-3.21953			RSIR	2	2	254.119
	R/SI/R	0.5	2	M	-1.92122			RSIR	2	3	236.741
	R/SI/R	1.7	2	M	-0.249283			RSIR	3	1	249.238
	MOCK	0	2	M	NA			RSIR	3	2	253.228
	R/SI/G	0.05	1	NS1	-3.8199			RSIR	3	3	240.337
	R/SI/G	0.17	1	NS1	-1.88852
	R/SI/G	0.5	1	NS1	-0.0352888
	R/SI/G	1.7	1	NS1	0.951801
	R/SI/R	0.05	1	NS1	-4.31917
	R/SI/R	0.17	1	NS1	-1.6346
	R/SI/R	0.5	1	NS1	-0.226302
	R/SI/R	1.7	1	NS1	1.47363
	MOCK	0	1	NS1	-13.231
	R/SI/G	0.05	2	NS1	-3.58632
	R/SI/G	0.17	2	NS1	-2.14307
	R/SI/G	0.5	2	NS1	-0.199996
	R/SI/G	1.7	2	NS1	1.03314
	R/SI/R	0.05	2	NS1	-4.28785
	R/SI/R	0.17	2	NS1	-2.0519
	R/SI/R	0.5	2	NS1	-0.392255
	R/SI/R	1.7	2	NS1	1.29841
	MOCK	0	2	NS1	-13.1327
	R/SI/G	0.05	1	IL6tr	-14.7474
	R/SI/G	0.17	1	IL6tr	-13.6825
	R/SI/G	0.5	1	IL6tr	-12.6376
	R/SI/G	1.7	1	IL6tr	-12.0796
	R/SI/R	0.05	1	IL6tr	-14.5339
	R/SI/R	0.17	1	IL6tr	-12.9439
	R/SI/R	0.5	1	IL6tr	-11.4651
	R/SI/R	1.7	1	IL6tr	-9.90878
	MOCK	0	1	IL6tr	-15.3611
	R/SI/G	0.05	2	IL6tr	-14.7431
	R/SI/G	0.17	2	IL6tr	-14.0193
	R/SI/G	0.5	2	IL6tr	-12.9003
	R/SI/G	1.7	2	IL6tr	-11.8455
	R/SI/R	0.05	2	IL6tr	-15.0353
	R/SI/R	0.17	2	IL6tr	-12.8298
	R/SI/R	0.5	2	IL6tr	-11.6765
	R/SI/R	1.7	2	IL6tr	-10.2778
	MOCK	0	2	IL6tr	-15.8773
Figure 6d	left						middle						right
	genotype	biological replicate	technical replicate	stim.	mIL6 conc. (pg/mL)		genotype	biological replicate	technical replicate	stim.	mIL6 conc. (pg/mL)		genotype	biological replicate	technical replicate	stim.	mIL6 conc. (pg/mL)
	RIG-I wt	2	1	MOCK	37.8889		MAVS wt	2	1	MOCK	28.7778		STING wt	2	1	MOCK	28.7778
	RIG-I wt	2	2	MOCK	41.3333		MAVS wt	2	2	MOCK	28.1111		STING wt	2	2	MOCK	28.1111
	RIG-I wt	2	3	MOCK	37.4444		MAVS wt	2	3	MOCK	29.5556		STING wt	2	3	MOCK	29.5556
	RIG-I wt	2	1	R/SI/G	91.8889		MAVS wt	2	1	R/SI/G	66.7778		STING wt	2	1	R/SI/G	66.7778
	RIG-I wt	2	2	R/SI/G	113.556		MAVS wt	2	2	R/SI/G	54.6667		STING wt	2	2	R/SI/G	54.6667
	RIG-I wt	2	3	R/SI/G	100.222		MAVS wt	2	3	R/SI/G	72.8889		STING wt	2	3	R/SI/G	72.8889
	RIG-I wt	2	1	R/SI/R	335.333		MAVS wt	2	1	R/SI/R	254.667		STING wt	2	1	R/SI/R	254.667
	RIG-I wt	2	2	R/SI/R	304.444		MAVS wt	2	2	R/SI/R	214.444		STING wt	2	2	R/SI/R	214.444
	RIG-I wt	2	3	R/SI/R	404		MAVS wt	2	3	R/SI/R	202.111		STING wt	2	3	R/SI/R	202.111
	RIG-I wt	2	1	IVT4	345.111		MAVS wt	2	1	IVT4	381.222		STING wt	2	1	dsDNA	166.667
	RIG-I wt	2	2	IVT4	431.111		MAVS wt	2	2	IVT4	362.333		STING wt	2	2	dsDNA	160.778
	RIG-I wt	2	3	IVT4	356		MAVS wt	2	3	IVT4	313.667		STING wt	2	3	dsDNA	180.667
	RIG-I wt	2	1	LPS	520.667		MAVS wt	2	1	LPS	192.556		STING wt	2	1	LPS	192.556
	RIG-I wt	2	2	LPS	522.333		MAVS wt	2	2	LPS	215.556		STING wt	2	2	LPS	215.556
	RIG-I wt	2	3	LPS	488.889		MAVS wt	2	3	LPS	218.222		STING wt	2	3	LPS	218.222
	RIG-I ko	2	1	MOCK	16.4444		MAVS ko	2	1	MOCK	28.7778		STING ko	2	1	MOCK	52.8889
	RIG-I ko	2	2	MOCK	15.8889		MAVS ko	2	2	MOCK	24.6667		STING ko	2	2	MOCK	51
	RIG-I ko	2	3	MOCK	15.6667		MAVS ko	2	3	MOCK	23		STING ko	2	3	MOCK	51
	RIG-I ko	2	1	R/SI/G	21.5556		MAVS ko	2	1	R/SI/G	21.5556		STING ko	2	1	R/SI/G	62
	RIG-I ko	2	2	R/SI/G	23.1111		MAVS ko	2	2	R/SI/G	24.2222		STING ko	2	2	R/SI/G	62.6667
	RIG-I ko	2	3	R/SI/G	23.7778		MAVS ko	2	3	R/SI/G	29.1111		STING ko	2	3	R/SI/G	66
	RIG-I ko	2	1	R/SI/R	90.4444		MAVS ko	2	1	R/SI/R	63		STING ko	2	1	R/SI/R	263.556
	RIG-I ko	2	2	R/SI/R	68.5556		MAVS ko	2	2	R/SI/R	59.3333		STING ko	2	2	R/SI/R	218.333
	RIG-I ko	2	3	R/SI/R	65.8889		MAVS ko	2	3	R/SI/R	87.5556		STING ko	2	3	R/SI/R	223.778
	RIG-I ko	2	1	IVT4	15.3333		MAVS ko	2	1	IVT4	21.7778		STING ko	2	1	dsDNA	42.4444
	RIG-I ko	2	2	IVT4	15.6667		MAVS ko	2	2	IVT4	21.5556		STING ko	2	2	dsDNA	40.2222
	RIG-I ko	2	3	IVT4	15.5556		MAVS ko	2	3	IVT4	20.8889		STING ko	2	3	dsDNA	45.1111
	RIG-I ko	2	1	LPS	510.333		MAVS ko	2	1	LPS	213.444		STING ko	2	1	LPS	282.222
	RIG-I ko	2	2	LPS	545.667		MAVS ko	2	2	LPS	199.444		STING ko	2	2	LPS	268.111
	RIG-I ko	2	3	LPS	433		MAVS ko	2	3	LPS	203		STING ko	2	3	LPS	304.667

## Sheet: F7
Figure 7a	virus	target	dPDUI		Figure 7b	Data is provided in the supplementary tables
	HSV1	LUC7L3	2.28802
	HSV1	LUC7L3	1.59402
	LACV	LUC7L3	2.38219
	LACV	LUC7L3	2.57343
	MOCK	LUC7L3	0.198048
	MOCK	LUC7L3	-0.198048
	RVFV	LUC7L3	2.18019
	RVFV	LUC7L3	0.991729
	SC35M	LUC7L3	3.6863
	SC35M	LUC7L3	3.65888
	SC35MdNs1	LUC7L3	-0.401241
	SC35MdNs1	LUC7L3	-1.33612
	SFV	LUC7L3	3.28689
	SFV	LUC7L3	3.14882
	THOV	LUC7L3	0.443047
	THOV	LUC7L3	0.5321
	VACV	LUC7L3	0.868095
	VACV	LUC7L3	-0.36388
	VSV	LUC7L3	1.21939
	VSV	LUC7L3	1.01056
	ZIKV	LUC7L3	-0.446708
	ZIKV	LUC7L3	-0.540713
	HSV1	SFPQ	6.12405
	HSV1	SFPQ	5.94876
	LACV	SFPQ	3.26298
	LACV	SFPQ	3.402
	MOCK	SFPQ	0.551779
	MOCK	SFPQ	-0.551779
	RVFV	SFPQ	3.03755
	RVFV	SFPQ	3.37082
	SC35M	SFPQ	6.35402
	SC35M	SFPQ	6.10643
	SC35MdNs1	SFPQ	-0.716616
	SC35MdNs1	SFPQ	-0.791845
	SFV	SFPQ	6.42533
	SFV	SFPQ	5.76365
	THOV	SFPQ	1.07527
	THOV	SFPQ	1.05102
	VACV	SFPQ	-0.128705
	VACV	SFPQ	-0.63798
	VSV	SFPQ	0.738889
	VSV	SFPQ	0.996383
	ZIKV	SFPQ	0.0724363
	ZIKV	SFPQ	0.159628

## Sheet: SF1
Supp. Figure 1a, b	Data is provided in the supplementary tables

## Sheet: SF2
Supp. Figure 2a	Virus/strain	dPDUI (CD47)		Virus/strain	time (hpi)	neg. dCt (M)		Supp. Figure 2d	Virus/strain	fraction	dPDUI (EIF1)		Virus/strain	fraction	target	neg. dCt		Supp. Figure 2e	treatment	time	target	dPDUI
	MOCK	0.0669989		MOCK	6	NA			MOCK	cpl	-7.87901		SC35M	total	M	1.65886			mock	8h	LUC7L3	-0.094774
	MOCK	-0.0669989		MOCK	6	NA			MOCK	nuclear	-6.88369		SC35M	total	M	2.37189			mock	8h	LUC7L3	0.094774
	PR8	-1.71087		MOCK	8	NA			MOCK	total	-7.47226		SC35M	total	M	2.24191			PR8	8h	LUC7L3	1.61521
	PR8	-1.00266		MOCK	8	NA			MOCK	cpl	-7.80413		SC35MdNS1	total	M	3.16599			PR8	8h	LUC7L3	1.23569
	SC35M	0.0590893		MOCK	12	NA			MOCK	nuclear	-6.42009		SC35MdNS1	total	M	2.89608			mock	20h	LUC7L3	-0.56701
	SC35M	0.0838051		MOCK	12	NA			MOCK	total	-7.76948		SC35MdNS1	total	M	2.59149			mock	20h	LUC7L3	0.56701
	SC35MdNS1	-1.74164		MOCK	14	NA			MOCK	cpl	-8.10922		PR8	total	M	6.1584			PR8	20h	LUC7L3	2.2323
	SC35MdNS1	-1.64184		MOCK	14	NA			MOCK	nuclear	-6.69526		PR8	total	M	6.2493			PR8	20h	LUC7L3	2.2505
				MOCK	16	NA			MOCK	total	-8.17342		PR8	total	M	6.79682			mock	8h	TFAP2A	0.0154474
				MOCK	16	NA			PR8	cpl	-6.01581		MOCK	total	M	-13.2231			mock	8h	TFAP2A	-0.0154474
				PR8	6	-0.955148			PR8	nuclear	-4.48539		MOCK	total	M	-16.1618			PR8	8h	TFAP2A	6.22632
				PR8	6	-1.22407			PR8	total	-5.38991		MOCK	total	M	-15.1515			PR8	8h	TFAP2A	5.17435
				PR8	8	-0.015214			PR8	cpl	-6.18452		SC35M	total	NS1	5.29283			mock	20h	TFAP2A	-0.417741
				PR8	8	0.524494			PR8	nuclear	-4.69145		SC35M	total	NS1	5.19313			mock	20h	TFAP2A	0.417741
				PR8	12	-0.987811			PR8	total	-5.60984		SC35M	total	NS1	5.6121			PR8	20h	TFAP2A	4.02265
				PR8	12	-0.87808			PR8	cpl	-5.83142		SC35MdNS1	total	NS1	-9.46514			PR8	20h	TFAP2A	3.99909
				PR8	14	-1.67489			PR8	nuclear	-5.45306		SC35MdNS1	total	NS1	-10.4473
				PR8	14	-1.49508			PR8	total	-5.91587		SC35MdNS1	total	NS1	-11.9812			treatment	time	neg. dCt (M)
				PR8	16	-0.660948			SC35M	cpl	-6.54735		PR8	total	NS1	5.27087			mock	8h	NA
				PR8	16	-0.252478			SC35M	nuclear	-3.71669		PR8	total	NS1	5.23544			mock	8h	NA
				SC35M	6	-3.87856			SC35M	total	-5.3994		PR8	total	NS1	5.66239			mock	20h	NA
				SC35M	6	-4.06249			SC35M	cpl	-6.80823		MOCK	total	NS1	-14.2312			mock	20h	NA
				SC35M	8	-0.334297			SC35M	nuclear	-4.41817		MOCK	total	NS1	-14.762			PR8	8h	5.74176
				SC35M	8	-0.159695			SC35M	total	-5.36493		MOCK	total	NS1	-19.9698			PR8	8h	5.97498
				SC35M	12	-0.257515			SC35M	cpl	-6.51607								PR8	20h	7.96026
				SC35M	12	-0.14809			SC35M	nuclear	-4.39377								PR8	20h	8.18013
				SC35M	14	-0.166234			SC35M	total	-5.09962
				SC35M	14	-0.222248			SC35MdNS1	cpl	-8.11695							Supp. Figure 2f
				SC35M	16	0.599201			SC35MdNS1	nuclear	-5.3184							virus	dPDUI (SFPQ)	dPDUI (TFAP2A)	dPDUI (EIF1)	dPDUI (KPNB1)
				SC35M	16	0.326967			SC35MdNS1	total	-6.60485							PR8	3.87817	1.32079	2.6494	0.65352
				SC35M NS1	6	-6.32739			SC35MdNS1	cpl	-7.89604							PR8	4.03163	1.3063	2.4627	0.687658
				SC35M NS1	6	-6.08872			SC35MdNS1	nuclear	-5.41447							PR8	3.80832	1.84387	2.44474	0.385622
				SC35M NS1	8	-2.65484			SC35MdNS1	total	-8.01682							mock	0.346042	-0.504787	-0.163736	-0.0702413
				SC35M NS1	8	-2.75723			SC35MdNS1	cpl	-7.86715							mock	0.0253639	0.193924	0.459297	0.0651204
				SC35M NS1	12	-3.06088			SC35MdNS1	nuclear	-5.69759							mock	-0.371406	0.310863	-0.295561	0.00512091
				SC35M NS1	12	-2.93336			SC35MdNS1	total	-6.82955
				SC35M NS1	14	-2.6568
				SC35M NS1	14	-2.99928
				SC35M NS1	16	-1.63883
				SC35M NS1	16	-1.42459
				WSN	6	-0.945309
				WSN	6	-1.43253
				WSN	8	1.09619
				WSN	8	1.63489
				WSN	12	1.03207
				WSN	12	1.07836
				WSN	14	0.88496
				WSN	14	0.360321
				WSN	16	1.56423
				WSN	16	1.91759

## Sheet: SF3
Supp. Figure 1a, b, d	Data is provided in the supplementary tables
Supp. Figure 1c	shRNA	dPDUI (TFAP2A)	dPDUI (SFPQ)
	CPSF4 shRNA 1	1.56968	1.8943
	CPSF4 shRNA 1	1.17888	1.18294
	CPSF4 shRNA 2	1.49011	2.83884
	CPSF4 shRNA 2	1.45895	1.96047
	CPSF4 shRNA 3	1.34091	1.64315
	CPSF4 shRNA 3	1.54042	1.21517
	CPSF3 shRNA1	1.51214	2.53702
	CPSF3 shRNA1	1.36192	1.59842
	CPSF3 shRNA2	1.61054	0.483362
	CPSF3 shRNA2	1.40449	1.56168
	CPSF3 shRNA3	0.880368	1.1574
	CPSF3 shRNA3	0.787805	1.41121
	hnRNPC shRNA	-0.136296	1.28045
	hnRNPC shRNA	-0.212895	0.510518
	none	0.329193	0.319858
	none	-0.329193	-0.319858

[truncated: 2 more sheets: SF4, SF5]
